# Supplementary material for: A-Lister: a tool for analysis of differentially expressed omics entities across multiple pairwise comparisons
Source: BMC Bioinformatics. 2019 Nov 19;20:595. doi: 10.1186/s12859-019-3121-x (PMC6862834; doi:10.1186/s12859-019-3121-x)
Supplement: Supplementary file 1 — Additional file 1. Name-List sample input file. [file 12859_2019_3121_MOESM1_ESM.txt]

Control	Treated1	Treated2
AADACL2	AADACP1	AADACP1
AADACL4	DUSP5P1	AMICA1
AMIGO3	AMOTL2	AMIGO2
DUSP21	AMY1C	AMPD3
NPY2R	AMY2B	AMY2A
UBIAD1	ENKUR	EPB41L2
ENHO	ENPP7	EPB41L3
ENPP1	KLF10	EPB41L4A-AS2
PHF23		KLF10
PHOX2A
ACAD9
