# Supplementary material for: A-Lister: a tool for analysis of differentially expressed omics entities across multiple pairwise comparisons
Source: BMC Bioinformatics. 2019 Nov 19;20:595. doi: 10.1186/s12859-019-3121-x (PMC6862834; doi:10.1186/s12859-019-3121-x)
Supplement: Supplementary file 2 — Additional file 2. DE-Sample sample input file. [file 12859_2019_3121_MOESM2_ESM.txt]

test_id	gene_id	gene	locus	sample_1	sample_2	status	value_1	value_2	log2(fold_change)	test_stat	p_value	q_value	significant
A1BG	A1BG	A1BG	chr19:58346805-58362848	LeanPre	LeanPost	NOTEST	0.0723251	0.0837577	0.211726	0	1	1	no
A1BG-AS1	A1BG-AS1	A1BG-AS1	chr19:58346805-58362848	LeanPre	LeanPost	NOTEST	0.0985572	0.163211	0.727703	0	1	1	no
A1CF	A1CF	A1CF	chr10:50799408-50885675	LeanPre	LeanPost	NOTEST	0	0	0	0	1	1	no
A2M	A2M	A2M	chr12:9065176-9115962	LeanPre	LeanPost	OK	63.5202	48.2078	-0.397949	-1.94403	0.00105	0.0166985	yes
A2M-AS1	A2M-AS1	A2M-AS1	chr12:9065176-9115962	LeanPre	LeanPost	OK	1.22117	1.05796	-0.20698	-0.0959512	0.89735	0.97837	no
A2ML1	A2ML1	A2ML1	chr12:8822553-8876785	LeanPre	LeanPost	NOTEST	0	0	0	0	1	1	no
A2MP1	A2MP1	A2MP1	chr12:9228532-9234207	LeanPre	LeanPost	NOTEST	0.207814	0.0304011	-2.7731	0	1	1	no
A3GALT2	A3GALT2	A3GALT2	chr1:33306765-33321098	LeanPre	LeanPost	NOTEST	0	0	0	0	1	1	no
A4GALT	A4GALT	A4GALT	chr22:42692120-42720870	LeanPre	LeanPost	OK	1.80258	2.60496	0.5312	1.44675	0.01265	0.108896	no
A4GNT	A4GNT	A4GNT	chr3:138123717-138132387	LeanPre	LeanPost	NOTEST	0	0	0	0	1	1	no
AA06	AA06	AA06	chr17:33013087-34156806	LeanPre	LeanPost	NOTEST	0	0	0	0	1	1	no
AAAS	AAAS	AAAS	chr12:53307455-53321628	LeanPre	LeanPost	OK	10.1279	11.3224	0.160838	0.651214	0.2582	0.639958	no
AACS	AACS	AACS	chr12:125065378-125143325	LeanPre	LeanPost	OK	1.60026	1.92619	0.267442	0.802055	0.16755	0.522476	no
AACSP1	AACSP1	AACSP1	chr5:178764860-178776276	LeanPre	LeanPost	NOTEST	0	0	0	0	1	1	no
AADAC	AADAC	AADAC	chr3:151733915-151928175	LeanPre	LeanPost	NOTEST	0	0	0	0	1	1	no
AADACL2	AADACL2	AADACL2	chr3_GL383526v1_alt:44984-178941	LeanPre	LeanPost	NOTEST	0	0	0	0	1	1	no
AADACL2-AS1	AADACL2-AS1	AADACL2-AS1	chr3_GL383526v1_alt:44984-178941	LeanPre	LeanPost	NOTEST	0	0	0	0	1	1	no
AADACL3	AADACL3	AADACL3	chr1:12716114-12728759	LeanPre	LeanPost	NOTEST	0	0	0	0	1	1	no
AADACL4	AADACL4	AADACL4	chr1:12644546-12667086	LeanPre	LeanPost	NOTEST	0	0	0	0	1	1	no
AADACP1	AADACP1	AADACP1	chr3:151733915-151928175	LeanPre	LeanPost	NOTEST	0	0	0	0	1	1	no
AADAT	AADAT	AADAT	chr4:170060221-170090387	LeanPre	LeanPost	OK	1.55313	1.00011	-0.63502	-1.35813	0.0151	0.123346	no
AAED1	AAED1	AAED1	chr9:96641250-96655317	LeanPre	LeanPost	OK	3.79998	3.84024	0.0152021	0.0412241	0.92675	0.985406	no
AAGAB	AAGAB	AAGAB	chr15:67200674-67527303	LeanPre	LeanPost	OK	11.81	13.2961	0.170995	0.515102	0.3638	0.73665	no
AAK1	AAK1	AAK1	chr2:69457994-69643845	LeanPre	LeanPost	OK	0.91848	1.62467	0.822825	3.52231	5e-05	0.00124739	yes
AAMDC	AAMDC	AAMDC	chr11:77821161-77872352	LeanPre	LeanPost	OK	202.442	171.962	-0.235418	-1.10245	0.05775	0.291883	no
AAMP	AAMP	AAMP	chr2:218264128-218270209	LeanPre	LeanPost	OK	29.2199	27.5586	-0.0844457	-0.391678	0.49835	0.825916	no
AANAT	AANAT	AANAT	chr17:76453350-76470117	LeanPre	LeanPost	NOTEST	0.0452499	0	-inf	0	1	1	no
AAR2	AAR2	AAR2	chr20:36236416-36256941	LeanPre	LeanPost	OK	5.67862	7.13401	0.329171	1.27436	0.02865	0.188812	no
AARD	AARD	AARD	chr8:116938224-116944000	LeanPre	LeanPost	NOTEST	0.160422	0	-inf	0	1	1	no
AARS	AARS	AARS	chr16:70252393-70289509	LeanPre	LeanPost	OK	20.7106	20.6418	-0.00480361	-0.0228302	0.9675	0.99425	no
AARS2	AARS2	AARS2	chr6:44298725-44313326	LeanPre	LeanPost	OK	1.39175	1.39453	0.00288455	0.00907866	0.98315	0.996491	no
AARSD1	AARSD1	AARSD1	chr17:42950525-42980528	LeanPre	LeanPost	OK	12.6832	9.74952	-0.37952	-0.405249	0.4269	0.782839	no
AASDH	AASDH	AASDH	chr4:56338284-56387508	LeanPre	LeanPost	OK	1.94897	2.39205	0.295532	0.915394	0.10405	0.408644	no
AASDHPPT	AASDHPPT	AASDHPPT	chr11:106051097-106098692	LeanPre	LeanPost	OK	22.85	23.3897	0.0336803	0.151688	0.79165	0.949535	no
AASS	AASS	AASS	chr7:122073543-122144290	LeanPre	LeanPost	OK	3.62216	3.95903	0.128299	0.536794	0.34715	0.722339	no
AATBC	AATBC	AATBC	chr21:43805757-43812567	LeanPre	LeanPost	NOTEST	0.0294541	0.00832482	-1.82298	0	1	1	no
AATF	AATF	AATF	chr17_KI270857v1_alt:1185239-1293236	LeanPre	LeanPost	NOTEST	0	0	0	0	1	1	no
AATK	AATK	AATK	chr17:81035146-81183164	LeanPre	LeanPost	NOTEST	0.0670398	0.0834172	0.315328	0	1	1	no
AATK-AS1	AATK-AS1	AATK-AS1	chr17:81035146-81183164	LeanPre	LeanPost	NOTEST	0	0	0	0	1	1	no
ABALON	ABALON	ABALON	chr20:31664457-31723409	LeanPre	LeanPost	NOTEST	0	0.0198116	inf	0	1	1	no
ABAT	ABAT	ABAT	chr16:8674586-8784575	LeanPre	LeanPost	NOTEST	0.396408	0.490331	0.306769	0	1	1	no
ABCA1	ABCA1	ABCA1	chr9:104781002-104928246	LeanPre	LeanPost	OK	4.17826	3.0522	-0.453053	-2.04559	0.0003	0.00598749	yes
ABCA10	ABCA10	ABCA10	chr17:69148006-69327182	LeanPre	LeanPost	OK	2.16333	2.16318	-0.000102296	-0.000155161	0.9963	0.998328	no
ABCA11P	ABCA11P	ABCA11P	chr4:425434-499171	LeanPre	LeanPost	OK	2.97563	2.07203	-0.522152	-0.842157	0.1477	0.490971	no
ABCA12	ABCA12	ABCA12	chr2:214810228-215138428	LeanPre	LeanPost	NOTEST	0	0	0	0	1	1	no
ABCA13	ABCA13	ABCA13	chr7:48171459-48647495	LeanPre	LeanPost	NOTEST	0	0	0	0	1	1	no
ABCA17P	ABCA17P	ABCA17P	chr16:2340921-2426699	LeanPre	LeanPost	NOTEST	0.0181321	0.0160649	-0.174636	0	1	1	no
ABCA2	ABCA2	ABCA2	chr9:137007233-137036782	LeanPre	LeanPost	OK	1.97634	1.79355	-0.140012	-0.550228	0.3405	0.716599	no
ABCA3	ABCA3	ABCA3	chr16:2275877-2340746	LeanPre	LeanPost	OK	1.44364	1.05015	-0.45912	-1.52762	0.00875	0.0838598	no
ABCA4	ABCA4	ABCA4	chr1:93992837-94121149	LeanPre	LeanPost	NOTEST	0.0052358	0.0325688	2.63701	0	1	1	no
ABCA5	ABCA5	ABCA5	chr17:69148006-69327182	LeanPre	LeanPost	OK	11.6043	16.5	0.507807	2.32586	5e-05	0.00124739	yes
ABCA6	ABCA6	ABCA6	chr17:69078705-69141874	LeanPre	LeanPost	OK	1.28302	1.13608	-0.175477	-0.545136	0.3382	0.714878	no
ABCA7	ABCA7	ABCA7	chr19:1040102-1065571	LeanPre	LeanPost	NOTEST	0.821639	0.72413	-0.182256	0	1	1	no
ABCA8	ABCA8	ABCA8	chr17:68867286-68955392	LeanPre	LeanPost	OK	6.43671	4.89712	-0.394387	-1.746	0.0023	0.0308923	yes
ABCA9	ABCA9	ABCA9	chr17:68974631-69060995	LeanPre	LeanPost	OK	3.09753	2.55502	-0.277782	-1.11434	0.0541	0.280804	no
ABCA9-AS1	ABCA9-AS1	ABCA9-AS1	chr17:68974631-69060995	LeanPre	LeanPost	NOTEST	0	0	0	0	1	1	no
ABCB1	ABCB1	ABCB1	chr7:87503862-87832298	LeanPre	LeanPost	NOTEST	0.0893908	0.103435	0.210528	0	1	1	no
ABCB10	ABCB10	ABCB10	chr1:229516581-229558695	LeanPre	LeanPost	OK	7.68432	7.5897	-0.0178744	-0.0779543	0.8888	0.976727	no
ABCB11	ABCB11	ABCB11	chr2_GL383522v1_alt:109565-123061	LeanPre	LeanPost	NOTEST	0	0	0	0	1	1	no
ABCB4	ABCB4	ABCB4	chr7:87402044-87475703	LeanPre	LeanPost	OK	2.16468	2.32727	0.104485	0.351899	0.53225	0.845582	no
ABCB5	ABCB5	ABCB5	chr7:20615621-20757014	LeanPre	LeanPost	NOTEST	0	0	0	0	1	1	no
ABCB6	ABCB6	ABCB6	chr2:219209765-219218990	LeanPre	LeanPost	OK	7.20681	8.4646	0.232081	0.975288	0.08805	0.372435	no
ABCB7	ABCB7	ABCB7	chrX:75053171-75156340	LeanPre	LeanPost	OK	13.8696	13.3673	-0.0532215	-0.236765	0.68085	0.911919	no
ABCB8	ABCB8	ABCB8	chr7:151028421-151047782	LeanPre	LeanPost	OK	2.48877	2.58727	0.0559978	0.202485	0.71795	0.925518	no
ABCB9	ABCB9	ABCB9	chr12:122920950-122966509	LeanPre	LeanPost	NOTEST	0.124232	0.104001	-0.256439	0	1	1	no
ABCC1	ABCC1	ABCC1	chr16_KI270853v1_alt:1607546-1800965	LeanPre	LeanPost	NOTEST	0.246187	0.281257	0.192134	0	1	1	no
ABCC10	ABCC10	ABCC10	chr6:43427553-43456632	LeanPre	LeanPost	OK	1.25063	1.03242	-0.27663	-0.829261	0.1539	0.501034	no
ABCC11	ABCC11	ABCC11	chr16:48166910-48235177	LeanPre	LeanPost	NOTEST	0.0270882	0.0221558	-0.289984	0	1	1	no
ABCC12	ABCC12	ABCC12	chr16:48082972-48146770	LeanPre	LeanPost	NOTEST	0.421196	0.304023	-0.47031	0	1	1	no
ABCC13	ABCC13	ABCC13	chr21:14273798-14301371	LeanPre	LeanPost	NOTEST	0	0	0	0	1	1	no
ABCC2	ABCC2	ABCC2	chr10:99782597-99852192	LeanPre	LeanPost	NOTEST	0.344857	0.224551	-0.618952	0	1	1	no
ABCC3	ABCC3	ABCC3	chr17:50634856-50691702	LeanPre	LeanPost	NOTEST	0.00704681	0.0128999	0.872313	0	1	1	no
ABCC4	ABCC4	ABCC4	chr13:95019828-95301446	LeanPre	LeanPost	OK	1.92323	1.83428	-0.0683178	-0.240316	0.66935	0.906949	no
ABCC5	ABCC5	ABCC5	chr3:183919935-184017939	LeanPre	LeanPost	OK	27.0293	29.8806	0.144684	0.601056	0.29535	0.676947	no
ABCC5-AS1	ABCC5-AS1	ABCC5-AS1	chr3:183919935-184017939	LeanPre	LeanPost	NOTEST	0	0	0	0	1	1	no
ABCC6	ABCC6	ABCC6	chr16_KI270853v1_alt:1807490-1881466	LeanPre	LeanPost	NOTEST	0.123103	0.0588913	-1.06374	0	1	1	no
ABCC6P1	ABCC6P1	ABCC6P1	chr16:18571247-18598285	LeanPre	LeanPost	NOTEST	0.09711	0.0253899	-1.93537	0	1	1	no
ABCC6P2	ABCC6P2	ABCC6P2	chr16_KI270853v1_alt:962182-964453	LeanPre	LeanPost	NOTEST	0	0	0	0	1	1	no
ABCC8	ABCC8	ABCC8	chr11:17392884-17476845	LeanPre	LeanPost	NOTEST	0.262324	0.25424	-0.04516	0	1	1	no
ABCC9	ABCC9	ABCC9	chr12:21797389-21936694	LeanPre	LeanPost	OK	14.7493	13.027	-0.179147	-0.850917	0.13555	0.469604	no
ABCD1	ABCD1	ABCD1	chrX:153724867-153744762	LeanPre	LeanPost	OK	2.99439	2.90693	-0.0427646	-0.15226	0.7953	0.950597	no
ABCD2	ABCD2	ABCD2	chr12:39551219-39620041	LeanPre	LeanPost	NOTEST	0.0428831	0.0142425	-1.59021	0	1	1	no
ABCD3	ABCD3	ABCD3	chr1:94418376-94518663	LeanPre	LeanPost	OK	12.6213	14.5326	0.20344	0.937521	0.09485	0.388125	no
ABCD4	ABCD4	ABCD4	chr14:74285276-74303064	LeanPre	LeanPost	OK	4.1071	2.70046	-0.604916	-2.12274	0.0002	0.00425374	yes
ABCE1	ABCE1	ABCE1	chr4:144994574-145129524	LeanPre	LeanPost	OK	7.90549	9.11205	0.20492	0.81533	0.1523	0.498755	no
ABCF1	ABCF1	ABCF1	chr6_GL000256v2_alt:1872149-1892288	LeanPre	LeanPost	NOTEST	0	0	0	0	1	1	no
ABCF2	ABCF2	ABCF2	chr7:151207836-151227374	LeanPre	LeanPost	OK	19.9328	22.3664	0.166188	0.73554	0.20325	0.573882	no
ABCF3	ABCF3	ABCF3	chr3:184186074-184194007	LeanPre	LeanPost	OK	18.6504	19.6529	0.0755343	0.34938	0.5403	0.849906	no
ABCG1	ABCG1	ABCG1	chr21:42199688-42297244	LeanPre	LeanPost	OK	8.06952	9.35086	0.212616	0.895046	0.11615	0.432885	no
ABCG2	ABCG2	ABCG2	chr4:88090263-88231322	LeanPre	LeanPost	NOTEST	0.148579	0.0717621	-1.04993	0	1	1	no
ABCG4	ABCG4	ABCG4	chr11:119149039-119162665	LeanPre	LeanPost	NOTEST	0.0328085	0.0187754	-0.805225	0	1	1	no
ABCG5	ABCG5	ABCG5	chr2:43812471-43838819	LeanPre	LeanPost	NOTEST	0	0.0132621	inf	0	1	1	no
ABCG8	ABCG8	ABCG8	chr2:43838963-43878466	LeanPre	LeanPost	NOTEST	0	0	0	0	1	1	no
ABHD1	ABHD1	ABHD1	chr2:27123788-27134674	LeanPre	LeanPost	OK	1.47973	1.2771	-0.212462	-0.15204	0.8027	0.952904	no
ABHD10	ABHD10	ABHD10	chr3:111978875-111993368	LeanPre	LeanPost	OK	11.2187	9.65707	-0.216244	-0.925612	0.10455	0.409665	no
ABHD11	ABHD11	ABHD11	chr7:73736094-73738867	LeanPre	LeanPost	OK	4.35405	3.56497	-0.288468	-0.780019	0.15735	0.506342	no
ABHD11-AS1	ABHD11-AS1	ABHD11-AS1	chr7:73735068-73736000	LeanPre	LeanPost	NOTEST	0	0	0	0	1	1	no
ABHD12	ABHD12	ABHD12	chr20:25248069-25390982	LeanPre	LeanPost	OK	2.39113	2.15799	-0.148008	-0.271955	0.63715	0.893913	no
ABHD12B	ABHD12B	ABHD12B	chr14:50872159-50904970	LeanPre	LeanPost	NOTEST	0	0	0	0	1	1	no
ABHD13	ABHD13	ABHD13	chr13:108218414-108234255	LeanPre	LeanPost	OK	3.025	3.3041	0.127322	0.504474	0.37435	0.746054	no
ABHD14A	ABHD14A	ABHD14A	chr3:51975025-51989202	LeanPre	LeanPost	OK	12.1112	9.62562	-0.331395	-0.800454	0.16265	0.514177	no
ABHD14A-ACY1	ABHD14A-ACY1	ABHD14A-ACY1	chr3:51975025-51989202	LeanPre	LeanPost	NOTEST	0.000337002	0	-inf	0	1	1	no
ABHD14B	ABHD14B	ABHD14B	chr3:51968509-51974630	LeanPre	LeanPost	OK	6.33275	5.2992	-0.257057	-0.926105	0.1058	0.412363	no
ABHD15	ABHD15	ABHD15	chr17:29560670-29567024	LeanPre	LeanPost	NOTEST	0.657082	0.912999	0.474539	0	1	1	no
ABHD16A	ABHD16A	ABHD16A	chr6_GL000256v2_alt:2986233-3002657	LeanPre	LeanPost	NOTEST	0	0	0	0	1	1	no
ABHD16B	ABHD16B	ABHD16B	chr20:63861212-63862988	LeanPre	LeanPost	NOTEST	0	0	0	0	1	1	no
ABHD17A	ABHD17A	ABHD17A	chr19:1876975-1885519	LeanPre	LeanPost	OK	3.75803	2.8395	-0.404337	-1.11974	0.04855	0.263245	no
ABHD17B	ABHD17B	ABHD17B	chr9:71862451-71911232	LeanPre	LeanPost	OK	6.566	6.80356	0.0512749	0.205697	0.71745	0.925217	no
ABHD17C	ABHD17C	ABHD17C	chr15:80695310-80755621	LeanPre	LeanPost	NOTEST	0.39336	0.415263	0.0781749	0	1	1	no
ABHD2	ABHD2	ABHD2	chr15:89088149-89202360	LeanPre	LeanPost	OK	2.80684	5.7165	1.02619	4.54798	5e-05	0.00124739	yes
ABHD3	ABHD3	ABHD3	chr18:21650896-21704805	LeanPre	LeanPost	OK	7.49358	9.85539	0.395257	1.51421	0.00865	0.0831284	no
ABHD4	ABHD4	ABHD4	chr14:22598237-22612359	LeanPre	LeanPost	OK	6.81494	11.565	0.762986	3.15182	5e-05	0.00124739	yes
ABHD5	ABHD5	ABHD5	chr3:43690882-43722725	LeanPre	LeanPost	OK	4.23487	5.35399	0.338296	1.44653	0.01195	0.104652	no
ABHD6	ABHD6	ABHD6	chr3:58237531-58294734	LeanPre	LeanPost	OK	1.15152	1.27329	0.145013	0.348179	0.547	0.85344	no
ABHD8	ABHD8	ABHD8	chr19:17292130-17303473	LeanPre	LeanPost	OK	1.68685	2.06636	0.292756	0.750143	0.1953	0.56254	no
ABI1	ABI1	ABI1	chr10:26697665-26861087	LeanPre	LeanPost	OK	7.02052	7.55941	0.106697	0.424322	0.4478	0.795104	no
ABI2	ABI2	ABI2	chr2:203328238-203432173	LeanPre	LeanPost	OK	4.12991	4.19125	0.0212692	0.0918345	0.8713	0.97167	no
ABI3	ABI3	ABI3	chr17:49206233-49223225	LeanPre	LeanPost	NOTEST	0.562242	0.85383	0.602758	0	1	1	no
ABI3BP	ABI3BP	ABI3BP	chr3:100749334-100993490	LeanPre	LeanPost	OK	2.41068	2.04993	-0.233866	-0.818699	0.16	0.510062	no
ABL1	ABL1	ABL1	chr9:130713880-130887675	LeanPre	LeanPost	OK	5.7886	7.95819	0.459227	2.07419	0.0005	0.00915478	yes
ABL2	ABL2	ABL2	chr1:179099326-179229684	LeanPre	LeanPost	OK	0.955154	1.1524	0.270833	0.933473	0.0871	0.369754	no
ABLIM1	ABLIM1	ABLIM1	chr10:114431109-114684655	LeanPre	LeanPost	OK	15.1517	14.0265	-0.111326	-0.535615	0.3503	0.725286	no
ABLIM2	ABLIM2	ABLIM2	chr4:7965309-8158832	LeanPre	LeanPost	OK	27.3198	26.7562	-0.0300737	-0.145696	0.79345	0.950064	no
ABLIM3	ABLIM3	ABLIM3	chr5:149141482-149260438	LeanPre	LeanPost	OK	13.8513	8.91235	-0.636141	-2.92138	5e-05	0.00124739	yes
ABO	ABO	ABO	chr9:133255175-133275214	LeanPre	LeanPost	NOTEST	0.295602	0.301076	0.026474	0	1	1	no
ABR	ABR	ABR	chr17_KI270910v1_alt:42764-149117	LeanPre	LeanPost	NOTEST	0.0359611	0.0160041	-1.168	0	1	1	no
ABRA	ABRA	ABRA	chr8:106759482-106770244	LeanPre	LeanPost	OK	50.3543	214.696	2.09211	10.0949	5e-05	0.00124739	yes
ABRACL	ABRACL	ABRACL	chr6:139028681-139043302	LeanPre	LeanPost	OK	0.801447	2.42673	1.59833	1.99131	0.0014	0.021046	yes
ABT1	ABT1	ABT1	chr6:26596942-26600049	LeanPre	LeanPost	OK	5.65127	5.56018	-0.0234443	-0.0860013	0.8823	0.975258	no
ABTB1	ABTB1	ABTB1	chr3:127672937-127680926	LeanPre	LeanPost	OK	10.5823	8.88113	-0.25284	-1.0105	0.07585	0.341357	no
ABTB2	ABTB2	ABTB2	chr11:34150986-34358008	LeanPre	LeanPost	OK	3.84739	2.91169	-0.402023	-1.58451	0.00685	0.0702094	no
ACAA1	ACAA1	ACAA1	chr3:38039204-38137242	LeanPre	LeanPost	OK	19.2008	18.7525	-0.034086	-0.149553	0.7957	0.95065	no
ACAA2	ACAA2	ACAA2	chr18:49783503-49813881	LeanPre	LeanPost	OK	66.7914	60.8558	-0.134269	-0.65308	0.25145	0.633039	no
ACACA	ACACA	ACACA	chr17_KI270857v1_alt:1320991-1645967	LeanPre	LeanPost	NOTEST	0	0.00359771	inf	0	1	1	no
ACACB	ACACB	ACACB	chr12:109139396-109268225	LeanPre	LeanPost	OK	18.0071	16.9402	-0.0881151	-0.432812	0.44945	0.796288	no
ACAD10	ACAD10	ACAD10	chr12:111686052-111757107	LeanPre	LeanPost	OK	3.99497	3.83611	-0.0585383	-0.226017	0.697	0.917392	no
ACAD11	ACAD11	ACAD11	chr3:132558137-132874206	LeanPre	LeanPost	OK	2.55094	2.98228	0.225384	0.376722	0.50845	0.831761	no
ACAD8	ACAD8	ACAD8	chr11:134253539-134265852	LeanPre	LeanPost	OK	19.7244	19.581	-0.0105288	-0.0480351	0.9336	0.986663	no
ACAD9	ACAD9	ACAD9	chr3:128879489-128913114	LeanPre	LeanPost	OK	12.7852	12.8323	0.00530638	0.0236558	0.9683	0.994358	no
ACADL	ACADL	ACADL	chr2:210187991-210225491	LeanPre	LeanPost	OK	5.50058	5.75928	0.0663042	0.250302	0.6621	0.904448	no
ACADM	ACADM	ACADM	chr1:75724346-75763678	LeanPre	LeanPost	OK	244.229	238.54	-0.0340027	-0.164088	0.7765	0.94545	no
ACADS	ACADS	ACADS	chr12:120725737-120740008	LeanPre	LeanPost	OK	41.7824	39.2309	-0.0909043	-0.433492	0.4486	0.795563	no
ACADSB	ACADSB	ACADSB	chr10:123008912-123058290	LeanPre	LeanPost	OK	30.2247	27.6749	-0.127154	-0.624085	0.27295	0.656052	no
ACADVL	ACADVL	ACADVL	chr17:7189890-7225267	LeanPre	LeanPost	OK	332.865	317.773	-0.0669442	-0.32066	0.58025	0.868826	no
ACAN	ACAN	ACAN	chr15:88803442-88875354	LeanPre	LeanPost	NOTEST	0.00838649	0.00767492	-0.127914	0	1	1	no
ACAP1	ACAP1	ACAP1	chr17:7336528-7351474	LeanPre	LeanPost	NOTEST	0.444986	0.29626	-0.586898	0	1	1	no
ACAP2	ACAP2	ACAP2	chr3:195274735-195443088	LeanPre	LeanPost	OK	2.54423	2.90121	0.189425	0.775089	0.1739	0.531442	no
ACAP3	ACAP3	ACAP3	chr1:1292383-1307889	LeanPre	LeanPost	OK	3.38682	3.73957	0.142942	0.53826	0.34255	0.718686	no
ACAT1	ACAT1	ACAT1	chr11:108121530-108148164	LeanPre	LeanPost	OK	210.437	214.663	0.0286846	0.139882	0.80525	0.953601	no
ACAT2	ACAT2	ACAT2	chr6:159760258-159789703	LeanPre	LeanPost	OK	2.35434	2.49221	0.0821061	0.0564445	0.92235	0.984006	no
ACBD3	ACBD3	ACBD3	chr1:226144678-226186722	LeanPre	LeanPost	OK	10.5436	10.5653	0.00296976	0.0133775	0.97995	0.996098	no
ACBD4	ACBD4	ACBD4	chr17:45132599-45144176	LeanPre	LeanPost	OK	2.4188	1.68306	-0.523204	-1.24749	0.022	0.159004	no
ACBD5	ACBD5	ACBD5	chr10:27195213-27242139	LeanPre	LeanPost	OK	18.8347	18.8371	0.00018958	0.00090095	0.9989	0.999343	no
ACBD6	ACBD6	ACBD6	chr1:180288216-180502887	LeanPre	LeanPost	OK	6.37616	6.19429	-0.0417494	-0.143833	0.8046	0.953516	no
ACBD7	ACBD7	ACBD7	chr10:15075474-15088776	LeanPre	LeanPost	NOTEST	0	0.0202127	inf	0	1	1	no
ACCS	ACCS	ACCS	chr11:44066178-44084019	LeanPre	LeanPost	OK	1.23045	0.852981	-0.528604	-0.918137	0.0697	0.325315	no
ACCSL	ACCSL	ACCSL	chr11:44047980-44059977	LeanPre	LeanPost	NOTEST	0.0230488	0	-inf	0	1	1	no
ACD	ACD	ACD	chr16:67645126-67660815	LeanPre	LeanPost	OK	0.926316	1.24656	0.428375	0.807405	0.1183	0.4368	no
ACE	ACE	ACE	chr17:63477060-63498380	LeanPre	LeanPost	OK	4.04236	1.99295	-1.02029	-3.59401	5e-05	0.00124739	yes
ACE2	ACE2	ACE2	chrX:15561032-15602069	LeanPre	LeanPost	NOTEST	0.013059	0.0304476	1.22129	0	1	1	no
ACER1	ACER1	ACER1	chr19:6306498-6333629	LeanPre	LeanPost	NOTEST	0.0394779	0	-inf	0	1	1	no
ACER2	ACER2	ACER2	chr9:19408926-19452502	LeanPre	LeanPost	NOTEST	0.389905	0.416319	0.0945696	0	1	1	no
ACER3	ACER3	ACER3	chr11:76860872-77026797	LeanPre	LeanPost	NOTEST	0.523712	0.99071	0.91969	0	1	1	no
ACHE	ACHE	ACHE	chr7:100889993-100896133	LeanPre	LeanPost	OK	29.0335	27.6828	-0.0687279	-0.319127	0.576	0.867128	no
ACIN1	ACIN1	ACIN1	chr14:23058564-23100456	LeanPre	LeanPost	OK	16.2373	17.233	0.0858676	0.306773	0.5882	0.871947	no
ACKR1	ACKR1	ACKR1	chr1:159204012-159206500	LeanPre	LeanPost	OK	3.71218	2.35386	-0.657237	-1.58745	0.007	0.0713187	no
ACKR2	ACKR2	ACKR2	chr3:42809471-42867283	LeanPre	LeanPost	NOTEST	0.0262051	0.0366128	0.4825	0	1	1	no
ACKR3	ACKR3	ACKR3	chr2:236569736-236582351	LeanPre	LeanPost	OK	7.49504	17.9184	1.25743	5.20664	5e-05	0.00124739	yes
ACKR4	ACKR4	ACKR4	chr3:132558137-132874206	LeanPre	LeanPost	NOTEST	0.117345	0.0313188	-1.90566	0	1	1	no
ACLY	ACLY	ACLY	chr17:41866916-41919022	LeanPre	LeanPost	OK	3.22969	4.1119	0.348411	1.36325	0.0168	0.132686	no
ACMSD	ACMSD	ACMSD	chr2:134838615-134918606	LeanPre	LeanPost	NOTEST	0	0	0	0	1	1	no
ACO1	ACO1	ACO1	chr9:32384602-32450834	LeanPre	LeanPost	OK	11.8834	12.7959	0.106728	0.489106	0.3843	0.753545	no
ACO2	ACO2	ACO2	chr22:41469124-41544606	LeanPre	LeanPost	OK	264.693	240.156	-0.140348	-0.669336	0.2409	0.621111	no
ACOT1	ACOT1	ACOT1	chr14:73478483-73558947	LeanPre	LeanPost	OK	3.18555	2.58584	-0.300909	-0.651573	0.2491	0.631072	no
ACOT11	ACOT11	ACOT11	chr1:54548133-54634744	LeanPre	LeanPost	OK	3.75135	3.89127	0.0528329	0.187032	0.73845	0.932052	no
ACOT12	ACOT12	ACOT12	chr5:81330127-81394169	LeanPre	LeanPost	NOTEST	0	0	0	0	1	1	no
ACOT13	ACOT13	ACOT13	chr6:24667034-24719175	LeanPre	LeanPost	OK	7.28323	7.00989	-0.0551859	-0.129585	0.8226	0.959346	no
ACOT2	ACOT2	ACOT2	chr14:73567619-73575658	LeanPre	LeanPost	OK	7.45609	6.69285	-0.155799	-0.564248	0.3303	0.707363	no
ACOT4	ACOT4	ACOT4	chr14:73591705-73595766	LeanPre	LeanPost	NOTEST	0.110901	0.145082	0.387601	0	1	1	no
ACOT6	ACOT6	ACOT6	chr14:73616843-73619888	LeanPre	LeanPost	NOTEST	0	0	0	0	1	1	no
ACOT7	ACOT7	ACOT7	chr1:6264271-6393766	LeanPre	LeanPost	NOTEST	0.630917	0.444629	-0.504849	0	1	1	no
ACOT8	ACOT8	ACOT8	chr20:45833830-45857409	LeanPre	LeanPost	OK	9.53729	8.60198	-0.148911	-0.282479	0.62205	0.88677	no
ACOT9	ACOT9	ACOT9	chrX:23703659-23743290	LeanPre	LeanPost	OK	14.3577	14.718	0.0357534	0.150971	0.79505	0.950467	no
ACOX1	ACOX1	ACOX1	chr17:75941510-76005999	LeanPre	LeanPost	OK	9.28557	9.58473	0.0457479	0.212287	0.71105	0.922633	no
ACOX2	ACOX2	ACOX2	chr3:58505135-58537202	LeanPre	LeanPost	OK	3.97867	3.29185	-0.273389	-0.903242	0.1204	0.440715	no
ACOX3	ACOX3	ACOX3	chr4:8366281-8440725	LeanPre	LeanPost	OK	1.44619	1.38007	-0.0675196	-0.177316	0.75515	0.938725	no
ACOXL	ACOXL	ACOXL	chr2:110732572-111118222	LeanPre	LeanPost	NOTEST	0	0	0	0	1	1	no
ACP1	ACP1	ACP1	chr2:264868-278282	LeanPre	LeanPost	OK	44.8537	44.8455	-0.000261155	-0.00120279	0.99855	0.999119	no
ACP2	ACP2	ACP2	chr11:47239301-47269033	LeanPre	LeanPost	OK	4.45086	4.22152	-0.0763216	-0.229117	0.69015	0.91486	no
ACP5	ACP5	ACP5	chr19:11574659-11578986	LeanPre	LeanPost	NOTEST	0.118233	0.160783	0.443475	0	1	1	no
ACP6	ACP6	ACP6	chr1:147647365-147670512	LeanPre	LeanPost	OK	2.20278	1.88465	-0.225031	-0.565855	0.32315	0.701011	no
ACPP	ACPP	ACPP	chr3:132317366-132368302	LeanPre	LeanPost	NOTEST	0.026559	0.041426	0.641336	0	1	1	no
ACPT	ACPT	ACPT	chr19:50790414-50795224	LeanPre	LeanPost	NOTEST	0	0	0	0	1	1	no
ACR	ACR	ACR	chr22:50738223-50745299	LeanPre	LeanPost	NOTEST	0.100806	0	-inf	0	1	1	no
ACRBP	ACRBP	ACRBP	chr12:6638075-6647414	LeanPre	LeanPost	NOTEST	0.119803	0.113862	-0.0733753	0	1	1	no
ACRC	ACRC	ACRC	chrX:71578023-71613583	LeanPre	LeanPost	OK	0.742744	1.40872	0.923447	2.23903	0.0003	0.00598749	yes
ACRV1	ACRV1	ACRV1	chr11:125625135-125680898	LeanPre	LeanPost	NOTEST	0.0458374	0	-inf	0	1	1	no
ACSBG1	ACSBG1	ACSBG1	chr15:78170844-78234707	LeanPre	LeanPost	NOTEST	0.0126192	0	-inf	0	1	1	no
ACSBG2	ACSBG2	ACSBG2	chr19:6135632-6193103	LeanPre	LeanPost	NOTEST	0	0	0	0	1	1	no
ACSF2	ACSF2	ACSF2	chr17:50426157-50474845	LeanPre	LeanPost	OK	13.4741	10.4545	-0.366064	-1.02116	0.06835	0.321341	no
ACSF3	ACSF3	ACSF3	chr16:89093808-89155846	LeanPre	LeanPost	OK	2.212	1.93807	-0.190736	-0.595235	0.28885	0.671372	no
ACSL1	ACSL1	ACSL1	chr4:184755594-184826114	LeanPre	LeanPost	OK	157.584	145.951	-0.110646	-0.531307	0.35415	0.728324	no
ACSL3	ACSL3	ACSL3	chr2:222861013-222943401	LeanPre	LeanPost	OK	13.1888	19.8293	0.588322	2.7966	5e-05	0.00124739	yes
ACSL4	ACSL4	ACSL4	chrX:109641334-109733392	LeanPre	LeanPost	OK	6.75121	6.53478	-0.0470077	-0.208698	0.71975	0.925975	no
ACSL5	ACSL5	ACSL5	chr10:112374157-112428380	LeanPre	LeanPost	OK	1.56633	1.38442	-0.178109	-0.492803	0.38385	0.753294	no
ACSL6	ACSL6	ACSL6	chr5:131949973-132012068	LeanPre	LeanPost	NOTEST	0.982772	0.994552	0.0171903	0	1	1	no
ACSM1	ACSM1	ACSM1	chr16:20623236-20691256	LeanPre	LeanPost	NOTEST	0.149451	0	-inf	0	1	1	no
ACSM2A	ACSM2A	ACSM2A	chr16:20451460-20487669	LeanPre	LeanPost	NOTEST	0.0168114	0	-inf	0	1	1	no
ACSM2B	ACSM2B	ACSM2B	chr16:20536760-20576373	LeanPre	LeanPost	NOTEST	0.0169107	0	-inf	0	1	1	no
ACSM3	ACSM3	ACSM3	chr16:20763989-20849668	LeanPre	LeanPost	NOTEST	0.148824	0.192537	0.371527	0	1	1	no
ACSM4	ACSM4	ACSM4	chr12:7304331-7328373	LeanPre	LeanPost	NOTEST	0	0	0	0	1	1	no
ACSM5	ACSM5	ACSM5	chr16:20409533-20440959	LeanPre	LeanPost	OK	5.09783	4.66575	-0.127773	-0.461418	0.4272	0.782866	no
ACSM6	ACSM6	ACSM6	chr10:95194199-95228929	LeanPre	LeanPost	NOTEST	0	0	0	0	1	1	no
ACSS1	ACSS1	ACSS1	chr20:25006229-25058182	LeanPre	LeanPost	OK	11.4619	12.0929	0.0773074	0.349994	0.5411	0.850193	no
ACSS2	ACSS2	ACSS2	chr20:34874962-34927966	LeanPre	LeanPost	OK	47.5862	45.3114	-0.0706702	-0.345112	0.552	0.855857	no
ACSS3	ACSS3	ACSS3	chr12:81078029-81255803	LeanPre	LeanPost	OK	2.60537	3.34111	0.358842	1.21796	0.03465	0.212709	no
ACTA1	ACTA1	ACTA1	chr1:229431245-229434096	LeanPre	LeanPost	HIDATA	26027	0	0	0	1	1	no
ACTA2	ACTA2	ACTA2	chr10:88932683-89015785	LeanPre	LeanPost	OK	27.3837	89.7199	1.71211	7.13562	5e-05	0.00124739	yes
ACTA2-AS1	ACTA2-AS1	ACTA2-AS1	chr10:88932683-89015785	LeanPre	LeanPost	NOTEST	0	0.0165124	inf	0	1	1	no
ACTB	ACTB	ACTB	chr7:5527147-5530601	LeanPre	LeanPost	OK	137.689	273.839	0.991912	4.86792	5e-05	0.00124739	yes
ACTBL2	ACTBL2	ACTBL2	chr5:57480015-57482809	LeanPre	LeanPost	NOTEST	0	0	0	0	1	1	no
ACTC1	ACTC1	ACTC1	chr15:34755083-34812923	LeanPre	LeanPost	OK	12.397	16.0192	0.369809	1.55644	0.006	0.0639892	no
ACTG1	ACTG1	ACTG1	chr17:81509970-81512866	LeanPre	LeanPost	OK	88.0568	233.15	1.40475	6.87978	5e-05	0.00124739	yes
ACTG1P17	ACTG1P17	ACTG1P17	chr15:82725897-82739780	LeanPre	LeanPost	NOTEST	0.0538877	0.0883183	0.712757	0	1	1	no
ACTG1P20	ACTG1P20	ACTG1P20	chr1:27322144-27336400	LeanPre	LeanPost	NOTEST	0.23225	0.139359	-0.736874	0	1	1	no
ACTG1P4	ACTG1P4	ACTG1P4	chr1:103525955-103579534	LeanPre	LeanPost	OK	1.88945	1.26393	-0.580047	-0.584482	0.30895	0.689529	no
ACTG2	ACTG2	ACTG2	chr2:73892965-73919653	LeanPre	LeanPost	OK	0.559817	1.07575	0.942319	1.14863	0.02815	0.186646	no
ACTL10	ACTL10	ACTL10	chr20:33657086-33674458	LeanPre	LeanPost	NOTEST	0	0	0	0	1	1	no
ACTL6A	ACTL6A	ACTL6A	chr3:179562879-179588405	LeanPre	LeanPost	OK	6.08325	6.34757	0.0613619	0.215922	0.7067	0.920682	no
ACTL6B	ACTL6B	ACTL6B	chr7:100643102-100656461	LeanPre	LeanPost	NOTEST	0	0	0	0	1	1	no
ACTL7A	ACTL7A	ACTL7A	chr9:108862227-108863755	LeanPre	LeanPost	NOTEST	0	0	0	0	1	1	no
ACTL7B	ACTL7B	ACTL7B	chr9:108854588-108855995	LeanPre	LeanPost	NOTEST	0	0	0	0	1	1	no
ACTL8	ACTL8	ACTL8	chr1:17755312-17827063	LeanPre	LeanPost	NOTEST	0	0	0	0	1	1	no
ACTL9	ACTL9	ACTL9	chr19:8697396-8698830	LeanPre	LeanPost	NOTEST	0	0	0	0	1	1	no
ACTN1	ACTN1	ACTN1	chr14:68874122-68979366	LeanPre	LeanPost	OK	2.01972	4.79512	1.24741	4.43607	5e-05	0.00124739	yes
ACTN1-AS1	ACTN1-AS1	ACTN1-AS1	chr14:68979681-68987463	LeanPre	LeanPost	NOTEST	0	0	0	0	1	1	no
ACTN2	ACTN2	ACTN2	chr1:236686453-236764627	LeanPre	LeanPost	OK	1212.12	1183.33	-0.0346885	-0.131345	0.8147	0.956881	no
ACTN3	ACTN3	ACTN3	chr11:66546394-66563329	LeanPre	LeanPost	OK	151.911	143.555	-0.081629	-0.328592	0.5714	0.864594	no
ACTN4	ACTN4	ACTN4	chr19:38647626-38744474	LeanPre	LeanPost	OK	8.61578	18.6678	1.1155	5.14139	5e-05	0.00124739	yes
ACTR10	ACTR10	ACTR10	chr14:58200114-58235635	LeanPre	LeanPost	OK	24.1084	22.7301	-0.08493	-0.397959	0.49635	0.825047	no
ACTR1A	ACTR1A	ACTR1A	chr10:102479228-102502755	LeanPre	LeanPost	OK	48.5375	49.6181	0.0317678	0.15598	0.7841	0.94775	no
ACTR1B	ACTR1B	ACTR1B	chr2:97655938-97664098	LeanPre	LeanPost	OK	31.0055	27.8495	-0.154873	-0.732948	0.20495	0.576312	no
ACTR2	ACTR2	ACTR2	chr2:65227694-65271256	LeanPre	LeanPost	OK	27.8625	28.7192	0.0436903	0.213055	0.70045	0.918348	no
ACTR3	ACTR3	ACTR3	chr2:113831182-113961552	LeanPre	LeanPost	OK	9.21946	13.4038	0.539886	2.55778	5e-05	0.00124739	yes
ACTR3B	ACTR3B	ACTR3B	chr7:152759748-152855379	LeanPre	LeanPost	OK	2.01545	2.04383	0.0201755	0.0530338	0.92575	0.985188	no
ACTR3BP2	ACTR3BP2	ACTR3BP2	chr2:91941132-91942470	LeanPre	LeanPost	NOTEST	0	0	0	0	1	1	no
ACTR3BP5	ACTR3BP5	ACTR3BP5	chr10:38696595-38698240	LeanPre	LeanPost	NOTEST	0	0	0	0	1	1	no
ACTR3C	ACTR3C	ACTR3C	chr7:150247211-150338156	LeanPre	LeanPost	NOTEST	0.155919	0.3058	0.971792	0	1	1	no
ACTR5	ACTR5	ACTR5	chr20:38748453-38772446	LeanPre	LeanPost	OK	1.31445	1.51188	0.20188	0.521419	0.3644	0.737085	no
ACTR6	ACTR6	ACTR6	chr12:100200086-100224424	LeanPre	LeanPost	OK	10.4452	10.7626	0.0431873	0.172951	0.759	0.93983	no
ACTR8	ACTR8	ACTR8	chr3:53867065-53882202	LeanPre	LeanPost	OK	2.50649	2.46527	-0.0239214	-0.0815842	0.8872	0.976489	no
ACTRT1	ACTRT1	ACTRT1	chrX:128050961-128052403	LeanPre	LeanPost	NOTEST	0	0	0	0	1	1	no
ACTRT2	ACTRT2	ACTRT2	chr1:3021481-3022903	LeanPre	LeanPost	NOTEST	0	0	0	0	1	1	no
ACTRT3	ACTRT3	ACTRT3	chr3:169766922-169769895	LeanPre	LeanPost	NOTEST	0.147608	0.128609	-0.19878	0	1	1	no
ACVR1	ACVR1	ACVR1	chr2:157736445-157875862	LeanPre	LeanPost	OK	7.93053	8.49261	0.0987912	0.412582	0.4703	0.809495	no
ACVR1B	ACVR1B	ACVR1B	chr12:51951666-51997079	LeanPre	LeanPost	OK	4.09708	4.6057	0.168826	0.69591	0.2269	0.603945	no
ACVR1C	ACVR1C	ACVR1C	chr2:157526766-157628887	LeanPre	LeanPost	NOTEST	0.214224	0.159122	-0.428984	0	1	1	no
ACVR2A	ACVR2A	ACVR2A	chr2:147844516-148513475	LeanPre	LeanPost	OK	3.12595	2.59496	-0.268582	-0.620463	0.27675	0.660012	no
ACVR2B	ACVR2B	ACVR2B	chr3:38451026-38493142	LeanPre	LeanPost	OK	2.82343	1.39747	-1.01464	-3.61574	5e-05	0.00124739	yes
ACVR2B-AS1	ACVR2B-AS1	ACVR2B-AS1	chr3:38451026-38493142	LeanPre	LeanPost	OK	4.95286	3.80516	-0.380303	-0.902447	0.11085	0.422403	no
ACVRL1	ACVRL1	ACVRL1	chr12:51907417-51923361	LeanPre	LeanPost	OK	3.20068	3.51821	0.136464	0.517026	0.37015	0.742651	no
ACY1	ACY1	ACY1	chr3:51975025-51989202	LeanPre	LeanPost	OK	11.7938	10.3999	-0.181454	-0.579706	0.3034	0.684422	no
ACY3	ACY3	ACY3	chr11:67642554-67650659	LeanPre	LeanPost	NOTEST	0	0	0	0	1	1	no
ACYP1	ACYP1	ACYP1	chr14:75053224-75069483	LeanPre	LeanPost	OK	16.7326	17.1432	0.0349733	0.102726	0.85605	0.96749	no
ACYP2	ACYP2	ACYP2	chr2:54115272-54305298	LeanPre	LeanPost	OK	79.9439	71.4591	-0.161871	-0.776689	0.17385	0.531367	no
ADA	ADA	ADA	chr20:44619521-44651735	LeanPre	LeanPost	OK	2.03875	1.88039	-0.11665	-0.269035	0.63935	0.894714	no
ADAD1	ADAD1	ADAD1	chr4:122378965-122429792	LeanPre	LeanPost	NOTEST	0	0	0	0	1	1	no
ADAD2	ADAD2	ADAD2	chr16:84191116-84197166	LeanPre	LeanPost	NOTEST	0.0188453	0	-inf	0	1	1	no
ADAL	ADAL	ADAL	chr15:43327775-43354555	LeanPre	LeanPost	OK	10.0839	9.37028	-0.105896	-0.398717	0.48945	0.821664	no
ADAM10	ADAM10	ADAM10	chr15:58595203-58749978	LeanPre	LeanPost	OK	3.99422	4.14803	0.0545125	0.224574	0.69365	0.916126	no
ADAM11	ADAM11	ADAM11	chr17:44759199-44781846	LeanPre	LeanPost	NOTEST	0.0913329	0.0464381	-0.975826	0	1	1	no
ADAM12	ADAM12	ADAM12	chr10:126012384-126388558	LeanPre	LeanPost	NOTEST	0.0336554	0.016311	-1.04499	0	1	1	no
ADAM15	ADAM15	ADAM15	chr1:155033805-155069553	LeanPre	LeanPost	OK	7.95629	10.948	0.460502	1.91565	0.00075	0.0127629	yes
ADAM17	ADAM17	ADAM17	chr2:9489280-9555788	LeanPre	LeanPost	OK	2.73022	3.42857	0.328593	1.17685	0.0426	0.242254	no
ADAM18	ADAM18	ADAM18	chr8_KI270822v1_alt:335201-480684	LeanPre	LeanPost	NOTEST	0	0	0	0	1	1	no
ADAM19	ADAM19	ADAM19	chr5:157477303-157575823	LeanPre	LeanPost	OK	2.47383	2.18927	-0.176297	-0.68499	0.23385	0.61238	no
ADAM1A	ADAM1A	ADAM1A	chr12:111899062-111901902	LeanPre	LeanPost	OK	1.03152	1.12841	0.129511	0.317557	0.57695	0.867526	no
ADAM2	ADAM2	ADAM2	chr8_KI270822v1_alt:494374-588925	LeanPre	LeanPost	NOTEST	0	0	0	0	1	1	no
ADAM20	ADAM20	ADAM20	chr14:70522360-70535015	LeanPre	LeanPost	NOTEST	0	0	0	0	1	1	no
ADAM20P1	ADAM20P1	ADAM20P1	chr14:70468878-70483756	LeanPre	LeanPost	NOTEST	0.30242	0.273086	-0.1472	0	1	1	no
ADAM21	ADAM21	ADAM21	chr14:70452156-70459905	LeanPre	LeanPost	NOTEST	0.0151477	0.0136715	-0.147929	0	1	1	no
ADAM21P1	ADAM21P1	ADAM21P1	chr14:70245752-70247801	LeanPre	LeanPost	NOTEST	0	0	0	0	1	1	no
ADAM22	ADAM22	ADAM22	chr7:87934250-88202889	LeanPre	LeanPost	NOTEST	0.771844	0.481248	-0.68153	0	1	1	no
ADAM23	ADAM23	ADAM23	chr2:206443643-206621131	LeanPre	LeanPost	OK	3.4348	2.99788	-0.196282	-0.806444	0.15525	0.503257	no
ADAM28	ADAM28	ADAM28	chr8:24294039-24548618	LeanPre	LeanPost	NOTEST	0.112797	0.0893155	-0.336746	0	1	1	no
ADAM29	ADAM29	ADAM29	chr4:174918357-174978180	LeanPre	LeanPost	NOTEST	0	0	0	0	1	1	no
ADAM30	ADAM30	ADAM30	chr1:119893532-119896524	LeanPre	LeanPost	NOTEST	0	0	0	0	1	1	no
ADAM32	ADAM32	ADAM32	chr8_KI270822v1_alt:13213-190632	LeanPre	LeanPost	NOTEST	0	0	0	0	1	1	no
ADAM33	ADAM33	ADAM33	chr20:3667972-3682131	LeanPre	LeanPost	OK	2.21981	1.81979	-0.286663	-0.908337	0.1136	0.427824	no
ADAM3A	ADAM3A	ADAM3A	chr8:39451044-39522989	LeanPre	LeanPost	NOTEST	0	0	0	0	1	1	no
ADAM5	ADAM5	ADAM5	chr8_KI270822v1_alt:220373-251785	LeanPre	LeanPost	NOTEST	0	0	0	0	1	1	no
ADAM6	ADAM6	ADAM6	chr14_KI270846v1_alt:437497-440038	LeanPre	LeanPost	NOTEST	0	0	0	0	1	1	no
ADAM7	ADAM7	ADAM7	chr8:24294039-24548618	LeanPre	LeanPost	NOTEST	0	0	0	0	1	1	no
ADAM8	ADAM8	ADAM8	chr10:133262415-133276903	LeanPre	LeanPost	NOTEST	0.189794	0.245375	0.370551	0	1	1	no
ADAM9	ADAM9	ADAM9	chr8_KI270822v1_alt:7545-10943	LeanPre	LeanPost	OK	6.59603	6.94798	0.0749943	0.322613	0.5761	0.867128	no
ADAMDEC1	ADAMDEC1	ADAMDEC1	chr8:24294039-24548618	LeanPre	LeanPost	NOTEST	0.081133	0.0149845	-2.43682	0	1	1	no
ADAMTS1	ADAMTS1	ADAMTS1	chr21:26836286-26845409	LeanPre	LeanPost	OK	5.4052	28.3053	2.38865	10.8643	5e-05	0.00124739	yes
ADAMTS10	ADAMTS10	ADAMTS10	chr19:8580239-8610735	LeanPre	LeanPost	NOTEST	0.578175	0.62622	0.115164	0	1	1	no
ADAMTS12	ADAMTS12	ADAMTS12	chr5:33527180-33892019	LeanPre	LeanPost	NOTEST	0.113587	0.0706714	-0.684603	0	1	1	no
ADAMTS13	ADAMTS13	ADAMTS13	chr9:133361448-133459403	LeanPre	LeanPost	NOTEST	0.722737	0.500084	-0.531302	0	1	1	no
ADAMTS14	ADAMTS14	ADAMTS14	chr10:70672802-70762439	LeanPre	LeanPost	NOTEST	0.0834172	0.0530055	-0.654205	0	1	1	no
ADAMTS15	ADAMTS15	ADAMTS15	chr11:130448973-130476644	LeanPre	LeanPost	NOTEST	0.563367	0.535791	-0.0724024	0	1	1	no
ADAMTS16	ADAMTS16	ADAMTS16	chr5:5140329-5320299	LeanPre	LeanPost	NOTEST	0.0410498	0.0268377	-0.61311	0	1	1	no
ADAMTS17	ADAMTS17	ADAMTS17	chr15:99971437-100341978	LeanPre	LeanPost	NOTEST	0.313141	0.174756	-0.841468	0	1	1	no
ADAMTS18	ADAMTS18	ADAMTS18	chr16:77282127-77435114	LeanPre	LeanPost	NOTEST	0.0061251	0	-inf	0	1	1	no
ADAMTS19	ADAMTS19	ADAMTS19	chr5:129459558-129738683	LeanPre	LeanPost	NOTEST	0.503184	0.552462	0.134789	0	1	1	no
ADAMTS19-AS1	ADAMTS19-AS1	ADAMTS19-AS1	chr5:129459558-129738683	LeanPre	LeanPost	NOTEST	0.557065	0.443526	-0.328825	0	1	1	no
ADAMTS2	ADAMTS2	ADAMTS2	chr5:179110850-179345430	LeanPre	LeanPost	NOTEST	0.218222	0.207541	-0.0724014	0	1	1	no
ADAMTS20	ADAMTS20	ADAMTS20	chr12:43354208-43551921	LeanPre	LeanPost	NOTEST	0	0	0	0	1	1	no
ADAMTS3	ADAMTS3	ADAMTS3	chr4:72280968-72568799	LeanPre	LeanPost	NOTEST	0.0325769	0.0119166	-1.45087	0	1	1	no
ADAMTS4	ADAMTS4	ADAMTS4	chr1:161189747-161199055	LeanPre	LeanPost	OK	0.119971	1.93105	4.00863	5.30729	5e-05	0.00124739	yes
ADAMTS5	ADAMTS5	ADAMTS5	chr21:26917911-26967120	LeanPre	LeanPost	NOTEST	0.630898	0.725519	0.201607	0	1	1	no
ADAMTS6	ADAMTS6	ADAMTS6	chr5:65148735-65481877	LeanPre	LeanPost	NOTEST	0.0590637	0.037081	-0.67159	0	1	1	no
ADAMTS7	ADAMTS7	ADAMTS7	chr15:78759202-78811431	LeanPre	LeanPost	NOTEST	0.14952	0.0704421	-1.08583	0	1	1	no
ADAMTS7P1	ADAMTS7P1	ADAMTS7P1	chr15_KI270850v1_alt:3300-44597	LeanPre	LeanPost	NOTEST	0	0.0153089	inf	0	1	1	no
ADAMTS8	ADAMTS8	ADAMTS8	chr11:130404922-130428644	LeanPre	LeanPost	NOTEST	0.238865	0.281463	0.236752	0	1	1	no
ADAMTS9	ADAMTS9	ADAMTS9	chr3:64515654-65011471	LeanPre	LeanPost	OK	1.49488	5.13692	1.78088	6.75971	5e-05	0.00124739	yes
ADAMTS9-AS1	ADAMTS9-AS1	ADAMTS9-AS1	chr3:64515654-65011471	LeanPre	LeanPost	NOTEST	0.0808809	0.0488975	-0.726038	0	1	1	no
ADAMTS9-AS2	ADAMTS9-AS2	ADAMTS9-AS2	chr3:64515654-65011471	LeanPre	LeanPost	NOTEST	0.364368	0.213187	-0.773274	0	1	1	no
ADAMTSL1	ADAMTSL1	ADAMTSL1	chr9:18474080-18910949	LeanPre	LeanPost	NOTEST	0.0770213	0.085645	0.153112	0	1	1	no
ADAMTSL2	ADAMTSL2	ADAMTSL2	chr9:133532163-133575519	LeanPre	LeanPost	OK	0.962521	1.13206	0.234066	0.620206	0.27185	0.654629	no
ADAMTSL3	ADAMTSL3	ADAMTSL3	chr15:83654085-84039841	LeanPre	LeanPost	OK	1.26321	0.932905	-0.437296	-1.45025	0.0115	0.101841	no
ADAMTSL4	ADAMTSL4	ADAMTSL4	chr1:150549368-150579738	LeanPre	LeanPost	OK	9.45492	9.2753	-0.0276723	-0.0391591	0.94345	0.98865	no
ADAMTSL4-AS1	ADAMTSL4-AS1	ADAMTSL4-AS1	chr1:150549368-150579738	LeanPre	LeanPost	NOTEST	0.0419391	0	-inf	0	1	1	no
ADAMTSL5	ADAMTSL5	ADAMTSL5	chr19:1505017-1513189	LeanPre	LeanPost	OK	2.49614	2.54985	0.0307126	0.0981107	0.8665	0.970003	no
ADAP1	ADAP1	ADAP1	chr7:897899-955407	LeanPre	LeanPost	NOTEST	0	0.056162	inf	0	1	1	no
ADAP2	ADAP2	ADAP2	chr17:30921735-30959193	LeanPre	LeanPost	NOTEST	0.331404	0.460887	0.47582	0	1	1	no
ADAR	ADAR	ADAR	chr1:154582057-154627980	LeanPre	LeanPost	OK	8.4606	8.35892	-0.0174447	-0.0822576	0.8802	0.974797	no
ADARB1	ADARB1	ADARB1	chr21:45074577-45226563	LeanPre	LeanPost	OK	3.47457	3.20331	-0.11727	-0.41	0.46535	0.806586	no
ADARB2	ADARB2	ADARB2	chr10:1177312-1737476	LeanPre	LeanPost	NOTEST	0.0095016	0.0114799	0.272874	0	1	1	no
ADARB2-AS1	ADARB2-AS1	ADARB2-AS1	chr10:1177312-1737476	LeanPre	LeanPost	NOTEST	0	0	0	0	1	1	no
ADAT1	ADAT1	ADAT1	chr16:75598348-75623323	LeanPre	LeanPost	OK	1.25635	0.937627	-0.422152	-1.11486	0.04755	0.259718	no
ADAT2	ADAT2	ADAT2	chr6:143422831-143450704	LeanPre	LeanPost	NOTEST	0.636015	0.49507	-0.361429	0	1	1	no
ADAT3	ADAT3	ADAT3	chr19:1905371-1926013	LeanPre	LeanPost	NOTEST	0.0245637	0	-inf	0	1	1	no
ADCK1	ADCK1	ADCK1	chr14:77800082-77933954	LeanPre	LeanPost	OK	3.7581	2.6169	-0.522148	-1.61202	0.00485	0.0545813	no
ADCK2	ADCK2	ADCK2	chr7:140673152-140695108	LeanPre	LeanPost	OK	2.48981	3.10115	0.31677	0.97717	0.087	0.369553	no
ADCK3	ADCK3	ADCK3	chr1:226940236-226987545	LeanPre	LeanPost	OK	427.098	413.399	-0.0470325	-0.217923	0.7009	0.918633	no
ADCK4	ADCK4	ADCK4	chr19:40691528-40716885	LeanPre	LeanPost	OK	3.06461	2.07152	-0.565015	-1.65269	0.00445	0.0511831	no
ADCK5	ADCK5	ADCK5	chr8:144374014-144409349	LeanPre	LeanPost	NOTEST	0.699824	0.88385	0.336809	0	1	1	no
ADCY1	ADCY1	ADCY1	chr7:45574139-45723115	LeanPre	LeanPost	OK	1.87118	1.42017	-0.397881	-1.09459	0.05535	0.284626	no
ADCY10	ADCY10	ADCY10	chr1:167809387-167914226	LeanPre	LeanPost	NOTEST	0.0151347	0.0491961	1.70069	0	1	1	no
ADCY10P1	ADCY10P1	ADCY10P1	chr6:41072967-41140835	LeanPre	LeanPost	NOTEST	0.701242	0.604434	-0.214329	0	1	1	no
ADCY2	ADCY2	ADCY2	chr5:7396229-7830081	LeanPre	LeanPost	OK	21.2059	19.4454	-0.12504	-0.611389	0.2856	0.6684	no
ADCY3	ADCY3	ADCY3	chr2:24790266-24919186	LeanPre	LeanPost	OK	1.79198	1.5809	-0.18081	-0.434981	0.45055	0.797275	no
ADCY4	ADCY4	ADCY4	chr14:24318348-24335071	LeanPre	LeanPost	OK	2.61534	1.89007	-0.468556	-1.54222	0.00885	0.0846512	no
ADCY5	ADCY5	ADCY5	chr3:123282295-123448545	LeanPre	LeanPost	NOTEST	0.793688	0.874327	0.139601	0	1	1	no
ADCY6	ADCY6	ADCY6	chr12:48766190-48789096	LeanPre	LeanPost	OK	3.40072	4.04534	0.250422	1.05201	0.0683	0.321201	no
ADCY7	ADCY7	ADCY7	chr16:50266539-50318134	LeanPre	LeanPost	OK	0.988636	1.08061	0.128334	0.384561	0.48825	0.820871	no
ADCY8	ADCY8	ADCY8	chr8:130780300-131040589	LeanPre	LeanPost	NOTEST	0	0	0	0	1	1	no
ADCY9	ADCY9	ADCY9	chr16:3962648-4116185	LeanPre	LeanPost	OK	12.8779	11.8726	-0.117267	-0.567801	0.3198	0.6983	no
ADCYAP1	ADCYAP1	ADCYAP1	chr18:904942-912172	LeanPre	LeanPost	NOTEST	0.0593585	0.0338238	-0.811415	0	1	1	no
ADCYAP1R1	ADCYAP1R1	ADCYAP1R1	chr7:31052460-31111479	LeanPre	LeanPost	NOTEST	0.294589	0.187064	-0.655171	0	1	1	no
ADD1	ADD1	ADD1	chr4:2843856-2930075	LeanPre	LeanPost	OK	52.5921	50.3101	-0.0639993	-0.316796	0.5837	0.87065	no
ADD2	ADD2	ADD2	chr2:70662083-70768243	LeanPre	LeanPost	NOTEST	0.0891045	0.161264	0.855854	0	1	1	no
ADD3	ADD3	ADD3	chr10:109945558-110135565	LeanPre	LeanPost	OK	5.4787	4.42116	-0.309409	-1.27234	0.02585	0.176529	no
ADD3-AS1	ADD3-AS1	ADD3-AS1	chr10:109945558-110135565	LeanPre	LeanPost	NOTEST	0.0648944	0.0651661	0.00602824	0	1	1	no
ADGB	ADGB	ADGB	chr6:146598999-146815461	LeanPre	LeanPost	NOTEST	0	0	0	0	1	1	no
ADGRA1	ADGRA1	ADGRA1	chr10:133088003-133131675	LeanPre	LeanPost	NOTEST	0.0107068	0	-inf	0	1	1	no
ADGRA1-AS1	ADGRA1-AS1	ADGRA1-AS1	chr10:133085248-133086697	LeanPre	LeanPost	NOTEST	0	0	0	0	1	1	no
ADGRA2	ADGRA2	ADGRA2	chr8:37796882-37849913	LeanPre	LeanPost	OK	1.83375	1.15113	-0.671748	-1.49468	0.01275	0.109428	no
ADGRA3	ADGRA3	ADGRA3	chr4:22387373-22516054	LeanPre	LeanPost	OK	9.00603	7.99711	-0.171412	-0.774457	0.17665	0.535957	no
ADGRB1	ADGRB1	ADGRB1	chr8:142464015-142545007	LeanPre	LeanPost	NOTEST	0	0.0137425	inf	0	1	1	no
ADGRB2	ADGRB2	ADGRB2	chr1:31727104-31764063	LeanPre	LeanPost	NOTEST	0.0510303	0.0403637	-0.338296	0	1	1	no
ADGRB3	ADGRB3	ADGRB3	chr6:68635739-69389511	LeanPre	LeanPost	NOTEST	0.143932	0.0443686	-1.69777	0	1	1	no
ADGRD1	ADGRD1	ADGRD1	chr12:130953906-131141463	LeanPre	LeanPost	OK	1.11354	0.923995	-0.269195	-0.795639	0.1605	0.511037	no
ADGRE1	ADGRE1	ADGRE1	chr19:6887548-6940453	LeanPre	LeanPost	NOTEST	0	0.0125898	inf	0	1	1	no
ADGRE2	ADGRE2	ADGRE2	chr19:14690039-14778541	LeanPre	LeanPost	NOTEST	0.0845407	0.0623922	-0.438281	0	1	1	no
ADGRE3	ADGRE3	ADGRE3	chr19:14619116-14674918	LeanPre	LeanPost	NOTEST	0	0.036333	inf	0	1	1	no
ADGRE4P	ADGRE4P	ADGRE4P	chr19:6952499-6990846	LeanPre	LeanPost	NOTEST	0.0341182	0.0253096	-0.430855	0	1	1	no
ADGRE5	ADGRE5	ADGRE5	chr19:14381143-14408725	LeanPre	LeanPost	OK	5.32446	4.81959	-0.143727	-0.564618	0.32475	0.702491	no
ADGRF1	ADGRF1	ADGRF1	chr6:46997702-47042363	LeanPre	LeanPost	NOTEST	0	0	0	0	1	1	no
ADGRF2	ADGRF2	ADGRF2	chr6:47656589-47697797	LeanPre	LeanPost	NOTEST	0.126922	0.120832	-0.0709366	0	1	1	no
ADGRF3	ADGRF3	ADGRF3	chr2:26308172-26395891	LeanPre	LeanPost	NOTEST	0.00893263	0.00999739	0.162466	0	1	1	no
ADGRF4	ADGRF4	ADGRF4	chr6:47698552-47722021	LeanPre	LeanPost	NOTEST	0.392724	0.294713	-0.414204	0	1	1	no
ADGRF5	ADGRF5	ADGRF5	chr6:46852505-46954938	LeanPre	LeanPost	OK	13.0997	11.2175	-0.223781	-1.07062	0.06505	0.312596	no
ADGRG1	ADGRG1	ADGRG1	chr16:57619692-57665039	LeanPre	LeanPost	OK	2.94782	3.91	0.407519	1.46787	0.0096	0.0896132	no
ADGRG2	ADGRG2	ADGRG2	chrX:18989306-19122637	LeanPre	LeanPost	NOTEST	0.00958826	0.0229553	1.25948	0	1	1	no
ADGRG3	ADGRG3	ADGRG3	chr16:57668244-57689378	LeanPre	LeanPost	NOTEST	0	0.172968	inf	0	1	1	no
ADGRG4	ADGRG4	ADGRG4	chrX:136300962-136416888	LeanPre	LeanPost	NOTEST	0.00383336	0.00345977	-0.147929	0	1	1	no
ADGRG5	ADGRG5	ADGRG5	chr16:57542420-57577188	LeanPre	LeanPost	NOTEST	0.0361624	0.0218203	-0.728821	0	1	1	no
ADGRG6	ADGRG6	ADGRG6	chr6:142301918-142446266	LeanPre	LeanPost	NOTEST	0.270669	0.22923	-0.239732	0	1	1	no
ADGRG7	ADGRG7	ADGRG7	chr3:100609588-100695481	LeanPre	LeanPost	NOTEST	0	0	0	0	1	1	no
ADGRL1	ADGRL1	ADGRL1	chr19:14137151-14206185	LeanPre	LeanPost	NOTEST	0.153294	0.220576	0.524976	0	1	1	no
ADGRL2	ADGRL2	ADGRL2	chr1:81699769-81992738	LeanPre	LeanPost	OK	1.44287	1.11276	-0.374801	-1.21441	0.03335	0.208188	no
ADGRL3	ADGRL3	ADGRL3	chr4:61497120-62161765	LeanPre	LeanPost	NOTEST	0.106714	0.102867	-0.0529759	0	1	1	no
ADGRL3-AS1	ADGRL3-AS1	ADGRL3-AS1	chr4:61497120-62161765	LeanPre	LeanPost	NOTEST	0	0	0	0	1	1	no
ADGRL4	ADGRL4	ADGRL4	chr1:78889763-79006810	LeanPre	LeanPost	OK	5.94933	7.5219	0.33837	1.43007	0.01385	0.115955	no
ADGRV1	ADGRV1	ADGRV1	chr5:90558799-91164216	LeanPre	LeanPost	NOTEST	0.0064796	0	-inf	0	1	1	no
ADH1A	ADH1A	ADH1A	chr4:99088856-99301356	LeanPre	LeanPost	NOTEST	0.173338	0.157845	-0.135077	0	1	1	no
ADH1B	ADH1B	ADH1B	chr4:99306386-99321442	LeanPre	LeanPost	OK	16.1051	9.31852	-0.789348	-3.45297	5e-05	0.00124739	yes
ADH1C	ADH1C	ADH1C	chr4:99336491-99353045	LeanPre	LeanPost	OK	3.62208	1.3557	-1.41778	-3.50647	5e-05	0.00124739	yes
ADH4	ADH4	ADH4	chr4:99088856-99301356	LeanPre	LeanPost	NOTEST	0.0179753	0	-inf	0	1	1	no
ADH5	ADH5	ADH5	chr4:99070978-99088788	LeanPre	LeanPost	OK	28.7636	26.9362	-0.0946998	-0.452068	0.4312	0.785207	no
ADH6	ADH6	ADH6	chr4:99088856-99301356	LeanPre	LeanPost	NOTEST	0	0	0	0	1	1	no
ADH7	ADH7	ADH7	chr4:99412260-99435510	LeanPre	LeanPost	NOTEST	0	0	0	0	1	1	no
ADHFE1	ADHFE1	ADHFE1	chr8:66432482-66468809	LeanPre	LeanPost	OK	45.0809	44.6666	-0.0133185	-0.0637716	0.91365	0.981972	no
ADI1	ADI1	ADI1	chr2_KI270769v1_alt:107388-110465	LeanPre	LeanPost	OK	4.26594	4.83848	0.181688	0.456232	0.4332	0.786446	no
ADIG	ADIG	ADIG	chr20:38581194-38588463	LeanPre	LeanPost	NOTEST	0	0	0	0	1	1	no
ADIPOQ	ADIPOQ	ADIPOQ	chr3:186842673-186858463	LeanPre	LeanPost	OK	1.11878	0.574369	-0.961883	-2.442	0.0001	0.00231131	yes
ADIPOQ-AS1	ADIPOQ-AS1	ADIPOQ-AS1	chr3:186842673-186858463	LeanPre	LeanPost	NOTEST	0	0	0	0	1	1	no
ADIPOR1	ADIPOR1	ADIPOR1	chr1:202940824-202958572	LeanPre	LeanPost	OK	54.7293	51.182	-0.096678	-0.474148	0.40655	0.770251	no
ADIPOR2	ADIPOR2	ADIPOR2	chr12:1691080-1788679	LeanPre	LeanPost	OK	29.0352	22.954	-0.339059	-1.64512	0.0036	0.0434725	yes
ADIRF	ADIRF	ADIRF	chr10:86968430-87010203	LeanPre	LeanPost	OK	18.8412	19.0445	0.0154831	0.0434952	0.94235	0.988454	no
ADK	ADK	ADK	chr10:74151184-74709303	LeanPre	LeanPost	OK	12.1304	11.555	-0.0701045	-0.293625	0.6109	0.88176	no
ADM	ADM	ADM	chr11:10304979-10307402	LeanPre	LeanPost	OK	1.84132	1.66077	-0.148888	-0.340576	0.54925	0.854576	no
ADM2	ADM2	ADM2	chr22:50481555-50486437	LeanPre	LeanPost	NOTEST	0	0.00955366	inf	0	1	1	no
ADM5	ADM5	ADM5	chr19:49688684-49690990	LeanPre	LeanPost	NOTEST	0.303388	0.55846	0.880287	0	1	1	no
ADNP	ADNP	ADNP	chr20:50888917-50958523	LeanPre	LeanPost	OK	11.6033	12.7967	0.141231	0.549657	0.33995	0.716358	no
ADNP-AS1	ADNP-AS1	ADNP-AS1	chr20:50888917-50958523	LeanPre	LeanPost	NOTEST	0.587899	0.530919	-0.147078	0	1	1	no
ADNP2	ADNP2	ADNP2	chr18:80109030-80140345	LeanPre	LeanPost	NOTEST	0.656139	0.9457	0.527381	0	1	1	no
ADO	ADO	ADO	chr10:62804755-62808479	LeanPre	LeanPost	OK	5.82396	6.73488	0.209652	0.883101	0.1228	0.446011	no
ADORA1	ADORA1	ADORA1	chr1:203127707-203167405	LeanPre	LeanPost	NOTEST	0.419569	0.336776	-0.317118	0	1	1	no
ADORA2A	ADORA2A	ADORA2A	chr22:24270816-24494815	LeanPre	LeanPost	NOTEST	0.49871	0.675338	0.437409	0	1	1	no
ADORA2A-AS1	ADORA2A-AS1	ADORA2A-AS1	chr22:24270816-24494815	LeanPre	LeanPost	NOTEST	0.0305469	0.0362199	0.245757	0	1	1	no
ADORA2B	ADORA2B	ADORA2B	chr17:15944916-15975896	LeanPre	LeanPost	NOTEST	0.105294	0.0597891	-0.816466	0	1	1	no
ADORA3	ADORA3	ADORA3	chr1:111483347-111564003	LeanPre	LeanPost	NOTEST	0.0760119	0.0592058	-0.360488	0	1	1	no
ADPGK	ADPGK	ADPGK	chr15:72751366-72798199	LeanPre	LeanPost	OK	3.51567	3.29146	-0.0950695	-0.307513	0.58675	0.871734	no
ADPGK-AS1	ADPGK-AS1	ADPGK-AS1	chr15:72751366-72798199	LeanPre	LeanPost	NOTEST	0	0	0	0	1	1	no
ADPRH	ADPRH	ADPRH	chr3:119579432-119589945	LeanPre	LeanPost	OK	2.87754	3.72182	0.37117	1.33586	0.01795	0.138852	no
ADPRHL1	ADPRHL1	ADPRHL1	chr13:113421939-113453524	LeanPre	LeanPost	OK	64.8297	61.6617	-0.0722806	-0.352515	0.53755	0.848496	no
ADPRHL2	ADPRHL2	ADPRHL2	chr1:36088851-36093932	LeanPre	LeanPost	OK	8.71718	8.4529	-0.0444159	-0.167705	0.76925	0.943577	no
ADPRM	ADPRM	ADPRM	chr17:10697609-10711558	LeanPre	LeanPost	OK	4.09949	3.41575	-0.26324	-0.761214	0.1781	0.538391	no
ADRA1A	ADRA1A	ADRA1A	chr8:26748149-26865405	LeanPre	LeanPost	NOTEST	0.135937	0.0855181	-0.668634	0	1	1	no
ADRA1B	ADRA1B	ADRA1B	chr5:159916732-159973010	LeanPre	LeanPost	NOTEST	0.0420654	0.0652707	0.633801	0	1	1	no
ADRA1D	ADRA1D	ADRA1D	chr20:4220630-4249012	LeanPre	LeanPost	NOTEST	0.106953	0.0531663	-1.00839	0	1	1	no
ADRA2A	ADRA2A	ADRA2A	chr10:111077031-111080904	LeanPre	LeanPost	NOTEST	0.21727	0.0448554	-2.27614	0	1	1	no
ADRA2B	ADRA2B	ADRA2B	chr2:96112874-96116245	LeanPre	LeanPost	OK	1.49666	0.972834	-0.621476	-1.68961	0.0049	0.0549482	no
ADRA2C	ADRA2C	ADRA2C	chr4:3766568-3768526	LeanPre	LeanPost	NOTEST	0.175263	0.26548	0.599079	0	1	1	no
ADRB1	ADRB1	ADRB1	chr10:114044046-114046908	LeanPre	LeanPost	NOTEST	0.0162254	0.0778677	2.26277	0	1	1	no
ADRB2	ADRB2	ADRB2	chr5:148826592-148828634	LeanPre	LeanPost	OK	4.29841	12.9513	1.59122	5.88819	5e-05	0.00124739	yes
ADRB3	ADRB3	ADRB3	chr8:37962995-37966666	LeanPre	LeanPost	NOTEST	0	0	0	0	1	1	no
ADRBK1	ADRBK1	ADRBK1	chr11:67266433-67286558	LeanPre	LeanPost	OK	11.7348	11.8232	0.0108301	0.0492147	0.9318	0.986325	no
ADRBK2	ADRBK2	ADRBK2	chr22:25564893-25729291	LeanPre	LeanPost	NOTEST	0.416731	0.246102	-0.759861	0	1	1	no
ADRM1	ADRM1	ADRM1	chr20:62302895-62308862	LeanPre	LeanPost	OK	44.0113	50.424	0.196235	0.927354	0.10515	0.410869	no
ADSL	ADSL	ADSL	chr22:40346499-40366571	LeanPre	LeanPost	OK	162.059	150.274	-0.108925	-0.532974	0.35165	0.726224	no
ADSS	ADSS	ADSS	chr1:244408491-244452134	LeanPre	LeanPost	OK	3.98418	3.97957	-0.00166973	-0.00596615	0.9862	0.997145	no
ADSSL1	ADSSL1	ADSSL1	chr14:104724196-104747311	LeanPre	LeanPost	OK	376.379	344.417	-0.12803	-0.620617	0.2798	0.66313	no
ADTRP	ADTRP	ADTRP	chr6:11713654-11779047	LeanPre	LeanPost	NOTEST	0	0	0	0	1	1	no
AEBP1	AEBP1	AEBP1	chr7:44104360-44114565	LeanPre	LeanPost	OK	1.12506	1.45485	0.370873	1.07946	0.05705	0.289829	no
AEBP2	AEBP2	AEBP2	chr12:19439673-19522239	LeanPre	LeanPost	OK	3.31157	4.6546	0.491141	1.96338	0.00095	0.0154385	yes
AEN	AEN	AEN	chr15:88621295-88632281	LeanPre	LeanPost	OK	1.20478	1.53653	0.350903	0.952109	0.1007	0.401377	no
AES	AES	AES	chr19:2997637-3064714	LeanPre	LeanPost	OK	197.498	178.997	-0.141903	-0.659982	0.25225	0.633765	no
AFAP1	AFAP1	AFAP1	chr4:7754089-7940296	LeanPre	LeanPost	NOTEST	0.669255	0.902891	0.431995	0	1	1	no
AFAP1-AS1	AFAP1-AS1	AFAP1-AS1	chr4:7754089-7940296	LeanPre	LeanPost	NOTEST	0	0	0	0	1	1	no
AFAP1L1	AFAP1L1	AFAP1L1	chr5:149271837-149341804	LeanPre	LeanPost	OK	10.0535	10.2848	0.0328281	0.150083	0.8025	0.952827	no
AFAP1L2	AFAP1L2	AFAP1L2	chr10:114294823-114404778	LeanPre	LeanPost	OK	1.15397	1.05357	-0.131325	-0.356807	0.52125	0.838866	no
AFF1	AFF1	AFF1	chr4:86935001-87141054	LeanPre	LeanPost	OK	18.8893	17.8367	-0.082727	-0.408398	0.477	0.813937	no
AFF2	AFF2	AFF2	chrX:148500618-149000663	LeanPre	LeanPost	NOTEST	0.00289599	0.00581648	1.00609	0	1	1	no
AFF3	AFF3	AFF3	chr2:99547253-100142575	LeanPre	LeanPost	NOTEST	0.258244	0.199389	-0.373154	0	1	1	no
AFF4	AFF4	AFF4	chr5:132875378-132963662	LeanPre	LeanPost	OK	6.95897	8.9765	0.367279	1.76272	0.0019	0.0267721	yes
AFG3L1P	AFG3L1P	AFG3L1P	chr16:89969774-90000787	LeanPre	LeanPost	OK	4.1908	3.64513	-0.201257	-0.596129	0.30095	0.682135	no
AFG3L2	AFG3L2	AFG3L2	chr18:12307668-12377276	LeanPre	LeanPost	OK	58.9705	56.8625	-0.0525149	-0.250259	0.67175	0.908222	no
AFM	AFM	AFM	chr4:73481744-73504001	LeanPre	LeanPost	NOTEST	0	0	0	0	1	1	no
AFMID	AFMID	AFMID	chr17:78187316-78207701	LeanPre	LeanPost	OK	2.94061	2.73608	-0.104001	-0.26828	0.63605	0.89346	no
AFP	AFP	AFP	chr4:73436218-73455785	LeanPre	LeanPost	NOTEST	0	0.0183227	inf	0	1	1	no
AFTPH	AFTPH	AFTPH	chr2:64524304-64593004	LeanPre	LeanPost	OK	5.26494	6.24053	0.245251	1.02767	0.07325	0.334252	no
AGA	AGA	AGA	chr4:177430774-177442503	LeanPre	LeanPost	OK	4.43866	3.62502	-0.292135	-0.960869	0.0948	0.387996	no
AGAP1	AGAP1	AGAP1	chr2:235494088-236131800	LeanPre	LeanPost	OK	2.58065	2.11571	-0.286588	-1.20742	0.03345	0.208585	no
AGAP1-IT1	AGAP1-IT1	AGAP1-IT1	chr2:235494088-236131800	LeanPre	LeanPost	NOTEST	0	0	0	0	1	1	no
AGAP11	AGAP11	AGAP11	chr10:86968430-87010203	LeanPre	LeanPost	OK	1.74815	1.28061	-0.44899	-0.836022	0.14405	0.484652	no
AGAP2	AGAP2	AGAP2	chr12:57724292-57742161	LeanPre	LeanPost	OK	2.54937	1.83645	-0.473218	-1.68151	0.00315	0.0392077	yes
AGAP2-AS1	AGAP2-AS1	AGAP2-AS1	chr12:57724292-57742161	LeanPre	LeanPost	NOTEST	0.175449	0.1261	-0.476484	0	1	1	no
AGAP3	AGAP3	AGAP3	chr7:151085830-151144436	LeanPre	LeanPost	OK	6.20643	6.92273	0.157576	0.618948	0.27885	0.662046	no
AGAP4	AGAP4	AGAP4	chr10:45825591-45853877	LeanPre	LeanPost	NOTEST	0.537502	0.51958	-0.0489257	0	1	1	no
AGAP5	AGAP5	AGAP5	chr10:73674274-73697796	LeanPre	LeanPost	NOTEST	0.791636	1.01894	0.364158	0	1	1	no
AGAP6	AGAP6	AGAP6	chr10:49988317-50010499	LeanPre	LeanPost	OK	3.81956	2.82041	-0.437502	-1.47858	0.0102	0.0934329	no
AGAP7P	AGAP7P	AGAP7P	chr10:46109494-46131678	LeanPre	LeanPost	NOTEST	0.194099	0.0579209	-1.74463	0	1	1	no
AGAP9	AGAP9	AGAP9	chr10:47501853-47523638	LeanPre	LeanPost	OK	2.53101	1.88185	-0.427562	-1.21934	0.0349	0.213848	no
AGBL1	AGBL1	AGBL1	chr15:86142010-87029052	LeanPre	LeanPost	OK	2.45217	2.45146	-0.000416682	-0.00138701	0.9855	0.996849	no
AGBL1-AS1	AGBL1-AS1	AGBL1-AS1	chr15:86142010-87029052	LeanPre	LeanPost	NOTEST	0	0	0	0	1	1	no
AGBL2	AGBL2	AGBL2	chr11:47659590-47715376	LeanPre	LeanPost	NOTEST	0	0	0	0	1	1	no
AGBL3	AGBL3	AGBL3	chr7:134986507-135170826	LeanPre	LeanPost	NOTEST	0.179563	0.0823995	-1.12379	0	1	1	no
AGBL4	AGBL4	AGBL4	chr1:48532854-50023954	LeanPre	LeanPost	NOTEST	0.0154916	0	-inf	0	1	1	no
AGBL4-IT1	AGBL4-IT1	AGBL4-IT1	chr1:48532854-50023954	LeanPre	LeanPost	NOTEST	0	0	0	0	1	1	no
AGBL5	AGBL5	AGBL5	chr2:27051622-27071699	LeanPre	LeanPost	OK	3.01529	1.98975	-0.599706	-0.843706	0.14615	0.488156	no
AGBL5-AS1	AGBL5-AS1	AGBL5-AS1	chr2:27049682-27050264	LeanPre	LeanPost	NOTEST	0	0	0	0	1	1	no
AGER	AGER	AGER	chr6_GL000256v2_alt:3497174-3500529	LeanPre	LeanPost	NOTEST	0	0	0	0	1	1	no
AGFG1	AGFG1	AGFG1	chr2:227472131-227561222	LeanPre	LeanPost	OK	4.51108	4.77026	0.0805962	0.367568	0.5244	0.840701	no
AGFG2	AGFG2	AGFG2	chr7:100539210-100568220	LeanPre	LeanPost	NOTEST	0.937041	0.841815	-0.154609	0	1	1	no
AGGF1	AGGF1	AGGF1	chr5:77030384-77065233	LeanPre	LeanPost	OK	7.69078	6.76675	-0.184666	-0.816425	0.1541	0.501117	no
AGK	AGK	AGK	chr7_GL383534v2_alt:490-21001	LeanPre	LeanPost	NOTEST	0.489395	0.593693	0.278719	0	1	1	no
AGL	AGL	AGL	chr1:99850083-99924023	LeanPre	LeanPost	OK	197.108	177.78	-0.1489	-0.677196	0.2396	0.619553	no
AGMAT	AGMAT	AGMAT	chr1:15526812-15585110	LeanPre	LeanPost	OK	12.6878	10.2093	-0.313557	-1.05791	0.0671	0.31814	no
AGMO	AGMO	AGMO	chr7:15200317-15562015	LeanPre	LeanPost	NOTEST	0.0317964	0.108669	1.77301	0	1	1	no
AGO1	AGO1	AGO1	chr1:35883208-35924298	LeanPre	LeanPost	OK	2.91683	2.58115	-0.176389	-0.728287	0.2	0.568825	no
AGO2	AGO2	AGO2	chr8:140531164-140635547	LeanPre	LeanPost	OK	2.53502	3.39211	0.420185	1.4683	0.01035	0.0944236	no
AGO3	AGO3	AGO3	chr1:35931081-36056462	LeanPre	LeanPost	NOTEST	0.574095	0.672652	0.228571	0	1	1	no
AGO4	AGO4	AGO4	chr1:35808226-35857889	LeanPre	LeanPost	OK	6.91569	6.65671	-0.0550645	-0.255338	0.65435	0.901288	no
AGPAT1	AGPAT1	AGPAT1	chr6_GL000256v2_alt:3469005-3494318	LeanPre	LeanPost	NOTEST	0.461306	0.447872	-0.0426387	0	1	1	no
AGPAT2	AGPAT2	AGPAT2	chr9:136673142-136687459	LeanPre	LeanPost	OK	5.50278	6.21236	0.174981	0.579652	0.30495	0.686129	no
AGPAT3	AGPAT3	AGPAT3	chr21:43865234-43987594	LeanPre	LeanPost	OK	16.2758	17.8298	0.131563	0.644579	0.26205	0.643917	no
AGPAT4	AGPAT4	AGPAT4	chr6:161130024-161274075	LeanPre	LeanPost	NOTEST	0.314113	0.260207	-0.271624	0	1	1	no
AGPAT4-IT1	AGPAT4-IT1	AGPAT4-IT1	chr6:161130024-161274075	LeanPre	LeanPost	NOTEST	0.0523452	0.0796536	0.605681	0	1	1	no
AGPAT5	AGPAT5	AGPAT5	chr8:6708356-6761500	LeanPre	LeanPost	OK	7.27191	6.26621	-0.214741	-0.967175	0.09345	0.384789	no
AGPS	AGPS	AGPS	chr2:177392742-177543836	LeanPre	LeanPost	OK	4.54457	4.70328	0.0495222	0.222248	0.698	0.917659	no
AGR2	AGR2	AGR2	chr7:16792639-16805114	LeanPre	LeanPost	NOTEST	0	0.085734	inf	0	1	1	no
AGR3	AGR3	AGR3	chr7:16859405-16881989	LeanPre	LeanPost	NOTEST	0	0	0	0	1	1	no
AGRN	AGRN	AGRN	chr1:1020122-1056119	LeanPre	LeanPost	NOTEST	0.476574	0.385405	-0.306326	0	1	1	no
AGRP	AGRP	AGRP	chr16:67482570-67483813	LeanPre	LeanPost	NOTEST	0	0	0	0	1	1	no
AGT	AGT	AGT	chr1:230702522-230714590	LeanPre	LeanPost	OK	8.77102	8.4268	-0.0577601	-0.240094	0.6725	0.908479	no
AGTPBP1	AGTPBP1	AGTPBP1	chr9:85546538-85742029	LeanPre	LeanPost	OK	9.14164	8.47912	-0.108539	-0.48643	0.39375	0.761206	no
AGTR1	AGTR1	AGTR1	chr3:148697870-148743003	LeanPre	LeanPost	OK	3.99203	1.91758	-1.05784	-3.07959	5e-05	0.00124739	yes
AGTR2	AGTR2	AGTR2	chrX:116170704-116174972	LeanPre	LeanPost	NOTEST	0	0	0	0	1	1	no
AGTRAP	AGTRAP	AGTRAP	chr1:11736084-11750771	LeanPre	LeanPost	OK	5.18622	4.12297	-0.330999	-0.904276	0.1037	0.407878	no
AGXT	AGXT	AGXT	chr2:240868744-240879119	LeanPre	LeanPost	NOTEST	0	0	0	0	1	1	no
AGXT2	AGXT2	AGXT2	chr5:34998100-35048135	LeanPre	LeanPost	NOTEST	0	0	0	0	1	1	no
AHCTF1	AHCTF1	AHCTF1	chr1:246839097-246931424	LeanPre	LeanPost	OK	3.76653	4.41578	0.229431	1.02816	0.0769	0.344219	no
AHCTF1P1	AHCTF1P1	AHCTF1P1	chr2:161499066-161507902	LeanPre	LeanPost	NOTEST	0.82024	0.921113	0.167332	0	1	1	no
AHCY	AHCY	AHCY	chr20:34280264-34311802	LeanPre	LeanPost	OK	29.0327	25.3858	-0.193655	-0.90891	0.1116	0.423829	no
AHCYL1	AHCYL1	AHCYL1	chr1:109984764-110023742	LeanPre	LeanPost	OK	28.4916	27.4287	-0.0548533	-0.268591	0.6417	0.896116	no
AHCYL2	AHCYL2	AHCYL2	chr7:129225013-129430211	LeanPre	LeanPost	OK	18.2385	15.8943	-0.198476	-0.962857	0.09405	0.386052	no
AHDC1	AHDC1	AHDC1	chr1:27534244-27603494	LeanPre	LeanPost	OK	4.37604	6.90546	0.658112	2.92562	5e-05	0.00124739	yes
AHI1	AHI1	AHI1	chr6:135283971-135497765	LeanPre	LeanPost	OK	1.68367	1.52262	-0.145054	-0.485773	0.3854	0.754251	no
AHNAK	AHNAK	AHNAK	chr11:62433541-62546860	LeanPre	LeanPost	OK	58.1515	52.5722	-0.145517	-0.524769	0.2569	0.63854	no
AHNAK2	AHNAK2	AHNAK2	chr14:104937253-104978357	LeanPre	LeanPost	NOTEST	0.105245	0.0894278	-0.23495	0	1	1	no
AHR	AHR	AHR	chr7:17298651-17346151	LeanPre	LeanPost	OK	1.25166	0.779388	-0.683425	-2.0889	0.0002	0.00425374	yes
AHRR	AHRR	AHRR	chr5:271620-438290	LeanPre	LeanPost	NOTEST	0.0338656	0.0304572	-0.153039	0	1	1	no
AHSA1	AHSA1	AHSA1	chr14:77458029-77469472	LeanPre	LeanPost	OK	65.4735	69.54	0.0869304	0.419863	0.4644	0.805846	no
AHSA2	AHSA2	AHSA2	chr2:61177419-61470714	LeanPre	LeanPost	OK	7.1848	6.85618	-0.0675425	-0.14338	0.8038	0.953349	no
AHSG	AHSG	AHSG	chr3:186613060-186621318	LeanPre	LeanPost	NOTEST	0	0	0	0	1	1	no
AHSP	AHSP	AHSP	chr16:31527881-31528803	LeanPre	LeanPost	NOTEST	0.115035	0.110692	-0.0555166	0	1	1	no
AICDA	AICDA	AICDA	chr12:8602165-8612846	LeanPre	LeanPost	NOTEST	0	0.0117184	inf	0	1	1	no
AIDA	AIDA	AIDA	chr1:222668012-222712522	LeanPre	LeanPost	OK	2.38813	2.50899	0.0712231	0.229215	0.69325	0.915962	no
AIF1	AIF1	AIF1	chr6_GL000256v2_alt:2914502-2916307	LeanPre	LeanPost	NOTEST	0	0	0	0	1	1	no
AIF1L	AIF1L	AIF1L	chr9:131096475-131123152	LeanPre	LeanPost	OK	5.25544	6.04371	0.201623	0.820387	0.14975	0.494506	no
AIFM1	AIFM1	AIFM1	chrX:130129362-130165887	LeanPre	LeanPost	OK	38.0478	33.7784	-0.171708	-0.818425	0.1498	0.494594	no
AIFM2	AIFM2	AIFM2	chr10:70052600-70132934	LeanPre	LeanPost	OK	1.82866	2.28383	0.320663	0.738041	0.1975	0.565611	no
AIFM3	AIFM3	AIFM3	chr22:20965129-20981360	LeanPre	LeanPost	NOTEST	0.0166575	0.0144623	-0.20387	0	1	1	no
AIG1	AIG1	AIG1	chr6:143059362-143340343	LeanPre	LeanPost	OK	9.87459	10.2645	0.0558717	0.202509	0.71935	0.925924	no
AIM1	AIM1	AIM1	chr6:106511854-106570449	LeanPre	LeanPost	NOTEST	0.39145	0.204309	-0.938079	0	1	1	no
AIM1L	AIM1L	AIM1L	chr1:26321858-26354130	LeanPre	LeanPost	NOTEST	0	0	0	0	1	1	no
AIM2	AIM2	AIM2	chr1:159062484-159076857	LeanPre	LeanPost	NOTEST	0.0290893	0.0525087	0.852071	0	1	1	no
AIMP1	AIMP1	AIMP1	chr4:106044316-106349224	LeanPre	LeanPost	OK	28.7017	28.4082	-0.0148257	-0.0684154	0.90495	0.980258	no
AIMP2	AIMP2	AIMP2	chr7:6009250-6059229	LeanPre	LeanPost	OK	64.5749	59.0407	-0.129264	-0.453684	0.43185	0.785734	no
AIP	AIP	AIP	chr11:67483028-67491108	LeanPre	LeanPost	OK	13.3415	11.4345	-0.222524	-0.832864	0.1449	0.48614	no
AIPL1	AIPL1	AIPL1	chr17:6423736-6435199	LeanPre	LeanPost	NOTEST	0	0	0	0	1	1	no
AIRE	AIRE	AIRE	chr21:44285837-44298219	LeanPre	LeanPost	NOTEST	0	0	0	0	1	1	no
AIRN	AIRN	AIRN	chr6:159969098-160106551	LeanPre	LeanPost	NOTEST	0	0	0	0	1	1	no
AJAP1	AJAP1	AJAP1	chr1:4655044-4783791	LeanPre	LeanPost	NOTEST	0.0424231	0.169179	1.99562	0	1	1	no
AJUBA	AJUBA	AJUBA	chr14:22971173-22982642	LeanPre	LeanPost	NOTEST	0.484849	0.297749	-0.703441	0	1	1	no
AK1	AK1	AK1	chr9:127866479-127877743	LeanPre	LeanPost	OK	207.999	190.151	-0.129432	-0.630698	0.2718	0.654583	no
AK2	AK2	AK2	chr1:33007939-33036911	LeanPre	LeanPost	OK	25.9634	21.8142	-0.251211	-1.18597	0.0382	0.226596	no
AK3	AK3	AK3	chr9:4709555-4742043	LeanPre	LeanPost	OK	98.6585	92.5806	-0.091734	-0.451513	0.431	0.785114	no
AK4	AK4	AK4	chr1:65147548-65232145	LeanPre	LeanPost	NOTEST	0.325122	0.358181	0.139705	0	1	1	no
AK5	AK5	AK5	chr1:77281976-77559969	LeanPre	LeanPost	NOTEST	0.0276394	0	-inf	0	1	1	no
AK6	AK6	AK6	chr5_GL339449v2_alt:63866-712608	LeanPre	LeanPost	NOTEST	0	0	0	0	1	1	no
AK7	AK7	AK7	chr14:96392110-96489427	LeanPre	LeanPost	NOTEST	0.0380076	0.0334296	-0.185163	0	1	1	no
AK8	AK8	AK8	chr9:132725577-132878811	LeanPre	LeanPost	NOTEST	0.0183715	0	-inf	0	1	1	no
AK9	AK9	AK9	chr6:109492855-109691212	LeanPre	LeanPost	OK	1.45171	1.42081	-0.0310383	-0.0774998	0.89325	0.977556	no
AKAP1	AKAP1	AKAP1	chr17:57085191-57121349	LeanPre	LeanPost	OK	74.9136	65.0557	-0.203552	-1.00219	0.08115	0.356027	no
AKAP10	AKAP10	AKAP10	chr17:19904451-19977856	LeanPre	LeanPost	OK	2.76232	2.87474	0.0575489	0.206618	0.7234	0.927305	no
AKAP11	AKAP11	AKAP11	chr13:42272152-42323267	LeanPre	LeanPost	OK	2.8782	2.52398	-0.189464	-0.816539	0.15655	0.505267	no
AKAP12	AKAP12	AKAP12	chr6:151239998-151358561	LeanPre	LeanPost	OK	2.00995	9.57461	2.25205	9.72543	5e-05	0.00124739	yes
AKAP13	AKAP13	AKAP13	chr15:85380595-85749358	LeanPre	LeanPost	OK	15.7425	12.9726	-0.279196	-1.35574	0.0179	0.138652	no
AKAP14	AKAP14	AKAP14	chrX:119895972-119920716	LeanPre	LeanPost	NOTEST	0	0	0	0	1	1	no
AKAP17A	AKAP17A	AKAP17A	chrY:1591592-1643081	LeanPre	LeanPost	NOTEST	0	0	0	0	1	1	no
AKAP2	AKAP2	AKAP2	chr9:109640787-110172511	LeanPre	LeanPost	OK	6.30392	5.75133	-0.132352	-0.594736	0.3018	0.683169	no
AKAP3	AKAP3	AKAP3	chr12:4615507-4649047	LeanPre	LeanPost	NOTEST	0.362134	0.286002	-0.340501	0	1	1	no
AKAP4	AKAP4	AKAP4	chrX:50190767-50201013	LeanPre	LeanPost	NOTEST	0	0	0	0	1	1	no
AKAP5	AKAP5	AKAP5	chr14:64388040-64540368	LeanPre	LeanPost	NOTEST	0.0452621	0.228993	2.33893	0	1	1	no
AKAP6	AKAP6	AKAP6	chr14:32329272-32833062	LeanPre	LeanPost	OK	18.3992	15.9548	-0.205657	-1.01041	0.0791	0.350589	no
AKAP7	AKAP7	AKAP7	chr6:131135685-131283535	LeanPre	LeanPost	OK	9.38421	8.93735	-0.0703886	-0.299813	0.5967	0.876016	no
AKAP8	AKAP8	AKAP8	chr19:15353520-15379801	LeanPre	LeanPost	OK	5.69407	5.85379	0.0399107	0.164204	0.77255	0.944482	no
AKAP8L	AKAP8L	AKAP8L	chr19:15380047-15419121	LeanPre	LeanPost	OK	13.3862	14.8975	0.15432	0.675637	0.23745	0.616897	no
AKAP9	AKAP9	AKAP9	chr7:91940874-92110673	LeanPre	LeanPost	OK	7.51218	7.84852	0.0631894	0.306902	0.58635	0.871542	no
AKIP1	AKIP1	AKIP1	chr11:8911153-8933006	LeanPre	LeanPost	OK	9.80921	10.7575	0.133131	0.477938	0.40675	0.770399	no
AKIRIN1	AKIRIN1	AKIRIN1	chr1:38991243-39006065	LeanPre	LeanPost	OK	9.40514	15.182	0.690843	3.04252	5e-05	0.00124739	yes
AKIRIN2	AKIRIN2	AKIRIN2	chr6:87674859-87702267	LeanPre	LeanPost	OK	16.8136	22.2654	0.405178	1.80995	0.0016	0.0233361	yes
AKNA	AKNA	AKNA	chr9:114334153-114394405	LeanPre	LeanPost	NOTEST	0.352563	0.223184	-0.659646	0	1	1	no
AKNAD1	AKNAD1	AKNAD1	chr1:108815897-108858524	LeanPre	LeanPost	NOTEST	0.0266649	0.0653475	1.29319	0	1	1	no
AKR1A1	AKR1A1	AKR1A1	chr1:45550782-45570051	LeanPre	LeanPost	OK	10.0972	8.83359	-0.192885	-0.697808	0.22775	0.60478	no
AKR1B1	AKR1B1	AKR1B1	chr7:134442354-134459136	LeanPre	LeanPost	OK	157.49	147.149	-0.0979821	-0.482427	0.3983	0.764039	no
AKR1B10	AKR1B10	AKR1B10	chr7:134527591-134541414	LeanPre	LeanPost	OK	1.35074	1.34967	-0.0011385	-0.00233868	0.96525	0.993849	no
AKR1B15	AKR1B15	AKR1B15	chr7:134549096-134579840	LeanPre	LeanPost	OK	2.40024	2.71695	0.178813	0.464568	0.4215	0.780092	no
AKR1C1	AKR1C1	AKR1C1	chr10:4963261-4977966	LeanPre	LeanPost	OK	7.11658	7.27268	0.0313026	0.104407	0.854	0.967069	no
AKR1C2	AKR1C2	AKR1C2	chr10:4987775-5018033	LeanPre	LeanPost	OK	9.17477	8.29283	-0.145807	-0.362455	0.4948	0.823923	no
AKR1C3	AKR1C3	AKR1C3	chr10:5048765-5107686	LeanPre	LeanPost	OK	9.61516	7.78274	-0.305033	-1.03432	0.06825	0.321014	no
AKR1C4	AKR1C4	AKR1C4	chr10:5196834-5218947	LeanPre	LeanPost	NOTEST	0	0	0	0	1	1	no
AKR1C6P	AKR1C6P	AKR1C6P	chr10:4871666-4916273	LeanPre	LeanPost	NOTEST	0	0	0	0	1	1	no
AKR1C8P	AKR1C8P	AKR1C8P	chr10:5154459-5185187	LeanPre	LeanPost	NOTEST	0	0	0	0	1	1	no
AKR1D1	AKR1D1	AKR1D1	chr7:138076431-138118304	LeanPre	LeanPost	NOTEST	0	0	0	0	1	1	no
AKR1E2	AKR1E2	AKR1E2	chr10:4826176-4848059	LeanPre	LeanPost	NOTEST	0.332985	0.281012	-0.244827	0	1	1	no
AKR7A2	AKR7A2	AKR7A2	chr1:19302707-19312146	LeanPre	LeanPost	OK	9.07395	8.73602	-0.0547543	-0.229012	0.69285	0.915759	no
AKR7A2P1	AKR7A2P1	AKR7A2P1	chr1:112911847-112956353	LeanPre	LeanPost	NOTEST	0	0	0	0	1	1	no
AKR7A3	AKR7A3	AKR7A3	chr1:19282562-19288786	LeanPre	LeanPost	NOTEST	0.141341	0.0644485	-1.13296	0	1	1	no
AKR7L	AKR7L	AKR7L	chr1:19265981-19274074	LeanPre	LeanPost	NOTEST	0.0968046	0.0751009	-0.366246	0	1	1	no
AKT1	AKT1	AKT1	chr14:104769349-104795743	LeanPre	LeanPost	OK	17.6513	16.1183	-0.131076	-0.605397	0.28855	0.671169	no
AKT1S1	AKT1S1	AKT1S1	chr19:49869032-49888750	LeanPre	LeanPost	OK	20.8496	21.6281	0.0528867	0.163424	0.7752	0.945149	no
AKT2	AKT2	AKT2	chr19:40230316-40285395	LeanPre	LeanPost	OK	29.7422	28.0488	-0.0845761	-0.414695	0.47085	0.809743	no
AKT3	AKT3	AKT3	chr1_KI270763v1_alt:268112-855682	LeanPre	LeanPost	NOTEST	0	0	0	0	1	1	no
AKTIP	AKTIP	AKTIP	chr16:53434438-53503304	LeanPre	LeanPost	OK	40.7714	36.974	-0.141049	-0.474503	0.413	0.77455	no
ALAD	ALAD	ALAD	chr9:113386311-113401338	LeanPre	LeanPost	OK	11.7214	10.3238	-0.183175	-0.81493	0.15605	0.504342	no
ALAS1	ALAS1	ALAS1	chr3:52198082-52214327	LeanPre	LeanPost	OK	40.9077	38.066	-0.103869	-0.500094	0.38075	0.75099	no
ALAS2	ALAS2	ALAS2	chrX:55009054-55031064	LeanPre	LeanPost	NOTEST	0.0503571	0.0819685	0.702874	0	1	1	no
ALB	ALB	ALB	chr4:73404254-73421412	LeanPre	LeanPost	NOTEST	0.0171049	0.0313117	0.872296	0	1	1	no
ALCAM	ALCAM	ALCAM	chr3:105366712-105576913	LeanPre	LeanPost	NOTEST	0.379597	0.365439	-0.0548368	0	1	1	no
ALDH16A1	ALDH16A1	ALDH16A1	chr19:49453215-49471048	LeanPre	LeanPost	NOTEST	0.867901	0.992378	0.193359	0	1	1	no
ALDH18A1	ALDH18A1	ALDH18A1	chr10:95605928-95656810	LeanPre	LeanPost	OK	1.30317	1.41754	0.121361	0.338534	0.5505	0.855091	no
ALDH1A1	ALDH1A1	ALDH1A1	chr9:72900661-72953317	LeanPre	LeanPost	OK	43.4075	43.3264	-0.00269879	-0.0131339	0.9803	0.996202	no
ALDH1A2	ALDH1A2	ALDH1A2	chr15:57953423-58065923	LeanPre	LeanPost	OK	4.02326	3.24318	-0.310957	-1.11459	0.05095	0.271321	no
ALDH1A3	ALDH1A3	ALDH1A3	chr15:100879691-100916625	LeanPre	LeanPost	OK	1.96104	2.81855	0.523334	1.67494	0.00395	0.0465597	yes
ALDH1B1	ALDH1B1	ALDH1B1	chr9:38392663-38398665	LeanPre	LeanPost	OK	26.5283	26.1232	-0.0221982	-0.106272	0.85425	0.967096	no
ALDH1L1	ALDH1L1	ALDH1L1	chr3:126103560-126210168	LeanPre	LeanPost	OK	34.1631	33.375	-0.0336732	-0.158534	0.78365	0.947635	no
ALDH1L1-AS1	ALDH1L1-AS1	ALDH1L1-AS1	chr3:126103560-126210168	LeanPre	LeanPost	NOTEST	0.148847	0	-inf	0	1	1	no
ALDH1L1-AS2	ALDH1L1-AS2	ALDH1L1-AS2	chr3:126103560-126210168	LeanPre	LeanPost	OK	1.72234	2.31861	0.428886	0.380345	0.50405	0.829508	no
ALDH1L2	ALDH1L2	ALDH1L2	chr12:105019783-105084563	LeanPre	LeanPost	NOTEST	0.515555	0.374559	-0.460932	0	1	1	no
ALDH2	ALDH2	ALDH2	chr12:111766886-111809985	LeanPre	LeanPost	OK	80.9664	74.328	-0.123419	-0.601336	0.29455	0.675915	no
ALDH3A1	ALDH3A1	ALDH3A1	chr17:19737984-19748433	LeanPre	LeanPost	NOTEST	0.0511352	0.021393	-1.25718	0	1	1	no
ALDH3A2	ALDH3A2	ALDH3A2	chr17:19648750-19677595	LeanPre	LeanPost	OK	24.5189	24.3383	-0.010663	-0.0514835	0.92985	0.985877	no
ALDH3B1	ALDH3B1	ALDH3B1	chr11:68008546-68029282	LeanPre	LeanPost	NOTEST	0.412149	0.315037	-0.387648	0	1	1	no
ALDH3B2	ALDH3B2	ALDH3B2	chr11:67662161-67681214	LeanPre	LeanPost	NOTEST	0	0	0	0	1	1	no
ALDH4A1	ALDH4A1	ALDH4A1	chr1:18871429-18902799	LeanPre	LeanPost	OK	26.101	25.7501	-0.0195285	-0.0935411	0.8695	0.971081	no
ALDH5A1	ALDH5A1	ALDH5A1	chr6:24494968-24537207	LeanPre	LeanPost	OK	26.5757	25.8572	-0.0395414	-0.193966	0.73315	0.930662	no
ALDH6A1	ALDH6A1	ALDH6A1	chr14:74019355-74084493	LeanPre	LeanPost	OK	16.9674	16.311	-0.0569208	-0.269866	0.6347	0.893183	no
ALDH7A1	ALDH7A1	ALDH7A1	chr5:126541840-126595390	LeanPre	LeanPost	OK	3.9581	4.29312	0.117219	0.482293	0.3998	0.765058	no
ALDH8A1	ALDH8A1	ALDH8A1	chr6:134917389-134950122	LeanPre	LeanPost	NOTEST	0.601513	0.416035	-0.53189	0	1	1	no
ALDH9A1	ALDH9A1	ALDH9A1	chr1:165662211-165698663	LeanPre	LeanPost	OK	43.8119	44.5204	0.0231451	0.113003	0.8463	0.965574	no
ALDOA	ALDOA	ALDOA	chr16:30053089-30070420	LeanPre	LeanPost	OK	6871.65	6071.21	-0.178672	-0.625693	0.27575	0.659145	no
ALDOB	ALDOB	ALDOB	chr9:101420559-101435780	LeanPre	LeanPost	NOTEST	0	0.0136572	inf	0	1	1	no
ALDOC	ALDOC	ALDOC	chr17:28573114-28576933	LeanPre	LeanPost	NOTEST	0.548682	0.831054	0.598973	0	1	1	no
ALG1	ALG1	ALG1	chr16:5071808-5097820	LeanPre	LeanPost	NOTEST	0.664244	0.589784	-0.171526	0	1	1	no
ALG10	ALG10	ALG10	chr12:34022280-34028301	LeanPre	LeanPost	NOTEST	0.315716	0.411474	0.382177	0	1	1	no
ALG10B	ALG10B	ALG10B	chr12:38316754-38329726	LeanPre	LeanPost	OK	1.07175	1.04167	-0.0410655	-0.13033	0.8212	0.95897	no
ALG11	ALG11	ALG11	chr13:52012386-52033600	LeanPre	LeanPost	OK	1.45933	2.13559	0.549331	0.547434	0.34595	0.721324	no
ALG12	ALG12	ALG12	chr22:49903205-49918458	LeanPre	LeanPost	OK	1.70985	1.86061	0.121908	0.327823	0.5629	0.860847	no
ALG13	ALG13	ALG13	chrX:111681117-111760647	LeanPre	LeanPost	OK	3.46195	3.87558	0.162827	0.592751	0.2825	0.665726	no
ALG14	ALG14	ALG14	chr1:94982722-95072951	LeanPre	LeanPost	OK	2.04827	2.19625	0.100637	0.171064	0.74555	0.934979	no
ALG1L	ALG1L	ALG1L	chr3:125916600-125937044	LeanPre	LeanPost	OK	1.45735	1.44719	-0.0100928	-0.0114523	0.9777	0.996017	no
ALG1L2	ALG1L2	ALG1L2	chr3:130081830-130111433	LeanPre	LeanPost	NOTEST	0	0	0	0	1	1	no
ALG1L9P	ALG1L9P	ALG1L9P	chr11:71787510-71813859	LeanPre	LeanPost	NOTEST	0.0939242	0.0682112	-0.461489	0	1	1	no
ALG2	ALG2	ALG2	chr9:99216424-99221964	LeanPre	LeanPost	OK	3.19266	7.27461	1.18811	4.427	5e-05	0.00124739	yes
ALG3	ALG3	ALG3	chr3:184230528-184249525	LeanPre	LeanPost	OK	6.66435	4.77038	-0.482362	-1.53533	0.00715	0.0724845	no
ALG5	ALG5	ALG5	chr13:36949770-36999367	LeanPre	LeanPost	OK	4.64966	5.47603	0.236005	0.687496	0.22625	0.603136	no
ALG6	ALG6	ALG6	chr1:63367589-63438562	LeanPre	LeanPost	OK	1.53108	1.81945	0.248953	0.737645	0.1968	0.564861	no
ALG8	ALG8	ALG8	chr11:78100941-78139653	LeanPre	LeanPost	OK	3.54305	2.9417	-0.268346	-0.763908	0.17525	0.533709	no
ALG9	ALG9	ALG9	chr11:111782194-111871581	LeanPre	LeanPost	OK	2.01401	1.88376	-0.0964562	-0.354076	0.5308	0.84461	no
ALK	ALK	ALK	chr2:29192773-29921611	LeanPre	LeanPost	NOTEST	0	0.0110459	inf	0	1	1	no
ALKBH1	ALKBH1	ALKBH1	chr14:77672405-77708013	LeanPre	LeanPost	OK	4.3508	4.62008	0.086636	0.31242	0.59305	0.874601	no
ALKBH2	ALKBH2	ALKBH2	chr12:109088187-109093488	LeanPre	LeanPost	OK	4.38942	3.36457	-0.383608	-0.871794	0.10055	0.400981	no
ALKBH3	ALKBH3	ALKBH3	chr11:43880806-43920944	LeanPre	LeanPost	OK	14.8104	11.547	-0.3591	-1.44823	0.0123	0.106829	no
ALKBH3-AS1	ALKBH3-AS1	ALKBH3-AS1	chr11:43880806-43920944	LeanPre	LeanPost	NOTEST	0	0	0	0	1	1	no
ALKBH4	ALKBH4	ALKBH4	chr7:102433529-102464874	LeanPre	LeanPost	OK	2.14422	1.95104	-0.136209	-0.337832	0.5535	0.856549	no
ALKBH5	ALKBH5	ALKBH5	chr17:18183552-18209953	LeanPre	LeanPost	OK	78.5371	70.8009	-0.149607	-0.736257	0.20185	0.571744	no
ALKBH6	ALKBH6	ALKBH6	chr19:36009115-36014243	LeanPre	LeanPost	OK	2.04968	1.30731	-0.6488	-0.887658	0.06685	0.317455	no
ALKBH7	ALKBH7	ALKBH7	chr19:6372432-6375250	LeanPre	LeanPost	OK	12.5971	14.6587	0.218666	0.839593	0.14955	0.494078	no
ALKBH8	ALKBH8	ALKBH8	chr11:107502726-107565735	LeanPre	LeanPost	OK	4.43446	3.79279	-0.225498	-0.894051	0.1172	0.435027	no
ALLC	ALLC	ALLC	chr2:3658195-3702670	LeanPre	LeanPost	NOTEST	0	0	0	0	1	1	no
ALMS1	ALMS1	ALMS1	chr2:73385757-73609919	LeanPre	LeanPost	NOTEST	0.304461	0.469107	0.62366	0	1	1	no
ALMS1-IT1	ALMS1-IT1	ALMS1-IT1	chr2:73385757-73609919	LeanPre	LeanPost	NOTEST	0.0276835	0.0685343	1.3078	0	1	1	no
ALMS1P	ALMS1P	ALMS1P	chr2:73644918-73685567	LeanPre	LeanPost	NOTEST	0.0310491	0.0218505	-0.50688	0	1	1	no
ALOX12	ALOX12	ALOX12	chr17:6985122-7012334	LeanPre	LeanPost	NOTEST	0	0.0310612	inf	0	1	1	no
ALOX12-AS1	ALOX12-AS1	ALOX12-AS1	chr17:6985122-7012334	LeanPre	LeanPost	NOTEST	0.93723	0.78624	-0.253434	0	1	1	no
ALOX12B	ALOX12B	ALOX12B	chr17:8072635-8087703	LeanPre	LeanPost	NOTEST	0	0	0	0	1	1	no
ALOX12P2	ALOX12P2	ALOX12P2	chr17:6853575-6900349	LeanPre	LeanPost	NOTEST	0.0185258	0.0181784	-0.0273067	0	1	1	no
ALOX15	ALOX15	ALOX15	chr17:4630918-4641665	LeanPre	LeanPost	NOTEST	0.0140934	0.0271227	0.944483	0	1	1	no
ALOX15B	ALOX15B	ALOX15B	chr17:8039039-8049133	LeanPre	LeanPost	NOTEST	0.0656065	0	-inf	0	1	1	no
ALOX15P1	ALOX15P1	ALOX15P1	chr17:6657718-6661382	LeanPre	LeanPost	NOTEST	0	0	0	0	1	1	no
ALOX5	ALOX5	ALOX5	chr10_GL383546v1_alt:215006-293952	LeanPre	LeanPost	NOTEST	0	0	0	0	1	1	no
ALOX5AP	ALOX5AP	ALOX5AP	chr13:30713477-30764428	LeanPre	LeanPost	OK	1.5452	1.1958	-0.369813	-0.515746	0.3414	0.717369	no
ALOXE3	ALOXE3	ALOXE3	chr17:8095899-8118916	LeanPre	LeanPost	NOTEST	0	0	0	0	1	1	no
ALPI	ALPI	ALPI	chr2:232456111-232460745	LeanPre	LeanPost	NOTEST	0	0	0	0	1	1	no
ALPK1	ALPK1	ALPK1	chr4:112297342-112442608	LeanPre	LeanPost	NOTEST	0.462785	0.393275	-0.234803	0	1	1	no
ALPK2	ALPK2	ALPK2	chr18:58481249-58628957	LeanPre	LeanPost	OK	11.5251	9.2216	-0.321692	-1.53061	0.00855	0.0824433	no
ALPK3	ALPK3	ALPK3	chr15:84816679-84873482	LeanPre	LeanPost	OK	47.8303	68.352	0.515059	2.47793	5e-05	0.00124739	yes
ALPL	ALPL	ALPL	chr1:21509364-21578412	LeanPre	LeanPost	NOTEST	0.177809	0.239745	0.431175	0	1	1	no
ALPP	ALPP	ALPP	chr2:232378533-232382889	LeanPre	LeanPost	NOTEST	0	0	0	0	1	1	no
ALPPL2	ALPPL2	ALPPL2	chr2:232406841-232410714	LeanPre	LeanPost	NOTEST	0	0	0	0	1	1	no
ALS2	ALS2	ALS2	chr2:201700262-201781172	LeanPre	LeanPost	OK	7.39095	7.61456	0.0430021	0.18852	0.7379	0.931905	no
ALS2CL	ALS2CL	ALS2CL	chr3:46668994-46693704	LeanPre	LeanPost	OK	4.62031	3.31098	-0.480731	-1.73937	0.00235	0.0313903	yes
ALS2CR11	ALS2CR11	ALS2CR11	chr2:201487420-201619182	LeanPre	LeanPost	NOTEST	0.0322407	0	-inf	0	1	1	no
ALS2CR12	ALS2CR12	ALS2CR12	chr2:201288270-201357398	LeanPre	LeanPost	NOTEST	0.268114	0.191676	-0.484177	0	1	1	no
ALX1	ALX1	ALX1	chr12:85280257-85301783	LeanPre	LeanPost	NOTEST	0.100423	0.0308503	-1.70274	0	1	1	no
ALX3	ALX3	ALX3	chr1:110060374-110070700	LeanPre	LeanPost	NOTEST	0	0	0	0	1	1	no
ALX4	ALX4	ALX4	chr11:44260727-44310166	LeanPre	LeanPost	NOTEST	0.194214	0.141394	-0.457923	0	1	1	no
ALYREF	ALYREF	ALYREF	chr17:81887834-81900533	LeanPre	LeanPost	OK	8.67285	8.96392	0.0476237	0.087804	0.87715	0.973471	no
AMACR	AMACR	AMACR	chr5:33986985-34124528	LeanPre	LeanPost	OK	6.71551	5.34346	-0.329724	-0.887423	0.1235	0.447319	no
AMBN	AMBN	AMBN	chr4:70592257-70607287	LeanPre	LeanPost	NOTEST	0	0	0	0	1	1	no
AMBP	AMBP	AMBP	chr9:114060127-114078472	LeanPre	LeanPost	NOTEST	0	0	0	0	1	1	no
AMBRA1	AMBRA1	AMBRA1	chr11:46396411-46594069	LeanPre	LeanPost	OK	2.08308	2.96551	0.50956	1.87076	0.00115	0.0179012	yes
AMD1	AMD1	AMD1	chr6:110609977-110895712	LeanPre	LeanPost	OK	12.9826	22.336	0.782793	3.40023	5e-05	0.00124739	yes
AMDHD1	AMDHD1	AMDHD1	chr12:95943292-95968592	LeanPre	LeanPost	NOTEST	0.280341	0.231761	-0.274544	0	1	1	no
AMDHD2	AMDHD2	AMDHD2	chr16:2520361-2531408	LeanPre	LeanPost	OK	1.21088	1.48775	0.29708	0.657306	0.254	0.635407	no
AMELX	AMELX	AMELX	chrX:11137542-11665701	LeanPre	LeanPost	NOTEST	0	0	0	0	1	1	no
AMELY	AMELY	AMELY	chrY:6865917-6874027	LeanPre	LeanPost	NOTEST	0	0	0	0	1	1	no
AMER1	AMER1	AMER1	chrX:64185116-64205744	LeanPre	LeanPost	OK	1.58607	1.96188	0.306784	1.19054	0.03955	0.231281	no
AMER2	AMER2	AMER2	chr13:25161678-25172283	LeanPre	LeanPost	NOTEST	0.00382972	0.00311912	-0.296098	0	1	1	no
AMER3	AMER3	AMER3	chr2:130755503-130768134	LeanPre	LeanPost	NOTEST	0	0	0	0	1	1	no
AMFR	AMFR	AMFR	chr16:56361451-56425538	LeanPre	LeanPost	OK	36.6904	34.3967	-0.0931331	-0.45666	0.42335	0.781227	no
AMH	AMH	AMH	chr19:2249113-2252073	LeanPre	LeanPost	NOTEST	0.102087	0.27686	1.43936	0	1	1	no
AMHR2	AMHR2	AMHR2	chr12:53423854-53431534	LeanPre	LeanPost	OK	1.98251	1.84308	-0.10521	-0.241461	0.6588	0.902968	no
AMICA1	AMICA1	AMICA1	chr11:118193726-118225094	LeanPre	LeanPost	NOTEST	0.1571	0.550908	1.81012	0	1	1	no
AMIGO1	AMIGO1	AMIGO1	chr1:109506823-109509714	LeanPre	LeanPost	OK	7.25796	7.05647	-0.0406171	-0.160947	0.7741	0.944914	no
AMIGO2	AMIGO2	AMIGO2	chr12:47075706-47236663	LeanPre	LeanPost	NOTEST	0.594645	0.46713	-0.348206	0	1	1	no
AMIGO3	AMIGO3	AMIGO3	chr3:49689516-49723974	LeanPre	LeanPost	NOTEST	0.741984	0.463286	-0.679486	0	1	1	no
AMMECR1	AMMECR1	AMMECR1	chrX:110194185-110456334	LeanPre	LeanPost	NOTEST	0.509338	0.609403	0.258772	0	1	1	no
AMMECR1L	AMMECR1L	AMMECR1L	chr2:127861630-127885940	LeanPre	LeanPost	OK	2.682	3.93651	0.553612	2.15277	0.0002	0.00425374	yes
AMN	AMN	AMN	chr14:102922655-102930842	LeanPre	LeanPost	NOTEST	0	0	0	0	1	1	no
AMN1	AMN1	AMN1	chr12:31671136-31729174	LeanPre	LeanPost	OK	7.32636	7.7571	0.082421	0.311617	0.583	0.870325	no
AMOT	AMOT	AMOT	chrX:112774876-112840815	LeanPre	LeanPost	OK	22.1357	16.9995	-0.380885	-1.86187	0.0012	0.0185652	yes
AMOTL1	AMOTL1	AMOTL1	chr11:94768341-94876753	LeanPre	LeanPost	OK	24.9861	17.0127	-0.554517	-2.70982	5e-05	0.00124739	yes
AMOTL2	AMOTL2	AMOTL2	chr3:134355344-134375417	LeanPre	LeanPost	OK	3.08219	5.01814	0.703199	2.86999	5e-05	0.00124739	yes
AMPD1	AMPD1	AMPD1	chr1:114673098-114695618	LeanPre	LeanPost	OK	449.019	370.103	-0.278847	-1.30091	0.0228	0.162867	no
AMPD2	AMPD2	AMPD2	chr1:109619812-109632055	LeanPre	LeanPost	NOTEST	0.691489	0.73139	0.0809341	0	1	1	no
AMPD3	AMPD3	AMPD3	chr11:10450320-10507579	LeanPre	LeanPost	OK	4.41898	5.23829	0.245382	1.00114	0.0795	0.351744	no
AMPH	AMPH	AMPH	chr7:38383695-38631567	LeanPre	LeanPost	NOTEST	0.6435	0.697932	0.117147	0	1	1	no
AMT	AMT	AMT	chr3:49416777-49429324	LeanPre	LeanPost	OK	6.25997	4.77848	-0.389604	-1.03713	0.06985	0.32575	no
AMTN	AMTN	AMTN	chr4:70518571-70532743	LeanPre	LeanPost	NOTEST	0	0	0	0	1	1	no
AMY1A	AMY1A,AMY1B,AMY1C	AMY1A,AMY1B,AMY1C	chr1:103749656-103758689	LeanPre	LeanPost	NOTEST	0	0	0	0	1	1	no
AMY1B	AMY1B	AMY1B	chr1:103749656-103758689	LeanPre	LeanPost	NOTEST	0	0	0	0	1	1	no
AMY1C	AMY1C	AMY1C	chr1:103749656-103758689	LeanPre	LeanPost	NOTEST	0	0	0	0	1	1	no
AMY2A	AMY2A	AMY2A	chr1:103617331-103625780	LeanPre	LeanPost	NOTEST	0	0.0247752	inf	0	1	1	no
AMY2B	AMY2B	AMY2B	chr1:103525955-103579534	LeanPre	LeanPost	OK	16.3991	15.6564	-0.0668637	-0.205547	0.72475	0.928037	no
AMZ1	AMZ1	AMZ1	chr7:2679521-2715436	LeanPre	LeanPost	NOTEST	0.00875232	0	-inf	0	1	1	no
AMZ2	AMZ2	AMZ2	chr17:68248003-68257164	LeanPre	LeanPost	OK	52.2887	46.1498	-0.180176	-0.847183	0.14115	0.479621	no
AMZ2P1	AMZ2P1	AMZ2P1	chr17:64966549-64975585	LeanPre	LeanPost	OK	4.32328	3.82434	-0.176914	-0.670802	0.2397	0.619634	no
ANAPC1	ANAPC1	ANAPC1	chr2:111767636-111884164	LeanPre	LeanPost	OK	2.05515	1.8565	-0.14666	-0.571891	0.3244	0.702324	no
ANAPC10	ANAPC10	ANAPC10	chr4:144994574-145129524	LeanPre	LeanPost	OK	5.76889	6.64392	0.203741	0.351383	0.5118	0.833554	no
ANAPC11	ANAPC11	ANAPC11	chr17:81887834-81900533	LeanPre	LeanPost	OK	58.0314	55.6401	-0.0607071	-0.251013	0.6602	0.903691	no
ANAPC13	ANAPC13	ANAPC13	chr3:134477703-134575013	LeanPre	LeanPost	OK	43.3741	40.1346	-0.111986	-0.349033	0.5462	0.853069	no
ANAPC15	ANAPC15	ANAPC15	chr11:71998911-72112776	LeanPre	LeanPost	OK	29.9391	27.4953	-0.122849	-0.157799	0.78035	0.946938	no
ANAPC16	ANAPC16	ANAPC16	chr10:72096031-72235860	LeanPre	LeanPost	OK	68.6719	62.2382	-0.141921	-0.661159	0.2453	0.626546	no
ANAPC1P1	ANAPC1P1	ANAPC1P1	chr2:86815336-86895042	LeanPre	LeanPost	NOTEST	0	0	0	0	1	1	no
ANAPC2	ANAPC2	ANAPC2	chr9:137174783-137190370	LeanPre	LeanPost	OK	3.99635	4.09702	0.0358925	0.0935837	0.8732	0.972269	no
ANAPC4	ANAPC4	ANAPC4	chr4:25377225-25418498	LeanPre	LeanPost	OK	4.80313	4.28824	-0.163587	-0.600958	0.2903	0.672424	no
ANAPC5	ANAPC5	ANAPC5	chr12:121308244-121354209	LeanPre	LeanPost	OK	50.8813	47.3364	-0.104185	-0.505769	0.3807	0.75099	no
ANAPC7	ANAPC7	ANAPC7	chr12:110372899-110403730	LeanPre	LeanPost	OK	12.2537	12.6281	0.0434211	0.187143	0.7464	0.935365	no
ANG	ANG	ANG	chr14:20684176-20700602	LeanPre	LeanPost	OK	1.18036	1.04359	-0.177679	-0.155292	0.79015	0.94919	no
ANGEL1	ANGEL1	ANGEL1	chr14:76787242-76812940	LeanPre	LeanPost	OK	4.19857	4.06074	-0.0481545	-0.190721	0.7365	0.931527	no
ANGEL2	ANGEL2	ANGEL2	chr1:212992181-213015875	LeanPre	LeanPost	OK	5.6902	4.17934	-0.445204	-1.86107	0.0009	0.0148011	yes
ANGPT1	ANGPT1	ANGPT1	chr8:107249481-107498026	LeanPre	LeanPost	OK	11.8471	8.31228	-0.51122	-2.32153	5e-05	0.00124739	yes
ANGPT2	ANGPT2	ANGPT2	chr8:6406591-6708209	LeanPre	LeanPost	NOTEST	0.800593	0.519974	-0.622629	0	1	1	no
ANGPT4	ANGPT4	ANGPT4	chr20:872653-916317	LeanPre	LeanPost	NOTEST	0	0	0	0	1	1	no
ANGPTL1	ANGPTL1	ANGPTL1	chr1:178725146-178921842	LeanPre	LeanPost	OK	9.92428	10.4185	0.0701113	0.288716	0.60675	0.879871	no
ANGPTL2	ANGPTL2	ANGPTL2	chr9:126914773-127223166	LeanPre	LeanPost	OK	14.5566	20.164	0.470116	1.96427	0.00105	0.0166985	yes
ANGPTL3	ANGPTL3	ANGPTL3	chr1:62454725-62688368	LeanPre	LeanPost	NOTEST	0	0	0	0	1	1	no
ANGPTL4	ANGPTL4	ANGPTL4	chr19:8364126-8374375	LeanPre	LeanPost	NOTEST	0.446292	0.930851	1.06056	0	1	1	no
ANGPTL5	ANGPTL5	ANGPTL5	chr11:101890673-102001065	LeanPre	LeanPost	NOTEST	0.0732186	0.0633525	-0.208809	0	1	1	no
ANGPTL6	ANGPTL6	ANGPTL6	chr19:10086118-10102749	LeanPre	LeanPost	NOTEST	0.0260777	0.0221108	-0.238065	0	1	1	no
ANGPTL7	ANGPTL7	ANGPTL7	chr1:11106530-11262551	LeanPre	LeanPost	NOTEST	0.225644	0.405895	0.847055	0	1	1	no
ANHX	ANHX	ANHX	chr12:133218311-133235836	LeanPre	LeanPost	NOTEST	0	0	0	0	1	1	no
ANK1	ANK1	ANK1	chr8:41653224-41896762	LeanPre	LeanPost	OK	141.437	140.694	-0.00760546	-0.0365472	0.95435	0.990786	no
ANK2	ANK2	ANK2	chr4:112818082-113383740	LeanPre	LeanPost	OK	20.9596	18.85	-0.153052	-0.755998	0.18705	0.551434	no
ANK3	ANK3	ANK3	chr10:60026297-60733526	LeanPre	LeanPost	OK	12.1057	10.9835	-0.14035	-0.668421	0.2445	0.625489	no
ANKAR	ANKAR	ANKAR	chr2:189675984-189746650	LeanPre	LeanPost	NOTEST	0.441355	0.469538	0.0893023	0	1	1	no
ANKDD1A	ANKDD1A	ANKDD1A	chr15:64911901-64958699	LeanPre	LeanPost	NOTEST	0.292456	0.288507	-0.0196149	0	1	1	no
ANKDD1B	ANKDD1B	ANKDD1B	chr5:75611475-75671846	LeanPre	LeanPost	NOTEST	0.0158696	0.0272481	0.779887	0	1	1	no
ANKEF1	ANKEF1	ANKEF1	chr20:10023811-10307418	LeanPre	LeanPost	NOTEST	0.175351	0.281165	0.681173	0	1	1	no
ANKFN1	ANKFN1	ANKFN1	chr17:56153474-56482646	LeanPre	LeanPost	NOTEST	0	0	0	0	1	1	no
ANKFY1	ANKFY1	ANKFY1	chr17:4004444-4263979	LeanPre	LeanPost	OK	5.20423	3.52074	-0.563805	-1.51985	0.0092	0.087063	no
ANKH	ANKH	ANKH	chr5:14704799-14871778	LeanPre	LeanPost	OK	20.8499	18.7073	-0.156442	-0.760075	0.1797	0.540769	no
ANKHD1	ANKHD1	ANKHD1	chr5:140401813-140549578	LeanPre	LeanPost	OK	9.29366	9.94311	0.0974502	0.327951	0.5646	0.861528	no
ANKHD1-EIF4EBP3	ANKHD1-EIF4EBP3	ANKHD1-EIF4EBP3	chr5:140401813-140549578	LeanPre	LeanPost	NOTEST	0.992709	1.02674	0.0486251	0	1	1	no
ANKIB1	ANKIB1	ANKIB1	chr7:92246233-92401384	LeanPre	LeanPost	OK	4.92215	4.6881	-0.0702874	-0.307	0.59485	0.875367	no
ANKK1	ANKK1	ANKK1	chr11:113387790-113400418	LeanPre	LeanPost	NOTEST	0.0951241	0.0403276	-1.23804	0	1	1	no
ANKLE1	ANKLE1	ANKLE1	chr19:17281644-17287646	LeanPre	LeanPost	NOTEST	0.142025	0.175321	0.303856	0	1	1	no
ANKLE2	ANKLE2	ANKLE2	chr12:132725666-132761888	LeanPre	LeanPost	OK	7.89011	8.28366	0.0702235	0.315661	0.58265	0.870029	no
ANKMY1	ANKMY1	ANKMY1	chr2:240479421-240564014	LeanPre	LeanPost	NOTEST	0.612774	0.461125	-0.410197	0	1	1	no
ANKMY2	ANKMY2	ANKMY2	chr7:16599775-16645817	LeanPre	LeanPost	OK	13.9296	11.461	-0.281424	-1.23884	0.0297	0.192974	no
ANKRA2	ANKRA2	ANKRA2	chr5:73552199-73565686	LeanPre	LeanPost	OK	2.82986	2.21747	-0.351821	-1.01881	0.07595	0.341515	no
ANKRD1	ANKRD1	ANKRD1	chr10:90912099-90921275	LeanPre	LeanPost	OK	16.8425	53.7524	1.67422	7.2193	5e-05	0.00124739	yes
ANKRD10	ANKRD10	ANKRD10	chr13:110878539-110915107	LeanPre	LeanPost	OK	51.3451	49.0179	-0.0669196	-0.311579	0.58905	0.872327	no
ANKRD11	ANKRD11	ANKRD11	chr16:89267620-89490561	LeanPre	LeanPost	OK	6.85765	6.73226	-0.0266228	-0.0931066	0.87235	0.97212	no
ANKRD12	ANKRD12	ANKRD12	chr18:9136752-9285985	LeanPre	LeanPost	OK	3.46254	3.61224	0.0610654	0.278881	0.62945	0.890227	no
ANKRD13A	ANKRD13A	ANKRD13A	chr12:109999429-110039430	LeanPre	LeanPost	OK	5.10801	3.77656	-0.43569	-1.73026	0.0028	0.0358763	yes
ANKRD13B	ANKRD13B	ANKRD13B	chr17:29593508-29621423	LeanPre	LeanPost	NOTEST	0.606331	0.764961	0.335279	0	1	1	no
ANKRD13C	ANKRD13C	ANKRD13C	chr1:70259001-70354734	LeanPre	LeanPost	OK	3.95096	3.85745	-0.0345548	-0.14476	0.80015	0.952005	no
ANKRD13D	ANKRD13D	ANKRD13D	chr11:67289290-67302484	LeanPre	LeanPost	OK	1.23147	0.843576	-0.54579	-1.09326	0.04785	0.260838	no
ANKRD16	ANKRD16	ANKRD16	chr10:5861725-5937595	LeanPre	LeanPost	NOTEST	0.974126	1.00712	0.0480581	0	1	1	no
ANKRD17	ANKRD17	ANKRD17	chr4:73074784-73258785	LeanPre	LeanPost	OK	6.18768	8.57465	0.470679	2.22973	0.0001	0.00231131	yes
ANKRD18A	ANKRD18A	ANKRD18A	chr9:38571363-38620363	LeanPre	LeanPost	NOTEST	0	0	0	0	1	1	no
ANKRD18B	ANKRD18B	ANKRD18B	chr9:33524412-33573003	LeanPre	LeanPost	NOTEST	0.0243086	0	-inf	0	1	1	no
ANKRD18DP	ANKRD18DP	ANKRD18DP	chr3_KI270784v1_alt:151281-174418	LeanPre	LeanPost	NOTEST	0	0	0	0	1	1	no
ANKRD19P	ANKRD19P	ANKRD19P	chr9:92809610-92838457	LeanPre	LeanPost	NOTEST	0	0	0	0	1	1	no
ANKRD2	ANKRD2	ANKRD2	chr10:97572440-97583886	LeanPre	LeanPost	OK	163.782	202.363	0.305168	1.45254	0.01105	0.0988818	no
ANKRD20A1	ANKRD20A1,ANKRD20A3	ANKRD20A1,ANKRD20A3	chr9:67859314-67902847	LeanPre	LeanPost	NOTEST	0	0	0	0	1	1	no
ANKRD20A11P	ANKRD20A11P	ANKRD20A11P	chr21:13943775-13980444	LeanPre	LeanPost	NOTEST	0	0	0	0	1	1	no
ANKRD20A12P	ANKRD20A12P	ANKRD20A12P	chr4_GL000008v2_random:161986-178171	LeanPre	LeanPost	NOTEST	0.924115	0.354271	-1.38322	0	1	1	no
ANKRD20A19P	ANKRD20A19P	ANKRD20A19P	chr13:23907283-23949315	LeanPre	LeanPost	NOTEST	0	0	0	0	1	1	no
ANKRD20A2	ANKRD20A2,ANKRD20A3	ANKRD20A2,ANKRD20A3	chr9:40223284-40266845	LeanPre	LeanPost	NOTEST	0	0	0	0	1	1	no
ANKRD20A3	ANKRD20A3	ANKRD20A3	chr9:67859314-67902847	LeanPre	LeanPost	NOTEST	0	0	0	0	1	1	no
ANKRD20A4	ANKRD20A4	ANKRD20A4	chr9:64369562-64412691	LeanPre	LeanPost	NOTEST	0.0130196	0.0110393	-0.238026	0	1	1	no
ANKRD20A5P	ANKRD20A5P	ANKRD20A5P	chr18:14179096-14227050	LeanPre	LeanPost	NOTEST	0.430815	0.199936	-1.10753	0	1	1	no
ANKRD20A8P	ANKRD20A8P	ANKRD20A8P	chr2:94755325-94857075	LeanPre	LeanPost	NOTEST	0	0	0	0	1	1	no
ANKRD20A9P	ANKRD20A9P	ANKRD20A9P	chr13_KI270840v1_alt:136052-173619	LeanPre	LeanPost	NOTEST	0	0	0	0	1	1	no
ANKRD22	ANKRD22	ANKRD22	chr10:88802729-88851975	LeanPre	LeanPost	NOTEST	0.0299181	0.0193577	-0.628113	0	1	1	no
ANKRD23	ANKRD23	ANKRD23	chr2:96837913-96844021	LeanPre	LeanPost	OK	541.243	531.332	-0.0266609	-0.122535	0.8271	0.960568	no
ANKRD24	ANKRD24	ANKRD24	chr19:4183353-4224814	LeanPre	LeanPost	NOTEST	0.163149	0.168898	0.0499609	0	1	1	no
ANKRD26	ANKRD26	ANKRD26	chr10:27004115-27100498	LeanPre	LeanPost	OK	2.94583	3.28326	0.156454	0.655188	0.25345	0.635035	no
ANKRD26P1	ANKRD26P1	ANKRD26P1	chr16:46469336-46569097	LeanPre	LeanPost	NOTEST	0.00629868	0	-inf	0	1	1	no
ANKRD26P3	ANKRD26P3	ANKRD26P3	chr13:19262799-19344973	LeanPre	LeanPost	NOTEST	0	0	0	0	1	1	no
ANKRD27	ANKRD27	ANKRD27	chr19:32597000-32675196	LeanPre	LeanPost	OK	2.41288	3.16209	0.390124	1.43345	0.0128	0.109768	no
ANKRD28	ANKRD28	ANKRD28	chr3:15667235-15859546	LeanPre	LeanPost	OK	13.2339	14.2813	0.109891	0.526692	0.35555	0.729248	no
ANKRD29	ANKRD29	ANKRD29	chr18:23598925-23662885	LeanPre	LeanPost	OK	1.57984	0.845096	-0.902593	-2.19572	0.0002	0.00425374	yes
ANKRD30A	ANKRD30A	ANKRD30A	chr10:37125856-37232567	LeanPre	LeanPost	NOTEST	0	0	0	0	1	1	no
ANKRD30B	ANKRD30B	ANKRD30B	chr18:14748239-14852738	LeanPre	LeanPost	NOTEST	0	0	0	0	1	1	no
ANKRD30BL	ANKRD30BL	ANKRD30BL	chr2:132147590-132257969	LeanPre	LeanPost	NOTEST	0	0	0	0	1	1	no
ANKRD30BP2	ANKRD30BP2	ANKRD30BP2	chr21:13038165-13118250	LeanPre	LeanPost	NOTEST	0	0	0	0	1	1	no
ANKRD30BP3	ANKRD30BP3	ANKRD30BP3	chr10:45154661-45186041	LeanPre	LeanPost	NOTEST	0	0	0	0	1	1	no
ANKRD31	ANKRD31	ANKRD31	chr5:75068296-75236878	LeanPre	LeanPost	NOTEST	0.00599596	0.00627293	0.0651474	0	1	1	no
ANKRD33	ANKRD33	ANKRD33	chr12:51888008-51891721	LeanPre	LeanPost	NOTEST	0	0	0	0	1	1	no
ANKRD33B	ANKRD33B	ANKRD33B	chr5:10564322-10657816	LeanPre	LeanPost	OK	2.89976	1.56648	-0.88841	-3.49591	5e-05	0.00124739	yes
ANKRD34A	ANKRD34A	ANKRD34A	chr1:145959440-145964582	LeanPre	LeanPost	NOTEST	0.152393	0.436174	1.51711	0	1	1	no
ANKRD34B	ANKRD34B	ANKRD34B	chr5:80556754-80570485	LeanPre	LeanPost	NOTEST	0	0	0	0	1	1	no
ANKRD34C	ANKRD34C	ANKRD34C	chr15:79191706-79298239	LeanPre	LeanPost	NOTEST	0	0	0	0	1	1	no
ANKRD34C-AS1	ANKRD34C-AS1	ANKRD34C-AS1	chr15:79191706-79298239	LeanPre	LeanPost	NOTEST	0	0	0	0	1	1	no
ANKRD35	ANKRD35	ANKRD35	chr1:145866559-145885866	LeanPre	LeanPost	OK	1.8027	1.29343	-0.47896	-1.3437	0.01755	0.136678	no
ANKRD36	ANKRD36	ANKRD36	chr2:97113495-97264520	LeanPre	LeanPost	NOTEST	0.0522901	0.0371608	-0.492756	0	1	1	no
ANKRD36B	ANKRD36B	ANKRD36B	chr2:97504797-97589965	LeanPre	LeanPost	NOTEST	0.0209718	0.0237254	0.177979	0	1	1	no
ANKRD36BP1	ANKRD36BP1	ANKRD36BP1	chr1:168245580-168247430	LeanPre	LeanPost	NOTEST	0	0	0	0	1	1	no
ANKRD36BP2	ANKRD36BP2	ANKRD36BP2	chr2:88765901-88806595	LeanPre	LeanPost	NOTEST	0.022892	0	-inf	0	1	1	no
ANKRD36C	ANKRD36C	ANKRD36C	chr2:95849547-95992320	LeanPre	LeanPost	NOTEST	0.0183673	0.0251562	0.453779	0	1	1	no
ANKRD37	ANKRD37	ANKRD37	chr4:185396685-185425985	LeanPre	LeanPost	OK	4.86732	16.3637	1.7493	2.44652	0.0006	0.0106433	yes
ANKRD39	ANKRD39	ANKRD39	chr2:96847986-96858019	LeanPre	LeanPost	OK	3.42032	3.62235	0.0827934	0.190982	0.7416	0.933119	no
ANKRD40	ANKRD40	ANKRD40	chr17:50693189-50707909	LeanPre	LeanPost	OK	50.6283	48.4711	-0.0628197	-0.309193	0.58835	0.872026	no
ANKRD42	ANKRD42	ANKRD42	chr11:83193738-83256099	LeanPre	LeanPost	NOTEST	0.369658	0.828782	1.1648	0	1	1	no
ANKRD44	ANKRD44	ANKRD44	chr2:196986661-197310797	LeanPre	LeanPost	OK	1.37194	1.06328	-0.367698	-1.10283	0.0439	0.246517	no
ANKRD44-IT1	ANKRD44-IT1	ANKRD44-IT1	chr2:196986661-197310797	LeanPre	LeanPost	NOTEST	0	0	0	0	1	1	no
ANKRD45	ANKRD45	ANKRD45	chr1:173608335-173669862	LeanPre	LeanPost	NOTEST	0.0434399	0.0123021	-1.82011	0	1	1	no
ANKRD46	ANKRD46	ANKRD46	chr8:100509751-100559786	LeanPre	LeanPost	OK	32.8956	30.2303	-0.121903	-0.586605	0.3054	0.686501	no
ANKRD49	ANKRD49	ANKRD49	chr11:94493986-94499578	LeanPre	LeanPost	OK	3.40747	2.73003	-0.319782	-0.942869	0.1054	0.411439	no
ANKRD50	ANKRD50	ANKRD50	chr4:124664048-124712732	LeanPre	LeanPost	OK	0.745425	1.19349	0.679047	2.17991	0.00055	0.00990376	yes
ANKRD52	ANKRD52	ANKRD52	chr12:56230035-56258359	LeanPre	LeanPost	OK	9.44786	10.0118	0.0836482	0.403869	0.47995	0.815951	no
ANKRD53	ANKRD53	ANKRD53	chr2:70978444-70985499	LeanPre	LeanPost	NOTEST	0.0481926	0	-inf	0	1	1	no
ANKRD54	ANKRD54	ANKRD54	chr22:37668025-38041915	LeanPre	LeanPost	OK	3.51353	3.71366	0.0799196	0.0396161	0.9534	0.99065	no
ANKRD55	ANKRD55	ANKRD55	chr5:56099679-56233359	LeanPre	LeanPost	NOTEST	0	0.0146471	inf	0	1	1	no
ANKRD6	ANKRD6	ANKRD6	chr6:89433177-89819794	LeanPre	LeanPost	OK	1.25264	0.979079	-0.35548	-0.32213	0.56895	0.863576	no
ANKRD60	ANKRD60	ANKRD60	chr20:58216125-58228653	LeanPre	LeanPost	NOTEST	0	0	0	0	1	1	no
ANKRD61	ANKRD61	ANKRD61	chr7:6009250-6059229	LeanPre	LeanPost	NOTEST	0.155621	0.104592	-0.573259	0	1	1	no
ANKRD62	ANKRD62	ANKRD62	chr18:12093848-12129749	LeanPre	LeanPost	NOTEST	0	0	0	0	1	1	no
ANKRD62P1-PARP4P3	ANKRD62P1-PARP4P3	ANKRD62P1-PARP4P3	chr22:16653708-16675540	LeanPre	LeanPost	NOTEST	0	0	0	0	1	1	no
ANKRD63	ANKRD63	ANKRD63	chr15:40281443-40282586	LeanPre	LeanPost	NOTEST	0	0	0	0	1	1	no
ANKRD65	ANKRD65	ANKRD65	chr1:1418419-1421444	LeanPre	LeanPost	NOTEST	0.988875	1.02041	0.0452891	0	1	1	no
ANKRD66	ANKRD66	ANKRD66	chr6:46746916-46759217	LeanPre	LeanPost	NOTEST	0	0	0	0	1	1	no
ANKRD7	ANKRD7	ANKRD7	chr7:118224657-118242730	LeanPre	LeanPost	NOTEST	0	0.0874229	inf	0	1	1	no
ANKRD9	ANKRD9	ANKRD9	chr14:102506860-102509791	LeanPre	LeanPost	OK	7.0169	9.70595	0.468035	1.72036	0.00335	0.0411618	yes
ANKS1A	ANKS1A	ANKS1A	chr6:34889260-35091413	LeanPre	LeanPost	OK	5.62052	4.57624	-0.296541	-1.31069	0.0214	0.156295	no
ANKS1B	ANKS1B	ANKS1B	chr12:98645299-99984654	LeanPre	LeanPost	OK	1.0129	1.18611	0.227745	0.405363	0.406	0.769717	no
ANKS3	ANKS3	ANKS3	chr16:4696509-4749396	LeanPre	LeanPost	OK	1.08764	1.45528	0.420097	0.91033	0.09105	0.378858	no
ANKS4B	ANKS4B	ANKS4B	chr16:21233694-21252429	LeanPre	LeanPost	NOTEST	0	0	0	0	1	1	no
ANKS6	ANKS6	ANKS6	chr9:98732008-98796542	LeanPre	LeanPost	NOTEST	0.854647	0.800422	-0.0945669	0	1	1	no
ANKUB1	ANKUB1	ANKUB1	chr3:149761102-149792823	LeanPre	LeanPost	NOTEST	0	0	0	0	1	1	no
ANKZF1	ANKZF1	ANKZF1	chr2:219229756-219245429	LeanPre	LeanPost	OK	8.26682	6.93583	-0.253263	-1.01026	0.0789	0.350194	no
ANLN	ANLN	ANLN	chr7:36324149-36453791	LeanPre	LeanPost	NOTEST	0.0257892	0.043574	0.756697	0	1	1	no
ANO1	ANO1	ANO1	chr11:70078301-70189546	LeanPre	LeanPost	OK	2.29956	2.01685	-0.189253	-0.662124	0.2512	0.632864	no
ANO1-AS2	ANO1-AS2	ANO1-AS2	chr11:70072433-70075348	LeanPre	LeanPost	NOTEST	0	0	0	0	1	1	no
ANO10	ANO10	ANO10	chr3:43366325-43622068	LeanPre	LeanPost	OK	3.16281	2.97304	-0.0892695	-0.288759	0.6085	0.880682	no
ANO2	ANO2	ANO2	chr12:5562650-5946232	LeanPre	LeanPost	NOTEST	0.299761	0.411769	0.45802	0	1	1	no
ANO3	ANO3	ANO3	chr11:26332130-26663289	LeanPre	LeanPost	NOTEST	0	0	0	0	1	1	no
ANO4	ANO4	ANO4	chr12_GL383553v2_alt:135831-152874	LeanPre	LeanPost	NOTEST	0.0387402	0.0101786	-1.9283	0	1	1	no
ANO5	ANO5	ANO5	chr11:22193175-22283367	LeanPre	LeanPost	OK	36.1291	36.1662	0.00147765	0.0072709	0.9908	0.997543	no
ANO6	ANO6	ANO6	chr12:45173033-45440404	LeanPre	LeanPost	OK	29.6389	25.665	-0.207689	-1.01519	0.0758	0.341254	no
ANO7	ANO7	ANO7	chr2:241188508-241225376	LeanPre	LeanPost	NOTEST	0.071882	0.0544326	-0.40116	0	1	1	no
ANO8	ANO8	ANO8	chr19:17309527-17334829	LeanPre	LeanPost	OK	1.4231	1.32965	-0.0979888	-0.190107	0.74115	0.932999	no
ANO9	ANO9	ANO9	chr11:417929-442011	LeanPre	LeanPost	NOTEST	0	0.0262829	inf	0	1	1	no
ANOS1	ANOS1	ANOS1	chrX:8528873-8732186	LeanPre	LeanPost	OK	6.03969	4.68421	-0.36667	-1.63105	0.00485	0.0545813	no
ANP32A	ANP32A	ANP32A	chr15:68778535-68820922	LeanPre	LeanPost	OK	22.1294	22.4578	0.0212563	0.0992749	0.86275	0.969132	no
ANP32A-IT1	ANP32A-IT1	ANP32A-IT1	chr15:68778535-68820922	LeanPre	LeanPost	NOTEST	0.0140175	0.0326824	1.22129	0	1	1	no
ANP32AP1	ANP32AP1	ANP32AP1	chr15:35237325-35238063	LeanPre	LeanPost	NOTEST	0.543599	0.255954	-1.08666	0	1	1	no
ANP32B	ANP32B	ANP32B	chr9:97983206-98015942	LeanPre	LeanPost	OK	11.7642	12.0363	0.0329806	0.132169	0.81235	0.956165	no
ANP32C	ANP32C	ANP32C	chr4:163524297-164383255	LeanPre	LeanPost	NOTEST	0.0857917	0.0727324	-0.23824	0	1	1	no
ANP32D	ANP32D	ANP32D	chr12:48472664-48473060	LeanPre	LeanPost	NOTEST	0	0	0	0	1	1	no
ANP32E	ANP32E	ANP32E	chr1:150218416-150236156	LeanPre	LeanPost	OK	17.3553	17.5497	0.0160701	0.0752052	0.8951	0.977807	no
ANPEP	ANPEP	ANPEP	chr15:89784894-89814840	LeanPre	LeanPost	NOTEST	0.286417	0.20174	-0.505621	0	1	1	no
ANTXR1	ANTXR1	ANTXR1	chr2:69013143-69249327	LeanPre	LeanPost	OK	4.32227	3.70282	-0.223165	-0.901435	0.1056	0.411863	no
ANTXR2	ANTXR2	ANTXR2	chr4:79901616-80073472	LeanPre	LeanPost	OK	1.55644	1.91676	0.300425	0.886616	0.12115	0.442256	no
ANTXRL	ANTXRL	ANTXRL	chr10:46286996-46330207	LeanPre	LeanPost	NOTEST	0	0	0	0	1	1	no
ANTXRLP1	ANTXRLP1	ANTXRLP1	chr10:46219024-46269608	LeanPre	LeanPost	NOTEST	0	0	0	0	1	1	no
ANXA1	ANXA1	ANXA1	chr9:73151730-73170394	LeanPre	LeanPost	OK	16.4425	17.6621	0.103229	0.434021	0.4467	0.794267	no
ANXA10	ANXA10	ANXA10	chr4:168092536-168187742	LeanPre	LeanPost	NOTEST	0	0	0	0	1	1	no
ANXA11	ANXA11	ANXA11	chr10:80155123-80205677	LeanPre	LeanPost	OK	59.5163	48.7177	-0.288841	-1.42266	0.013	0.110911	no
ANXA13	ANXA13	ANXA13	chr8:123680793-123737407	LeanPre	LeanPost	NOTEST	0	0	0	0	1	1	no
ANXA2	ANXA2	ANXA2	chr15:60347150-60397986	LeanPre	LeanPost	OK	30.1715	32.6121	0.112223	0.513872	0.3717	0.74413	no
ANXA2P1	ANXA2P1	ANXA2P1	chr4:153153117-153339322	LeanPre	LeanPost	NOTEST	0.0653674	0.0294985	-1.14793	0	1	1	no
ANXA2P2	ANXA2P2	ANXA2P2	chr9:33624224-33625534	LeanPre	LeanPost	OK	1.44691	1.15051	-0.330709	-0.589923	0.29385	0.675667	no
ANXA2P3	ANXA2P3	ANXA2P3	chr10:64825527-64826877	LeanPre	LeanPost	NOTEST	0	0	0	0	1	1	no
ANXA2R	ANXA2R	ANXA2R	chr5:43014728-43093558	LeanPre	LeanPost	NOTEST	0.774768	0.771299	-0.00647358	0	1	1	no
ANXA3	ANXA3	ANXA3	chr4:78551587-78610451	LeanPre	LeanPost	OK	8.36475	16.2265	0.955956	3.77135	5e-05	0.00124739	yes
ANXA4	ANXA4	ANXA4	chr2:69741994-69826464	LeanPre	LeanPost	OK	6.27514	4.42898	-0.502672	-1.78577	0.0022	0.0299181	yes
ANXA5	ANXA5	ANXA5	chr4:121667996-121696992	LeanPre	LeanPost	OK	40.6235	43.3263	0.0929267	0.438809	0.4453	0.793565	no
ANXA6	ANXA6	ANXA6	chr5:151100705-151157882	LeanPre	LeanPost	OK	109.991	97.6746	-0.17133	-0.848127	0.13935	0.476504	no
ANXA7	ANXA7	ANXA7	chr10:73375430-73414083	LeanPre	LeanPost	OK	90.9312	87.1151	-0.0618536	-0.307036	0.59485	0.875367	no
ANXA8	ANXA8	ANXA8	chr10:47467993-47484158	LeanPre	LeanPost	NOTEST	0	0	0	0	1	1	no
ANXA8L1	ANXA8L1	ANXA8L1	chr10:46375589-46391783	LeanPre	LeanPost	NOTEST	0	0	0	0	1	1	no
ANXA9	ANXA9	ANXA9	chr1:150982022-150995638	LeanPre	LeanPost	NOTEST	0	0.0187255	inf	0	1	1	no
AOAH	AOAH	AOAH	chr7:36512940-36724549	LeanPre	LeanPost	NOTEST	0.141656	0.267723	0.918345	0	1	1	no
AOAH-IT1	AOAH-IT1	AOAH-IT1	chr7:36512940-36724549	LeanPre	LeanPost	NOTEST	0	0	0	0	1	1	no
AOC1	AOC1	AOC1	chr7:150852476-150861291	LeanPre	LeanPost	NOTEST	0	0	0	0	1	1	no
AOC2	AOC2	AOC2	chr17:42844591-42850711	LeanPre	LeanPost	NOTEST	0.165675	0.307773	0.893509	0	1	1	no
AOC3	AOC3	AOC3	chr17:42851183-42858131	LeanPre	LeanPost	OK	5.00618	4.19488	-0.25508	-0.930375	0.1057	0.412075	no
AOC4P	AOC4P	AOC4P	chr17:42867144-42869217	LeanPre	LeanPost	NOTEST	0.0199323	0.0522132	1.38931	0	1	1	no
AOX1	AOX1	AOX1	chr2:200586007-200671494	LeanPre	LeanPost	OK	0.768687	1.03491	0.429032	1.19376	0.0385	0.227755	no
AOX2P	AOX2P	AOX2P	chr2:200695722-200823846	LeanPre	LeanPost	NOTEST	0	0	0	0	1	1	no
AP1AR	AP1AR	AP1AR	chr4:112231738-112270056	LeanPre	LeanPost	OK	3.92616	3.74421	-0.0684574	-0.24442	0.67155	0.908108	no
AP1B1	AP1B1	AP1B1	chr22:29327679-29388583	LeanPre	LeanPost	OK	5.87278	5.42863	-0.113458	-0.477017	0.40355	0.767907	no
AP1B1P1	AP1B1P1	AP1B1P1	chr22:32121976-32133469	LeanPre	LeanPost	NOTEST	0	0	0	0	1	1	no
AP1G1	AP1G1	AP1G1	chr16:71729001-71809073	LeanPre	LeanPost	OK	10.5486	12.3817	0.231163	1.11285	0.05385	0.27999	no
AP1G2	AP1G2	AP1G2	chr14:23511759-23578800	LeanPre	LeanPost	NOTEST	0.674718	0.38478	-0.81025	0	1	1	no
AP1M1	AP1M1	AP1M1	chr19:16197853-16235345	LeanPre	LeanPost	OK	6.8441	6.34788	-0.108586	-0.419086	0.4609	0.803747	no
AP1M2	AP1M2	AP1M2	chr19:10572670-10587315	LeanPre	LeanPost	NOTEST	0	0	0	0	1	1	no
AP1S1	AP1S1	AP1S1	chr7:101154404-101161276	LeanPre	LeanPost	OK	2.44033	2.62209	0.103639	0.253586	0.65745	0.902547	no
AP1S2	AP1S2	AP1S2	chrX:15825805-15855014	LeanPre	LeanPost	OK	56.544	51.7372	-0.128172	-0.626085	0.27155	0.654426	no
AP1S3	AP1S3	AP1S3	chr2:223755329-223837602	LeanPre	LeanPost	NOTEST	0.125089	0.0562038	-1.15422	0	1	1	no
AP2A1	AP2A1	AP2A1	chr19:49766922-49813310	LeanPre	LeanPost	OK	11.3056	12.4694	0.141366	0.569519	0.31755	0.695985	no
AP2A2	AP2A2	AP2A2	chr11_KI270927v1_alt:22179-81836	LeanPre	LeanPost	NOTEST	0.0500145	0.121883	1.28508	0	1	1	no
AP2B1	AP2B1	AP2B1	chr17:35587262-35726417	LeanPre	LeanPost	OK	22.1085	21.2487	-0.0572235	-0.280764	0.6267	0.888971	no
AP2M1	AP2M1	AP2M1	chr3:184174845-184184091	LeanPre	LeanPost	OK	48.3896	44.0718	-0.13484	-0.651233	0.25145	0.633039	no
AP2S1	AP2S1	AP2S1	chr19:46838157-46850995	LeanPre	LeanPost	OK	30.7644	29.761	-0.0478415	-0.195302	0.72835	0.929223	no
AP3B1	AP3B1	AP3B1	chr5:78002325-78294755	LeanPre	LeanPost	OK	4.78326	4.67708	-0.0323886	-0.131026	0.8147	0.956881	no
AP3B2	AP3B2	AP3B2	chr15:82543200-82709908	LeanPre	LeanPost	NOTEST	0.0210523	0.029735	0.498186	0	1	1	no
AP3D1	AP3D1	AP3D1	chr19:2100987-2151557	LeanPre	LeanPost	OK	10.8773	11.8859	0.127927	0.59873	0.29765	0.678722	no
AP3M1	AP3M1	AP3M1	chr10:74120256-74151068	LeanPre	LeanPost	OK	5.61346	6.8423	0.28559	1.26302	0.0287	0.188964	no
AP3M2	AP3M2	AP3M2	chr8:42152945-42171183	LeanPre	LeanPost	OK	4.82992	4.88426	0.016141	0.0642484	0.9066	0.98043	no
AP3S1	AP3S1	AP3S1	chr5:115841921-115914081	LeanPre	LeanPost	OK	8.25388	8.16678	-0.0153049	-0.0528325	0.9298	0.985877	no
AP3S2	AP3S2	AP3S2	chr15:89830598-89912990	LeanPre	LeanPost	OK	10.0654	10.822	0.104553	0.342349	0.5509	0.855376	no
AP4B1	AP4B1	AP4B1	chr1:113812611-113905124	LeanPre	LeanPost	OK	3.46159	3.29967	-0.0691112	-0.229123	0.6907	0.914955	no
AP4B1-AS1	AP4B1-AS1	AP4B1-AS1	chr1:113812611-113905124	LeanPre	LeanPost	NOTEST	0	0	0	0	1	1	no
AP4E1	AP4E1	AP4E1	chr15:50908671-51005900	LeanPre	LeanPost	OK	4.21398	4.35825	0.0485653	0.211052	0.7124	0.92319	no
AP4M1	AP4M1	AP4M1	chr7:100092727-100125505	LeanPre	LeanPost	OK	2.46913	2.09314	-0.238335	-0.289975	0.60535	0.879479	no
AP4S1	AP4S1	AP4S1	chr14:30893798-31096450	LeanPre	LeanPost	OK	3.00508	3.04354	0.0183473	0.0296299	0.95825	0.992199	no
AP5B1	AP5B1	AP5B1	chr11:65773897-65780591	LeanPre	LeanPost	OK	1.02833	1.54908	0.591107	1.97707	0.00075	0.0127629	yes
AP5M1	AP5M1	AP5M1	chr14:57202475-57290079	LeanPre	LeanPost	OK	11.8969	11.9631	0.00801045	0.0237379	0.96585	0.993969	no
AP5S1	AP5S1	AP5S1	chr20:3820523-3825307	LeanPre	LeanPost	OK	6.36462	5.92312	-0.103718	-0.366981	0.52325	0.839795	no
AP5Z1	AP5Z1	AP5Z1	chr7:4775630-4794395	LeanPre	LeanPost	NOTEST	0.430629	0.674945	0.648326	0	1	1	no
APAF1	APAF1	APAF1	chr12:98645299-99984654	LeanPre	LeanPost	OK	1.52076	1.7754	0.223351	0.599791	0.29045	0.6725	no
APBA1	APBA1	APBA1	chr9_GL383540v1_alt:976-70597	LeanPre	LeanPost	NOTEST	0.0325325	0	-inf	0	1	1	no
APBA2	APBA2	APBA2	chr15_KI270905v1_alt:1196591-1393360	LeanPre	LeanPost	NOTEST	0	0	0	0	1	1	no
APBA3	APBA3	APBA3	chr19:3708336-3761675	LeanPre	LeanPost	OK	2.11953	3.04196	0.521254	1.50371	0.00845	0.0817912	no
APBB1	APBB1	APBB1	chr11:6395123-6419472	LeanPre	LeanPost	OK	17.094	15.1931	-0.170078	-0.724452	0.20095	0.570243	no
APBB1IP	APBB1IP	APBB1IP	chr10:26438336-26567803	LeanPre	LeanPost	NOTEST	0.211635	0.0937759	-1.17429	0	1	1	no
APBB2	APBB2	APBB2	chr4:40810026-41214618	LeanPre	LeanPost	OK	6.99064	4.77842	-0.548891	-2.47755	5e-05	0.00124739	yes
APBB3	APBB3	APBB3	chr5:140558267-140569104	LeanPre	LeanPost	OK	3.61057	4.20459	0.219739	0.311984	0.5823	0.869774	no
APC	APC	APC	chr5:112707504-112846239	LeanPre	LeanPost	OK	3.98552	3.97945	-0.00219947	-0.0100488	0.9881	0.99732	no
APC2	APC2	APC2	chr19:1450148-1479229	LeanPre	LeanPost	NOTEST	0	0	0	0	1	1	no
APCDD1	APCDD1	APCDD1	chr18:10454627-10488701	LeanPre	LeanPost	OK	2.99534	2.56623	-0.223071	-0.706972	0.21485	0.589226	no
APCDD1L	APCDD1L	APCDD1L	chr20:58459100-58514938	LeanPre	LeanPost	NOTEST	0.20943	0.13256	-0.659825	0	1	1	no
APCDD1L-AS1	APCDD1L-AS1	APCDD1L-AS1	chr20:58515378-58619892	LeanPre	LeanPost	NOTEST	0.0775391	0.0498445	-0.637491	0	1	1	no
APCS	APCS	APCS	chr1:159587825-159588871	LeanPre	LeanPost	NOTEST	0	0	0	0	1	1	no
APEH	APEH	APEH	chr3:49674001-49683501	LeanPre	LeanPost	OK	34.0111	29.8972	-0.185993	-0.897314	0.1203	0.440579	no
APELA	APELA	APELA	chr4:164876987-164897527	LeanPre	LeanPost	NOTEST	0.0289088	0	-inf	0	1	1	no
APEX1	APEX1	APEX1	chr14:20455130-20457772	LeanPre	LeanPost	OK	34.3613	39.3689	0.196273	0.911383	0.1133	0.427152	no
APEX2	APEX2	APEX2	chrX:55000322-55007873	LeanPre	LeanPost	OK	1.8789	1.86748	-0.00879714	-0.0227298	0.96885	0.994456	no
APH1A	APH1A	APH1A	chr1:150265398-150269209	LeanPre	LeanPost	OK	18.3992	18.7136	0.024441	0.108371	0.8492	0.965849	no
APH1B	APH1B	APH1B	chr15:63277549-63309126	LeanPre	LeanPost	OK	1.71308	1.22559	-0.483118	-1.46933	0.01	0.092028	no
API5	API5	API5	chr11:43311954-43344530	LeanPre	LeanPost	OK	15.9135	15.9456	0.00290642	0.0135867	0.98145	0.996276	no
APIP	APIP	APIP	chr11:34882295-34996128	LeanPre	LeanPost	OK	33.976	31.256	-0.120381	-0.238865	0.681	0.911985	no
APITD1	APITD1,APITD1-CORT	APITD1,APITD1-CORT	chr1:10430101-10452003	LeanPre	LeanPost	OK	1.33775	1.38973	0.0550023	0.099761	0.85845	0.968107	no
APITD1-CORT	APITD1-CORT	APITD1-CORT	chr1:10430101-10452003	LeanPre	LeanPost	NOTEST	0	0.0740783	inf	0	1	1	no
APLF	APLF	APLF	chr2:68467558-68580162	LeanPre	LeanPost	NOTEST	0.794852	0.835682	0.0722678	0	1	1	no
APLN	APLN	APLN	chrX:129645258-129654956	LeanPre	LeanPost	OK	1.30936	2.69624	1.04209	3.09095	5e-05	0.00124739	yes
APLNR	APLNR	APLNR	chr11:57233577-57237453	LeanPre	LeanPost	OK	6.87132	5.52767	-0.313915	-1.32018	0.02055	0.152038	no
APLP1	APLP1	APLP1	chr19:35868498-35879797	LeanPre	LeanPost	NOTEST	0.0705951	0.059776	-0.240004	0	1	1	no
APLP2	APLP2	APLP2	chr11:130069820-130144811	LeanPre	LeanPost	OK	21.5986	19.6748	-0.134585	-0.641338	0.2629	0.644824	no
APMAP	APMAP	APMAP	chr20:24962943-24992789	LeanPre	LeanPost	OK	4.52276	6.36558	0.49309	1.77901	0.0025	0.0329412	yes
APOA1	APOA1	APOA1	chr11:116835752-117098415	LeanPre	LeanPost	NOTEST	0.0503258	0.197445	1.97208	0	1	1	no
APOA1-AS	APOA1-AS	APOA1-AS	chr11:116835752-117098415	LeanPre	LeanPost	NOTEST	0	0	0	0	1	1	no
APOA1BP	APOA1BP	APOA1BP	chr1:156591765-156594299	LeanPre	LeanPost	OK	22.4747	23.2108	0.0464949	0.193983	0.7394	0.932513	no
APOA2	APOA2	APOA2	chr1:161222292-161223628	LeanPre	LeanPost	NOTEST	0	0	0	0	1	1	no
APOA4	APOA4	APOA4	chr11:116820701-116823295	LeanPre	LeanPost	NOTEST	0	0	0	0	1	1	no
APOA5	APOA5	APOA5	chr11:116789369-116792420	LeanPre	LeanPost	NOTEST	0	0	0	0	1	1	no
APOB	APOB	APOB	chr2:21001428-21044073	LeanPre	LeanPost	NOTEST	0.0568052	0.0315489	-0.848434	0	1	1	no
APOBEC1	APOBEC1	APOBEC1	chr12:7649399-7670599	LeanPre	LeanPost	NOTEST	0	0	0	0	1	1	no
APOBEC2	APOBEC2	APOBEC2	chr6:41053200-41064891	LeanPre	LeanPost	OK	348.899	281.499	-0.309681	-1.50984	0.0084	0.081457	no
APOBEC3A	APOBEC3A	APOBEC3A	chr22:38957521-38998220	LeanPre	LeanPost	NOTEST	0.0294368	0.120723	2.03601	0	1	1	no
APOBEC3A_B	APOBEC3A_B	APOBEC3A_B	chr22_GL383583v2_alt:73229-83988	LeanPre	LeanPost	NOTEST	0	0	0	0	1	1	no
APOBEC3B	APOBEC3B	APOBEC3B	chr22:38957521-38998220	LeanPre	LeanPost	NOTEST	0	0	0	0	1	1	no
APOBEC3B-AS1	APOBEC3B-AS1	APOBEC3B-AS1	chr22_GL383583v2_alt:73229-83988	LeanPre	LeanPost	NOTEST	0	0	0	0	1	1	no
APOBEC3C	APOBEC3C	APOBEC3C	chr22:39014259-39018820	LeanPre	LeanPost	OK	1.08115	1.00045	-0.111924	-0.157659	0.78605	0.948153	no
APOBEC3D	APOBEC3D	APOBEC3D	chr22:39021112-39033251	LeanPre	LeanPost	NOTEST	0.151037	0.151383	0.00330739	0	1	1	no
APOBEC3F	APOBEC3F	APOBEC3F	chr22:39040667-39055970	LeanPre	LeanPost	NOTEST	0.203523	0.149006	-0.44982	0	1	1	no
APOBEC3G	APOBEC3G	APOBEC3G	chr22:39077004-39087743	LeanPre	LeanPost	NOTEST	0.565804	0.321503	-0.815471	0	1	1	no
APOBEC3H	APOBEC3H	APOBEC3H	chr22:39097223-39104067	LeanPre	LeanPost	NOTEST	0.102184	0	-inf	0	1	1	no
APOBEC4	APOBEC4	APOBEC4	chr1:183636046-183928551	LeanPre	LeanPost	NOTEST	0	0	0	0	1	1	no
APOBR	APOBR	APOBR	chr16:28494648-28498970	LeanPre	LeanPost	NOTEST	0.22607	0.182661	-0.307602	0	1	1	no
APOC1	APOC1	APOC1	chr19:44914663-44919349	LeanPre	LeanPost	OK	7.25899	6.85286	-0.0830616	-0.166871	0.7695	0.943657	no
APOC1P1	APOC1P1	APOC1P1	chr19:44926802-44931386	LeanPre	LeanPost	NOTEST	0	0	0	0	1	1	no
APOC2	APOC2	APOC2	chr19:44942237-44949566	LeanPre	LeanPost	NOTEST	0	0.0331638	inf	0	1	1	no
APOC3	APOC3	APOC3	chr11:116829907-116833071	LeanPre	LeanPost	NOTEST	0	0	0	0	1	1	no
APOC4	APOC4	APOC4	chr19:44942237-44949566	LeanPre	LeanPost	NOTEST	0	0.0885752	inf	0	1	1	no
APOC4-APOC2	APOC4-APOC2	APOC4-APOC2	chr19:44942237-44949566	LeanPre	LeanPost	NOTEST	0	0.0492793	inf	0	1	1	no
APOD	APOD	APOD	chr3:195568701-195584205	LeanPre	LeanPost	OK	115.142	105.064	-0.132157	-0.642822	0.26385	0.645878	no
APOE	APOE	APOE	chr19:44905748-44909395	LeanPre	LeanPost	OK	4.55742	3.93122	-0.213238	-0.567095	0.29845	0.679605	no
APOF	APOF	APOF	chr12:56360570-56362799	LeanPre	LeanPost	NOTEST	0	0	0	0	1	1	no
APOH	APOH	APOH	chr17:66212028-66229438	LeanPre	LeanPost	NOTEST	0	0	0	0	1	1	no
APOL1	APOL1	APOL1	chr22:36253070-36267531	LeanPre	LeanPost	OK	3.51885	3.1285	-0.16963	-0.572475	0.3138	0.692984	no
APOL2	APOL2	APOL2	chr22:36226208-36239954	LeanPre	LeanPost	OK	7.82066	6.95363	-0.169524	-0.676892	0.23705	0.616188	no
APOL3	APOL3	APOL3	chr22:36140322-36166177	LeanPre	LeanPost	OK	10.487	4.80975	-1.12457	-4.19949	5e-05	0.00124739	yes
APOL4	APOL4	APOL4	chr22:36189127-36204833	LeanPre	LeanPost	NOTEST	0.455041	0.580588	0.351517	0	1	1	no
APOL5	APOL5	APOL5	chr22_KI270876v1_alt:32638-44249	LeanPre	LeanPost	NOTEST	0.193552	0.0542218	-1.83578	0	1	1	no
APOL6	APOL6	APOL6	chr22:35648376-35668409	LeanPre	LeanPost	OK	2.72019	1.46602	-0.891797	-3.64015	5e-05	0.00124739	yes
APOLD1	APOLD1	APOLD1	chr12:12725916-12791465	LeanPre	LeanPost	OK	3.04229	14.1779	2.22042	9.35245	5e-05	0.00124739	yes
APOM	APOM	APOM	chr6_GL000256v2_alt:2938303-2957487	LeanPre	LeanPost	NOTEST	0	0	0	0	1	1	no
APOO	APOO	APOO	chrX:23833347-23907940	LeanPre	LeanPost	OK	26.0363	23.1828	-0.167468	-0.687187	0.23015	0.607882	no
APOOL	APOOL	APOOL	chrX:85003891-85108968	LeanPre	LeanPost	OK	11.0241	10.9675	-0.00743055	-0.0355044	0.95085	0.990163	no
APOOP5	APOOP5	APOOP5	chr16:59754140-59755191	LeanPre	LeanPost	NOTEST	0.641233	0.474046	-0.435822	0	1	1	no
APOPT1	APOPT1	APOPT1	chr14:103562956-103592173	LeanPre	LeanPost	OK	50.8227	49.2935	-0.0440754	-0.200813	0.72495	0.928105	no
APP	APP	APP	chr21:25880549-26171128	LeanPre	LeanPost	OK	35.7516	29.7312	-0.266027	-1.29453	0.02495	0.172603	no
APPBP2	APPBP2	APPBP2	chr17:60443148-60526240	LeanPre	LeanPost	OK	4.45887	5.57793	0.323052	1.4424	0.01245	0.107761	no
APPL1	APPL1	APPL1	chr3:57227736-57292682	LeanPre	LeanPost	OK	28.1723	22.898	-0.299052	-1.3084	0.02155	0.156846	no
APPL2	APPL2	APPL2	chr12:105173296-105236230	LeanPre	LeanPost	OK	4.46362	3.49548	-0.352725	-1.30581	0.0224	0.160718	no
APRT	APRT	APRT	chr16:88809468-88811934	LeanPre	LeanPost	OK	11.1897	10.3718	-0.109509	-0.336003	0.5519	0.855814	no
APTR	APTR	APTR	chr7:77683850-77779803	LeanPre	LeanPost	OK	1.24409	1.22199	-0.02586	-0.0333291	0.9464	0.989313	no
APTX	APTX	APTX	chr9:32972605-33001641	LeanPre	LeanPost	OK	3.69874	5.12484	0.470471	1.49374	0.0057	0.0615694	no
AQP1	AQP1	AQP1	chr7:30911799-30925516	LeanPre	LeanPost	OK	74.59	60.121	-0.311113	-1.51584	0.0084	0.081457	no
AQP10	AQP10	AQP10	chr1:154321115-154325325	LeanPre	LeanPost	NOTEST	0	0	0	0	1	1	no
AQP11	AQP11	AQP11	chr11:77589634-77610356	LeanPre	LeanPost	NOTEST	0.216361	0.168794	-0.358174	0	1	1	no
AQP12A	AQP12A	AQP12A	chr2:240691844-240698483	LeanPre	LeanPost	NOTEST	0	0	0	0	1	1	no
AQP12B	AQP12B	AQP12B	chr2:240676417-240682900	LeanPre	LeanPost	NOTEST	0	0	0	0	1	1	no
AQP2	AQP2	AQP2	chr12:49950740-49965682	LeanPre	LeanPost	NOTEST	0	0	0	0	1	1	no
AQP3	AQP3	AQP3	chr9:33441153-33447633	LeanPre	LeanPost	OK	0.394012	2.00962	2.35061	3.26559	0.0001	0.00231131	yes
AQP4	AQP4	AQP4	chr18:26852043-27185338	LeanPre	LeanPost	OK	24.3877	18.4911	-0.399322	-1.93493	0.00065	0.0113612	yes
AQP4-AS1	AQP4-AS1	AQP4-AS1	chr18:26852043-27185338	LeanPre	LeanPost	NOTEST	0.124069	0.0905568	-0.454243	0	1	1	no
AQP5	AQP5	AQP5	chr12:49950740-49965682	LeanPre	LeanPost	NOTEST	0	0.018714	inf	0	1	1	no
AQP6	AQP6	AQP6	chr12:49972836-49977139	LeanPre	LeanPost	NOTEST	0	0	0	0	1	1	no
AQP7	AQP7	AQP7	chr9:33384949-33402519	LeanPre	LeanPost	OK	13.8441	9.98729	-0.471105	-1.75137	0.0025	0.0329412	yes
AQP7P1	AQP7P1	AQP7P1	chr9:63299295-63334520	LeanPre	LeanPost	NOTEST	0.176155	0.129141	-0.447896	0	1	1	no
AQP7P3	AQP7P3	AQP7P3	chr9:65863791-65912559	LeanPre	LeanPost	NOTEST	0.114021	0.205817	0.852071	0	1	1	no
AQP8	AQP8	AQP8	chr16:25216963-25228932	LeanPre	LeanPost	NOTEST	0.0390212	0.0274604	-0.506904	0	1	1	no
AQP9	AQP9	AQP9	chr15:58138208-58185911	LeanPre	LeanPost	NOTEST	0.0124086	0.268685	4.4365	0	1	1	no
AQR	AQR	AQR	chr15:34856350-34969794	LeanPre	LeanPost	OK	1.88745	1.94503	0.043353	0.151159	0.79415	0.950236	no
AR	AR	AR	chrX:67544031-67730619	LeanPre	LeanPost	OK	7.61219	6.22257	-0.290802	-1.35317	0.02015	0.150045	no
ARAF	ARAF	ARAF	chrX:47561099-47619857	LeanPre	LeanPost	OK	44.3327	40.4731	-0.13141	-0.606311	0.2896	0.672094	no
ARAP1	ARAP1	ARAP1	chr11:72685068-72752389	LeanPre	LeanPost	OK	4.38328	3.90496	-0.166703	-0.680014	0.22955	0.607135	no
ARAP2	ARAP2	ARAP2	chr4:36065997-36274215	LeanPre	LeanPost	NOTEST	0.154549	0.246092	0.67114	0	1	1	no
ARAP3	ARAP3	ARAP3	chr5:141653400-141682233	LeanPre	LeanPost	OK	2.25017	2.0902	-0.106397	-0.386958	0.5101	0.832412	no
ARC	ARC	ARC	chr8:142611043-142614472	LeanPre	LeanPost	NOTEST	0	0.0477067	inf	0	1	1	no
ARCN1	ARCN1	ARCN1	chr11:118572386-118603032	LeanPre	LeanPost	OK	14.1455	17.3739	0.296574	1.38411	0.0164	0.13072	no
AREG	AREG	AREG	chr4:74445097-74455009	LeanPre	LeanPost	NOTEST	0.513571	0.369286	-0.475828	0	1	1	no
AREL1	AREL1	AREL1	chr14:74661251-74713104	LeanPre	LeanPost	OK	4.77811	4.74686	-0.00946643	-0.0406665	0.94545	0.989089	no
ARF1	ARF1	ARF1	chr1:228082659-228099212	LeanPre	LeanPost	OK	90.8322	91.9116	0.0170432	0.0839203	0.8838	0.9755	no
ARF3	ARF3	ARF3	chr12:48936208-48957469	LeanPre	LeanPost	OK	3.67053	3.48833	-0.0734534	-0.272983	0.6384	0.894394	no
ARF4	ARF4	ARF4	chr3:57571362-57597488	LeanPre	LeanPost	OK	24.0654	32.5193	0.434333	1.98793	0.0003	0.00598749	yes
ARF5	ARF5	ARF5	chr7:127588351-127591705	LeanPre	LeanPost	OK	41.3245	39.6432	-0.0599228	-0.269854	0.64215	0.896368	no
ARF6	ARF6	ARF6	chr14:49893017-49897054	LeanPre	LeanPost	OK	9.23766	9.56676	0.0505022	0.227237	0.6895	0.914565	no
ARFGAP1	ARFGAP1	ARFGAP1	chr20:63272784-63289790	LeanPre	LeanPost	OK	5.62751	5.95272	0.0810541	0.322722	0.5732	0.865424	no
ARFGAP2	ARFGAP2	ARFGAP2	chr11:46936688-47177125	LeanPre	LeanPost	OK	20.7107	27.9003	0.429907	1.97281	0.00045	0.00839752	yes
ARFGAP3	ARFGAP3	ARFGAP3	chr22:42796525-42857402	LeanPre	LeanPost	OK	7.52062	10.3487	0.460531	1.93199	0.0009	0.0148011	yes
ARFGEF1	ARFGEF1	ARFGEF1	chr8:67197648-67343677	LeanPre	LeanPost	OK	4.83585	4.85707	0.00631543	0.0281386	0.9628	0.993291	no
ARFGEF2	ARFGEF2	ARFGEF2	chr20:48921737-49036693	LeanPre	LeanPost	OK	4.4897	5.02603	0.162798	0.746427	0.19435	0.561288	no
ARFGEF3	ARFGEF3	ARFGEF3	chr6:138161915-138344663	LeanPre	LeanPost	NOTEST	0.130113	0.148993	0.195482	0	1	1	no
ARFIP1	ARFIP1	ARFIP1	chr4:152779936-152911911	LeanPre	LeanPost	OK	4.0389	4.15019	0.0392129	0.14395	0.7967	0.950748	no
ARFIP2	ARFIP2	ARFIP2	chr11:6474682-6484681	LeanPre	LeanPost	OK	2.03174	2.38648	0.232163	0.54873	0.33775	0.714429	no
ARFRP1	ARFRP1	ARFRP1	chr20:63657809-63739107	LeanPre	LeanPost	OK	5.55994	6.35805	0.193513	0.553836	0.3192	0.697689	no
ARG1	ARG1	ARG1	chr6:131573203-131628239	LeanPre	LeanPost	NOTEST	0	0	0	0	1	1	no
ARG2	ARG2	ARG2	chr14:67619861-67674885	LeanPre	LeanPost	OK	6.0056	3.50729	-0.77595	-1.16263	0.0563	0.287475	no
ARGFX	ARGFX	ARGFX	chr3:121567930-121590622	LeanPre	LeanPost	NOTEST	0	0	0	0	1	1	no
ARGFXP2	ARGFXP2	ARGFXP2	chr17:32142453-32225771	LeanPre	LeanPost	NOTEST	0	0	0	0	1	1	no
ARGLU1	ARGLU1	ARGLU1	chr13:106543313-106568166	LeanPre	LeanPost	OK	29.106	28.8438	-0.0130549	-0.060311	0.91445	0.98218	no
ARHGAP1	ARHGAP1	ARHGAP1	chr11:46677074-46700665	LeanPre	LeanPost	OK	4.954	4.23915	-0.224819	-0.872454	0.12735	0.454129	no
ARHGAP10	ARHGAP10	ARHGAP10	chr4:147732301-148072776	LeanPre	LeanPost	OK	12.1458	12.5328	0.0452519	0.203441	0.7138	0.923715	no
ARHGAP11A	ARHGAP11A	ARHGAP11A	chr15_KI270905v1_alt:4829723-4854533	LeanPre	LeanPost	NOTEST	0.0157644	0	-inf	0	1	1	no
ARHGAP11B	ARHGAP11B	ARHGAP11B	chr15_KI270905v1_alt:4829723-4854533	LeanPre	LeanPost	NOTEST	0	0	0	0	1	1	no
ARHGAP12	ARHGAP12	ARHGAP12	chr10:31805397-31928876	LeanPre	LeanPost	OK	7.08997	6.94633	-0.0295288	-0.131241	0.82235	0.959302	no
ARHGAP15	ARHGAP15	ARHGAP15	chr2:143129329-143768352	LeanPre	LeanPost	NOTEST	0.411051	0.364035	-0.175242	0	1	1	no
ARHGAP17	ARHGAP17	ARHGAP17	chr16:24919383-25015378	LeanPre	LeanPost	OK	7.10586	8.1972	0.206123	0.872801	0.1237	0.44753	no
ARHGAP18	ARHGAP18	ARHGAP18	chr6:129577094-129710225	LeanPre	LeanPost	OK	7.75581	6.12397	-0.340809	-1.43822	0.0132	0.112117	no
ARHGAP19	ARHGAP19	ARHGAP19	chr10:96998037-97292673	LeanPre	LeanPost	OK	1.3022	1.11846	-0.219432	-0.669409	0.2399	0.619796	no
ARHGAP19-SLIT1	ARHGAP19-SLIT1	ARHGAP19-SLIT1	chr10:96998037-97292673	LeanPre	LeanPost	NOTEST	0	0	0	0	1	1	no
ARHGAP20	ARHGAP20	ARHGAP20	chr11:110577034-110713189	LeanPre	LeanPost	NOTEST	0.234942	0.18005	-0.383904	0	1	1	no
ARHGAP21	ARHGAP21	ARHGAP21	chr10:24583608-24723668	LeanPre	LeanPost	OK	9.63887	8.86821	-0.120222	-0.570301	0.3169	0.695478	no
ARHGAP22	ARHGAP22	ARHGAP22	chr10:48446024-48656265	LeanPre	LeanPost	NOTEST	0.190094	0.171154	-0.151422	0	1	1	no
ARHGAP23	ARHGAP23	ARHGAP23	chr17_KI270857v1_alt:2463785-2547694	LeanPre	LeanPost	NOTEST	0.0198319	0.0300203	0.598116	0	1	1	no
ARHGAP24	ARHGAP24	ARHGAP24	chr4:85475130-86002670	LeanPre	LeanPost	OK	3.34879	2.47447	-0.436523	-1.57603	0.00625	0.0657452	no
ARHGAP25	ARHGAP25	ARHGAP25	chr2:68734780-68826825	LeanPre	LeanPost	NOTEST	1.0114	0.8317	-0.282214	0	1	1	no
ARHGAP26	ARHGAP26	ARHGAP26	chr5:142770726-143229007	LeanPre	LeanPost	OK	1.80696	1.71308	-0.076967	-0.300729	0.59555	0.875561	no
ARHGAP26-AS1	ARHGAP26-AS1	ARHGAP26-AS1	chr5:142770726-143229007	LeanPre	LeanPost	NOTEST	0	0	0	0	1	1	no
ARHGAP26-IT1	ARHGAP26-IT1	ARHGAP26-IT1	chr5:142770726-143229007	LeanPre	LeanPost	NOTEST	0	0	0	0	1	1	no
ARHGAP27	ARHGAP27	ARHGAP27	chr17_KI270908v1_alt:84404-123421	LeanPre	LeanPost	NOTEST	0	0	0	0	1	1	no
ARHGAP28	ARHGAP28	ARHGAP28	chr18:6834432-6915713	LeanPre	LeanPost	OK	2.646	1.43269	-0.885087	-3.14135	5e-05	0.00124739	yes
ARHGAP29	ARHGAP29	ARHGAP29	chr1:94168906-94237751	LeanPre	LeanPost	OK	5.84562	6.96083	0.251902	1.18722	0.03785	0.225217	no
ARHGAP30	ARHGAP30	ARHGAP30	chr1:161046941-161069970	LeanPre	LeanPost	NOTEST	0.294255	0.518926	0.818462	0	1	1	no
ARHGAP31	ARHGAP31	ARHGAP31	chr3:119294372-119419476	LeanPre	LeanPost	OK	1.68984	1.8193	0.106492	0.408778	0.47445	0.812456	no
ARHGAP31-AS1	ARHGAP31-AS1	ARHGAP31-AS1	chr3:119294372-119419476	LeanPre	LeanPost	NOTEST	0	0	0	0	1	1	no
ARHGAP32	ARHGAP32	ARHGAP32	chr11:128965059-129192198	LeanPre	LeanPost	OK	2.06334	2.03302	-0.0213603	-0.0868339	0.8813	0.975096	no
ARHGAP33	ARHGAP33	ARHGAP33	chr19:35775514-35788822	LeanPre	LeanPost	NOTEST	0.387173	0.356246	-0.120102	0	1	1	no
ARHGAP35	ARHGAP35	ARHGAP35	chr19:46918675-47005076	LeanPre	LeanPost	OK	10.0053	9.29366	-0.106439	-0.513729	0.3801	0.750505	no
ARHGAP36	ARHGAP36	ARHGAP36	chrX:131058241-131089885	LeanPre	LeanPost	NOTEST	0.301713	0.574361	0.928783	0	1	1	no
ARHGAP39	ARHGAP39	ARHGAP39	chr8:144529178-144685812	LeanPre	LeanPost	NOTEST	0.233792	0.185367	-0.334836	0	1	1	no
ARHGAP4	ARHGAP4	ARHGAP4	chrX:153907375-153926260	LeanPre	LeanPost	NOTEST	0.453804	0.466586	0.0400736	0	1	1	no
ARHGAP40	ARHGAP40	ARHGAP40	chr20:38601933-38650652	LeanPre	LeanPost	NOTEST	0	0.0138827	inf	0	1	1	no
ARHGAP42	ARHGAP42	ARHGAP42	chr11:100687675-100990925	LeanPre	LeanPost	NOTEST	0.80823	0.667364	-0.276292	0	1	1	no
ARHGAP44	ARHGAP44	ARHGAP44	chr17:12665889-13018064	LeanPre	LeanPost	OK	1.0348	0.77699	-0.413384	-0.457873	0.42805	0.783151	no
ARHGAP5	ARHGAP5	ARHGAP5	chr14:32077288-32159728	LeanPre	LeanPost	OK	5.06424	5.72845	0.177799	0.826359	0.14575	0.487567	no
ARHGAP5-AS1	ARHGAP5-AS1	ARHGAP5-AS1	chr14:32075418-32076699	LeanPre	LeanPost	NOTEST	0.989767	0.921328	-0.103374	0	1	1	no
ARHGAP6	ARHGAP6	ARHGAP6	chrX:11137542-11665701	LeanPre	LeanPost	OK	3.84863	3.64769	-0.0773621	-0.294279	0.6031	0.878616	no
ARHGAP8	ARHGAP8	ARHGAP8	chr22:44668546-44862784	LeanPre	LeanPost	NOTEST	0	0	0	0	1	1	no
ARHGAP9	ARHGAP9	ARHGAP9	chr12:57460134-57479850	LeanPre	LeanPost	NOTEST	0.292912	0.272058	-0.106555	0	1	1	no
ARHGDIA	ARHGDIA	ARHGDIA	chr17:81867718-81871406	LeanPre	LeanPost	OK	11.0369	14.7551	0.418879	1.74474	0.002	0.0278151	yes
ARHGDIB	ARHGDIB	ARHGDIB	chr12:14942015-14961628	LeanPre	LeanPost	OK	18.0287	14.6637	-0.298047	-1.1814	0.0411	0.236298	no
ARHGDIG	ARHGDIG	ARHGDIG	chr16:280605-283003	LeanPre	LeanPost	NOTEST	0.404813	0.0865205	-2.22614	0	1	1	no
ARHGEF1	ARHGEF1	ARHGEF1	chr19:41883199-41907452	LeanPre	LeanPost	OK	2.95145	3.06935	0.0565101	0.193873	0.7359	0.931308	no
ARHGEF10	ARHGEF10	ARHGEF10	chr8_KI270821v1_alt:7351-142017	LeanPre	LeanPost	NOTEST	0	0	0	0	1	1	no
ARHGEF10L	ARHGEF10L	ARHGEF10L	chr1:17539834-17697875	LeanPre	LeanPost	OK	18.5665	19.6584	0.0824393	0.396974	0.48695	0.820148	no
ARHGEF11	ARHGEF11	ARHGEF11	chr1:156934839-157045370	LeanPre	LeanPost	OK	4.28563	4.43538	0.0495521	0.216521	0.7087	0.921609	no
ARHGEF12	ARHGEF12	ARHGEF12	chr11:120336908-120489936	LeanPre	LeanPost	OK	12.5578	12.6718	0.0130384	0.0638725	0.91235	0.981631	no
ARHGEF15	ARHGEF15	ARHGEF15	chr17:8310237-8322516	LeanPre	LeanPost	OK	3.36888	2.09478	-0.685468	-2.4515	5e-05	0.00124739	yes
ARHGEF16	ARHGEF16	ARHGEF16	chr1:3454582-3481113	LeanPre	LeanPost	NOTEST	0.160111	0.183909	0.199922	0	1	1	no
ARHGEF17	ARHGEF17	ARHGEF17	chr11:73308617-73369380	LeanPre	LeanPost	OK	2.44197	1.98093	-0.301865	-1.20744	0.03365	0.20911	no
ARHGEF18	ARHGEF18	ARHGEF18	chr19:7395112-7472485	LeanPre	LeanPost	OK	1.12803	1.28738	0.190634	0.585624	0.30615	0.68717	no
ARHGEF19	ARHGEF19	ARHGEF19	chr1:16198103-16212609	LeanPre	LeanPost	NOTEST	0.151394	0.130723	-0.211795	0	1	1	no
ARHGEF2	ARHGEF2	ARHGEF2	chr1:155946838-155978545	LeanPre	LeanPost	OK	3.20507	5.71307	0.833911	3.33965	5e-05	0.00124739	yes
ARHGEF25	ARHGEF25	ARHGEF25	chr12:57610179-57617245	LeanPre	LeanPost	OK	2.71363	2.13848	-0.343634	-0.992366	0.0843	0.363634	no
ARHGEF26	ARHGEF26	ARHGEF26	chr3_KI270777v1_alt:24215-164217	LeanPre	LeanPost	NOTEST	0	0	0	0	1	1	no
ARHGEF26-AS1	ARHGEF26-AS1	ARHGEF26-AS1	chr3:154024400-154257827	LeanPre	LeanPost	NOTEST	0	0	0	0	1	1	no
ARHGEF28	ARHGEF28	ARHGEF28	chr5:73626157-73941993	LeanPre	LeanPost	NOTEST	0.145167	0.100139	-0.535704	0	1	1	no
ARHGEF3	ARHGEF3	ARHGEF3	chr3:56727417-57079308	LeanPre	LeanPost	OK	3.95004	3.36816	-0.229905	-0.860832	0.1343	0.467357	no
ARHGEF3-AS1	ARHGEF3-AS1	ARHGEF3-AS1	chr3:56727417-57079308	LeanPre	LeanPost	NOTEST	0	0	0	0	1	1	no
ARHGEF33	ARHGEF33	ARHGEF33	chr2:38919362-38975449	LeanPre	LeanPost	NOTEST	0.0275769	0.0415741	0.592225	0	1	1	no
ARHGEF34P	ARHGEF34P	ARHGEF34P	chr7:144186082-144380632	LeanPre	LeanPost	NOTEST	0.0180596	0.00841072	-1.10246	0	1	1	no
ARHGEF35	ARHGEF35	ARHGEF35	chr7:144186082-144380632	LeanPre	LeanPost	NOTEST	0.0482248	0	-inf	0	1	1	no
ARHGEF37	ARHGEF37	ARHGEF37	chr5:149581571-149634964	LeanPre	LeanPost	OK	9.60894	7.33059	-0.390448	-1.75952	0.00275	0.0353576	yes
ARHGEF38	ARHGEF38	ARHGEF38	chr4:105552619-105680913	LeanPre	LeanPost	NOTEST	0	0	0	0	1	1	no
ARHGEF38-IT1	ARHGEF38-IT1	ARHGEF38-IT1	chr4:105552619-105680913	LeanPre	LeanPost	NOTEST	0	0	0	0	1	1	no
ARHGEF39	ARHGEF39	ARHGEF39	chr9:35658289-35665281	LeanPre	LeanPost	NOTEST	0.0225945	0.00945418	-1.25695	0	1	1	no
ARHGEF4	ARHGEF4	ARHGEF4	chr2:130916650-131047253	LeanPre	LeanPost	OK	1.94543	1.89014	-0.0415976	-0.132668	0.81935	0.958245	no
ARHGEF40	ARHGEF40	ARHGEF40	chr14:21016762-21104704	LeanPre	LeanPost	OK	2.56229	2.46521	-0.0557212	-0.0317187	0.9542	0.990712	no
ARHGEF5	ARHGEF5	ARHGEF5	chr7:144186082-144380632	LeanPre	LeanPost	NOTEST	0.0370582	0.0127355	-1.54094	0	1	1	no
ARHGEF6	ARHGEF6	ARHGEF6	chrX:136665550-136781344	LeanPre	LeanPost	OK	42.0203	34.8125	-0.271481	-1.33148	0.0206	0.152248	no
ARHGEF7	ARHGEF7	ARHGEF7	chr13:111113811-111305734	LeanPre	LeanPost	OK	14.6233	16.5351	0.177263	0.846323	0.14225	0.481675	no
ARHGEF7-AS1	ARHGEF7-AS1	ARHGEF7-AS1	chr13:111113811-111305734	LeanPre	LeanPost	NOTEST	0	0	0	0	1	1	no
ARHGEF7-AS2	ARHGEF7-AS2	ARHGEF7-AS2	chr13:111113811-111305734	LeanPre	LeanPost	NOTEST	0	0.0324566	inf	0	1	1	no
ARHGEF9	ARHGEF9	ARHGEF9	chrX:63634967-63785546	LeanPre	LeanPost	OK	2.33025	1.7919	-0.378997	-1.33426	0.0199	0.148939	no
ARHGEF9-IT1	ARHGEF9-IT1	ARHGEF9-IT1	chrX:63634967-63785546	LeanPre	LeanPost	NOTEST	0	0	0	0	1	1	no
ARID1A	ARID1A	ARID1A	chr1:26696030-26782110	LeanPre	LeanPost	OK	4.69145	6.87264	0.550831	2.55117	5e-05	0.00124739	yes
ARID1B	ARID1B	ARID1B	chr6:156777929-157210779	LeanPre	LeanPost	OK	7.67416	6.85553	-0.16274	-0.778308	0.1738	0.531317	no
ARID2	ARID2	ARID2	chr12:45729836-45908036	LeanPre	LeanPost	OK	1.92286	2.80297	0.543702	2.22767	0.0003	0.00598749	yes
ARID3A	ARID3A	ARID3A	chr19:926036-972803	LeanPre	LeanPost	NOTEST	0.150694	0.203443	0.433002	0	1	1	no
ARID3B	ARID3B	ARID3B	chr15:74541176-74598131	LeanPre	LeanPost	NOTEST	0.47036	0.537132	0.191513	0	1	1	no
ARID3C	ARID3C	ARID3C	chr9:34621457-34628014	LeanPre	LeanPost	NOTEST	0	0	0	0	1	1	no
ARID4A	ARID4A	ARID4A	chr14:58298503-58373733	LeanPre	LeanPost	OK	2.40216	2.62075	0.12565	0.477386	0.3958	0.762439	no
ARID4B	ARID4B	ARID4B	chr1:235166894-235328217	LeanPre	LeanPost	OK	3.27344	3.82618	0.225095	0.932333	0.1059	0.41255	no
ARID5A	ARID5A	ARID5A	chr2:96536726-96552634	LeanPre	LeanPost	OK	4.94091	7.62267	0.625521	2.30311	0.00025	0.00516923	yes
ARID5B	ARID5B	ARID5B	chr10:61901253-62096948	LeanPre	LeanPost	OK	7.79764	11.6099	0.57424	2.73221	5e-05	0.00124739	yes
ARIH1	ARIH1	ARIH1	chr15:72474325-72586555	LeanPre	LeanPost	OK	19.2695	20.0114	0.0544994	0.265229	0.64605	0.897883	no
ARIH2	ARIH2	ARIH2	chr3:48917787-48985538	LeanPre	LeanPost	OK	54.0574	47.5092	-0.186285	-0.917564	0.107	0.414814	no
ARIH2OS	ARIH2OS	ARIH2OS	chr3:48917787-48985538	LeanPre	LeanPost	NOTEST	0.512769	0.233288	-1.1362	0	1	1	no
ARL1	ARL1	ARL1	chr12:101393119-101407820	LeanPre	LeanPost	OK	29.3726	26.6423	-0.140752	-0.681105	0.22795	0.605006	no
ARL10	ARL10	ARL10	chr5:176365498-176373500	LeanPre	LeanPost	OK	1.58312	1.28328	-0.302935	-0.763537	0.18245	0.544377	no
ARL11	ARL11	ARL11	chr13:49628298-49633872	LeanPre	LeanPost	NOTEST	0.0324435	0.0102854	-1.65733	0	1	1	no
ARL13A	ARL13A	ARL13A	chrX:100969707-100990831	LeanPre	LeanPost	NOTEST	0	0	0	0	1	1	no
ARL13B	ARL13B	ARL13B	chr3:93980138-94055678	LeanPre	LeanPost	OK	0.642256	1.11755	0.799122	1.70214	0.00095	0.0154385	yes
ARL14	ARL14	ARL14	chr3:160677159-160678447	LeanPre	LeanPost	NOTEST	0	0	0	0	1	1	no
ARL14EP	ARL14EP	ARL14EP	chr11:30323098-30338223	LeanPre	LeanPost	OK	14.2258	15.144	0.0902414	0.40173	0.48175	0.816898	no
ARL14EPL	ARL14EPL	ARL14EPL	chr5:116051465-116059130	LeanPre	LeanPost	NOTEST	0	0.0831421	inf	0	1	1	no
ARL15	ARL15	ARL15	chr5:53884783-54310573	LeanPre	LeanPost	OK	1.94305	2.00677	0.0465489	0.131299	0.81755	0.957735	no
ARL16	ARL16	ARL16	chr17:81681193-81683924	LeanPre	LeanPost	OK	7.8958	7.26756	-0.119613	-0.394745	0.49405	0.823786	no
ARL17A	ARL17A	ARL17A	chr17_KI270908v1_alt:1028375-1099388	LeanPre	LeanPost	NOTEST	0.110352	0.266527	2.03328	0	1	1	no
ARL17B	ARL17B	ARL17B	chr17_KI270908v1_alt:1028375-1099388	LeanPre	LeanPost	NOTEST	0	0	0	0	1	1	no
ARL2	ARL2	ARL2	chr11:65014112-65040572	LeanPre	LeanPost	OK	66.6006	57.8789	-0.202498	-0.845054	0.13925	0.476472	no
ARL2-SNX15	ARL2-SNX15	ARL2-SNX15	chr11:65014112-65040572	LeanPre	LeanPost	NOTEST	0.128556	0	-inf	0	1	1	no
ARL2BP	ARL2BP	ARL2BP	chr16:57245125-57253633	LeanPre	LeanPost	OK	14.553	13.0371	-0.158694	-0.686211	0.2313	0.609239	no
ARL3	ARL3	ARL3	chr10:102673726-102714433	LeanPre	LeanPost	OK	1.94164	2.00421	0.0457627	0.14935	0.7917	0.949535	no
ARL4A	ARL4A	ARL4A	chr7:12686826-12690933	LeanPre	LeanPost	NOTEST	0.552931	0.290359	-0.929262	0	1	1	no
ARL4C	ARL4C	ARL4C	chr2:234493040-234497053	LeanPre	LeanPost	NOTEST	0.24677	0.373046	0.59619	0	1	1	no
ARL4D	ARL4D	ARL4D	chr17:43398984-43401136	LeanPre	LeanPost	NOTEST	0.411401	0.647432	0.654183	0	1	1	no
ARL5A	ARL5A	ARL5A	chr2:151800965-151828495	LeanPre	LeanPost	OK	24.8392	24.1521	-0.0404675	-0.19355	0.7326	0.930565	no
ARL5B	ARL5B	ARL5B	chr10:18659383-18678011	LeanPre	LeanPost	OK	0.883401	1.06352	0.267707	0.684475	0.23505	0.613742	no
ARL5C	ARL5C	ARL5C	chr17:39156893-39166161	LeanPre	LeanPost	NOTEST	0.0583975	0	-inf	0	1	1	no
ARL6	ARL6	ARL6	chr3:97764520-97801242	LeanPre	LeanPost	NOTEST	0.729572	0.545722	-0.418884	0	1	1	no
ARL6IP1	ARL6IP1	ARL6IP1	chr16:18791668-18801535	LeanPre	LeanPost	OK	12.6427	12.5466	-0.0110173	-0.0474754	0.9341	0.986792	no
ARL6IP4	ARL6IP4	ARL6IP4	chr12:122980059-122982913	LeanPre	LeanPost	OK	74.0151	70.4279	-0.0716726	-0.34105	0.5514	0.855584	no
ARL6IP5	ARL6IP5	ARL6IP5	chr3:69084938-69106088	LeanPre	LeanPost	OK	101.008	93.3941	-0.113066	-0.556735	0.32605	0.703725	no
ARL6IP6	ARL6IP6	ARL6IP6	chr2:152717892-152761253	LeanPre	LeanPost	OK	5.78652	4.80648	-0.267714	-0.910864	0.1151	0.430853	no
ARL8A	ARL8A	ARL8A	chr1:202133403-202144743	LeanPre	LeanPost	OK	10.0684	10.9933	0.1268	0.506695	0.372	0.744306	no
ARL8B	ARL8B	ARL8B	chr3:5122244-5180916	LeanPre	LeanPost	OK	27.7855	28.3018	0.0265647	0.128093	0.82215	0.959246	no
ARL9	ARL9	ARL9	chr4:56505208-56523892	LeanPre	LeanPost	NOTEST	0	0.163878	inf	0	1	1	no
ARMC1	ARMC1	ARMC1	chr8:65602455-65634217	LeanPre	LeanPost	OK	12.35	12.0694	-0.0331553	-0.148392	0.7929	0.950018	no
ARMC10	ARMC10	ARMC10	chr7_KI270806v1_alt:95602-158099	LeanPre	LeanPost	NOTEST	0.051604	0.191596	1.89252	0	1	1	no
ARMC12	ARMC12	ARMC12	chr6:35737031-35748913	LeanPre	LeanPost	NOTEST	0.0383831	0.0666631	0.79642	0	1	1	no
ARMC2	ARMC2	ARMC2	chr6:108848415-108974472	LeanPre	LeanPost	NOTEST	0.157669	0.224841	0.512001	0	1	1	no
ARMC2-AS1	ARMC2-AS1	ARMC2-AS1	chr6:108848415-108974472	LeanPre	LeanPost	NOTEST	0	0	0	0	1	1	no
ARMC3	ARMC3	ARMC3	chr10:22928023-23038523	LeanPre	LeanPost	NOTEST	0	0	0	0	1	1	no
ARMC4	ARMC4	ARMC4	chr10:27812163-27999055	LeanPre	LeanPost	NOTEST	0	0.015434	inf	0	1	1	no
ARMC5	ARMC5	ARMC5	chr16:31458272-31467167	LeanPre	LeanPost	OK	1.25087	1.60971	0.363867	1.04583	0.0681	0.320619	no
ARMC6	ARMC6	ARMC6	chr19:19033577-19058178	LeanPre	LeanPost	OK	5.14205	5.01924	-0.034875	-0.126808	0.823	0.959397	no
ARMC7	ARMC7	ARMC7	chr17:75109951-75131795	LeanPre	LeanPost	OK	1.55	1.05353	-0.557033	-0.717615	0.16645	0.520691	no
ARMC8	ARMC8	ARMC8	chr3:138187247-138329886	LeanPre	LeanPost	OK	14.4947	16.3673	0.175297	0.833598	0.14335	0.483508	no
ARMC9	ARMC9	ARMC9	chr2:231198545-231375879	LeanPre	LeanPost	NOTEST	0.0848582	0.263955	1.63717	0	1	1	no
ARMCX1	ARMCX1	ARMCX1	chrX:101550530-101554692	LeanPre	LeanPost	OK	14.5394	21.5543	0.568005	2.53515	5e-05	0.00124739	yes
ARMCX2	ARMCX2	ARMCX2	chrX:101655280-101659891	LeanPre	LeanPost	OK	3.33515	2.97078	-0.166911	-0.559983	0.31955	0.698213	no
ARMCX3	ARMCX3	ARMCX3	chrX:101623129-101627841	LeanPre	LeanPost	OK	20.1303	24.3654	0.275461	1.29675	0.0237	0.166824	no
ARMCX4	ARMCX4	ARMCX4	chrX:101418262-101535988	LeanPre	LeanPost	OK	1.55541	1.31624	-0.24087	-0.726309	0.1933	0.559749	no
ARMCX5	ARMCX5	ARMCX5	chrX:102599167-102717733	LeanPre	LeanPost	OK	3.06929	3.15014	0.0375119	0.0720966	0.8977	0.978464	no
ARMCX5-GPRASP2	ARMCX5-GPRASP2,GPRASP2	ARMCX5-GPRASP2,GPRASP2	chrX:102599167-102717733	LeanPre	LeanPost	OK	1.49058	1.79262	0.266201	0.269077	0.5743	0.866181	no
ARMCX6	ARMCX6	ARMCX6	chrX:101615117-101618001	LeanPre	LeanPost	OK	1.82218	1.56083	-0.223351	-0.423545	0.4242	0.781585	no
ARMS2	ARMS2	ARMS2	chr10:122454662-122457352	LeanPre	LeanPost	NOTEST	0	0	0	0	1	1	no
ARMT1	ARMT1	ARMT1	chr6:151452257-151470099	LeanPre	LeanPost	OK	14.5749	14.051	-0.052817	-0.237437	0.67765	0.910645	no
ARNT	ARNT	ARNT	chr1:150809704-150876768	LeanPre	LeanPost	OK	12.7709	13.191	0.046695	0.220778	0.6975	0.917606	no
ARNT2	ARNT2	ARNT2	chr15:80404349-80597936	LeanPre	LeanPost	OK	3.27846	3.85156	0.232423	0.980558	0.0841	0.363169	no
ARNTL	ARNTL	ARNTL	chr11:13277726-13387265	LeanPre	LeanPost	OK	2.28601	3.73043	0.706509	2.2433	5e-05	0.00124739	yes
ARNTL2	ARNTL2	ARNTL2	chr12:27332853-27446634	LeanPre	LeanPost	NOTEST	0.0368559	0.10413	1.49842	0	1	1	no
ARNTL2-AS1	ARNTL2-AS1	ARNTL2-AS1	chr12:27332853-27446634	LeanPre	LeanPost	NOTEST	0	0	0	0	1	1	no
ARPC1A	ARPC1A	ARPC1A	chr7:99325872-99366262	LeanPre	LeanPost	OK	14.3073	14.5528	0.0245449	0.101856	0.8575	0.967914	no
ARPC1B	ARPC1B	ARPC1B	chr7:99374674-99408682	LeanPre	LeanPost	OK	2.71706	3.23696	0.252595	0.229666	0.6912	0.915091	no
ARPC2	ARPC2	ARPC2	chr2:218217093-218254348	LeanPre	LeanPost	OK	165.206	152.726	-0.113318	-0.558423	0.32865	0.70596	no
ARPC3	ARPC3	ARPC3	chr12:110434890-110450411	LeanPre	LeanPost	OK	28.6519	28.0636	-0.0299292	-0.12507	0.8264	0.960371	no
ARPC4	ARPC4	ARPC4	chr3:9779963-9836356	LeanPre	LeanPost	OK	20.423	20.8334	0.0286992	0.0785624	0.89045	0.977104	no
ARPC4-TTLL3	ARPC4-TTLL3	ARPC4-TTLL3	chr3:9779963-9836356	LeanPre	LeanPost	OK	0.74623	1.15026	0.624267	0.419011	0.44935	0.796267	no
ARPC5	ARPC5	ARPC5	chr1:183626192-183635941	LeanPre	LeanPost	OK	5.6128	10.3084	0.877036	3.34713	5e-05	0.00124739	yes
ARPC5L	ARPC5L	ARPC5L	chr9:124869204-124877417	LeanPre	LeanPost	OK	29.3819	32.4177	0.141856	0.610562	0.29215	0.674064	no
ARPIN	ARPIN	ARPIN	chr15:89830598-89912990	LeanPre	LeanPost	OK	4.67531	4.29674	-0.121818	-0.257863	0.65285	0.900607	no
ARPP19	ARPP19	ARPP19	chr15:52547044-52569446	LeanPre	LeanPost	OK	47.5441	57.6383	0.277761	1.36459	0.01735	0.13569	no
ARPP21	ARPP21	ARPP21	chr3:35639173-35794496	LeanPre	LeanPost	OK	17.244	17.1333	-0.00929251	-0.0433709	0.9405	0.988142	no
ARR3	ARR3	ARR3	chrX:70268334-70281840	LeanPre	LeanPost	NOTEST	0	0	0	0	1	1	no
ARRB1	ARRB1	ARRB1	chr11:75260121-75351831	LeanPre	LeanPost	OK	1.30095	0.833036	-0.64312	-2.11279	0.00025	0.00516923	yes
ARRB2	ARRB2	ARRB2	chr17:4710493-4721500	LeanPre	LeanPost	OK	2.04704	2.19035	0.0976183	0.243505	0.64685	0.898204	no
ARRDC1	ARRDC1	ARRDC1	chr9:137605643-137618895	LeanPre	LeanPost	OK	2.49137	2.10238	-0.244916	-0.45802	0.41815	0.778022	no
ARRDC1-AS1	ARRDC1-AS1	ARRDC1-AS1	chr9:137605643-137618895	LeanPre	LeanPost	OK	7.24835	6.21866	-0.221047	-0.628256	0.27085	0.653841	no
ARRDC2	ARRDC2	ARRDC2	chr19:18001131-18014102	LeanPre	LeanPost	OK	39.4408	16.6391	-1.24511	-5.80681	5e-05	0.00124739	yes
ARRDC3	ARRDC3	ARRDC3	chr5:91368723-91420715	LeanPre	LeanPost	OK	12.2869	23.4971	0.935365	4.41841	5e-05	0.00124739	yes
ARRDC3-AS1	ARRDC3-AS1	ARRDC3-AS1	chr5:91368723-91420715	LeanPre	LeanPost	NOTEST	0.0725094	0.0728678	0.00711332	0	1	1	no
ARRDC4	ARRDC4	ARRDC4	chr15:97960702-97973838	LeanPre	LeanPost	OK	3.36387	7.84626	1.22188	4.9167	5e-05	0.00124739	yes
ARRDC5	ARRDC5	ARRDC5	chr19:4890436-4902867	LeanPre	LeanPost	NOTEST	0	0	0	0	1	1	no
ARSA	ARSA	ARSA	chr22:50622753-50628173	LeanPre	LeanPost	OK	1.31359	1.15047	-0.191294	-0.533406	0.32745	0.704772	no
ARSB	ARSB	ARSB	chr5:78777210-78986534	LeanPre	LeanPost	OK	1.43491	1.06451	-0.430768	-1.34291	0.0159	0.128141	no
ARSD	ARSD	ARSD	chrX:2903969-2929375	LeanPre	LeanPost	NOTEST	0.482214	0.232661	-1.05145	0	1	1	no
ARSE	ARSE	ARSE	chrX:2934631-2968310	LeanPre	LeanPost	NOTEST	0	0.0169858	inf	0	1	1	no
ARSF	ARSF	ARSF	chrX:3040233-3112729	LeanPre	LeanPost	NOTEST	0	0	0	0	1	1	no
ARSG	ARSG	ARSG	chr17:68259181-68600954	LeanPre	LeanPost	NOTEST	0.715605	0.669255	-0.0966092	0	1	1	no
ARSH	ARSH	ARSH	chrX:3006612-3033385	LeanPre	LeanPost	NOTEST	0	0	0	0	1	1	no
ARSI	ARSI	ARSI	chr5:150296345-150302962	LeanPre	LeanPost	NOTEST	0.0723466	0.116011	0.681267	0	1	1	no
ARSJ	ARSJ	ARSJ	chr4:113900283-113979722	LeanPre	LeanPost	NOTEST	0.0898613	0.0819089	-0.13368	0	1	1	no
ARSK	ARSK	ARSK	chr5:95555120-95605102	LeanPre	LeanPost	OK	1.09887	1.52506	0.472841	1.29305	0.0256	0.175448	no
ART1	ART1	ART1	chr11:3645130-3664416	LeanPre	LeanPost	OK	14.8571	12.921	-0.201434	-0.785239	0.171	0.527712	no
ART3	ART3	ART3	chr4:76011179-76112802	LeanPre	LeanPost	OK	112.279	109.037	-0.0422702	-0.206681	0.7139	0.923769	no
ART4	ART4	ART4	chr12:14829310-14843479	LeanPre	LeanPost	NOTEST	0.0598431	0.0259808	-1.20374	0	1	1	no
ART5	ART5	ART5	chr11:3638505-3642316	LeanPre	LeanPost	OK	4.20897	4.9117	0.222756	0.53056	0.33045	0.707493	no
ARTN	ARTN	ARTN	chr1:43933319-43937240	LeanPre	LeanPost	NOTEST	0.0453633	0.162585	1.8416	0	1	1	no
ARV1	ARV1	ARV1	chr1:230979076-231000733	LeanPre	LeanPost	OK	12.0713	11.8812	-0.022899	-0.0895447	0.87735	0.97357	no
ARVCF	ARVCF	ARVCF	chr22:19875517-20016786	LeanPre	LeanPost	OK	1.8786	2.35523	0.32621	0.517752	0.3625	0.735479	no
ARX	ARX	ARX	chrX:25003695-25015948	LeanPre	LeanPost	OK	3.44549	2.61239	-0.399339	-1.33486	0.0206	0.152248	no
AS3MT	AS3MT	AS3MT	chr10:102854209-102901898	LeanPre	LeanPost	OK	5.36741	4.82737	-0.152989	-0.335903	0.5633	0.861104	no
ASAH1	ASAH1	ASAH1	chr8:18056415-18097651	LeanPre	LeanPost	OK	49.7254	53.7599	0.112549	0.54042	0.34405	0.720111	no
ASAH2	ASAH2	ASAH2	chr10:50187239-50248610	LeanPre	LeanPost	NOTEST	0	0.0303264	inf	0	1	1	no
ASAH2B	ASAH2B	ASAH2B	chr10:50739927-50754809	LeanPre	LeanPost	NOTEST	0	0	0	0	1	1	no
ASAP1	ASAP1	ASAP1	chr8:130052104-130443660	LeanPre	LeanPost	OK	2.51765	2.65305	0.0755766	0.299069	0.5976	0.876502	no
ASAP1-IT1	ASAP1-IT1	ASAP1-IT1	chr8:130052104-130443660	LeanPre	LeanPost	NOTEST	0	0	0	0	1	1	no
ASAP1-IT2	ASAP1-IT2	ASAP1-IT2	chr8:130052104-130443660	LeanPre	LeanPost	NOTEST	0.0395148	0.0166064	-1.25065	0	1	1	no
ASAP2	ASAP2	ASAP2	chr2:9206764-9405683	LeanPre	LeanPost	OK	1.62828	1.83948	0.175951	0.61288	0.27785	0.661107	no
ASAP3	ASAP3	ASAP3	chr1:23428562-23484257	LeanPre	LeanPost	OK	4.45179	4.71455	0.0827338	0.335991	0.55785	0.85836	no
ASB1	ASB1	ASB1	chr2:238426984-238452250	LeanPre	LeanPost	OK	10.812	9.92529	-0.123456	-0.590589	0.3009	0.682119	no
ASB10	ASB10	ASB10	chr7:151175697-151187832	LeanPre	LeanPost	OK	15.8647	14.5305	-0.126738	-0.535405	0.35095	0.725609	no
ASB11	ASB11	ASB11	chrX:15281708-15315624	LeanPre	LeanPost	OK	44.1301	44.6188	0.0158872	0.0773645	0.8939	0.977586	no
ASB12	ASB12	ASB12	chrX:64224191-64230631	LeanPre	LeanPost	OK	37.9953	34.0451	-0.158376	-0.721771	0.20295	0.573343	no
ASB13	ASB13	ASB13	chr10:5638856-5666595	LeanPre	LeanPost	OK	5.35705	4.09438	-0.387794	-1.40571	0.01385	0.115955	no
ASB14	ASB14	ASB14	chr3:57227736-57292682	LeanPre	LeanPost	OK	13.3911	8.4415	-0.665698	-1.25092	0.0377	0.224664	no
ASB15	ASB15	ASB15	chr7:123601866-123637880	LeanPre	LeanPost	OK	51.1379	40.5335	-0.335277	-1.63178	0.00515	0.0569829	no
ASB16	ASB16	ASB16	chr17:44170705-44186717	LeanPre	LeanPost	OK	11.1713	10.0391	-0.154176	-0.626043	0.27595	0.659249	no
ASB16-AS1	ASB16-AS1	ASB16-AS1	chr17:44170705-44186717	LeanPre	LeanPost	NOTEST	0.534857	0.54761	0.0339973	0	1	1	no
ASB17	ASB17	ASB17	chr1:75918872-75932431	LeanPre	LeanPost	NOTEST	0	0	0	0	1	1	no
ASB18	ASB18	ASB18	chr2:236194871-236264345	LeanPre	LeanPost	NOTEST	0.743774	0.607885	-0.291067	0	1	1	no
ASB2	ASB2	ASB2	chr14_KI270847v1_alt:1048714-1091292	LeanPre	LeanPost	NOTEST	0	0	0	0	1	1	no
ASB3	ASB3	ASB3	chr2:53669979-53860033	LeanPre	LeanPost	OK	2.61393	2.21913	-0.236229	-0.282682	0.62635	0.888788	no
ASB4	ASB4	ASB4	chr7:95485900-95540231	LeanPre	LeanPost	OK	17.8535	11.4453	-0.641456	-2.82636	5e-05	0.00124739	yes
ASB5	ASB5	ASB5	chr4:176213674-176269222	LeanPre	LeanPost	OK	143.35	211.27	0.559547	2.71268	5e-05	0.00124739	yes
ASB6	ASB6	ASB6	chr9:129608883-129642169	LeanPre	LeanPost	OK	1.63302	1.97761	0.276212	0.530655	0.35455	0.728545	no
ASB7	ASB7	ASB7	chr15:100602549-100651699	LeanPre	LeanPost	OK	1.68954	1.65002	-0.0341477	-0.110409	0.84165	0.96426	no
ASB8	ASB8	ASB8	chr12:48147788-48157594	LeanPre	LeanPost	OK	101.343	92.2672	-0.135353	-0.666302	0.2396	0.619553	no
ASB9	ASB9	ASB9	chrX:15243986-15270467	LeanPre	LeanPost	NOTEST	0.199821	0.203547	0.0266543	0	1	1	no
ASB9P1	ASB9P1	ASB9P1	chr15:92795483-92797108	LeanPre	LeanPost	NOTEST	0	0	0	0	1	1	no
ASCC1	ASCC1	ASCC1	chr10:72096031-72235860	LeanPre	LeanPost	OK	7.88519	7.39305	-0.0929757	-0.127737	0.82505	0.960076	no
ASCC2	ASCC2	ASCC2	chr22:29788607-29838304	LeanPre	LeanPost	OK	11.7331	11.3232	-0.0513001	-0.224936	0.6928	0.915731	no
ASCC3	ASCC3	ASCC3	chr6:100508194-100881372	LeanPre	LeanPost	OK	2.26839	2.16737	-0.0657233	-0.244705	0.67215	0.908413	no
ASCL1	ASCL1	ASCL1	chr12:102957673-102960516	LeanPre	LeanPost	NOTEST	0	0	0	0	1	1	no
ASCL2	ASCL2	ASCL2	chr11:2268497-2270952	LeanPre	LeanPost	NOTEST	0	0	0	0	1	1	no
ASCL3	ASCL3	ASCL3	chr11:8937571-8943033	LeanPre	LeanPost	NOTEST	0	0	0	0	1	1	no
ASCL4	ASCL4	ASCL4	chr12:107774384-107776644	LeanPre	LeanPost	NOTEST	0	0	0	0	1	1	no
ASCL5	ASCL5	ASCL5	chr1:201113952-201115372	LeanPre	LeanPost	NOTEST	0.0287179	0.0498714	0.796264	0	1	1	no
ASF1A	ASF1A	ASF1A	chr6:118813448-118935162	LeanPre	LeanPost	OK	11.2181	11.2367	0.00239883	0.00966262	0.98465	0.996692	no
ASF1B	ASF1B	ASF1B	chr19:14119508-14136628	LeanPre	LeanPost	NOTEST	0.0998843	0.0878238	-0.185645	0	1	1	no
ASGR1	ASGR1	ASGR1	chr17:7173430-7179564	LeanPre	LeanPost	NOTEST	0.102352	0.0284003	-1.84956	0	1	1	no
ASGR2	ASGR2	ASGR2	chr17:7101321-7114811	LeanPre	LeanPost	NOTEST	0	0.0702449	inf	0	1	1	no
ASH1L	ASH1L	ASH1L	chr1:155335260-155563944	LeanPre	LeanPost	OK	7.84142	8.53889	0.122934	0.589648	0.3007	0.682119	no
ASH1L-AS1	ASH1L-AS1	ASH1L-AS1	chr1:155335260-155563944	LeanPre	LeanPost	OK	0.735744	1.09691	0.576167	0.301451	0.61765	0.88455	no
ASH2L	ASH2L	ASH2L	chr8:38105492-38140080	LeanPre	LeanPost	OK	13.6196	13.1917	-0.0460577	-0.209847	0.71135	0.9227	no
ASIC1	ASIC1	ASIC1	chr12:50057636-50083622	LeanPre	LeanPost	NOTEST	0.186721	0.158628	-0.235236	0	1	1	no
ASIC2	ASIC2	ASIC2	chr17:33013087-34156806	LeanPre	LeanPost	NOTEST	0	0	0	0	1	1	no
ASIC3	ASIC3	ASIC3	chr7:151048291-151052756	LeanPre	LeanPost	NOTEST	0.52275	0.501363	-0.0602642	0	1	1	no
ASIC4	ASIC4	ASIC4	chr2:219514169-219538772	LeanPre	LeanPost	NOTEST	0.0141157	0.0138512	-0.0272917	0	1	1	no
ASIC5	ASIC5	ASIC5	chr4_GL383527v1_alt:1310-30896	LeanPre	LeanPost	NOTEST	0	0	0	0	1	1	no
ASIP	ASIP	ASIP	chr20:34260364-34269342	LeanPre	LeanPost	NOTEST	0	0	0	0	1	1	no
ASL	ASL	ASL	chr7:66075788-66093342	LeanPre	LeanPost	OK	1.74501	1.67497	-0.0591047	-0.134454	0.8029	0.952944	no
ASMT	ASMT	ASMT	chrY:1591592-1643081	LeanPre	LeanPost	NOTEST	0	0	0	0	1	1	no
ASMTL	ASMTL	ASMTL	chrY:1400530-1453762	LeanPre	LeanPost	NOTEST	0	0	0	0	1	1	no
ASMTL-AS1	ASMTL-AS1	ASMTL-AS1	chrY:1400530-1453762	LeanPre	LeanPost	NOTEST	0	0	0	0	1	1	no
ASNA1	ASNA1	ASNA1	chr19:12737491-12748323	LeanPre	LeanPost	OK	25.6622	24.2031	-0.084452	-0.36682	0.5223	0.839402	no
ASNS	ASNS	ASNS	chr7:97852116-97872542	LeanPre	LeanPost	OK	2.75126	2.59211	-0.085964	-0.224258	0.67905	0.911228	no
ASNSD1	ASNSD1	ASNSD1	chr2:189661398-189670831	LeanPre	LeanPost	OK	31.1893	34.271	0.135935	0.653706	0.25135	0.633039	no
ASPA	ASPA	ASPA	chr17:3474109-3499406	LeanPre	LeanPost	OK	10.7162	9.17388	-0.224194	-0.827387	0.1515	0.497528	no
ASPDH	ASPDH	ASPDH	chr19:50511599-50514690	LeanPre	LeanPost	NOTEST	0	0	0	0	1	1	no
ASPG	ASPG	ASPG	chr14:104085685-104112709	LeanPre	LeanPost	NOTEST	0	0.0206744	inf	0	1	1	no
ASPH	ASPH	ASPH	chr8:61287965-61714640	LeanPre	LeanPost	OK	108.701	101.525	-0.0985294	-0.478646	0.4063	0.770078	no
ASPHD1	ASPHD1	ASPHD1	chr16:29900825-29906056	LeanPre	LeanPost	NOTEST	0	0.0286773	inf	0	1	1	no
ASPHD2	ASPHD2	ASPHD2	chr22:26429313-26445012	LeanPre	LeanPost	NOTEST	0.0344757	0.0450531	0.386047	0	1	1	no
ASPM	ASPM	ASPM	chr1:197084126-197146694	LeanPre	LeanPost	NOTEST	0.00327351	0.00684948	1.06516	0	1	1	no
ASPN	ASPN	ASPN	chr9:92297357-92670265	LeanPre	LeanPost	OK	4.78013	3.19742	-0.580145	-0.885275	0.1266	0.452733	no
ASPRV1	ASPRV1	ASPRV1	chr2:69960090-70087015	LeanPre	LeanPost	OK	0.844992	1.07419	0.346239	0.576223	0.2979	0.678973	no
ASPSCR1	ASPSCR1	ASPSCR1	chr17:81977549-82017406	LeanPre	LeanPost	OK	4.61872	5.05417	0.12998	0.426235	0.46145	0.804085	no
ASRGL1	ASRGL1	ASRGL1	chr11:62337301-62393415	LeanPre	LeanPost	OK	1.07971	0.925564	-0.222241	-0.451048	0.39945	0.764898	no
ASS1	ASS1	ASS1	chr9:130444706-130501274	LeanPre	LeanPost	OK	8.11159	7.03028	-0.206403	-0.753742	0.17975	0.540843	no
ASTE1	ASTE1	ASTE1	chr3:130850524-131381475	LeanPre	LeanPost	NOTEST	0.87252	0.851668	-0.0348972	0	1	1	no
ASTL	ASTL	ASTL	chr2:96123849-96138436	LeanPre	LeanPost	NOTEST	0	0	0	0	1	1	no
ASTN1	ASTN1	ASTN1	chr1:176857304-177164904	LeanPre	LeanPost	NOTEST	0.0689236	0.0337676	-1.02936	0	1	1	no
ASTN2	ASTN2	ASTN2	chr9:116425224-117415039	LeanPre	LeanPost	OK	2.4799	1.38887	-0.836365	-1.06077	0.062	0.303457	no
ASTN2-AS1	ASTN2-AS1	ASTN2-AS1	chr9:116425224-117415039	LeanPre	LeanPost	NOTEST	0	0	0	0	1	1	no
ASUN	ASUN	ASUN	chr12:26905178-26938321	LeanPre	LeanPost	OK	6.61266	6.04832	-0.128695	-0.519788	0.3642	0.736923	no
ASXL1	ASXL1	ASXL1	chr20:32358343-32439319	LeanPre	LeanPost	OK	7.15357	6.31369	-0.18018	-0.788423	0.15455	0.50196	no
ASXL2	ASXL2	ASXL2	chr2:25739383-25878443	LeanPre	LeanPost	OK	3.23681	2.95031	-0.133707	-0.555463	0.3357	0.712632	no
ASXL3	ASXL3	ASXL3	chr18:33578576-33747435	LeanPre	LeanPost	NOTEST	0.00470169	0	-inf	0	1	1	no
ASZ1	ASZ1	ASZ1	chr7:117363221-117427523	LeanPre	LeanPost	NOTEST	0	0	0	0	1	1	no
ATAD1	ATAD1	ATAD1	chr10:87753117-87818160	LeanPre	LeanPost	OK	29.0902	29.2191	0.00637656	0.0308458	0.95885	0.99233	no
ATAD2	ATAD2	ATAD2	chr8:123319850-123396465	LeanPre	LeanPost	NOTEST	0.352463	0.80495	1.19143	0	1	1	no
ATAD2B	ATAD2B	ATAD2B	chr2:23748663-23927114	LeanPre	LeanPost	OK	0.987394	1.68302	0.769351	2.71669	5e-05	0.00124739	yes
ATAD3A	ATAD3A	ATAD3A	chr1:1512142-1534687	LeanPre	LeanPost	OK	4.16334	4.53404	0.123054	0.424046	0.462	0.804621	no
ATAD3B	ATAD3B	ATAD3B	chr1:1471783-1496202	LeanPre	LeanPost	OK	1.31845	1.2639	-0.060953	-0.150079	0.79605	0.950659	no
ATAD3C	ATAD3C	ATAD3C	chr1:1449688-1470158	LeanPre	LeanPost	NOTEST	0.0395265	0.0859534	1.12073	0	1	1	no
ATAD5	ATAD5	ATAD5	chr17:30831969-30895865	LeanPre	LeanPost	NOTEST	0.146651	0.0786998	-0.897959	0	1	1	no
ATAT1	ATAT1	ATAT1	chr6_GL000256v2_alt:1927593-1947580	LeanPre	LeanPost	NOTEST	0	0	0	0	1	1	no
ATCAY	ATCAY	ATCAY	chr19:3880619-3928082	LeanPre	LeanPost	NOTEST	0.00723632	0	-inf	0	1	1	no
ATE1	ATE1	ATE1	chr10:121740420-121951965	LeanPre	LeanPost	OK	10.3097	10.0634	-0.0348857	-0.161203	0.77695	0.945682	no
ATE1-AS1	ATE1-AS1	ATE1-AS1	chr10:121740420-121951965	LeanPre	LeanPost	NOTEST	0	0.174892	inf	0	1	1	no
ATF1	ATF1	ATF1	chr12:50764005-50821160	LeanPre	LeanPost	OK	17.449	19.3736	0.150946	0.692322	0.2246	0.601192	no
ATF2	ATF2	ATF2	chr2:175072249-175168206	LeanPre	LeanPost	OK	7.41281	8.4199	0.183784	0.803242	0.1561	0.504426	no
ATF3	ATF3	ATF3	chr1:212565333-212620777	LeanPre	LeanPost	OK	7.42995	43.168	2.53854	10.4514	5e-05	0.00124739	yes
ATF4	ATF4	ATF4	chr22:39520558-39522686	LeanPre	LeanPost	OK	264.348	269.357	0.0270853	0.132677	0.81965	0.958365	no
ATF5	ATF5	ATF5	chr19:49889655-49933936	LeanPre	LeanPost	OK	4.94625	4.81507	-0.0387776	-0.0794395	0.893	0.977507	no
ATF6	ATF6	ATF6	chr1:161766243-161964070	LeanPre	LeanPost	OK	3.03622	3.92628	0.370884	1.5929	0.00515	0.0569829	no
ATF6B	ATF6B	ATF6B	chr6_GL000254v2_alt:3457287-3470260	LeanPre	LeanPost	NOTEST	0	0	0	0	1	1	no
ATF7	ATF7	ATF7	chr12:53507855-53626415	LeanPre	LeanPost	OK	11.6859	11.7577	0.00883632	0.021371	0.9696	0.994456	no
ATF7IP	ATF7IP	ATF7IP	chr12:14365631-14502935	LeanPre	LeanPost	OK	8.25737	8.59143	0.057217	0.272193	0.63885	0.894529	no
ATF7IP2	ATF7IP2	ATF7IP2	chr16:10386054-10483638	LeanPre	LeanPost	NOTEST	0.706422	0.596921	-0.24299	0	1	1	no
ATG10	ATG10	ATG10	chr5:81972024-82255396	LeanPre	LeanPost	OK	1.92159	2.22846	0.213747	0.588333	0.2975	0.678625	no
ATG101	ATG101	ATG101	chr12:52069973-52077495	LeanPre	LeanPost	OK	10.6075	11.8986	0.165711	0.617791	0.2819	0.665137	no
ATG12	ATG12	ATG12	chr5:115828196-115841851	LeanPre	LeanPost	OK	6.62078	6.6229	0.000461305	0.00200484	0.99705	0.998552	no
ATG13	ATG13	ATG13	chr11:46617275-46676018	LeanPre	LeanPost	OK	5.13091	4.86766	-0.0759861	-0.332998	0.55975	0.859295	no
ATG14	ATG14	ATG14	chr14:55366390-55411858	LeanPre	LeanPost	OK	9.75013	7.66017	-0.348045	-1.58509	0.00585	0.0628671	no
ATG16L1	ATG16L1	ATG16L1	chr2:233251570-233295674	LeanPre	LeanPost	OK	6.08701	5.85533	-0.0559829	-0.229762	0.6882	0.914319	no
ATG16L2	ATG16L2	ATG16L2	chr11:72814405-72829635	LeanPre	LeanPost	OK	1.21147	1.24934	0.0444066	0.10146	0.85515	0.967132	no
ATG2A	ATG2A	ATG2A	chr11:64894531-64917250	LeanPre	LeanPost	OK	1.94439	2.09787	0.109607	0.411266	0.47165	0.810454	no
ATG2B	ATG2B	ATG2B	chr14:96281257-96363341	LeanPre	LeanPost	OK	3.7903	3.81088	0.00781413	0.0358005	0.95415	0.990692	no
ATG3	ATG3	ATG3	chr3:112532506-112561963	LeanPre	LeanPost	OK	10.0998	11.3632	0.17004	0.657675	0.2497	0.631579	no
ATG4A	ATG4A	ATG4A	chrX:108091668-108154671	LeanPre	LeanPost	OK	12.6189	12.5691	-0.00569525	-0.0246423	0.9662	0.993979	no
ATG4B	ATG4B	ATG4B	chr2:241637611-241673856	LeanPre	LeanPost	OK	6.21727	7.19617	0.210947	0.853739	0.13805	0.474241	no
ATG4C	ATG4C	ATG4C	chr1:62784105-62865271	LeanPre	LeanPost	OK	2.49877	1.87631	-0.413324	-1.22838	0.03185	0.201694	no
ATG4D	ATG4D	ATG4D	chr19:10543893-10566026	LeanPre	LeanPost	OK	16.2258	14.1825	-0.194175	-0.696664	0.2246	0.601192	no
ATG5	ATG5	ATG5	chr6:106184476-106325820	LeanPre	LeanPost	OK	10.1901	9.55524	-0.0928115	-0.400434	0.48595	0.819338	no
ATG7	ATG7	ATG7	chr3:11272323-11720768	LeanPre	LeanPost	OK	2.08602	1.81329	-0.202142	-0.367433	0.50175	0.828222	no
ATG9A	ATG9A	ATG9A	chr2:219219379-219229688	LeanPre	LeanPost	OK	28.7132	27.6371	-0.0551047	-0.267435	0.64305	0.896594	no
ATG9B	ATG9B	ATG9B	chr7:150991055-151024499	LeanPre	LeanPost	NOTEST	0	0	0	0	1	1	no
ATHL1	ATHL1	ATHL1	chr11:289137-295688	LeanPre	LeanPost	OK	1.28072	1.61133	0.331297	0.932593	0.1051	0.410776	no
ATIC	ATIC	ATIC	chr2:215311955-215349773	LeanPre	LeanPost	OK	24.2659	25.1155	0.0496501	0.229527	0.6935	0.916032	no
ATL1	ATL1	ATL1	chr14:50533081-50633066	LeanPre	LeanPost	NOTEST	0.303911	0.267425	-0.184515	0	1	1	no
ATL2	ATL2	ATL2	chr2:38293956-38377290	LeanPre	LeanPost	OK	32.1918	36.3216	0.174134	0.819619	0.15355	0.500539	no
ATL3	ATL3	ATL3	chr11:63624081-63671974	LeanPre	LeanPost	OK	2.73424	2.4537	-0.156185	-0.638776	0.26835	0.65119	no
ATM	ATM	ATM	chr11:108222831-108369099	LeanPre	LeanPost	OK	1.85205	1.94431	0.070137	0.300281	0.59855	0.876979	no
ATMIN	ATMIN	ATMIN	chr16:81035852-81047346	LeanPre	LeanPost	OK	11.3931	12.7667	0.164226	0.771794	0.17955	0.540601	no
ATN1	ATN1	ATN1	chr12:6924462-6942321	LeanPre	LeanPost	OK	9.88636	10.8078	0.128566	0.592488	0.29555	0.677127	no
ATOH1	ATOH1	ATOH1	chr4:93828926-93829991	LeanPre	LeanPost	NOTEST	0	0	0	0	1	1	no
ATOH7	ATOH7	ATOH7	chr10:68230594-68232113	LeanPre	LeanPost	NOTEST	0	0	0	0	1	1	no
ATOH8	ATOH8	ATOH8	chr2:85753785-85791383	LeanPre	LeanPost	OK	1.18677	2.0274	0.772584	2.63406	5e-05	0.00124739	yes
ATOX1	ATOX1	ATOX1	chr5:151742821-151758649	LeanPre	LeanPost	OK	11.7046	10.2601	-0.19002	-0.476643	0.4032	0.767542	no
ATP10A	ATP10A	ATP10A	chr15:25678712-25863202	LeanPre	LeanPost	NOTEST	0.0683607	0.0721367	0.0775662	0	1	1	no
ATP10B	ATP10B	ATP10B	chr5:160563119-160852212	LeanPre	LeanPost	NOTEST	0	0.00496965	inf	0	1	1	no
ATP10D	ATP10D	ATP10D	chr4:47485392-47593486	LeanPre	LeanPost	NOTEST	0.458801	0.439378	-0.0624086	0	1	1	no
ATP11A	ATP11A	ATP11A	chr13:112690328-112887168	LeanPre	LeanPost	OK	4.74133	4.29812	-0.141587	-0.641279	0.2606	0.642652	no
ATP11A-AS1	ATP11A-AS1	ATP11A-AS1	chr13:112690328-112887168	LeanPre	LeanPost	NOTEST	0	0.0183928	inf	0	1	1	no
ATP11AUN	ATP11AUN	ATP11AUN	chr13:112647043-112684497	LeanPre	LeanPost	NOTEST	0	0	0	0	1	1	no
ATP11B	ATP11B	ATP11B	chr3:182793502-182921633	LeanPre	LeanPost	OK	3.33923	3.11524	-0.100174	-0.423151	0.45745	0.801715	no
ATP11C	ATP11C	ATP11C	chrX:139726345-139832288	LeanPre	LeanPost	NOTEST	0.907675	0.980304	0.111053	0	1	1	no
ATP12A	ATP12A	ATP12A	chr13:24680410-24711785	LeanPre	LeanPost	NOTEST	0	0	0	0	1	1	no
ATP13A1	ATP13A1	ATP13A1	chr19:19645200-19663694	LeanPre	LeanPost	OK	2.22663	1.96465	-0.18059	-0.597042	0.2967	0.678049	no
ATP13A2	ATP13A2	ATP13A2	chr1:16985957-17011972	LeanPre	LeanPost	OK	1.60024	1.63257	0.028852	0.0893684	0.8769	0.973378	no
ATP13A3	ATP13A3	ATP13A3	chr3:194402673-194468239	LeanPre	LeanPost	OK	3.19528	5.16048	0.691562	3.01243	5e-05	0.00124739	yes
ATP13A4	ATP13A4	ATP13A4	chr3:193398966-193555584	LeanPre	LeanPost	NOTEST	0.0622556	0.0363099	-0.777843	0	1	1	no
ATP13A4-AS1	ATP13A4-AS1	ATP13A4-AS1	chr3:193398966-193555584	LeanPre	LeanPost	NOTEST	0	0	0	0	1	1	no
ATP13A5	ATP13A5	ATP13A5	chr3:193275041-193378725	LeanPre	LeanPost	NOTEST	0	0	0	0	1	1	no
ATP13A5-AS1	ATP13A5-AS1	ATP13A5-AS1	chr3:193275041-193378725	LeanPre	LeanPost	OK	7.58235	4.33824	-0.805537	-1.80364	0.003	0.0378554	yes
ATP1A1	ATP1A1	ATP1A1	chr1:116373172-116418622	LeanPre	LeanPost	OK	10.4084	16.6422	0.677098	3.07526	5e-05	0.00124739	yes
ATP1A1-AS1	ATP1A1-AS1	ATP1A1-AS1	chr1:116373172-116418622	LeanPre	LeanPost	NOTEST	0.557693	0.561445	0.00967339	0	1	1	no
ATP1A2	ATP1A2	ATP1A2	chr1:160115729-160143584	LeanPre	LeanPost	OK	313.043	361.977	0.209536	0.931824	0.10275	0.405632	no
ATP1A3	ATP1A3	ATP1A3	chr19:41966581-41994276	LeanPre	LeanPost	NOTEST	0.0114234	0.0112094	-0.0272826	0	1	1	no
ATP1A4	ATP1A4	ATP1A4	chr1:160151561-160186977	LeanPre	LeanPost	NOTEST	0.406576	0.462695	0.186534	0	1	1	no
ATP1B1	ATP1B1	ATP1B1	chr1:169106708-169460669	LeanPre	LeanPost	OK	155.682	164.611	0.0804553	0.386924	0.496	0.824878	no
ATP1B2	ATP1B2	ATP1B2	chr17:7646626-7657771	LeanPre	LeanPost	OK	1.41269	0.603527	-1.22696	-2.583	0.00015	0.00332114	yes
ATP1B3	ATP1B3	ATP1B3	chr3:141876627-141926540	LeanPre	LeanPost	OK	5.60942	12.2177	1.12304	4.23783	5e-05	0.00124739	yes
ATP1B4	ATP1B4	ATP1B4	chrX:120362084-120383249	LeanPre	LeanPost	OK	22.5441	19.5009	-0.209208	-1.01166	0.0772	0.345171	no
ATP2A1	ATP2A1	ATP2A1	chr16:28878487-28925211	LeanPre	LeanPost	OK	1997.92	2060.29	0.0443483	0.160286	0.77705	0.945682	no
ATP2A1-AS1	ATP2A1-AS1	ATP2A1-AS1	chr16:28878487-28925211	LeanPre	LeanPost	OK	6.27591	5.30451	-0.242604	-0.0152017	0.8017	0.95254	no
ATP2A2	ATP2A2	ATP2A2	chr12:110281226-110351092	LeanPre	LeanPost	OK	1344.46	1371.97	0.0292225	0.107667	0.8521	0.966328	no
ATP2A3	ATP2A3	ATP2A3	chr17:3923868-3964464	LeanPre	LeanPost	NOTEST	0.648115	0.414121	-0.646197	0	1	1	no
ATP2B1	ATP2B1	ATP2B1	chr12:89588048-89656067	LeanPre	LeanPost	OK	7.06759	8.35201	0.240905	1.11481	0.05095	0.271321	no
ATP2B2	ATP2B2	ATP2B2	chr3:10324022-10505584	LeanPre	LeanPost	OK	9.9947	7.88063	-0.342853	-1.64324	0.0047	0.0532824	no
ATP2B2-IT2	ATP2B2-IT2	ATP2B2-IT2	chr3:10626015-10626807	LeanPre	LeanPost	NOTEST	0	0	0	0	1	1	no
ATP2B3	ATP2B3	ATP2B3	chrX:153536121-153582929	LeanPre	LeanPost	NOTEST	0	0	0	0	1	1	no
ATP2B4	ATP2B4	ATP2B4	chr1:203626786-203744081	LeanPre	LeanPost	OK	8.45604	5.87033	-0.52654	-2.47318	5e-05	0.00124739	yes
ATP2C1	ATP2C1	ATP2C1	chr3:130850524-131381475	LeanPre	LeanPost	OK	14.494	9.95824	-0.54149	-2.27889	5e-05	0.00124739	yes
ATP2C2	ATP2C2	ATP2C2	chr16:84368522-84464187	LeanPre	LeanPost	NOTEST	0	0.0132248	inf	0	1	1	no
ATP4A	ATP4A	ATP4A	chr19:35550192-35563658	LeanPre	LeanPost	NOTEST	0	0	0	0	1	1	no
ATP4B	ATP4B	ATP4B	chr13:113648805-113658198	LeanPre	LeanPost	NOTEST	0	0	0	0	1	1	no
ATP5A1	ATP5A1	ATP5A1	chr18:46084143-46104233	LeanPre	LeanPost	OK	863.968	813.71	-0.0864619	-0.390897	0.4962	0.825015	no
ATP5B	ATP5B	ATP5B	chr12:56638174-56646068	LeanPre	LeanPost	OK	1163.34	1100.79	-0.0797389	-0.351754	0.5317	0.845112	no
ATP5C1	ATP5C1	ATP5C1	chr10:7788129-7807799	LeanPre	LeanPost	OK	397.674	351.636	-0.177503	-0.867504	0.12645	0.452478	no
ATP5D	ATP5D	ATP5D	chr19:1241749-1244825	LeanPre	LeanPost	OK	107.867	102.548	-0.0729643	-0.335075	0.55685	0.858189	no
ATP5E	ATP5E	ATP5E	chr20:59028677-59042846	LeanPre	LeanPost	OK	491.251	504.396	0.0380962	0.170374	0.7703	0.943777	no
ATP5EP2	ATP5EP2	ATP5EP2	chr13:27945205-27945573	LeanPre	LeanPost	NOTEST	0	0.182373	inf	0	1	1	no
ATP5F1	ATP5F1	ATP5F1	chr1:111439889-111461903	LeanPre	LeanPost	OK	143.778	135.146	-0.0893225	-0.405572	0.48335	0.817923	no
ATP5G1	ATP5G1	ATP5G1	chr17:48892785-48895870	LeanPre	LeanPost	OK	335.066	311.838	-0.103649	-0.503296	0.38395	0.753355	no
ATP5G2	ATP5G2	ATP5G2	chr12:53665159-53676728	LeanPre	LeanPost	OK	347.566	297.775	-0.223064	-1.09675	0.05805	0.292697	no
ATP5G3	ATP5G3	ATP5G3	chr2:175176257-175181762	LeanPre	LeanPost	OK	129.077	116.897	-0.14299	-0.698627	0.21755	0.592285	no
ATP5H	ATP5H	ATP5H	chr17:75032566-75065889	LeanPre	LeanPost	OK	453.011	436.393	-0.053921	-0.233952	0.67945	0.911377	no
ATP5I	ATP5I	ATP5I	chr4:672435-674338	LeanPre	LeanPost	OK	421.852	393.479	-0.100451	-0.431758	0.45525	0.800346	no
ATP5J	ATP5J	ATP5J	chr21:25724479-25772460	LeanPre	LeanPost	OK	459.52	458.729	-0.00248677	-0.0114027	0.9854	0.996825	no
ATP5J2	ATP5J2	ATP5J2	chr7:99408977-99466201	LeanPre	LeanPost	OK	313.632	295.313	-0.086826	-0.336866	0.554	0.857029	no
ATP5J2-PTCD1	ATP5J2-PTCD1	ATP5J2-PTCD1	chr7:99408977-99466201	LeanPre	LeanPost	NOTEST	0.00639716	0.00771995	0.271161	0	1	1	no
ATP5L	ATP5L	ATP5L	chr11:118359580-118418815	LeanPre	LeanPost	OK	124.558	119.975	-0.054081	-0.208008	0.7183	0.925576	no
ATP5L2	ATP5L2	ATP5L2	chr22:42617839-42649399	LeanPre	LeanPost	NOTEST	0	0	0	0	1	1	no
ATP5O	ATP5O	ATP5O	chr21:33903452-33915854	LeanPre	LeanPost	OK	580.551	530.072	-0.131234	-0.641177	0.2627	0.644637	no
ATP5S	ATP5S	ATP5S	chr14:50312328-50326228	LeanPre	LeanPost	OK	10.6617	10.7159	0.00730602	0.028906	0.9628	0.993291	no
ATP5SL	ATP5SL	ATP5SL	chr19:41431317-41439938	LeanPre	LeanPost	OK	28.2232	25.7455	-0.132559	-0.598332	0.29875	0.679856	no
ATP6AP1	ATP6AP1	ATP6AP1	chrX:154428631-154436517	LeanPre	LeanPost	OK	15.9453	15.4498	-0.0455355	-0.200064	0.72785	0.929106	no
ATP6AP1L	ATP6AP1L	ATP6AP1L	chr5:82279461-82318646	LeanPre	LeanPost	OK	1.1106	0.936287	-0.24632	-0.534256	0.35095	0.725609	no
ATP6AP2	ATP6AP2	ATP6AP2	chrX:40580963-40606636	LeanPre	LeanPost	OK	10.8999	11.2	0.0391817	0.162113	0.7825	0.947453	no
ATP6V0A1	ATP6V0A1	ATP6V0A1	chr17:42458843-42522579	LeanPre	LeanPost	OK	15.6526	16.5912	0.0840118	0.398629	0.4801	0.816009	no
ATP6V0A2	ATP6V0A2	ATP6V0A2	chr12:123712317-123761754	LeanPre	LeanPost	OK	2.21851	2.54997	0.200888	0.787056	0.171	0.527712	no
ATP6V0A4	ATP6V0A4	ATP6V0A4	chr7:138706293-138806026	LeanPre	LeanPost	NOTEST	0	0	0	0	1	1	no
ATP6V0B	ATP6V0B	ATP6V0B	chr1:43974647-43978300	LeanPre	LeanPost	OK	26.2975	29.4161	0.161683	0.695754	0.2284	0.605412	no
ATP6V0C	ATP6V0C	ATP6V0C	chr16:2513725-2520223	LeanPre	LeanPost	OK	20.9696	23.0675	0.137565	0.558111	0.3335	0.710531	no
ATP6V0CP3	ATP6V0CP3	ATP6V0CP3	chr6:42727575-42728194	LeanPre	LeanPost	NOTEST	0	0	0	0	1	1	no
ATP6V0D1	ATP6V0D1	ATP6V0D1	chr16:67438013-67481186	LeanPre	LeanPost	OK	34.6906	33.1369	-0.0661042	-0.307752	0.59665	0.876016	no
ATP6V0D2	ATP6V0D2	ATP6V0D2	chr8:86098909-86154225	LeanPre	LeanPost	NOTEST	0	0	0	0	1	1	no
ATP6V0E1	ATP6V0E1	ATP6V0E1	chr5:172983759-173034897	LeanPre	LeanPost	OK	47.3834	51.7092	0.126041	0.563269	0.3196	0.698274	no
ATP6V0E2	ATP6V0E2	ATP6V0E2	chr7:149867693-149880712	LeanPre	LeanPost	OK	3.50476	3.05923	-0.196151	-0.620016	0.2695	0.652548	no
ATP6V0E2-AS1	ATP6V0E2-AS1	ATP6V0E2-AS1	chr7:149867693-149880712	LeanPre	LeanPost	NOTEST	0.407097	0.401929	-0.0184327	0	1	1	no
ATP6V1A	ATP6V1A	ATP6V1A	chr3:113747018-113812058	LeanPre	LeanPost	OK	4.83133	6.81642	0.496595	2.12964	0.00035	0.00680271	yes
ATP6V1B1	ATP6V1B1	ATP6V1B1	chr2:70935867-70965431	LeanPre	LeanPost	NOTEST	0.132909	0.0808893	-0.716413	0	1	1	no
ATP6V1B1-AS1	ATP6V1B1-AS1	ATP6V1B1-AS1	chr2:70935867-70965431	LeanPre	LeanPost	NOTEST	0.187257	0.11144	-0.748757	0	1	1	no
ATP6V1B2	ATP6V1B2	ATP6V1B2	chr8:20197192-20221696	LeanPre	LeanPost	OK	21.4741	23.5623	0.133879	0.637311	0.2606	0.642652	no
ATP6V1C1	ATP6V1C1	ATP6V1C1	chr8:103021019-103073057	LeanPre	LeanPost	OK	4.84725	4.60424	-0.0742045	-0.320747	0.5821	0.869681	no
ATP6V1C2	ATP6V1C2	ATP6V1C2	chr2:10721648-10837977	LeanPre	LeanPost	NOTEST	0.0675497	0.025237	-1.42041	0	1	1	no
ATP6V1D	ATP6V1D	ATP6V1D	chr14:67337863-67360003	LeanPre	LeanPost	OK	36.1037	36.9418	0.0331058	0.156452	0.7813	0.947169	no
ATP6V1E1	ATP6V1E1	ATP6V1E1	chr22:17592135-17628822	LeanPre	LeanPost	OK	82.8563	76.3911	-0.117206	-0.571536	0.3143	0.693482	no
ATP6V1E2	ATP6V1E2	ATP6V1E2	chr2:46511846-46519957	LeanPre	LeanPost	NOTEST	1.00063	0.834805	-0.261402	0	1	1	no
ATP6V1F	ATP6V1F	ATP6V1F	chr7:128862802-128865849	LeanPre	LeanPost	OK	47.7869	45.4621	-0.0719485	-0.308238	0.5914	0.873595	no
ATP6V1G1	ATP6V1G1	ATP6V1G1	chr9:114587713-114598872	LeanPre	LeanPost	OK	49.7023	45.992	-0.11193	-0.534523	0.35185	0.726305	no
ATP6V1G2	ATP6V1G2	ATP6V1G2	chr6_GL000256v2_alt:2828245-2846132	LeanPre	LeanPost	NOTEST	0	0	0	0	1	1	no
ATP6V1G2-DDX39B	ATP6V1G2-DDX39B	ATP6V1G2-DDX39B	chr6_GL000256v2_alt:2828245-2846132	LeanPre	LeanPost	NOTEST	0	0	0	0	1	1	no
ATP6V1G3	ATP6V1G3	ATP6V1G3	chr1_GL383520v2_alt:164627-182350	LeanPre	LeanPost	NOTEST	0	0	0	0	1	1	no
ATP6V1H	ATP6V1H	ATP6V1H	chr8:53715542-53843311	LeanPre	LeanPost	OK	14.2773	14.0778	-0.0202976	-0.087999	0.8775	0.973633	no
ATP7A	ATP7A	ATP7A	chrX:77910655-78050395	LeanPre	LeanPost	OK	1.33683	1.54603	0.209757	0.608316	0.2784	0.661718	no
ATP7B	ATP7B	ATP7B	chr13:51932670-52011494	LeanPre	LeanPost	NOTEST	0.415382	0.502686	0.275218	0	1	1	no
ATP8A1	ATP8A1	ATP8A1	chr4:42408374-42657105	LeanPre	LeanPost	OK	16.8822	16.6821	-0.0171975	-0.0846854	0.87825	0.974004	no
ATP8A2	ATP8A2	ATP8A2	chr13:25372070-26021282	LeanPre	LeanPost	NOTEST	0.114353	0.0139407	-3.03612	0	1	1	no
ATP8B1	ATP8B1	ATP8B1	chr18:57630301-57803095	LeanPre	LeanPost	OK	1.00316	2.24676	1.1633	3.86054	5e-05	0.00124739	yes
ATP8B2	ATP8B2	ATP8B2	chr1:154325559-154351304	LeanPre	LeanPost	NOTEST	1.02598	0.978033	-0.069054	0	1	1	no
ATP8B3	ATP8B3	ATP8B3	chr19:1782074-1812276	LeanPre	LeanPost	NOTEST	0.00776262	0.00700578	-0.147998	0	1	1	no
ATP8B4	ATP8B4	ATP8B4	chr15:49858237-50119222	LeanPre	LeanPost	NOTEST	0.172003	0.201695	0.229744	0	1	1	no
ATP8B5P	ATP8B5P	ATP8B5P	chr9:35406754-35483029	LeanPre	LeanPost	NOTEST	0.249214	0.320919	0.364827	0	1	1	no
ATP9A	ATP9A	ATP9A	chr20:51596774-51768411	LeanPre	LeanPost	OK	5.83472	5.39822	-0.11218	-0.511082	0.37735	0.748139	no
ATP9B	ATP9B	ATP9B	chr18:79069274-79378282	LeanPre	LeanPost	OK	2.11323	1.47652	-0.517251	-1.68354	0.0037	0.0443242	yes
ATPAF1	ATPAF1	ATPAF1	chr1:46635038-46668427	LeanPre	LeanPost	OK	114.009	103.649	-0.137435	-0.676654	0.23965	0.619606	no
ATPAF2	ATPAF2	ATPAF2	chr17:18018019-18039166	LeanPre	LeanPost	OK	7.91509	7.34704	-0.107442	-0.383012	0.50675	0.830744	no
ATPIF1	ATPIF1	ATPIF1	chr1:28236090-28238105	LeanPre	LeanPost	OK	121.341	139.224	0.198337	0.775763	0.1792	0.540088	no
ATR	ATR	ATR	chr3:142449234-142578826	LeanPre	LeanPost	NOTEST	0.898174	0.889906	-0.0133426	0	1	1	no
ATRAID	ATRAID	ATRAID	chr2:27199586-27217178	LeanPre	LeanPost	OK	77.814	68.8675	-0.176207	-0.754759	0.18995	0.555575	no
ATRIP	ATRIP	ATRIP	chr3:48446709-48467645	LeanPre	LeanPost	OK	1.51599	1.20324	-0.333339	-0.570093	0.3038	0.68481	no
ATRN	ATRN	ATRN	chr20:3471017-3651122	LeanPre	LeanPost	OK	4.45898	4.88434	0.131449	0.484565	0.39625	0.762538	no
ATRNL1	ATRNL1	ATRNL1	chr10:115093364-115948998	LeanPre	LeanPost	NOTEST	0.983306	0.789317	-0.317036	0	1	1	no
ATRX	ATRX	ATRX	chrX:77504877-77786269	LeanPre	LeanPost	OK	6.53075	6.622	0.0200173	0.0953156	0.8665	0.970003	no
ATXN1	ATXN1	ATXN1	chr6:16299111-16761490	LeanPre	LeanPost	OK	7.47846	8.14983	0.124028	0.597275	0.29915	0.680301	no
ATXN10	ATXN10	ATXN10	chr22:45671797-45845307	LeanPre	LeanPost	OK	24.8265	24.0595	-0.0452766	-0.21689	0.70015	0.918222	no
ATXN1L	ATXN1L	ATXN1L	chr16:71845990-71857333	LeanPre	LeanPost	OK	4.14281	5.10273	0.300661	1.35336	0.01865	0.142591	no
ATXN2	ATXN2	ATXN2	chr12:111452213-111599676	LeanPre	LeanPost	OK	5.44949	6.11562	0.166378	0.695808	0.2195	0.594876	no
ATXN2L	ATXN2L	ATXN2L	chr16:28823047-28837237	LeanPre	LeanPost	OK	8.23503	10.0953	0.293835	1.3062	0.02185	0.158373	no
ATXN3	ATXN3	ATXN3	chr14:92058551-92106621	LeanPre	LeanPost	OK	1.19341	0.982182	-0.281033	-0.795362	0.09005	0.376558	no
ATXN3L	ATXN3L	ATXN3L	chrX:13310651-13320399	LeanPre	LeanPost	NOTEST	0	0	0	0	1	1	no
ATXN7	ATXN7	ATXN7	chr3:63864556-64003460	LeanPre	LeanPost	OK	3.70328	4.54209	0.294551	1.27307	0.0267	0.180172	no
ATXN7L1	ATXN7L1	ATXN7L1	chr7:105604773-105876585	LeanPre	LeanPost	NOTEST	0.878294	0.50756	-0.791125	0	1	1	no
ATXN7L2	ATXN7L2	ATXN7L2	chr1:109483938-109492798	LeanPre	LeanPost	OK	10.8375	8.64902	-0.325428	-1.35525	0.01765	0.137237	no
ATXN7L3	ATXN7L3	ATXN7L3	chr17:44191804-44198161	LeanPre	LeanPost	OK	5.12465	6.62556	0.370589	1.5283	0.00955	0.089252	no
ATXN7L3B	ATXN7L3B	ATXN7L3B	chr12:74537770-74541452	LeanPre	LeanPost	OK	21.0639	19.4496	-0.115029	-0.551503	0.3368	0.713566	no
ATXN8OS	ATXN8OS	ATXN8OS	chr13:69700592-70139753	LeanPre	LeanPost	NOTEST	0	0	0	0	1	1	no
AUH	AUH	AUH	chr9:91213814-91361969	LeanPre	LeanPost	OK	12.1423	11.3068	-0.102851	-0.407383	0.4773	0.814185	no
AUNIP	AUNIP	AUNIP	chr1:25819905-25859458	LeanPre	LeanPost	NOTEST	0.0178466	0.015499	-0.20348	0	1	1	no
AUP1	AUP1	AUP1	chr2:74526647-74557551	LeanPre	LeanPost	OK	27.6318	24.8651	-0.15221	-0.61342	0.28265	0.665763	no
AURKA	AURKA	AURKA	chr20:56369388-56392295	LeanPre	LeanPost	OK	6.14726	6.06799	-0.0187249	-0.0687904	0.90245	0.979566	no
AURKAIP1	AURKAIP1	AURKAIP1	chr1:1373729-1375438	LeanPre	LeanPost	OK	69.2662	64.7005	-0.0983731	-0.449246	0.4404	0.79061	no
AURKAPS1	AURKAPS1	AURKAPS1	chr1:220148267-220272501	LeanPre	LeanPost	NOTEST	0.337068	0.883395	1.39002	0	1	1	no
AURKB	AURKB	AURKB	chr17:8204730-8210626	LeanPre	LeanPost	NOTEST	0	0	0	0	1	1	no
AURKC	AURKC	AURKC	chr19:57231008-57235548	LeanPre	LeanPost	NOTEST	0.905017	0.883634	-0.0344961	0	1	1	no
AUTS2	AUTS2	AUTS2	chr7:69598918-70793068	LeanPre	LeanPost	OK	2.16452	3.3301	0.621519	2.43545	5e-05	0.00124739	yes
AVEN	AVEN	AVEN	chr15:33866226-34065086	LeanPre	LeanPost	OK	9.69224	8.94354	-0.115984	-0.435244	0.448	0.795191	no
AVIL	AVIL	AVIL	chr12:57782744-57816069	LeanPre	LeanPost	OK	5.71157	7.21527	0.337166	0.804339	0.1606	0.511252	no
AVL9	AVL9	AVL9	chr7:32495425-32719168	LeanPre	LeanPost	OK	2.33321	2.47058	0.0825315	0.319057	0.5797	0.868642	no
AVP	AVP	AVP	chr20:3082555-3084724	LeanPre	LeanPost	NOTEST	0	0	0	0	1	1	no
AVPI1	AVPI1	AVPI1	chr10:97677423-97687258	LeanPre	LeanPost	NOTEST	0.924901	0.960842	0.0550008	0	1	1	no
AVPR1A	AVPR1A	AVPR1A	chr12:63142758-63152810	LeanPre	LeanPost	NOTEST	0.770766	0.435907	-0.822272	0	1	1	no
AVPR1B	AVPR1B	AVPR1B	chr1:206109848-206117048	LeanPre	LeanPost	NOTEST	0	0	0	0	1	1	no
AVPR2	AVPR2	AVPR2	chrX:153902530-153907166	LeanPre	LeanPost	NOTEST	0.729178	0.873002	0.259713	0	1	1	no
AWAT1	AWAT1	AWAT1	chrX:70234654-70240661	LeanPre	LeanPost	NOTEST	0	0	0	0	1	1	no
AWAT2	AWAT2	AWAT2	chrX:70040541-70049938	LeanPre	LeanPost	NOTEST	0	0	0	0	1	1	no
AXDND1	AXDND1	AXDND1	chr1:179365719-179575952	LeanPre	LeanPost	NOTEST	0	0	0	0	1	1	no
AXIN1	AXIN1	AXIN1	chr16:287439-352676	LeanPre	LeanPost	OK	2.95649	3.33486	0.17374	0.625604	0.2708	0.65377	no
AXIN2	AXIN2	AXIN2	chr17:65528564-65561622	LeanPre	LeanPost	OK	2.95808	3.76912	0.349566	1.32159	0.0219	0.158626	no
AXL	AXL	AXL	chr19:41219198-41261767	LeanPre	LeanPost	OK	2.16756	3.07181	0.503018	1.79952	0.0019	0.0267721	yes
AZGP1	AZGP1	AZGP1	chr7:99966726-99976112	LeanPre	LeanPost	NOTEST	0.108586	0.0977483	-0.151699	0	1	1	no
AZGP1P1	AZGP1P1	AZGP1P1	chr7:99980761-99984237	LeanPre	LeanPost	NOTEST	0	0	0	0	1	1	no
AZI2	AZI2	AZI2	chr3:28322352-28349127	LeanPre	LeanPost	OK	9.78669	8.86323	-0.142988	-0.576085	0.31215	0.691589	no
AZIN1	AZIN1	AZIN1	chr8:102826301-102864200	LeanPre	LeanPost	OK	20.7861	24.5026	0.237318	1.14376	0.0461	0.254705	no
AZIN1-AS1	AZIN1-AS1	AZIN1-AS1	chr8:102864270-102977876	LeanPre	LeanPost	NOTEST	0.132957	0.216477	0.703256	0	1	1	no
AZIN2	AZIN2	AZIN2	chr1:33081112-33120531	LeanPre	LeanPost	NOTEST	0.888064	0.64281	-0.466273	0	1	1	no
AZU1	AZU1	AZU1	chr19_KI270868v1_alt:6673-10860	LeanPre	LeanPost	NOTEST	0	0	0	0	1	1	no
B2M	B2M	B2M	chr15_KI270849v1_alt:34835-41507	LeanPre	LeanPost	OK	77.8268	65.8816	-0.24039	-1.12479	0.05035	0.26958	no
B3GALNT1	B3GALNT1	B3GALNT1	chr3:161083882-161105372	LeanPre	LeanPost	NOTEST	0.592006	0.459138	-0.366684	0	1	1	no
B3GALNT2	B3GALNT2	B3GALNT2	chr1:235367359-235504481	LeanPre	LeanPost	OK	24.2254	22.9224	-0.0797619	-0.353584	0.5344	0.846719	no
B3GALT1	B3GALT1	B3GALT1	chr2:167814773-167941144	LeanPre	LeanPost	OK	1.60354	1.48185	-0.113857	-0.279503	0.6251	0.888302	no
B3GALT2	B3GALT2	B3GALT2	chr1:193121957-193254812	LeanPre	LeanPost	NOTEST	0.0763162	0.0592717	-0.364646	0	1	1	no
B3GALT4	B3GALT4	B3GALT4	chr6_GL000255v2_alt:4471559-4473245	LeanPre	LeanPost	NOTEST	0	0	0	0	1	1	no
B3GALT5	B3GALT5	B3GALT5	chr21:39612939-39662889	LeanPre	LeanPost	NOTEST	0.0332581	0	-inf	0	1	1	no
B3GALT5-AS1	B3GALT5-AS1	B3GALT5-AS1	chr21:39597147-39612822	LeanPre	LeanPost	NOTEST	0	0	0	0	1	1	no
B3GALT6	B3GALT6	B3GALT6	chr1:1232248-1235040	LeanPre	LeanPost	OK	1.40312	1.25668	-0.159013	-0.412038	0.46985	0.809234	no
B3GAT1	B3GAT1	B3GAT1	chr11:134378503-134411918	LeanPre	LeanPost	NOTEST	0.0129895	0.00914088	-0.506947	0	1	1	no
B3GAT2	B3GAT2	B3GAT2	chr6:70667770-70957085	LeanPre	LeanPost	NOTEST	0	0	0	0	1	1	no
B3GAT3	B3GAT3	B3GAT3	chr11:62615295-62622175	LeanPre	LeanPost	OK	1.59551	2.01529	0.336968	0.710034	0.17315	0.530382	no
B3GLCT	B3GLCT	B3GLCT	chr13:31199974-31332274	LeanPre	LeanPost	OK	2.17248	1.37585	-0.659023	-2.10054	0.0003	0.00598749	yes
B3GNT2	B3GNT2	B3GNT2	chr2:62196126-62224731	LeanPre	LeanPost	OK	1.63148	2.96561	0.86215	2.57063	5e-05	0.00124739	yes
B3GNT3	B3GNT3	B3GNT3	chr19:17795109-17813576	LeanPre	LeanPost	NOTEST	0	0	0	0	1	1	no
B3GNT4	B3GNT4	B3GNT4	chr12:122203680-122207537	LeanPre	LeanPost	NOTEST	0	0	0	0	1	1	no
B3GNT5	B3GNT5	B3GNT5	chr3:183178003-183428269	LeanPre	LeanPost	OK	1.97988	4.48579	1.17995	4.20864	5e-05	0.00124739	yes
B3GNT6	B3GNT6	B3GNT6	chr11:77034340-77041958	LeanPre	LeanPost	NOTEST	0	0	0	0	1	1	no
B3GNT7	B3GNT7	B3GNT7	chr2:231395623-231401164	LeanPre	LeanPost	NOTEST	0.0463318	0.00887367	-2.3844	0	1	1	no
B3GNT8	B3GNT8	B3GNT8	chr19:41425358-41428730	LeanPre	LeanPost	NOTEST	0.0655294	0.116644	0.831903	0	1	1	no
B3GNT9	B3GNT9	B3GNT9	chr16:67110011-67150999	LeanPre	LeanPost	NOTEST	0.224978	0.447945	0.993539	0	1	1	no
B3GNTL1	B3GNTL1	B3GNTL1	chr17_KI270860v1_alt:51110-157631	LeanPre	LeanPost	NOTEST	0.185542	0.209434	0.174745	0	1	1	no
B4GALNT1	B4GALNT1	B4GALNT1	chr12:57618404-57633239	LeanPre	LeanPost	OK	2.41876	2.5667	0.0856505	0.237931	0.6729	0.908572	no
B4GALNT2	B4GALNT2	B4GALNT2	chr17:49132459-49169989	LeanPre	LeanPost	NOTEST	0	0	0	0	1	1	no
B4GALNT3	B4GALNT3	B4GALNT3	chr12:460376-561892	LeanPre	LeanPost	NOTEST	0.102675	0.268886	1.38891	0	1	1	no
B4GALNT4	B4GALNT4	B4GALNT4	chr11:369794-382117	LeanPre	LeanPost	NOTEST	0	0	0	0	1	1	no
B4GALT1	B4GALT1	B4GALT1	chr9:33110640-33179983	LeanPre	LeanPost	OK	6.54448	11.1006	0.762291	3.36634	5e-05	0.00124739	yes
B4GALT1-AS1	B4GALT1-AS1	B4GALT1-AS1	chr9:33110640-33179983	LeanPre	LeanPost	OK	1.71413	1.50921	-0.18369	-0.125166	0.80965	0.95523	no
B4GALT2	B4GALT2	B4GALT2	chr1:43979201-43991171	LeanPre	LeanPost	OK	19.7651	18.6652	-0.0825998	-0.369014	0.5232	0.839779	no
B4GALT3	B4GALT3	B4GALT3	chr1:161171309-161177968	LeanPre	LeanPost	OK	5.38855	5.02125	-0.10185	-0.372071	0.5219	0.839099	no
B4GALT4	B4GALT4	B4GALT4	chr3:119211741-119290666	LeanPre	LeanPost	OK	2.27023	2.57519	0.181843	0.532081	0.34695	0.722256	no
B4GALT4-AS1	B4GALT4-AS1	B4GALT4-AS1	chr3:119211741-119290666	LeanPre	LeanPost	NOTEST	0	0	0	0	1	1	no
B4GALT5	B4GALT5	B4GALT5	chr20:49632945-49713884	LeanPre	LeanPost	OK	24.0186	23.9082	-0.00664396	-0.0324581	0.95515	0.990998	no
B4GALT6	B4GALT6	B4GALT6	chr18:31622245-31684723	LeanPre	LeanPost	OK	1.22569	1.11581	-0.135497	-0.404514	0.4779	0.81448	no
B4GALT7	B4GALT7	B4GALT7	chr5:177600117-177610345	LeanPre	LeanPost	OK	3.92271	4.51039	0.201401	0.629783	0.27	0.653004	no
B4GAT1	B4GAT1	B4GAT1	chr11:66345371-66347690	LeanPre	LeanPost	OK	8.78128	8.07847	-0.120349	-0.475901	0.40405	0.768164	no
B9D1	B9D1	B9D1	chr17:19337553-19387219	LeanPre	LeanPost	OK	1.13653	1.04557	-0.12034	-0.0933397	0.86515	0.969793	no
B9D2	B9D2	B9D2	chr19:41354416-41384082	LeanPre	LeanPost	NOTEST	0.308002	0.272299	-0.177746	0	1	1	no
BAALC	BAALC	BAALC	chr8:103132962-103230305	LeanPre	LeanPost	NOTEST	0.938082	0.929023	-0.0139993	0	1	1	no
BAALC-AS1	BAALC-AS1	BAALC-AS1	chr8:103132962-103230305	LeanPre	LeanPost	NOTEST	0.0667461	0.191995	1.52431	0	1	1	no
BAALC-AS2	BAALC-AS2	BAALC-AS2	chr8:103132962-103230305	LeanPre	LeanPost	NOTEST	0	0	0	0	1	1	no
BAAT	BAAT	BAAT	chr9_KI270823v1_alt:421208-432256	LeanPre	LeanPost	NOTEST	0.0914336	0.0835899	-0.129397	0	1	1	no
BABAM1	BABAM1	BABAM1	chr19:17267375-17279353	LeanPre	LeanPost	OK	45.513	42.3111	-0.105241	-0.493514	0.39015	0.758261	no
BACE1	BACE1	BACE1	chr11:117232624-117316256	LeanPre	LeanPost	OK	3.55676	3.56314	0.00258655	0.00834436	0.98835	0.997328	no
BACE1-AS	BACE1-AS	BACE1-AS	chr11:117232624-117316256	LeanPre	LeanPost	OK	2.51875	3.26623	0.37492	0.361111	0.53465	0.846875	no
BACE2	BACE2	BACE2	chr21:41167800-41282534	LeanPre	LeanPost	NOTEST	0.689352	0.882781	0.356814	0	1	1	no
BACH1	BACH1	BACH1	chr21:29298794-29361896	LeanPre	LeanPost	OK	4.47931	6.54171	0.546391	2.36955	5e-05	0.00124739	yes
BACH1-IT2	BACH1-IT2	BACH1-IT2	chr21:29372500-29373980	LeanPre	LeanPost	NOTEST	0.0719242	0	-inf	0	1	1	no
BACH2	BACH2	BACH2	chr6:89926527-90296908	LeanPre	LeanPost	OK	1.018	1.224	0.265867	0.940008	0.1013	0.402549	no
BAD	BAD	BAD	chr11:64269827-64289500	LeanPre	LeanPost	OK	7.56851	7.88767	0.0595906	0.157897	0.7763	0.945407	no
BAG1	BAG1	BAG1	chr9:33252470-33264761	LeanPre	LeanPost	OK	26.0584	22.6612	-0.201522	-0.969516	0.09335	0.384453	no
BAG2	BAG2	BAG2	chr6:57172305-57185214	LeanPre	LeanPost	OK	15.5428	17.6796	0.185837	0.821155	0.1531	0.500104	no
BAG3	BAG3	BAG3	chr10:119651369-119677817	LeanPre	LeanPost	OK	78.6043	103.069	0.390931	1.92455	0.0009	0.0148011	yes
BAG4	BAG4	BAG4	chr8:38163320-38213301	LeanPre	LeanPost	OK	3.13044	2.89304	-0.113776	-0.327334	0.56625	0.86224	no
BAG5	BAG5	BAG5	chr14:103556543-103562814	LeanPre	LeanPost	OK	5.4819	6.45285	0.235261	1.02908	0.07025	0.326747	no
BAG6	BAG6	BAG6	chr6_GL000256v2_alt:2938303-2957487	LeanPre	LeanPost	NOTEST	0	0	0	0	1	1	no
BAGE	BAGE,BAGE5	BAGE,BAGE5	chr21:10413519-10491615	LeanPre	LeanPost	NOTEST	0	0	0	0	1	1	no
BAGE3	BAGE3	BAGE3	chr21:10413519-10491615	LeanPre	LeanPost	NOTEST	0	0	0	0	1	1	no
BAGE4	BAGE4	BAGE4	chr21:10413519-10491615	LeanPre	LeanPost	NOTEST	0	0	0	0	1	1	no
BAGE5	BAGE5	BAGE5	chr21:10413519-10491615	LeanPre	LeanPost	NOTEST	0	0	0	0	1	1	no
BAHCC1	BAHCC1	BAHCC1	chr17:81399720-81466332	LeanPre	LeanPost	NOTEST	0.836395	0.510352	-0.712692	0	1	1	no
BAHD1	BAHD1	BAHD1	chr15:40439720-40468242	LeanPre	LeanPost	OK	1.96547	3.17773	0.693124	2.06445	0.00105	0.0166985	yes
BAIAP2	BAIAP2	BAIAP2	chr17:81035146-81183164	LeanPre	LeanPost	NOTEST	0.309955	0.35001	0.175339	0	1	1	no
BAIAP2-AS1	BAIAP2-AS1	BAIAP2-AS1	chr17:81029132-81034719	LeanPre	LeanPost	NOTEST	0.268887	0.187955	-0.516612	0	1	1	no
BAIAP2L1	BAIAP2L1	BAIAP2L1	chr7:98281666-98401115	LeanPre	LeanPost	NOTEST	0.670039	0.618954	-0.114413	0	1	1	no
BAIAP2L2	BAIAP2L2	BAIAP2L2	chr22:38084888-38110669	LeanPre	LeanPost	NOTEST	0.162052	0.103578	-0.645737	0	1	1	no
BAIAP3	BAIAP3	BAIAP3	chr16:1333604-1351872	LeanPre	LeanPost	NOTEST	0.549649	0.491593	-0.161047	0	1	1	no
BAK1	BAK1	BAK1	chr6:33572545-33580293	LeanPre	LeanPost	OK	4.90841	4.37948	-0.164495	-0.568769	0.32165	0.699752	no
BAMBI	BAMBI	BAMBI	chr10:28677494-28682939	LeanPre	LeanPost	NOTEST	0.808937	0.721229	-0.165569	0	1	1	no
BANCR	BANCR	BANCR	chr9:69296680-69307056	LeanPre	LeanPost	NOTEST	0	0	0	0	1	1	no
BANF1	BANF1	BANF1	chr11:65996544-66004146	LeanPre	LeanPost	OK	97.7836	88.6681	-0.141177	-0.626477	0.271	0.653978	no
BANF2	BANF2	BANF2	chr20:17693674-17735872	LeanPre	LeanPost	NOTEST	0	0	0	0	1	1	no
BANK1	BANK1	BANK1	chr4:101790606-102074812	LeanPre	LeanPost	NOTEST	0.0151737	0.0468095	1.62522	0	1	1	no
BANP	BANP	BANP	chr16:87951431-88077318	LeanPre	LeanPost	OK	1.02114	1.75114	0.778113	1.68572	0.00165	0.0239658	yes
BAP1	BAP1	BAP1	chr3:52401003-52410105	LeanPre	LeanPost	OK	15.9352	15.7244	-0.019215	-0.0904328	0.8743	0.972654	no
BARD1	BARD1	BARD1	chr2:214725645-214809711	LeanPre	LeanPost	OK	2.44572	2.486	0.0235636	0.0836487	0.8791	0.974518	no
BARHL1	BARHL1	BARHL1	chr9:132582605-132590253	LeanPre	LeanPost	NOTEST	0	0	0	0	1	1	no
BARHL2	BARHL2	BARHL2	chr1:90712021-90717237	LeanPre	LeanPost	NOTEST	0	0	0	0	1	1	no
BARX1	BARX1	BARX1	chr9:93951626-93955326	LeanPre	LeanPost	NOTEST	0	0	0	0	1	1	no
BARX2	BARX2	BARX2	chr11:129375985-129452279	LeanPre	LeanPost	NOTEST	0	0	0	0	1	1	no
BASP1	BASP1	BASP1	chr5:17130027-17276845	LeanPre	LeanPost	NOTEST	0.0779207	0.197835	1.34422	0	1	1	no
BASP1P1	BASP1P1	BASP1P1	chr13:22897029-22898181	LeanPre	LeanPost	NOTEST	0	0	0	0	1	1	no
BATF	BATF	BATF	chr14:75522440-75546991	LeanPre	LeanPost	NOTEST	0.10587	0.0411501	-1.36333	0	1	1	no
BATF2	BATF2	BATF2	chr11:64987944-64997045	LeanPre	LeanPost	OK	2.33827	2.0858	-0.164843	-0.438059	0.4327	0.786239	no
BATF3	BATF3	BATF3	chr1:212686416-212699985	LeanPre	LeanPost	NOTEST	0.0897996	0.168599	0.908818	0	1	1	no
BAX	BAX	BAX	chr19:48954859-48961798	LeanPre	LeanPost	OK	4.59082	4.72877	0.0427121	0.084882	0.8638	0.96926	no
BAZ1A	BAZ1A	BAZ1A	chr14:34752730-34875647	LeanPre	LeanPost	OK	1.42093	2.82806	0.992977	3.6027	5e-05	0.00124739	yes
BAZ1B	BAZ1B	BAZ1B	chr7:73440397-73522285	LeanPre	LeanPost	OK	9.37381	12.3114	0.393282	1.86992	0.0012	0.0185652	yes
BAZ2A	BAZ2A	BAZ2A	chr12:56521824-56636379	LeanPre	LeanPost	OK	5.97214	6.47252	0.11608	0.458248	0.42465	0.781799	no
BAZ2B	BAZ2B	BAZ2B	chr2:159318978-159618042	LeanPre	LeanPost	NOTEST	3.28979	3.32958	inf	0	1	1	no
BBC3	BBC3	BBC3	chr19:47220821-47232766	LeanPre	LeanPost	OK	1.43623	1.7915	0.318876	0.614	0.247	0.628423	no
BBIP1	BBIP1	BBIP1	chr10:110871794-110919366	LeanPre	LeanPost	OK	3.51275	3.58571	0.0296588	0.0564613	0.9176	0.982943	no
BBOX1	BBOX1	BBOX1	chr11:27040961-27220113	LeanPre	LeanPost	NOTEST	0	0.0217302	inf	0	1	1	no
BBOX1-AS1	BBOX1-AS1	BBOX1-AS1	chr11:27040961-27220113	LeanPre	LeanPost	NOTEST	0	0.242223	inf	0	1	1	no
BBS1	BBS1	BBS1	chr11:66510647-66533613	LeanPre	LeanPost	OK	3.34547	2.99704	-0.158667	-0.56322	0.3332	0.710323	no
BBS10	BBS10	BBS10	chr12:76344485-76348442	LeanPre	LeanPost	OK	4.03221	3.32573	-0.2779	-1.04128	0.0691	0.323446	no
BBS12	BBS12	BBS12	chr4:122732701-122744943	LeanPre	LeanPost	NOTEST	0.236078	0.142301	-0.730316	0	1	1	no
BBS2	BBS2	BBS2	chr16:56484346-56520096	LeanPre	LeanPost	OK	15.8171	15.0115	-0.0754096	-0.344287	0.5486	0.85443	no
BBS4	BBS4	BBS4	chr15:72686178-72738476	LeanPre	LeanPost	OK	6.62193	6.49173	-0.0286487	-0.111401	0.84505	0.965274	no
BBS5	BBS5	BBS5	chr2:169479495-169506655	LeanPre	LeanPost	OK	2.71713	3.44303	0.341594	1.17453	0.0404	0.233891	no
BBS7	BBS7	BBS7	chr4:121824328-121870497	LeanPre	LeanPost	OK	1.54438	1.61017	0.0601818	0.169503	0.76975	0.943707	no
BBS9	BBS9	BBS9	chr7:33129539-33606068	LeanPre	LeanPost	OK	1.47561	1.10363	-0.419061	-1.18451	0.0388	0.228908	no
BBX	BBX	BBX	chr3:107522935-107811329	LeanPre	LeanPost	OK	2.86195	2.69631	-0.0860138	-0.353999	0.53785	0.84863	no
BCAM	BCAM	BCAM	chr19:44809058-44821421	LeanPre	LeanPost	OK	6.20163	5.60818	-0.145116	-0.54579	0.34475	0.720502	no
BCAN	BCAN	BCAN	chr1:156641947-156659532	LeanPre	LeanPost	NOTEST	0.0404544	0.0748269	0.88726	0	1	1	no
BCAP29	BCAP29	BCAP29	chr7:107579976-107623317	LeanPre	LeanPost	OK	12.3456	12.6139	0.031018	0.147752	0.8012	0.95234	no
BCAP31	BCAP31	BCAP31	chrX:153700491-153724746	LeanPre	LeanPost	OK	26.6773	25.4369	-0.0686884	-0.303281	0.59845	0.876979	no
BCAR1	BCAR1	BCAR1	chr16:75229029-75268053	LeanPre	LeanPost	OK	4.2626	10.3731	1.28304	5.14124	5e-05	0.00124739	yes
BCAR3	BCAR3	BCAR3	chr1:93561740-93847150	LeanPre	LeanPost	OK	7.19259	13.1474	0.870189	3.39769	5e-05	0.00124739	yes
BCAR4	BCAR4	BCAR4	chr16:11819834-11828832	LeanPre	LeanPost	NOTEST	0.0943919	0	-inf	0	1	1	no
BCAS1	BCAS1	BCAS1	chr20:53943539-54070765	LeanPre	LeanPost	NOTEST	0.0502473	0.10331	1.03987	0	1	1	no
BCAS2	BCAS2	BCAS2	chr1:114567559-114581644	LeanPre	LeanPost	OK	42.009	37.6261	-0.158966	-0.727676	0.20515	0.576567	no
BCAS3	BCAS3	BCAS3	chr17:60677810-61392838	LeanPre	LeanPost	OK	4.91228	4.58574	-0.0992377	-0.395653	0.494	0.823786	no
BCAS4	BCAS4	BCAS4	chr20:50794893-50877177	LeanPre	LeanPost	NOTEST	0.295752	0.221305	-0.418354	0	1	1	no
BCAT1	BCAT1	BCAT1	chr12:24810023-24949459	LeanPre	LeanPost	NOTEST	0.217629	0.180016	-0.273746	0	1	1	no
BCAT2	BCAT2	BCAT2	chr19:48795061-48811063	LeanPre	LeanPost	OK	15.5091	15.3602	-0.01392	-0.0583145	0.91805	0.983005	no
BCCIP	BCCIP	BCCIP	chr10:125823534-125881315	LeanPre	LeanPost	OK	36.7411	39.5808	0.107406	0.383784	0.5111	0.833144	no
BCDIN3D	BCDIN3D	BCDIN3D	chr12:49828542-49843129	LeanPre	LeanPost	OK	1.54144	1.31767	-0.226297	-0.552625	0.3388	0.715596	no
BCDIN3D-AS1	BCDIN3D-AS1	BCDIN3D-AS1	chr12:49828542-49843129	LeanPre	LeanPost	NOTEST	0.772301	0.581764	-0.408729	0	1	1	no
BCHE	BCHE	BCHE	chr3:165772903-165837465	LeanPre	LeanPost	OK	1.52263	1.4063	-0.114665	-0.290451	0.61385	0.882911	no
BCKDHA	BCKDHA	BCKDHA	chr19:41397788-41425005	LeanPre	LeanPost	OK	40.6147	35.1417	-0.208817	-0.981728	0.09065	0.377941	no
BCKDHB	BCKDHB	BCKDHB	chr6:80106626-80346270	LeanPre	LeanPost	OK	5.97008	5.05048	-0.24133	-0.670013	0.24595	0.627141	no
BCKDK	BCKDK	BCKDK	chr16:31108293-31112791	LeanPre	LeanPost	OK	21.6929	19.4233	-0.159435	-0.725371	0.20525	0.576756	no
BCL10	BCL10	BCL10	chr1:85265775-85278088	LeanPre	LeanPost	OK	1.36879	1.57221	0.199893	0.547406	0.33795	0.714565	no
BCL11A	BCL11A	BCL11A	chr2:60451166-60553498	LeanPre	LeanPost	NOTEST	0.0172973	0.0140878	-0.296104	0	1	1	no
BCL11B	BCL11B	BCL11B	chr14:99169287-99271713	LeanPre	LeanPost	NOTEST	0.0281242	0.0435636	0.631312	0	1	1	no
BCL2	BCL2	BCL2	chr18:63123345-63319380	LeanPre	LeanPost	OK	14.5718	9.18503	-0.665819	-3.16728	5e-05	0.00124739	yes
BCL2A1	BCL2A1	BCL2A1	chr15:79960889-79971301	LeanPre	LeanPost	NOTEST	0.219548	0.177333	-0.308078	0	1	1	no
BCL2L1	BCL2L1	BCL2L1	chr20:31664457-31723409	LeanPre	LeanPost	OK	6.68066	11.1537	0.739456	3.05016	5e-05	0.00124739	yes
BCL2L10	BCL2L10	BCL2L10	chr15:52109265-52112775	LeanPre	LeanPost	NOTEST	0	0	0	0	1	1	no
BCL2L11	BCL2L11	BCL2L11	chr2:111120913-111168445	LeanPre	LeanPost	OK	4.36271	4.68926	0.104133	0.382269	0.4693	0.808883	no
BCL2L12	BCL2L12	BCL2L12	chr19:49659568-49673916	LeanPre	LeanPost	OK	2.65602	2.49775	-0.0886361	-0.166933	0.73525	0.931064	no
BCL2L13	BCL2L13	BCL2L13	chr22:17638583-17730855	LeanPre	LeanPost	OK	25.0997	24.5416	-0.0324428	-0.158292	0.77825	0.94611	no
BCL2L14	BCL2L14	BCL2L14	chr12:12070943-12099693	LeanPre	LeanPost	NOTEST	0	0	0	0	1	1	no
BCL2L15	BCL2L15	BCL2L15	chr1:113812611-113905124	LeanPre	LeanPost	NOTEST	0.154962	0.0619731	-1.3222	0	1	1	no
BCL2L2	BCL2L2	BCL2L2	chr14:23306761-23326185	LeanPre	LeanPost	OK	5.7645	6.23599	0.113422	0.286867	0.61965	0.885718	no
BCL2L2-PABPN1	BCL2L2-PABPN1	BCL2L2-PABPN1	chr14:23306761-23326185	LeanPre	LeanPost	OK	20.3925	24.5449	0.267389	0.96369	0.0924	0.38206	no
BCL3	BCL3	BCL3	chr19:44748720-44760044	LeanPre	LeanPost	OK	0.59205	1.70736	1.52798	2.74206	0.0002	0.00425374	yes
BCL6	BCL6	BCL6	chr3:187698258-187745725	LeanPre	LeanPost	OK	77.1387	51.3778	-0.58631	-2.85438	5e-05	0.00124739	yes
BCL6B	BCL6B	BCL6B	chr17:7023049-7029642	LeanPre	LeanPost	OK	3.24285	7.06707	1.12385	4.36706	5e-05	0.00124739	yes
BCL7A	BCL7A	BCL7A	chr12:122021885-122062044	LeanPre	LeanPost	OK	4.61123	3.86896	-0.253206	-0.99344	0.0852	0.365569	no
BCL7B	BCL7B	BCL7B	chr7:73536352-73557735	LeanPre	LeanPost	OK	24.1928	23.2337	-0.0583554	-0.262673	0.6436	0.896787	no
BCL7C	BCL7C	BCL7C	chr16:30834040-30895218	LeanPre	LeanPost	OK	7.23621	7.45058	0.0421181	0.121562	0.83325	0.962279	no
BCL9	BCL9	BCL9	chr1:147541500-147626219	LeanPre	LeanPost	OK	2.97849	2.01788	-0.561742	-2.17674	0.0004	0.00761978	yes
BCL9L	BCL9L	BCL9L	chr11:118883765-118910904	LeanPre	LeanPost	OK	4.15693	5.5317	0.412204	1.85582	0.00125	0.0191697	yes
BCLAF1	BCLAF1	BCLAF1	chr6:136256862-136289851	LeanPre	LeanPost	OK	14.2568	16.7667	0.233949	1.13415	0.04815	0.26184	no
BCO1	BCO1	BCO1	chr16:81238690-81291142	LeanPre	LeanPost	NOTEST	0.0157212	0	-inf	0	1	1	no
BCO2	BCO2	BCO2	chr11:112175484-112218926	LeanPre	LeanPost	OK	10.0705	8.08276	-0.317217	-1.3387	0.0195	0.146885	no
BCOR	BCOR	BCOR	chrX:40051245-40177329	LeanPre	LeanPost	OK	5.45908	6.42276	0.234534	1.04742	0.06765	0.319429	no
BCORL1	BCORL1	BCORL1	chrX:130005187-130058083	LeanPre	LeanPost	OK	0.555091	1.04697	0.915416	2.70663	5e-05	0.00124739	yes
BCORP1	BCORP1	BCORP1	chrY:19455430-19503153	LeanPre	LeanPost	NOTEST	0.0132417	0.0112274	-0.238062	0	1	1	no
BCR	BCR	BCR	chr22:23180364-23318037	LeanPre	LeanPost	NOTEST	0.383323	0.456479	0.251987	0	1	1	no
BCRP2	BCRP2	BCRP2	chr22:21103015-21122286	LeanPre	LeanPost	NOTEST	0	0	0	0	1	1	no
BCRP3	BCRP3	BCRP3	chr22:24632914-24659147	LeanPre	LeanPost	NOTEST	0.063889	0.0574407	-0.153493	0	1	1	no
BCS1L	BCS1L	BCS1L	chr2:218659655-218663443	LeanPre	LeanPost	OK	10.5074	9.96906	-0.0758698	-0.285049	0.61825	0.88489	no
BCYRN1	BCYRN1	BCYRN1	chr2:47192404-47345074	LeanPre	LeanPost	NOTEST	0	0	0	0	1	1	no
BDH1	BDH1	BDH1	chr3_KI270782v1_alt:2895-49100	LeanPre	LeanPost	NOTEST	0.0135212	0	-inf	0	1	1	no
BDH2	BDH2	BDH2	chr4:103077624-103099867	LeanPre	LeanPost	OK	4.8706	4.71698	-0.0462336	-0.175176	0.76175	0.941004	no
BDKRB1	BDKRB1	BDKRB1	chr14:96256209-96264763	LeanPre	LeanPost	NOTEST	0	0	0	0	1	1	no
BDKRB2	BDKRB2	BDKRB2	chr14:96204797-96244329	LeanPre	LeanPost	NOTEST	0.0863744	0.453876	2.39362	0	1	1	no
BDNF	BDNF	BDNF	chr11:27506851-27722058	LeanPre	LeanPost	NOTEST	0.045603	0.346164	2.92426	0	1	1	no
BDNF-AS	BDNF-AS	BDNF-AS	chr11:27506851-27722058	LeanPre	LeanPost	NOTEST	0.793946	0.484044	-0.713904	0	1	1	no
BDP1	BDP1	BDP1	chr5_KI270897v1_alt:985598-1097797	LeanPre	LeanPost	NOTEST	0	0	0	0	1	1	no
BEAN1	BEAN1	BEAN1	chr16:66427296-66493529	LeanPre	LeanPost	NOTEST	0	0.0257015	inf	0	1	1	no
BEAN1-AS1	BEAN1-AS1	BEAN1-AS1	chr16:66427296-66493529	LeanPre	LeanPost	NOTEST	0.286228	0	-inf	0	1	1	no
BECN1	BECN1	BECN1	chr17:42798835-42824292	LeanPre	LeanPost	OK	44.4288	39.9076	-0.154831	-0.747438	0.18815	0.552922	no
BECN2	BECN2	BECN2	chr1:241957766-241959062	LeanPre	LeanPost	NOTEST	0	0	0	0	1	1	no
BEGAIN	BEGAIN	BEGAIN	chr14:100537146-100569794	LeanPre	LeanPost	NOTEST	0.0650297	0.0542655	-0.261063	0	1	1	no
BEND2	BEND2	BEND2	chrX:18162930-18220904	LeanPre	LeanPost	NOTEST	0	0.00759814	inf	0	1	1	no
BEND3	BEND3	BEND3	chr6:107065180-107114432	LeanPre	LeanPost	NOTEST	0.287813	0.390233	0.4392	0	1	1	no
BEND3P3	BEND3P3	BEND3P3	chr10:79682974-79688894	LeanPre	LeanPost	NOTEST	0	0	0	0	1	1	no
BEND4	BEND4	BEND4	chr4:42110852-42152878	LeanPre	LeanPost	NOTEST	0.00407256	0	-inf	0	1	1	no
BEND5	BEND5	BEND5	chr1:48532854-50023954	LeanPre	LeanPost	OK	1.29867	1.09823	-0.241859	-0.450332	0.37915	0.749848	no
BEND6	BEND6	BEND6	chr6:56954974-57027344	LeanPre	LeanPost	NOTEST	0.101399	0	-inf	0	1	1	no
BEND7	BEND7	BEND7	chr10:13438483-13502976	LeanPre	LeanPost	OK	5.14155	5.64655	0.135167	0.471359	0.41235	0.774158	no
BEST1	BEST1	BEST1	chr11:61949883-61967660	LeanPre	LeanPost	NOTEST	0.0846715	0.0639188	-0.405635	0	1	1	no
BEST2	BEST2	BEST2	chr19:12752592-12758457	LeanPre	LeanPost	NOTEST	0	0	0	0	1	1	no
BEST3	BEST3	BEST3	chr12:69643507-69699416	LeanPre	LeanPost	OK	15.674	15.5738	-0.00924763	-0.0389535	0.9479	0.98944	no
BEST4	BEST4	BEST4	chr1:44783584-44787754	LeanPre	LeanPost	NOTEST	0.0184685	0.038642	1.0651	0	1	1	no
BET1	BET1	BET1	chr7:93991687-94004378	LeanPre	LeanPost	OK	2.89188	2.24404	-0.36591	-1.19627	0.0386	0.22809	no
BET1L	BET1L	BET1L	chr11:202923-207422	LeanPre	LeanPost	OK	5.68674	5.32488	-0.094852	-0.36715	0.51215	0.833749	no
BEX1	BEX1	BEX1	chrX:103062652-103064240	LeanPre	LeanPost	NOTEST	0	0	0	0	1	1	no
BEX2	BEX2	BEX2	chrX:103309345-103311046	LeanPre	LeanPost	OK	1.89892	1.65421	-0.199032	-0.280195	0.56295	0.860861	no
BEX4	BEX4	BEX4	chrX:103215091-103217200	LeanPre	LeanPost	OK	2.24865	1.66214	-0.436014	-0.817499	0.1207	0.441175	no
BEX5	BEX5	BEX5	chrX:102153706-102156014	LeanPre	LeanPost	NOTEST	0.0604288	0.0492097	-0.296292	0	1	1	no
BFAR	BFAR	BFAR	chr16_KI270853v1_alt:205666-242094	LeanPre	LeanPost	NOTEST	0	0	0	0	1	1	no
BFSP1	BFSP1	BFSP1	chr20:17493904-17569220	LeanPre	LeanPost	NOTEST	0.25967	0.110034	-1.23873	0	1	1	no
BFSP2	BFSP2	BFSP2	chr3:133399994-133475212	LeanPre	LeanPost	NOTEST	0	0	0	0	1	1	no
BGLAP	BGLAP	BGLAP	chr1:156212987-156248117	LeanPre	LeanPost	NOTEST	0.47372	0.577221	0.28509	0	1	1	no
BGLT3	BGLT3	BGLT3	chr11:5244553-5245546	LeanPre	LeanPost	NOTEST	0	0	0	0	1	1	no
BGN	BGN	BGN	chrX:153447664-153509546	LeanPre	LeanPost	OK	2.9721	2.4957	-0.252037	-0.709756	0.2192	0.594497	no
BHLHA15	BHLHA15	BHLHA15	chr7:98212253-98212959	LeanPre	LeanPost	NOTEST	0	0	0	0	1	1	no
BHLHA9	BHLHA9	BHLHA9	chr17:1270563-1271271	LeanPre	LeanPost	NOTEST	0	0	0	0	1	1	no
BHLHB9	BHLHB9	BHLHB9	chrX:102720713-102752441	LeanPre	LeanPost	OK	2.13992	1.52516	-0.488595	-1.52187	0.00755	0.075426	no
BHLHE22	BHLHE22	BHLHE22	chr8:64580237-64583634	LeanPre	LeanPost	NOTEST	0.0470779	0.0495907	0.0750215	0	1	1	no
BHLHE23	BHLHE23	BHLHE23	chr20:63005978-63007035	LeanPre	LeanPost	NOTEST	0	0	0	0	1	1	no
BHLHE40	BHLHE40	BHLHE40	chr3:4896808-4985180	LeanPre	LeanPost	OK	23.1802	69.8411	1.59118	7.61407	5e-05	0.00124739	yes
BHLHE40-AS1	BHLHE40-AS1	BHLHE40-AS1	chr3:4896808-4985180	LeanPre	LeanPost	NOTEST	0.715523	0.499772	-0.517727	0	1	1	no
BHLHE41	BHLHE41	BHLHE41	chr12:26120025-26125070	LeanPre	LeanPost	OK	43.5706	29.2291	-0.57595	-2.81032	5e-05	0.00124739	yes
BHMG1	BHMG1	BHMG1	chr19:45733250-45764539	LeanPre	LeanPost	NOTEST	0	0	0	0	1	1	no
BHMT	BHMT	BHMT	chr5:79111780-79132290	LeanPre	LeanPost	NOTEST	0.0187812	0.0464962	1.30782	0	1	1	no
BHMT2	BHMT2	BHMT2	chr5:79069723-79090074	LeanPre	LeanPost	OK	7.37768	5.66736	-0.38049	-1.50577	0.009	0.0857614	no
BICC1	BICC1	BICC1	chr10:58513143-58831437	LeanPre	LeanPost	OK	2.17841	2.63489	0.274468	1.02681	0.0757	0.340925	no
BICD1	BICD1	BICD1	chr12:32107250-32378207	LeanPre	LeanPost	NOTEST	0.392553	0.307418	-0.352685	0	1	1	no
BICD2	BICD2	BICD2	chr9:92711362-92764801	LeanPre	LeanPost	OK	7.08151	9.33237	0.398187	1.78386	0.00215	0.0294027	yes
BID	BID	BID	chr22:17734139-17774665	LeanPre	LeanPost	NOTEST	0.94815	0.829139	-0.1935	0	1	1	no
BIK	BIK	BIK	chr22:43110747-43129712	LeanPre	LeanPost	NOTEST	0	0	0	0	1	1	no
BIN1	BIN1	BIN1	chr2:127048022-127107327	LeanPre	LeanPost	OK	469.395	462.516	-0.0213013	-0.0997576	0.8611	0.968588	no
BIN2	BIN2	BIN2	chr12:51281037-51324680	LeanPre	LeanPost	NOTEST	0.486684	0.323705	-0.588308	0	1	1	no
BIN3	BIN3	BIN3	chr8:22604631-22669148	LeanPre	LeanPost	OK	1.66044	2.93087	0.819768	1.02783	0.0829	0.360153	no
BIN3-IT1	BIN3-IT1	BIN3-IT1	chr8:22604631-22669148	LeanPre	LeanPost	NOTEST	0	0.0205868	inf	0	1	1	no
BIRC2	BIRC2	BIRC2	chr11:102347181-102378670	LeanPre	LeanPost	OK	19.7383	21.709	0.137295	0.5898	0.30155	0.682833	no
BIRC3	BIRC3	BIRC3	chr11:102317449-102339403	LeanPre	LeanPost	OK	1.01287	1.29606	0.355688	1.05632	0.063	0.306523	no
BIRC5	BIRC5	BIRC5	chr17:78214195-78225635	LeanPre	LeanPost	NOTEST	0	0.0262835	inf	0	1	1	no
BIRC6	BIRC6	BIRC6	chr2:32357027-32618898	LeanPre	LeanPost	OK	3.69535	3.87738	0.0693714	0.327736	0.564	0.86143	no
BIRC6-AS2	BIRC6-AS2	BIRC6-AS2	chr2:32357027-32618898	LeanPre	LeanPost	NOTEST	0	0	0	0	1	1	no
BIRC7	BIRC7	BIRC7	chr20:63235882-63240507	LeanPre	LeanPost	NOTEST	0	0	0	0	1	1	no
BIRC8	BIRC8	BIRC8	chr19:53289600-53291622	LeanPre	LeanPost	NOTEST	0	0	0	0	1	1	no
BISPR	BISPR,MVB12A	BISPR,MVB12A	chr19:17405685-17425339	LeanPre	LeanPost	NOTEST	0.175818	0.170434	-0.0448691	0	1	1	no
BIVM	BIVM	BIVM	chr13:102784280-102876001	LeanPre	LeanPost	OK	13.1628	10.9637	-0.26374	-0.843919	0.14345	0.483768	no
BIVM-ERCC5	BIVM-ERCC5	BIVM-ERCC5	chr13:102784280-102876001	LeanPre	LeanPost	OK	3.58175	4.13461	0.207086	0.286777	0.6122	0.882144	no
BLACAT1	BLACAT1	BLACAT1	chr1:205434885-205456086	LeanPre	LeanPost	NOTEST	0	0	0	0	1	1	no
BLACE	BLACE	BLACE	chr7:155356987-155367933	LeanPre	LeanPost	NOTEST	0	0	0	0	1	1	no
BLCAP	BLCAP	BLCAP	chr20:37517416-37527931	LeanPre	LeanPost	OK	118.321	102.176	-0.21165	-1.03818	0.06775	0.319686	no
BLID	BLID	BLID	chr11:122089102-122203062	LeanPre	LeanPost	NOTEST	0	0	0	0	1	1	no
BLK	BLK	BLK	chr8:11494011-11564599	LeanPre	LeanPost	NOTEST	0	0.0140951	inf	0	1	1	no
BLM	BLM	BLM	chr15:90717326-90815462	LeanPre	LeanPost	NOTEST	0.0692948	0.122053	0.816687	0	1	1	no
BLMH	BLMH	BLMH	chr17:30248194-30292166	LeanPre	LeanPost	OK	8.84989	9.81762	0.149714	0.628761	0.2701	0.653004	no
BLNK	BLNK	BLNK	chr10:96191698-96271576	LeanPre	LeanPost	NOTEST	0.113398	0.15403	0.441821	0	1	1	no
BLOC1S1	BLOC1S1	BLOC1S1	chr12:55716033-55724742	LeanPre	LeanPost	OK	81.979	79.738	-0.0399873	-0.151095	0.7943	0.950236	no
BLOC1S1-RDH5	BLOC1S1-RDH5	BLOC1S1-RDH5	chr12:55716033-55724742	LeanPre	LeanPost	OK	0.107792	2.48508	4.52697	1.30115	0.22365	0.600099	no
BLOC1S2	BLOC1S2	BLOC1S2	chr10:100273277-100286712	LeanPre	LeanPost	OK	10.6167	12.0134	0.178302	0.769624	0.186	0.54975	no
BLOC1S3	BLOC1S3	BLOC1S3	chr19:45178744-45181801	LeanPre	LeanPost	OK	0.880598	1.2355	0.488536	1.12254	0.05125	0.272482	no
BLOC1S4	BLOC1S4	BLOC1S4	chr4:6716114-6717660	LeanPre	LeanPost	OK	1.91886	1.96998	0.0379304	0.0894105	0.88205	0.975239	no
BLOC1S5	BLOC1S5	BLOC1S5	chr6:7726777-8102595	LeanPre	LeanPost	OK	4.75735	4.2986	-0.146291	-0.325306	0.5697	0.863656	no
BLOC1S5-TXNDC5	BLOC1S5-TXNDC5	BLOC1S5-TXNDC5	chr6:7726777-8102595	LeanPre	LeanPost	OK	1.37202	1.50167	0.130275	0.0656857	0.9064	0.98043	no
BLOC1S6	BLOC1S6	BLOC1S6	chr15:45587122-45609716	LeanPre	LeanPost	OK	14.4211	14.4238	0.000271481	0.00125362	0.9981	0.998875	no
BLVRA	BLVRA	BLVRA	chr7:43758672-43807342	LeanPre	LeanPost	OK	23.1639	23.3259	0.0100551	0.041763	0.9396	0.987976	no
BLVRB	BLVRB	BLVRB	chr19:40447783-40465818	LeanPre	LeanPost	OK	57.2176	58.4814	0.031518	0.142401	0.80385	0.95339	no
BLZF1	BLZF1	BLZF1	chr1:169106708-169460669	LeanPre	LeanPost	OK	3.37032	3.27769	-0.0402059	-0.0270571	0.9628	0.993291	no
BMF	BMF	BMF	chr15:40087890-40108884	LeanPre	LeanPost	OK	0.550216	2.3716	2.10779	5.08948	5e-05	0.00124739	yes
BMI1	BMI1	BMI1	chr10:22316382-22331485	LeanPre	LeanPost	OK	3.56929	4.91987	0.46298	0.552281	0.34715	0.722339	no
BMP1	BMP1	BMP1	chr8:22165139-22212326	LeanPre	LeanPost	OK	2.51218	2.33022	-0.108473	-0.344531	0.5451	0.852236	no
BMP10	BMP10	BMP10	chr2:68865480-68871517	LeanPre	LeanPost	NOTEST	0	0	0	0	1	1	no
BMP15	BMP15	BMP15	chrX:50910734-50916641	LeanPre	LeanPost	NOTEST	0.035181	0	-inf	0	1	1	no
BMP2	BMP2	BMP2	chr20:6768097-6780263	LeanPre	LeanPost	OK	0.351624	1.33233	1.92185	3.52166	5e-05	0.00124739	yes
BMP2K	BMP2K	BMP2K	chr4:78776377-78912187	LeanPre	LeanPost	NOTEST	0.702296	0.967733	0.46253	0	1	1	no
BMP3	BMP3	BMP3	chr4:81030964-81057531	LeanPre	LeanPost	NOTEST	0.0208668	0.045246	1.11658	0	1	1	no
BMP4	BMP4	BMP4	chr14:53949735-53956836	LeanPre	LeanPost	OK	2.37216	2.40439	0.0194713	0.0501805	0.9274	0.98542	no
BMP5	BMP5	BMP5	chr6:55755439-55875577	LeanPre	LeanPost	OK	2.17316	1.60251	-0.43946	-1.15542	0.04715	0.258248	no
BMP6	BMP6	BMP6	chr6:7726777-8102595	LeanPre	LeanPost	OK	1.17956	1.31435	0.156099	0.188873	0.7409	0.93287	no
BMP7	BMP7	BMP7	chr20:57168752-57266651	LeanPre	LeanPost	NOTEST	0.099901	0.0613528	-0.70337	0	1	1	no
BMP7-AS1	BMP7-AS1	BMP7-AS1	chr20:57168752-57266651	LeanPre	LeanPost	NOTEST	0	0	0	0	1	1	no
BMP8A	BMP8A	BMP8A	chr1:39491645-39559698	LeanPre	LeanPost	NOTEST	0.0292396	0.069153	1.24187	0	1	1	no
BMP8B	BMP8B	BMP8B	chr1:39738844-39788861	LeanPre	LeanPost	NOTEST	0.0636563	0.0572794	-0.152287	0	1	1	no
BMPER	BMPER	BMPER	chr7:33904910-34155872	LeanPre	LeanPost	NOTEST	0.543028	0.62304	0.198297	0	1	1	no
BMPR1A	BMPR1A	BMPR1A	chr10:86756638-86925188	LeanPre	LeanPost	OK	5.65106	4.69587	-0.267128	-1.07626	0.06105	0.300694	no
BMPR1B	BMPR1B	BMPR1B	chr4:94757976-95158450	LeanPre	LeanPost	OK	1.39341	0.964567	-0.530666	-1.61347	0.00455	0.0519925	no
BMPR1B-AS1	BMPR1B-AS1	BMPR1B-AS1	chr4:94743667-94757533	LeanPre	LeanPost	NOTEST	0	0	0	0	1	1	no
BMPR2	BMPR2	BMPR2	chr2:202376326-202567751	LeanPre	LeanPost	OK	5.43012	5.87151	0.112749	0.538532	0.3455	0.720996	no
BMS1	BMS1	BMS1	chr10:42782505-42834937	LeanPre	LeanPost	OK	6.06801	6.17162	0.0244274	0.113618	0.84105	0.96419	no
BMS1P17	BMS1P17	BMS1P17	chr14:19062371-19107497	LeanPre	LeanPost	NOTEST	0	0	0	0	1	1	no
BMS1P18	BMS1P18	BMS1P18	chr22:15784953-15827434	LeanPre	LeanPost	NOTEST	0	0	0	0	1	1	no
BMS1P20	BMS1P20	BMS1P20	chr22:22298097-22322968	LeanPre	LeanPost	OK	2.87717	2.42467	-0.246863	-0.709248	0.2161	0.590526	no
BMS1P21	BMS1P21	BMS1P21	chr10:79904897-79931801	LeanPre	LeanPost	NOTEST	0.130591	0	-inf	0	1	1	no
BMS1P4	BMS1P4	BMS1P4	chr10:73699150-73730514	LeanPre	LeanPost	OK	1.24421	1.18847	-0.0661255	-0.141767	0.8076	0.95457	no
BMS1P5	BMS1P5	BMS1P5	chr10:46759022-46811988	LeanPre	LeanPost	NOTEST	0.365831	0.350781	-0.0606103	0	1	1	no
BMS1P6	BMS1P6	BMS1P6	chr10:47535580-47553523	LeanPre	LeanPost	NOTEST	0.0651057	0.065047	-0.0013022	0	1	1	no
BMX	BMX	BMX	chrX:15500776-15556529	LeanPre	LeanPost	NOTEST	0.265947	0.253709	-0.0679687	0	1	1	no
BNC1	BNC1	BNC1	chr15:83255902-83284716	LeanPre	LeanPost	NOTEST	0.00792949	0.0151811	0.936979	0	1	1	no
BNC2	BNC2	BNC2	chr9:16409502-16870788	LeanPre	LeanPost	NOTEST	0.686265	0.859397	0.324559	0	1	1	no
BNIP1	BNIP1	BNIP1	chr5:173144441-173164387	LeanPre	LeanPost	OK	3.91094	5.22512	0.417949	1.16042	0.03825	0.226765	no
BNIP2	BNIP2	BNIP2	chr15:59662862-59689443	LeanPre	LeanPost	OK	16.2576	16.6266	0.0323859	0.146901	0.7886	0.948723	no
BNIP3	BNIP3	BNIP3	chr10:131967682-131982013	LeanPre	LeanPost	OK	70.5878	68.7408	-0.0382527	-0.186678	0.74585	0.935114	no
BNIP3L	BNIP3L	BNIP3L	chr8:26383006-26413128	LeanPre	LeanPost	OK	6.52473	6.54128	0.0036544	0.0153293	0.9799	0.996098	no
BNIPL	BNIPL	BNIPL	chr1:151036552-151047600	LeanPre	LeanPost	NOTEST	0.0915672	0.261813	1.51564	0	1	1	no
BOC	BOC	BOC	chr3:113211464-113441514	LeanPre	LeanPost	OK	1.68684	1.70579	0.0161187	0.0389663	0.94745	0.989388	no
BOD1	BOD1	BOD1	chr5:173607144-173616663	LeanPre	LeanPost	OK	24.9737	26.2072	0.0695586	0.321454	0.57835	0.868033	no
BOD1L1	BOD1L1	BOD1L1	chr4:13568741-13627704	LeanPre	LeanPost	OK	2.49185	2.65221	0.0899757	0.389307	0.4972	0.825631	no
BOD1L2	BOD1L2	BOD1L2	chr18:57147061-57150408	LeanPre	LeanPost	NOTEST	0	0	0	0	1	1	no
BOK	BOK	BOK	chr2:241544385-241574138	LeanPre	LeanPost	OK	1.39291	1.99568	0.518775	1.39904	0.0144	0.119341	no
BOK-AS1	BOK-AS1	BOK-AS1	chr2:241544385-241574138	LeanPre	LeanPost	NOTEST	0	0	0	0	1	1	no
BOLA1	BOLA1	BOLA1	chr1:149899601-149900795	LeanPre	LeanPost	OK	5.73099	6.82448	0.251936	0.690211	0.22935	0.60681	no
BOLA2	BOLA2	BOLA2	chr16:29453592-29467578	LeanPre	LeanPost	NOTEST	0	0	0	0	1	1	no
BOLA2B	BOLA2B	BOLA2B	chr16:30192934-30206927	LeanPre	LeanPost	NOTEST	0	0	0	0	1	1	no
BOLA3	BOLA3	BOLA3	chr2:74135400-74147912	LeanPre	LeanPost	OK	57.6081	54.6673	-0.0755939	-0.296683	0.6014	0.878242	no
BOLA3-AS1	BOLA3-AS1	BOLA3-AS1	chr2:74147980-74152389	LeanPre	LeanPost	OK	1.1552	0.718799	-0.684489	-0.558458	0.2987	0.679816	no
BOLL	BOLL	BOLL	chr2:197726878-197786312	LeanPre	LeanPost	OK	2.04592	2.32998	0.187568	0.555194	0.31415	0.693369	no
BOP1	BOP1	BOP1	chr8:144262045-144291438	LeanPre	LeanPost	OK	7.2317	6.37602	-0.181679	-0.699758	0.21695	0.591569	no
BORA	BORA	BORA	chr13:72708356-73016453	LeanPre	LeanPost	NOTEST	0.362611	0.254564	-0.510395	0	1	1	no
BPESC1	BPESC1	BPESC1	chr3:139104184-139125163	LeanPre	LeanPost	NOTEST	0	0	0	0	1	1	no
BPGM	BPGM	BPGM	chr7:134646778-134679815	LeanPre	LeanPost	OK	17.6594	16.9489	-0.0592455	-0.257327	0.6525	0.900507	no
BPHL	BPHL	BPHL	chr6:3118375-3153198	LeanPre	LeanPost	OK	6.87226	5.16759	-0.411292	-1.44602	0.01125	0.100217	no
BPI	BPI	BPI	chr20:38304149-38337503	LeanPre	LeanPost	NOTEST	0.0489663	0	-inf	0	1	1	no
BPIFA1	BPIFA1	BPIFA1	chr20:33235995-33243309	LeanPre	LeanPost	NOTEST	0	0	0	0	1	1	no
BPIFA2	BPIFA2	BPIFA2	chr20:33168153-33181417	LeanPre	LeanPost	NOTEST	0	0	0	0	1	1	no
BPIFA3	BPIFA3	BPIFA3	chr20:33217309-33227806	LeanPre	LeanPost	NOTEST	0	0	0	0	1	1	no
BPIFA4P	BPIFA4P	BPIFA4P	chr20:33193604-33210462	LeanPre	LeanPost	NOTEST	0	0	0	0	1	1	no
BPIFB1	BPIFB1	BPIFB1	chr20:33283134-33309878	LeanPre	LeanPost	NOTEST	0	0	0	0	1	1	no
BPIFB2	BPIFB2	BPIFB2	chr20:33007577-33023709	LeanPre	LeanPost	NOTEST	0	0	0	0	1	1	no
BPIFB3	BPIFB3	BPIFB3	chr20:33055330-33073637	LeanPre	LeanPost	NOTEST	0	0	0	0	1	1	no
BPIFB4	BPIFB4	BPIFB4	chr20:33081511-33111751	LeanPre	LeanPost	NOTEST	0	0	0	0	1	1	no
BPIFB6	BPIFB6	BPIFB6	chr20:33031647-33044047	LeanPre	LeanPost	NOTEST	0	0	0	0	1	1	no
BPIFC	BPIFC	BPIFC	chr22:32413846-32457386	LeanPre	LeanPost	NOTEST	0	0	0	0	1	1	no
BPNT1	BPNT1	BPNT1	chr1:220057481-220089853	LeanPre	LeanPost	OK	4.24442	4.30684	0.0210605	0.072731	0.89695	0.978288	no
BPTF	BPTF	BPTF	chr17:67825663-67984378	LeanPre	LeanPost	OK	3.13438	3.367	0.103281	0.460215	0.425	0.782078	no
BPY2	BPY2	BPY2	chrY:24618003-24639205	LeanPre	LeanPost	NOTEST	0	0	0	0	1	1	no
BPY2B	BPY2B	BPY2B	chrY:25030900-25052104	LeanPre	LeanPost	NOTEST	0	0	0	0	1	1	no
BRAF	BRAF	BRAF	chr7:140734012-140924764	LeanPre	LeanPost	OK	0.563901	1.22617	1.12064	2.37642	0.0002	0.00425374	yes
BRAP	BRAP	BRAP	chr12:111642145-111685996	LeanPre	LeanPost	OK	4.62564	4.94865	0.0973818	0.396932	0.48195	0.816977	no
BRAT1	BRAT1	BRAT1	chr7:2537809-2555758	LeanPre	LeanPost	OK	1.38788	1.98349	0.515159	1.46881	0.01215	0.105919	no
BRCA1	BRCA1	BRCA1	chr17:43044294-43125483	LeanPre	LeanPost	OK	1.01301	1.15019	0.18323	0.453392	0.41155	0.773578	no
BRCA2	BRCA2	BRCA2	chr13:32315479-32399672	LeanPre	LeanPost	NOTEST	0.0163701	0	-inf	0	1	1	no
BRCAT107	BRCAT107	BRCAT107	chr5:44495144-44510282	LeanPre	LeanPost	NOTEST	0.882578	0.90509	0.0363378	0	1	1	no
BRCAT54	BRCAT54	BRCAT54	chr5:44744327-44808793	LeanPre	LeanPost	NOTEST	0.371662	0.600265	0.691608	0	1	1	no
BRCC3	BRCC3	BRCC3	chrX:155071419-155123074	LeanPre	LeanPost	OK	9.84026	10.0319	0.0278287	0.120902	0.8345	0.962483	no
BRD1	BRD1	BRD1	chr22:49773277-49827548	LeanPre	LeanPost	OK	4.22385	5.84575	0.468828	1.93185	0.0011	0.017302	yes
BRD2	BRD2	BRD2	chr6_GL000256v2_alt:4367906-4430762	LeanPre	LeanPost	NOTEST	0.226814	0.348505	0.619668	0	1	1	no
BRD3	BRD3	BRD3	chr9:134025438-134068019	LeanPre	LeanPost	OK	5.23364	4.57546	-0.193896	-0.815097	0.1558	0.503843	no
BRD4	BRD4	BRD4	chr19:15237489-15280451	LeanPre	LeanPost	OK	8.14067	10.7743	0.404371	1.85433	0.00135	0.0204403	yes
BRD7	BRD7	BRD7	chr16:50319017-50368934	LeanPre	LeanPost	OK	17.4428	17.9008	0.0373909	0.1679	0.7702	0.943777	no
BRD7P3	BRD7P3	BRD7P3	chr6:118460771-118710075	LeanPre	LeanPost	NOTEST	0	0	0	0	1	1	no
BRD8	BRD8	BRD8	chr5:138139769-138178669	LeanPre	LeanPost	OK	10.1307	10.7273	0.0825634	0.358865	0.5369	0.848106	no
BRD9	BRD9	BRD9	chr5:863734-892824	LeanPre	LeanPost	OK	7.03751	5.80276	-0.278326	-1.08661	0.05825	0.293307	no
BRDT	BRDT	BRDT	chr1:91949370-92014428	LeanPre	LeanPost	NOTEST	0	0	0	0	1	1	no
BRDTP1	BRDTP1	BRDTP1	chrX:96337085-96337902	LeanPre	LeanPost	NOTEST	0	0	0	0	1	1	no
BRE	BRE	BRE	chr2:27781363-28338900	LeanPre	LeanPost	OK	19.1756	16.7375	-0.196188	-0.796087	0.16635	0.520507	no
BRE-AS1	BRE-AS1	BRE-AS1	chr2:27781363-28338900	LeanPre	LeanPost	OK	0.0496065	1.95344	5.29935	1.5305	0.2114	0.58534	no
BREA2	BREA2	BREA2	chr8_KI270816v1_alt:174161-175460	LeanPre	LeanPost	NOTEST	0	0	0	0	1	1	no
BRF1	BRF1	BRF1	chr14:105209285-105398147	LeanPre	LeanPost	OK	4.62053	4.66266	0.0130946	0.0150191	0.97755	0.996017	no
BRF2	BRF2	BRF2	chr8:37796882-37849913	LeanPre	LeanPost	OK	9.08504	11.7174	0.367089	1.2637	0.02755	0.184059	no
BRI3	BRI3	BRI3	chr7:98281666-98401115	LeanPre	LeanPost	OK	40.9782	42.0748	0.0381016	0.154379	0.79125	0.949428	no
BRI3BP	BRI3BP	BRI3BP	chr12:124993647-125027423	LeanPre	LeanPost	NOTEST	0.213589	0.65519	1.61707	0	1	1	no
BRICD5	BRICD5	BRICD5	chr16:2205176-2211068	LeanPre	LeanPost	OK	1.60614	1.9411	0.273279	0.256001	0.6527	0.900606	no
BRINP1	BRINP1	BRINP1	chr9:119166629-119369461	LeanPre	LeanPost	NOTEST	0.0288308	0.0122228	-1.23803	0	1	1	no
BRINP2	BRINP2	BRINP2	chr1:177171387-177282422	LeanPre	LeanPost	NOTEST	0	0	0	0	1	1	no
BRINP3	BRINP3	BRINP3	chr1:190097666-190477629	LeanPre	LeanPost	NOTEST	0.0399901	0.0113252	-1.82011	0	1	1	no
BRIP1	BRIP1	BRIP1	chr17:61679185-61863559	LeanPre	LeanPost	NOTEST	0.0137581	0.0130483	-0.0764233	0	1	1	no
BRIX1	BRIX1	BRIX1	chr5:34915714-34925682	LeanPre	LeanPost	OK	5.63481	6.15629	0.127694	0.400881	0.4781	0.814626	no
BRK1	BRK1	BRK1	chr3:10115648-10127190	LeanPre	LeanPost	OK	73.1686	63.9184	-0.194994	-0.928413	0.1075	0.415808	no
BRMS1	BRMS1	BRMS1	chr11:66337332-66345111	LeanPre	LeanPost	OK	5.19576	5.51232	0.0853245	0.272076	0.6375	0.893986	no
BRMS1L	BRMS1L	BRMS1L	chr14:35826390-35871963	LeanPre	LeanPost	OK	9.18911	8.55119	-0.103799	-0.433101	0.451	0.797424	no
BROX	BROX	BROX	chr1:222712552-222735196	LeanPre	LeanPost	OK	10.9925	10.5636	-0.0574089	-0.204595	0.7033	0.919745	no
BRPF1	BRPF1	BRPF1	chr3:9731749-9748015	LeanPre	LeanPost	OK	1.90054	2.23314	0.23266	0.808336	0.1582	0.507577	no
BRPF3	BRPF3	BRPF3	chr6:36196772-36232790	LeanPre	LeanPost	OK	4.55013	5.44868	0.259999	1.14001	0.0498	0.26777	no
BRS3	BRS3	BRS3	chrX:136487965-136492439	LeanPre	LeanPost	NOTEST	0	0	0	0	1	1	no
BRSK1	BRSK1	BRSK1	chr19:55284165-55312535	LeanPre	LeanPost	NOTEST	0.0890689	0.0488048	-0.867898	0	1	1	no
BRSK2	BRSK2	BRSK2	chr11:1389898-1462689	LeanPre	LeanPost	NOTEST	0.0200631	0	-inf	0	1	1	no
BRWD1	BRWD1	BRWD1	chr21:39185477-39313786	LeanPre	LeanPost	OK	11.0904	10.8603	-0.0302459	-0.0996123	0.866	0.969937	no
BRWD1-AS1	BRWD1-AS1	BRWD1-AS1	chr21:39315706-39323218	LeanPre	LeanPost	NOTEST	0	0	0	0	1	1	no
BRWD1-IT2	BRWD1-IT2	BRWD1-IT2	chr21:39313906-39314915	LeanPre	LeanPost	NOTEST	0.132893	0.211285	0.668918	0	1	1	no
BRWD3	BRWD3	BRWD3	chrX:80669487-80809734	LeanPre	LeanPost	NOTEST	0.567332	0.74833	0.399483	0	1	1	no
BSCL2	BSCL2	BSCL2	chr11:62690261-62727385	LeanPre	LeanPost	OK	4.03679	2.01146	-1.00497	-0.934596	0.11035	0.421515	no
BSDC1	BSDC1	BSDC1	chr1:32364632-32394461	LeanPre	LeanPost	OK	13.7013	14.1405	0.0455175	0.205053	0.71795	0.925518	no
BSG	BSG	BSG	chr19:571276-583493	LeanPre	LeanPost	OK	142.699	131.911	-0.113408	-0.549914	0.3395	0.716069	no
BSN	BSN	BSN	chr3:49554488-49671549	LeanPre	LeanPost	NOTEST	0.0389971	0.0493732	0.340362	0	1	1	no
BSN-AS2	BSN-AS2	BSN-AS2	chr3:49549305-49554366	LeanPre	LeanPost	NOTEST	0.0310651	0.0978404	1.65514	0	1	1	no
BSND	BSND	BSND	chr1:54998943-55008792	LeanPre	LeanPost	NOTEST	0	0.0288167	inf	0	1	1	no
BSPH1	BSPH1	BSPH1	chr19:47968045-47992170	LeanPre	LeanPost	NOTEST	0	0	0	0	1	1	no
BSPRY	BSPRY	BSPRY	chr9:113349531-113371233	LeanPre	LeanPost	NOTEST	0	0	0	0	1	1	no
BST1	BST1	BST1	chr4:15702949-15732173	LeanPre	LeanPost	NOTEST	0.620408	0.579772	-0.097732	0	1	1	no
BST2	BST2	BST2	chr19:17402938-17405648	LeanPre	LeanPost	OK	19.2073	17.0596	-0.171068	-0.664545	0.24475	0.625824	no
BSX	BSX	BSX	chr11:122977648-122981671	LeanPre	LeanPost	NOTEST	0	0	0	0	1	1	no
BTAF1	BTAF1	BTAF1	chr10:91923978-92030323	LeanPre	LeanPost	OK	3.66497	4.52779	0.305005	1.32211	0.0218	0.158101	no
BTBD1	BTBD1	BTBD1	chr15:83016428-83067415	LeanPre	LeanPost	OK	186.847	168.721	-0.147216	-0.713077	0.2137	0.58792	no
BTBD10	BTBD10	BTBD10	chr11:13387995-13463297	LeanPre	LeanPost	OK	6.47805	7.28312	0.168997	0.653012	0.2505	0.632261	no
BTBD11	BTBD11	BTBD11	chr12:107318419-107659642	LeanPre	LeanPost	NOTEST	0.0444724	0.0725334	0.705736	0	1	1	no
BTBD16	BTBD16	BTBD16	chr10:122271305-122338161	LeanPre	LeanPost	NOTEST	0.117599	0.0815817	-0.527562	0	1	1	no
BTBD17	BTBD17	BTBD17	chr17:74356415-74361819	LeanPre	LeanPost	NOTEST	0	0	0	0	1	1	no
BTBD18	BTBD18	BTBD18	chr11:57712522-57819180	LeanPre	LeanPost	NOTEST	0	0	0	0	1	1	no
BTBD19	BTBD19	BTBD19	chr1:44808481-44814129	LeanPre	LeanPost	NOTEST	0.201701	0.340784	0.756637	0	1	1	no
BTBD2	BTBD2	BTBD2	chr19:1985447-2015703	LeanPre	LeanPost	OK	13.0502	12.328	-0.082134	-0.363387	0.52555	0.841253	no
BTBD3	BTBD3	BTBD3	chr20:11890722-11926595	LeanPre	LeanPost	OK	6.57804	6.51047	-0.0148966	-0.0647895	0.908	0.980524	no
BTBD6	BTBD6	BTBD6	chr14:105209285-105398147	LeanPre	LeanPost	OK	64.9336	59.3329	-0.130133	-0.439649	0.44135	0.791236	no
BTBD7	BTBD7	BTBD7	chr14_KI270847v1_alt:352111-447654	LeanPre	LeanPost	NOTEST	0	0	0	0	1	1	no
BTBD8	BTBD8	BTBD8	chr1:92080304-92147841	LeanPre	LeanPost	NOTEST	0.174567	0.0270998	-2.68743	0	1	1	no
BTBD9	BTBD9	BTBD9	chr6:38168450-38640148	LeanPre	LeanPost	OK	1.92093	1.73126	-0.149982	-0.592056	0.29205	0.674064	no
BTC	BTC	BTC	chr4:74746237-74794672	LeanPre	LeanPost	NOTEST	0.0312027	0.0842109	1.43234	0	1	1	no
BTD	BTD	BTD	chr3:15560703-15645821	LeanPre	LeanPost	OK	3.99305	4.05339	0.0216406	0.0336022	0.95185	0.990421	no
BTF3	BTF3	BTF3	chr5:73498424-73505623	LeanPre	LeanPost	OK	281.16	260.459	-0.110338	-0.544923	0.34565	0.721166	no
BTF3L4	BTF3L4	BTF3L4	chr1:52056184-52090716	LeanPre	LeanPost	OK	10.9385	10.6732	-0.0354296	-0.162949	0.76895	0.943404	no
BTF3P11	BTF3P11	BTF3P11	chr13:76928450-76929090	LeanPre	LeanPost	NOTEST	0	0	0	0	1	1	no
BTG1	BTG1	BTG1	chr12:91984975-92145897	LeanPre	LeanPost	OK	5.84349	4.47128	-0.386142	-1.6258	0.0049	0.0549482	no
BTG2	BTG2	BTG2	chr1:203305535-203309601	LeanPre	LeanPost	OK	32.9877	65.9958	1.00045	4.83412	5e-05	0.00124739	yes
BTG3	BTG3	BTG3	chr21_KI270873v1_alt:447-9256	LeanPre	LeanPost	OK	1.18174	2.64353	1.16155	2.38707	0.0003	0.00598749	yes
BTG4	BTG4	BTG4	chr11:111467530-111512354	LeanPre	LeanPost	NOTEST	0	0	0	0	1	1	no
BTK	BTK	BTK	chrX:101349446-101390796	LeanPre	LeanPost	NOTEST	0.2915	0.136205	-1.09772	0	1	1	no
BTLA	BTLA	BTLA	chr3:112463965-112499561	LeanPre	LeanPost	NOTEST	0	0.0350676	inf	0	1	1	no
BTN1A1	BTN1A1	BTN1A1	chr6:26501266-26510424	LeanPre	LeanPost	NOTEST	0	0	0	0	1	1	no
BTN2A1	BTN2A1	BTN2A1	chr6:26457903-26482509	LeanPre	LeanPost	OK	4.92076	6.33672	0.364855	1.42056	0.0141	0.117533	no
BTN2A2	BTN2A2	BTN2A2	chr6:26383095-26394872	LeanPre	LeanPost	NOTEST	0.84215	0.755298	-0.157031	0	1	1	no
BTN2A3P	BTN2A3P	BTN2A3P	chr6:26421390-26430588	LeanPre	LeanPost	NOTEST	0.148232	0.239501	0.692174	0	1	1	no
BTN3A1	BTN3A1	BTN3A1	chr6:26402236-26415216	LeanPre	LeanPost	OK	5.29572	2.5883	-1.03282	-3.73719	5e-05	0.00124739	yes
BTN3A2	BTN3A2	BTN3A2	chr6:26365158-26378320	LeanPre	LeanPost	OK	4.9547	2.95845	-0.743953	-2.56351	5e-05	0.00124739	yes
BTN3A3	BTN3A3	BTN3A3	chr6:26440471-26453415	LeanPre	LeanPost	OK	2.60019	1.6998	-0.61325	-1.79943	0.00225	0.0303952	yes
BTNL10	BTNL10	BTNL10	chr1:228510358-228512288	LeanPre	LeanPost	NOTEST	0	0	0	0	1	1	no
BTNL2	BTNL2	BTNL2	chr6_KI270758v1_alt:46825-63457	LeanPre	LeanPost	NOTEST	0	0	0	0	1	1	no
BTNL3	BTNL3	BTNL3	chr5:180988844-181006727	LeanPre	LeanPost	NOTEST	0	0.0135718	inf	0	1	1	no
BTNL8	BTNL8	BTNL8	chr5:180899076-180950906	LeanPre	LeanPost	NOTEST	0	0.0216925	inf	0	1	1	no
BTNL9	BTNL9	BTNL9	chr5:181040224-181061523	LeanPre	LeanPost	OK	10.4191	9.3505	-0.156118	-0.661869	0.24135	0.621508	no
BTRC	BTRC	BTRC	chr10:101354032-101557321	LeanPre	LeanPost	OK	5.63184	5.54477	-0.0224788	-0.100615	0.8651	0.969789	no
BUB1	BUB1	BUB1	chr2:110637697-110678107	LeanPre	LeanPost	NOTEST	0.109717	0.0494483	-1.1498	0	1	1	no
BUB1B	BUB1B	BUB1B	chr15:40161008-40277487	LeanPre	LeanPost	NOTEST	0.0121921	0	-inf	0	1	1	no
BUB3	BUB3	BUB3	chr10:123154243-123165370	LeanPre	LeanPost	OK	12.9711	13.5932	0.0675802	0.282778	0.6227	0.887096	no
BUD13	BUD13	BUD13	chr11:116748169-116772998	LeanPre	LeanPost	OK	3.73905	4.47663	0.259741	0.865353	0.1288	0.456978	no
BUD31	BUD31	BUD31	chr7:99408977-99466201	LeanPre	LeanPost	OK	14.5764	12.6413	-0.205488	-0.293554	0.61565	0.88364	no
BVES	BVES	BVES	chr6:105096823-105137174	LeanPre	LeanPost	OK	27.1147	27.8101	0.0365351	0.179751	0.75265	0.937888	no
BVES-AS1	BVES-AS1	BVES-AS1	chr6:105137686-105179983	LeanPre	LeanPost	OK	5.71776	5.12995	-0.156504	-0.202475	0.72455	0.927894	no
BYSL	BYSL	BYSL	chr6:41921226-41933046	LeanPre	LeanPost	OK	3.77939	3.4113	-0.14783	-0.46623	0.419	0.778544	no
BZRAP1	BZRAP1	BZRAP1	chr17:58301226-58417582	LeanPre	LeanPost	OK	1.33672	1.52167	0.18696	0.353366	0.53755	0.848496	no
BZRAP1-AS1	BZRAP1-AS1	BZRAP1-AS1	chr17:58301226-58417582	LeanPre	LeanPost	NOTEST	0.0909191	0.0824357	-0.141314	0	1	1	no
BZW1	BZW1	BZW1	chr2:200695722-200823846	LeanPre	LeanPost	OK	7.07595	10.2374	0.532849	1.94014	0.001	0.0160406	yes
BZW2	BZW2	BZW2	chr7:16646133-16706523	LeanPre	LeanPost	OK	167.219	155.512	-0.104709	-0.517201	0.3643	0.736977	no
C10orf10	C10orf10	C10orf10	chr10:44959770-45005329	LeanPre	LeanPost	OK	6.57321	3.88146	-0.759998	-1.26587	0.0289	0.189885	no
C10orf105	C10orf105	C10orf105	chr10:71396933-71815947	LeanPre	LeanPost	NOTEST	0.0159294	0.0141067	-0.175303	0	1	1	no
C10orf107	C10orf107	C10orf107	chr10:61662960-61766333	LeanPre	LeanPost	NOTEST	0.035516	0	-inf	0	1	1	no
C10orf11	C10orf11	C10orf11	chr10:75431645-76557376	LeanPre	LeanPost	NOTEST	0.535991	0.622958	0.216924	0	1	1	no
C10orf111	C10orf111	C10orf111	chr10:15095384-15104257	LeanPre	LeanPost	NOTEST	0.101007	0.135274	0.421424	0	1	1	no
C10orf113	C10orf113	C10orf113	chr10:20779973-21174923	LeanPre	LeanPost	NOTEST	0	0	0	0	1	1	no
C10orf12	C10orf12	C10orf12	chr10:96981283-96985828	LeanPre	LeanPost	NOTEST	0.921967	0.900634	-0.033775	0	1	1	no
C10orf120	C10orf120	C10orf120	chr10:122697708-122699822	LeanPre	LeanPost	NOTEST	0	0	0	0	1	1	no
C10orf126	C10orf126	C10orf126	chr10:28846407-28881897	LeanPre	LeanPost	NOTEST	0.0443566	0	-inf	0	1	1	no
C10orf128	C10orf128	C10orf128	chr10:49154723-49188400	LeanPre	LeanPost	OK	4.82342	2.78266	-0.793591	-2.19089	0.0002	0.00425374	yes
C10orf131	C10orf131	C10orf131	chr10:95711778-96090235	LeanPre	LeanPost	NOTEST	0	0.0345558	inf	0	1	1	no
C10orf142	C10orf142	C10orf142	chr10:44292749-44294649	LeanPre	LeanPost	NOTEST	0.0410698	0.0334473	-0.296185	0	1	1	no
C10orf2	C10orf2	C10orf2	chr10:100987535-100994401	LeanPre	LeanPost	OK	3.98549	3.55677	-0.164189	-0.453109	0.42095	0.779782	no
C10orf25	C10orf25	C10orf25	chr10:44959770-45005329	LeanPre	LeanPost	NOTEST	0.130768	0.132706	0.0212244	0	1	1	no
C10orf32	C10orf32	C10orf32	chr10:102854209-102901898	LeanPre	LeanPost	OK	13.3088	13.009	-0.0328642	-0.122597	0.8255	0.96014	no
C10orf32-ASMT	C10orf32-ASMT	C10orf32-ASMT	chr10:102854209-102901898	LeanPre	LeanPost	NOTEST	6.36379e-05	0	-inf	0	1	1	no
C10orf35	C10orf35	C10orf35	chr10:69630246-69633599	LeanPre	LeanPost	NOTEST	0.273489	0.411102	0.588015	0	1	1	no
C10orf53	C10orf53	C10orf53	chr10:49679637-49708910	LeanPre	LeanPost	NOTEST	0	0	0	0	1	1	no
C10orf54	C10orf54	C10orf54	chr10:71396933-71815947	LeanPre	LeanPost	OK	3.5377	3.41726	-0.0499735	-0.175977	0.75705	0.939386	no
C10orf55	C10orf55	C10orf55	chr10:73909968-73922777	LeanPre	LeanPost	NOTEST	0.0474157	0.0145648	-1.70288	0	1	1	no
C10orf62	C10orf62	C10orf62	chr10:97584344-97612798	LeanPre	LeanPost	NOTEST	0	0.240645	inf	0	1	1	no
C10orf67	C10orf67	C10orf67	chr10:23316590-23344843	LeanPre	LeanPost	NOTEST	0.0872113	0.106796	0.292277	0	1	1	no
C10orf71	C10orf71	C10orf71	chr10:49299141-49327492	LeanPre	LeanPost	OK	74.4706	74.9421	0.00910518	0.0443865	0.94	0.988044	no
C10orf71-AS1	C10orf71-AS1	C10orf71-AS1	chr10:49296282-49298893	LeanPre	LeanPost	OK	33.4899	32.7756	-0.0311032	-0.123356	0.82525	0.960089	no
C10orf76	C10orf76	C10orf76	chr10:101845598-102056175	LeanPre	LeanPost	OK	8.40475	7.06177	-0.251176	-1.10712	0.0553	0.284415	no
C10orf82	C10orf82	C10orf82	chr10:116663695-116669970	LeanPre	LeanPost	NOTEST	0.0441629	0.0383451	-0.203792	0	1	1	no
C10orf88	C10orf88	C10orf88	chr10:122930902-122954403	LeanPre	LeanPost	OK	2.81294	3.33292	0.244709	0.83962	0.14815	0.491587	no
C10orf90	C10orf90	C10orf90	chr10:126425004-126521441	LeanPre	LeanPost	NOTEST	0.0401089	0.010554	-1.92614	0	1	1	no
C10orf91	C10orf91	C10orf91	chr10:132445209-132448321	LeanPre	LeanPost	NOTEST	0	0	0	0	1	1	no
C10orf95	C10orf95	C10orf95	chr10:102449816-102456293	LeanPre	LeanPost	NOTEST	0	0	0	0	1	1	no
C10orf99	C10orf99	C10orf99	chr10:84173797-84185294	LeanPre	LeanPost	NOTEST	0	0	0	0	1	1	no
C11orf1	C11orf1	C11orf1	chr11:111874055-111884073	LeanPre	LeanPost	OK	3.80071	3.8452	0.0167889	0.0376379	0.94495	0.988962	no
C11orf16	C11orf16	C11orf16	chr11:8911153-8933006	LeanPre	LeanPost	NOTEST	0.0466997	0	-inf	0	1	1	no
C11orf21	C11orf21	C11orf21	chr11:2296276-2301913	LeanPre	LeanPost	NOTEST	0.0874106	0.0894854	0.0338433	0	1	1	no
C11orf24	C11orf24	C11orf24	chr11:68261334-68272001	LeanPre	LeanPost	OK	4.05259	4.71838	0.219444	0.571966	0.3099	0.690117	no
C11orf30	C11orf30	C11orf30	chr11:76445024-76552899	LeanPre	LeanPost	OK	3.09628	3.17659	0.0369423	0.153943	0.7865	0.948201	no
C11orf31	C11orf31	C11orf31	chr11:57712522-57819180	LeanPre	LeanPost	OK	6.3552	8.44366	0.409931	0.493787	0.3866	0.755312	no
C11orf39	C11orf39	C11orf39	chr11:131370475-132336822	LeanPre	LeanPost	NOTEST	0	0	0	0	1	1	no
C11orf40	C11orf40	C11orf40	chr11:4571422-4577820	LeanPre	LeanPost	NOTEST	0	0	0	0	1	1	no
C11orf42	C11orf42	C11orf42	chr11:6205567-6211135	LeanPre	LeanPost	NOTEST	0	0	0	0	1	1	no
C11orf44	C11orf44	C11orf44	chr11:130672955-130717352	LeanPre	LeanPost	NOTEST	0	0	0	0	1	1	no
C11orf45	C11orf45	C11orf45	chr11:128891417-128918056	LeanPre	LeanPost	NOTEST	0	0	0	0	1	1	no
C11orf49	C11orf49	C11orf49	chr11:46936688-47177125	LeanPre	LeanPost	OK	2.28538	2.40331	0.0725862	0.0662162	0.89875	0.978485	no
C11orf52	C11orf52	C11orf52	chr11:111908619-111926871	LeanPre	LeanPost	OK	1.56447	1.83463	0.229818	0.0387681	0.88765	0.976512	no
C11orf53	C11orf53	C11orf53	chr11:111255981-111286404	LeanPre	LeanPost	NOTEST	0.895815	0.660844	-0.43889	0	1	1	no
C11orf54	C11orf54	C11orf54	chr11:93741593-93763102	LeanPre	LeanPost	OK	17.0314	17.9275	0.0739725	0.335858	0.5578	0.85836	no
C11orf57	C11orf57	C11orf57	chr11:112074243-112086798	LeanPre	LeanPost	OK	4.14962	3.08844	-0.426098	-0.876529	0.12805	0.45552	no
C11orf58	C11orf58	C11orf58	chr11:16738600-16758354	LeanPre	LeanPost	OK	41.5263	41.4805	-0.00158902	-0.00782267	0.9887	0.997384	no
C11orf63	C11orf63	C11orf63	chr11:122882527-122959722	LeanPre	LeanPost	NOTEST	0.0643232	0.0729208	0.18099	0	1	1	no
C11orf65	C11orf65	C11orf65	chr11:108382999-108467531	LeanPre	LeanPost	NOTEST	0.26368	0.0845323	-1.64122	0	1	1	no
C11orf68	C11orf68	C11orf68	chr11:65916811-65919060	LeanPre	LeanPost	OK	18.6806	18.2403	-0.0344133	-0.147842	0.7958	0.950659	no
C11orf70	C11orf70	C11orf70	chr11:102047437-102084560	LeanPre	LeanPost	NOTEST	0.220425	0.0168632	-3.70834	0	1	1	no
C11orf71	C11orf71	C11orf71	chr11:114391447-114410610	LeanPre	LeanPost	OK	6.64897	6.70171	0.0113977	0.0306138	0.956	0.991293	no
C11orf72	C11orf72	C11orf72	chr11:67602879-67606706	LeanPre	LeanPost	NOTEST	0.0156929	0.0302011	0.944483	0	1	1	no
C11orf73	C11orf73	C11orf73	chr11:86302210-86345943	LeanPre	LeanPost	OK	31.7851	30.6548	-0.0522376	-0.229789	0.68875	0.914338	no
C11orf74	C11orf74	C11orf74	chr11:36591942-36659291	LeanPre	LeanPost	OK	23.0041	20.5959	-0.159536	-0.59308	0.3035	0.684525	no
C11orf80	C11orf80	C11orf80	chr11:66744735-66846532	LeanPre	LeanPost	NOTEST	0.125822	0.0734197	-0.777144	0	1	1	no
C11orf84	C11orf84	C11orf84	chr11:63813373-63827718	LeanPre	LeanPost	OK	1.2022	2.2172	0.883062	2.13488	0.00065	0.0113612	yes
C11orf85	C11orf85	C11orf85	chr11:64938229-64972091	LeanPre	LeanPost	NOTEST	0	0	0	0	1	1	no
C11orf86	C11orf86	C11orf86	chr11:66975282-66977008	LeanPre	LeanPost	NOTEST	0	0	0	0	1	1	no
C11orf87	C11orf87	C11orf87	chr11:109422119-109429167	LeanPre	LeanPost	NOTEST	0	0	0	0	1	1	no
C11orf88	C11orf88	C11orf88	chr11:111514784-111537031	LeanPre	LeanPost	NOTEST	0	0	0	0	1	1	no
C11orf91	C11orf91	C11orf91	chr11:33698107-33700740	LeanPre	LeanPost	NOTEST	0.0997902	0.334559	1.74529	0	1	1	no
C11orf94	C11orf94	C11orf94	chr11:45906534-45907282	LeanPre	LeanPost	NOTEST	0	0	0	0	1	1	no
C11orf95	C11orf95	C11orf95	chr11:63759891-63768641	LeanPre	LeanPost	OK	2.46252	2.65573	0.108975	0.417311	0.4692	0.808799	no
C11orf96	C11orf96	C11orf96	chr11:43942555-43943883	LeanPre	LeanPost	OK	0.749599	2.44627	1.70639	2.70057	0.00035	0.00680271	yes
C11orf97	C11orf97	C11orf97	chr11:94512528-94532123	LeanPre	LeanPost	NOTEST	0	0.0909978	inf	0	1	1	no
C11orf98	C11orf98	C11orf98	chr11:62662816-62673690	LeanPre	LeanPost	OK	15.0392	16.1759	0.105114	0.243737	0.6668	0.906312	no
C12orf10	C12orf10	C12orf10	chr12:53299685-53307181	LeanPre	LeanPost	OK	11.1764	10.7354	-0.058089	-0.211443	0.71435	0.923992	no
C12orf29	C12orf29	C12orf29	chr12:88035490-88142216	LeanPre	LeanPost	OK	4.08325	4.38957	0.10436	0.318865	0.57475	0.866384	no
C12orf4	C12orf4	C12orf4	chr12:4487729-4538508	LeanPre	LeanPost	OK	5.43604	5.49241	0.0148822	0.0618677	0.91375	0.982046	no
C12orf40	C12orf40	C12orf40	chr12:39626169-39721916	LeanPre	LeanPost	NOTEST	0	0	0	0	1	1	no
C12orf42	C12orf42	C12orf42	chr12:103237590-103496010	LeanPre	LeanPost	NOTEST	0	0	0	0	1	1	no
C12orf43	C12orf43	C12orf43	chr12:120978567-121016502	LeanPre	LeanPost	OK	2.29209	2.61084	0.18785	0.549533	0.3084	0.689105	no
C12orf45	C12orf45	C12orf45	chr12:104986319-104994727	LeanPre	LeanPost	OK	2.47017	3.21566	0.380505	0.605263	0.26335	0.645351	no
C12orf49	C12orf49	C12orf49	chr12:116713319-116738070	LeanPre	LeanPost	OK	0.974347	1.25767	0.368246	1.11008	0.0476	0.259834	no
[truncated: 156,257 more rows]
