# Supplementary material for: A-Lister: a tool for analysis of differentially expressed omics entities across multiple pairwise comparisons
Source: BMC Bioinformatics. 2019 Nov 19;20:595. doi: 10.1186/s12859-019-3121-x (PMC6862834; doi:10.1186/s12859-019-3121-x)
Supplement: Supplementary file 3 — Additional file 3. DE-Series sample input file. [file 12859_2019_3121_MOESM3_ESM.txt]

1.GeneID	2.Base mean	3.log2(FC)	4.StdErr	5.Wald-Stats	6.P-value	7.P-adj
ENSG00000134333	12892.25707	1.76768165	0.110549595	15.98994235	1.50E-57	1.93E-53
ENSG00000176171	862.0467093	2.35483399	0.158525298	14.8546259	6.49E-50	4.17E-46
ENSG00000115457	6407.515018	2.063824078	0.145021171	14.23119166	5.87E-46	2.51E-42
ENSG00000102144	11931.91791	1.626789684	0.11609824	14.01218211	1.31E-44	4.21E-41
ENSG00000136160	358.7210997	2.180918271	0.180773393	12.06437648	1.63E-33	4.18E-30
ENSG00000139289	1075.74383	1.790710501	0.160933493	11.12702191	9.27E-29	1.98E-25
ENSG00000197358	187.0619358	2.233958054	0.201793184	11.07053275	1.74E-28	3.20E-25
ENSG00000214110	600.4448577	1.609332216	0.148435316	10.84197652	2.18E-27	3.49E-24
ENSG00000152256	574.8979592	1.590502286	0.171029872	9.299558397	1.41E-20	2.01E-17
ENSG00000111669	9604.433648	0.90817281	0.10823413	8.390817335	4.83E-17	6.20E-14
ENSG00000149925	12605.84987	0.945503315	0.114265983	8.274582568	1.29E-16	1.50E-13
ENSG00000122884	798.607989	1.358495203	0.164894085	8.238592697	1.74E-16	1.86E-13
ENSG00000114023	908.9302817	1.255191558	0.154881681	8.104196401	5.31E-16	5.24E-13
ENSG00000114268	323.5649031	1.366584544	0.169654031	8.055125676	7.94E-16	7.28E-13
ENSG00000226415	1117.253036	1.025106141	0.129428696	7.920238492	2.37E-15	2.03E-12
ENSG00000164096	881.6068371	1.078667254	0.13702962	7.871781666	3.50E-15	2.80E-12
ENSG00000134107	114.0946121	1.773998771	0.227043005	7.8134923	5.56E-15	4.20E-12
ENSG00000177181	245.7564544	1.393797373	0.181183884	7.692722691	1.44E-14	1.03E-11
ENSG00000148926	522.6456846	1.18953263	0.157986853	7.529314054	5.10E-14	3.45E-11
ENSG00000095596	309.7248888	1.434853194	0.192799558	7.442201683	9.90E-14	6.30E-11
ENSG00000067225	16012.0157	0.867976737	0.116711192	7.43696233	1.03E-13	6.30E-11
ENSG00000138772	374.9092432	1.174210138	0.162982648	7.204510116	5.83E-13	3.40E-10
ENSG00000214548	836.1385565	1.044536544	0.146900582	7.110499693	1.16E-12	6.45E-10
ENSG00000159399	2184.267271	0.962963326	0.135757048	7.093284199	1.31E-12	7.00E-10
ENSG00000171388	84.37901952	1.59490432	0.225535013	7.071648415	1.53E-12	7.86E-10
ENSG00000135766	300.4748451	1.283302803	0.182753035	7.02206016	2.19E-12	1.08E-09
ENSG00000038427	3702.408167	-0.80377624	0.116139827	-6.920763206	4.49E-12	2.14E-09
ENSG00000090530	607.8209001	1.064154404	0.15417424	6.902284109	5.12E-12	2.27E-09
ENSG00000159167	882.3473752	1.040880473	0.150739212	6.905173912	5.01E-12	2.27E-09
ENSG00000078114	430.034148	1.091012041	0.15962005	6.835056367	8.20E-12	3.51E-09
ENSG00000171246	991.7630707	0.961221447	0.145138723	6.622777352	3.53E-11	1.46E-08
ENSG00000005448	520.6650537	1.042221112	0.158306041	6.58358398	4.59E-11	1.84E-08
ENSG00000115548	794.8280367	0.998418537	0.152996433	6.5257635	6.77E-11	2.63E-08
ENSG00000104765	1080.600628	0.86014311	0.13205213	6.513663262	7.33E-11	2.77E-08
ENSG00000026025	736.053157	0.939614291	0.145343493	6.464784003	1.01E-10	3.72E-08
ENSG00000132510	123.0153859	1.408581567	0.22527847	6.252623995	4.04E-10	1.44E-07
ENSG00000109107	790.5458188	0.889790249	0.142516051	6.243438853	4.28E-10	1.48E-07
ENSG00000159388	158.5805079	1.300873926	0.209546368	6.208048064	5.36E-10	1.81E-07
ENSG00000254339	863.910183	0.958988781	0.157768675	6.078448606	1.21E-09	3.91E-07
ENSG00000170949	539.3411078	1.027087144	0.168992844	6.077696073	1.22E-09	3.91E-07
ENSG00000115461	125.8398142	1.276509229	0.214706173	5.945377403	2.76E-09	8.64E-07
ENSG00000147601	5062.448712	-0.690307809	0.116509532	-5.924904167	3.12E-09	9.55E-07
ENSG00000143847	74.5618558	1.35007206	0.228098505	5.918811514	3.24E-09	9.68E-07
ENSG00000173726	3454.675683	0.70536456	0.119490653	5.903094043	3.57E-09	1.04E-06
ENSG00000111674	1752.588385	0.830707155	0.141780811	5.859094398	4.65E-09	1.33E-06
ENSG00000072682	149.6790784	1.225894185	0.212434599	5.770689845	7.89E-09	2.20E-06
ENSG00000247095	65.92715956	1.335808141	0.231780304	5.763251301	8.25E-09	2.25E-06
ENSG00000139832	173.8746122	1.128762216	0.197786896	5.706961571	1.15E-08	3.08E-06
ENSG00000168918	303.6642703	0.964271559	0.170360793	5.660172976	1.51E-08	3.96E-06
ENSG00000104327	185.7389855	-1.129114222	0.199807879	-5.650999489	1.60E-08	4.10E-06
ENSG00000132294	604.6507129	-0.871945196	0.154436862	-5.645965503	1.64E-08	4.13E-06
ENSG00000107562	427.2025339	-0.882347641	0.156386031	-5.642112901	1.68E-08	4.15E-06
ENSG00000106366	135.6668735	1.245508907	0.221860003	5.613940739	1.98E-08	4.79E-06
ENSG00000149591	1246.80744	0.927692519	0.1658475	5.593647898	2.22E-08	5.29E-06
ENSG00000088305	14856.47658	-0.624654701	0.112237572	-5.565468741	2.61E-08	6.10E-06
ENSG00000127663	688.3862297	0.956264171	0.175180258	5.458743945	4.80E-08	1.10E-05
ENSG00000060656	791.6144858	0.792496657	0.145580954	5.443683632	5.22E-08	1.18E-05
ENSG00000117394	5700.379546	1.185509527	0.217963708	5.43902258	5.36E-08	1.19E-05
ENSG00000240563	7029.903173	-0.766663446	0.141110125	-5.433086013	5.54E-08	1.20E-05
ENSG00000113739	1249.01334	0.714889836	0.131625845	5.431226933	5.60E-08	1.20E-05
ENSG00000148680	713.9397674	0.759695435	0.14056091	5.404741879	6.49E-08	1.37E-05
ENSG00000120694	2331.806837	-0.828477299	0.153565992	-5.394926896	6.86E-08	1.42E-05
ENSG00000079739	1042.629587	0.860860055	0.162481024	5.298219055	1.17E-07	2.38E-05
ENSG00000044090	444.0630431	0.963926442	0.18522224	5.204161447	1.95E-07	3.91E-05
ENSG00000112715	482.7436562	0.792751494	0.152632235	5.193866786	2.06E-07	4.07E-05
ENSG00000189143	386.0739739	0.953005901	0.184791045	5.15720826	2.51E-07	4.87E-05
ENSG00000106789	803.0752218	0.794325044	0.155372188	5.112401742	3.18E-07	6.09E-05
ENSG00000134954	509.438021	-0.840977839	0.16498307	-5.097358419	3.44E-07	6.50E-05
ENSG00000228328	55.96209928	1.172989691	0.231959357	5.056875941	4.26E-07	7.93E-05
ENSG00000124160	337.9844548	-0.992227164	0.196492441	-5.04969637	4.43E-07	8.11E-05
ENSG00000108821	1105.383684	0.809856516	0.160723459	5.03881961	4.68E-07	8.35E-05
ENSG00000166342	130.2218421	-1.044890801	0.207270352	-5.041197609	4.63E-07	8.35E-05
ENSG00000124067	359.7047407	0.87758869	0.174955089	5.016079823	5.27E-07	9.27E-05
ENSG00000074800	29016.30088	0.548485337	0.10942827	5.012281923	5.38E-07	9.33E-05
ENSG00000233929	43.75761979	1.128728177	0.226389937	4.985770086	6.17E-07	0.000105624
ENSG00000049239	350.3191252	0.934807225	0.189096976	4.943533452	7.67E-07	0.000129562
ENSG00000129194	89.51070779	1.088583587	0.22031623	4.941004966	7.77E-07	0.000129562
ENSG00000218739	432.675386	0.763258692	0.155368975	4.912555378	8.99E-07	0.000147938
ENSG00000116560	5167.590458	-0.701688445	0.144634494	-4.851459892	1.23E-06	0.00019913
ENSG00000141959	1320.272087	0.674252977	0.140163497	4.810474833	1.51E-06	0.000241593
ENSG00000086061	2565.267949	-0.743685851	0.154799629	-4.804183678	1.55E-06	0.000246236
ENSG00000180730	334.5138683	0.808161524	0.16914809	4.777834174	1.77E-06	0.000277373
ENSG00000124762	242.1083061	0.93900769	0.197691142	4.749872361	2.04E-06	0.000314784
ENSG00000104112	757.7817639	-0.769997064	0.162430526	-4.740470186	2.13E-06	0.000325825
ENSG00000121057	1489.825846	0.584175983	0.123301749	4.737775331	2.16E-06	0.000326302
ENSG00000145901	445.9657934	0.769904813	0.163021601	4.722716534	2.33E-06	0.000347341
ENSG00000023608	214.2857345	0.931958226	0.198440126	4.696420257	2.65E-06	0.000390628
ENSG00000048392	1804.725354	0.58969458	0.125915487	4.68325695	2.82E-06	0.000411849
ENSG00000120913	111.3019391	1.026512594	0.219346378	4.679870262	2.87E-06	0.000414006
ENSG00000177511	107.1121248	-1.011681876	0.216374459	-4.675606727	2.93E-06	0.000418005
ENSG00000147257	1784.136593	0.575786091	0.123294868	4.669992376	3.01E-06	0.000424873
ENSG00000173262	213.9115335	0.939454257	0.201318544	4.666506305	3.06E-06	0.000427445
ENSG00000170525	431.3609546	0.732314671	0.158025892	4.634143571	3.58E-06	0.000494694
ENSG00000102271	408.3028469	-0.873788158	0.188784982	-4.628483422	3.68E-06	0.000501303
ENSG00000124092	36.89223846	1.07489179	0.232309044	4.626990708	3.71E-06	0.000501303
ENSG00000251562	327.5619028	0.843074347	0.183027675	4.606267045	4.10E-06	0.000542502
ENSG00000166105	610.5379641	-0.79175801	0.171853559	-4.607166802	4.08E-06	0.000542502
ENSG00000185668	234.2433709	0.836632479	0.181740861	4.60343632	4.16E-06	0.00054432
ENSG00000138650	138.3604788	1.018132926	0.221575856	4.5949633	4.33E-06	0.000555575
ENSG00000179820	847.579396	0.792183656	0.17235305	4.596284511	4.30E-06	0.000555575
ENSG00000147202	649.0466224	0.646963613	0.141913086	4.558872144	5.14E-06	0.000653607
ENSG00000154760	364.3400162	0.744043874	0.163781227	4.542913064	5.55E-06	0.000698205
ENSG00000133863	219.9632122	-0.851399877	0.187685385	-4.536314197	5.72E-06	0.00070912
ENSG00000244509	577.576655	0.700183337	0.154376828	4.53554686	5.75E-06	0.00070912
ENSG00000176834	690.8884733	-0.665455737	0.146805715	-4.532900751	5.82E-06	0.000711226
ENSG00000183379	126.804894	0.969458969	0.217832156	4.450486032	8.57E-06	0.00103749
ENSG00000164879	27.23759463	1.003470546	0.225737679	4.445294874	8.78E-06	0.001052929
ENSG00000139318	2737.944894	0.555684397	0.12508267	4.442537058	8.89E-06	0.001056644
ENSG00000135829	4940.681907	-0.652961857	0.147602097	-4.423797963	9.70E-06	0.001137635
ENSG00000110172	780.0598781	-0.667363063	0.150896173	-4.422663927	9.75E-06	0.001137635
ENSG00000142089	445.9203538	0.698544166	0.158499993	4.407218919	1.05E-05	0.00121082
ENSG00000136450	3697.196055	-0.681249132	0.155052126	-4.393678101	1.11E-05	0.001277283
ENSG00000213390	760.3777971	0.647300668	0.147442998	4.390175695	1.13E-05	0.001286543
ENSG00000184216	348.4220794	0.73325799	0.167453837	4.378866459	1.19E-05	0.001343256
ENSG00000130513	42.10369275	0.99219039	0.227145977	4.368073801	1.25E-05	0.001399092
ENSG00000167874	33.15581784	1.000362694	0.229804247	4.353107957	1.34E-05	0.001485225
ENSG00000115866	1773.7033	0.52225255	0.120418685	4.336972689	1.44E-05	0.001584846
ENSG00000174718	1210.589823	-0.573971093	0.132958492	-4.316919404	1.58E-05	0.001721132
ENSG00000123505	3147.341992	-0.635646671	0.147902322	-4.2977464	1.73E-05	0.001845639
ENSG00000161513	331.8011709	0.773076898	0.179813038	4.299337292	1.71E-05	0.001845639
ENSG00000116106	121.5231676	0.896439825	0.209472082	4.279519327	1.87E-05	0.001970614
ENSG00000178802	501.8968997	0.707976707	0.165364631	4.281306717	1.86E-05	0.001970614
ENSG00000135549	85.6669339	-0.947120128	0.222783109	-4.251310316	2.13E-05	0.002217846
ENSG00000197329	1029.444532	0.582378442	0.137181729	4.245306185	2.18E-05	0.002259707
ENSG00000188191	411.0059103	-0.746378467	0.175903146	-4.243121753	2.20E-05	0.00226357
ENSG00000188177	173.7357396	0.918423555	0.21735985	4.225359722	2.39E-05	0.002430276
ENSG00000180573	117.914402	-0.950489065	0.225141385	-4.221742992	2.42E-05	0.002431022
ENSG00000103044	629.4333404	-0.710374039	0.168257337	-4.221949842	2.42E-05	0.002431022
ENSG00000172123	251.84568	0.744240303	0.176425519	4.218439065	2.46E-05	0.00244779
ENSG00000092758	427.4953489	0.762752395	0.180911739	4.216157562	2.49E-05	0.002453652
ENSG00000204466	240.7058767	-0.779772727	0.185037135	-4.214141817	2.51E-05	0.002456768
ENSG00000119950	178.087641	0.857361356	0.203756447	4.207775345	2.58E-05	0.002507854
ENSG00000141736	5489.825902	-0.614022558	0.146273451	-4.19777173	2.70E-05	0.002601501
ENSG00000260834	1386.459849	0.652661142	0.155763997	4.190064171	2.79E-05	0.002671378
ENSG00000108312	1406.820403	-0.56355796	0.134699252	-4.183823966	2.87E-05	0.002725474
ENSG00000228592	535.2423305	-0.696334052	0.16653279	-4.181363032	2.90E-05	0.002734887
ENSG00000117000	599.7032684	0.622160072	0.148983739	4.176026702	2.97E-05	0.002779369
ENSG00000228288	48.31360874	0.972224195	0.232904189	4.174352555	2.99E-05	0.002779596
ENSG00000155897	64.82987896	0.952838586	0.228651897	4.16720175	3.08E-05	0.002847575
ENSG00000125730	72.8223568	0.94944267	0.228337154	4.158073498	3.21E-05	0.002942587
ENSG00000114480	182.0575915	0.828201686	0.199480458	4.151793588	3.30E-05	0.003003075
ENSG00000007062	920.5121273	-0.562939057	0.136284001	-4.130632004	3.62E-05	0.003270173
ENSG00000048540	222.6395002	-0.755943815	0.183337313	-4.123240393	3.74E-05	0.003353333
ENSG00000135063	125.0732886	0.87772614	0.213185909	4.117186459	3.84E-05	0.003418706
ENSG00000124222	611.9678691	0.645009812	0.157039782	4.107302015	4.00E-05	0.003543689
ENSG00000171954	39.37985372	0.954853636	0.23271422	4.103116837	4.08E-05	0.003583717
ENSG00000213290	63.36274781	0.942024525	0.229792847	4.09945103	4.14E-05	0.003616183
ENSG00000050426	325.5971297	0.700722077	0.171177847	4.093532492	4.25E-05	0.003684717
ENSG00000069998	877.7499271	0.565461485	0.138249251	4.090159497	4.31E-05	0.003713624
ENSG00000177469	795.4531488	0.623106491	0.153226755	4.066564551	4.77E-05	0.004082813
ENSG00000129474	747.7361019	0.604469624	0.148779067	4.062867417	4.85E-05	0.004120574
ENSG00000114019	756.9432737	0.647031545	0.159682255	4.051994044	5.08E-05	0.00417831
ENSG00000181577	29.47576149	0.929340547	0.229341791	4.052207585	5.07E-05	0.00417831
ENSG00000228624	448.3815382	0.669153076	0.165202127	4.050511268	5.11E-05	0.00417831
ENSG00000196911	285.7945341	0.770176435	0.189880214	4.056117363	4.99E-05	0.00417831
ENSG00000147050	2353.834575	0.603537674	0.148914561	4.05291243	5.06E-05	0.00417831
ENSG00000092439	754.3944777	-0.584042842	0.144010066	-4.055569571	5.00E-05	0.00417831
ENSG00000018236	239.9392336	-0.724721191	0.179142721	-4.045496158	5.22E-05	0.004241764
ENSG00000162490	391.51854	-0.697907392	0.172696954	-4.041225826	5.32E-05	0.004292594
ENSG00000029363	2643.80652	-0.606767656	0.151399389	-4.00772856	6.13E-05	0.004918235
ENSG00000182551	524.7888882	-0.647637006	0.161711557	-4.004890047	6.20E-05	0.00494675
ENSG00000091947	262.1498105	0.736583784	0.184825958	3.985283195	6.74E-05	0.005340386
ENSG00000124006	1316.842081	0.568815935	0.143053306	3.976251589	7.00E-05	0.005513185
ENSG00000101868	713.4101426	-0.647547781	0.163310736	-3.965126821	7.34E-05	0.005741522
ENSG00000044574	6578.92097	-0.576721541	0.146219627	-3.94421428	8.01E-05	0.006228342
ENSG00000265992	10987.63084	0.449661203	0.114162135	3.938794631	8.19E-05	0.006332323
ENSG00000087087	1657.662177	-0.596142285	0.151767039	-3.928008925	8.57E-05	0.00658341
ENSG00000205129	35.89241384	0.910444761	0.231959114	3.925022579	8.67E-05	0.006625943
ENSG00000248746	131.1195368	0.822275341	0.209903092	3.917404614	8.95E-05	0.006798329
ENSG00000248329	715.4321987	-0.587303387	0.150310072	-3.907278998	9.33E-05	0.007047821
ENSG00000260539	277.1479624	0.674042765	0.173119115	3.893520156	9.88E-05	0.007416355
ENSG00000187017	144.2094873	0.831379117	0.213770214	3.889125162	0.000100606	0.007480631
ENSG00000112146	264.357882	-0.725920584	0.186678897	-3.888605492	0.000100822	0.007480631
ENSG00000128951	1001.717161	-0.554869886	0.142953087	-3.881482372	0.000103822	0.007656782
ENSG00000100982	454.2569126	0.686852259	0.177016606	3.880157201	0.000104389	0.007656782
ENSG00000158966	905.8942429	-0.553095884	0.142658066	-3.877074028	0.00010572	0.007710366
ENSG00000123095	47.25679604	0.900892589	0.232504995	3.874723596	0.000106746	0.007741181
ENSG00000156697	229.2930287	-0.784500907	0.202959692	-3.865303982	0.000110951	0.008000933
ENSG00000255666	59.69669453	0.887419799	0.229932511	3.859479447	0.000113629	0.008148265
ENSG00000092068	2596.394914	-0.492933964	0.127815419	-3.856607964	0.000114971	0.008198733
ENSG00000007255	223.1578462	0.759806348	0.197256899	3.851861972	0.000117223	0.008313125
ENSG00000179051	6582.155967	-0.429808371	0.111849852	-3.842726313	0.000121675	0.00850261
ENSG00000117016	775.9920394	0.537478881	0.139812613	3.844280354	0.000120907	0.00850261
ENSG00000115419	649.670698	-0.619345676	0.161193281	-3.84225491	0.000121909	0.00850261
ENSG00000163584	938.3113922	-0.619336373	0.161244407	-3.840978941	0.000122545	0.00850261
ENSG00000120800	1217.000685	-0.551092635	0.14357698	-3.838307744	0.000123885	0.008549408
ENSG00000084073	616.2747542	-0.661097499	0.172709985	-3.827789676	0.000129299	0.008828107
ENSG00000100345	7939.574969	0.569909549	0.148843507	3.828917777	0.000128708	0.008828107
ENSG00000152952	668.0909055	0.570828025	0.149342955	3.822262826	0.000132233	0.008888264
ENSG00000168066	2910.683551	-0.477926323	0.124979815	-3.824028083	0.000131289	0.008888264
ENSG00000137713	1037.977916	-0.582154878	0.152308198	-3.822216304	0.000132258	0.008888264
ENSG00000171208	125.5998927	-0.808954271	0.211988254	-3.816033455	0.000135614	0.009066369
ENSG00000113407	4231.897088	-0.566255294	0.148445056	-3.814578323	0.000136416	0.009072702
ENSG00000130270	86.64247707	0.873137639	0.23045427	3.788767458	0.000151397	0.010017144
ENSG00000067369	1164.244422	-0.573085199	0.151545709	-3.781599634	0.000155824	0.010257204
ENSG00000126001	525.320457	0.696127914	0.184160695	3.780002642	0.000156827	0.010270548
ENSG00000152795	3411.439031	-0.525982259	0.139299289	-3.775914893	0.000159421	0.010283082
ENSG00000129255	557.7605817	-0.575054613	0.152281532	-3.776259716	0.000159201	0.010283082
ENSG00000100413	203.1921786	-0.75213179	0.199117015	-3.777335604	0.000158515	0.010283082
ENSG00000111371	4632.115406	-0.526820253	0.139728642	-3.770309693	0.000163045	0.010437821
ENSG00000167074	302.9640205	0.677809726	0.179804892	3.769695684	0.000163447	0.010437821
ENSG00000114867	6019.837229	-0.469440576	0.124701531	-3.764513341	0.000166874	0.010603919
ENSG00000140450	156.8883432	0.810945557	0.215595635	3.761419182	0.000168952	0.010683094
ENSG00000131467	2347.139789	-0.589373055	0.156934855	-3.755526805	0.000172977	0.010884
ENSG00000139116	730.4531675	-0.571608296	0.152737904	-3.742412848	0.000182262	0.011412253
ENSG00000185666	229.9525922	0.769619702	0.205803014	3.739593934	0.000184318	0.011484965
ENSG00000159374	101.4641561	0.820205913	0.21960733	3.734874932	0.000187808	0.011645942
ENSG00000138778	608.6132674	-0.572563931	0.153600625	-3.727614595	0.000193301	0.011884076
ENSG00000093072	1158.738457	0.563164587	0.151089636	3.727354173	0.0001935	0.011884076
ENSG00000144043	245.2542345	-0.722172191	0.193885948	-3.724726812	0.000195527	0.011951346
ENSG00000211455	817.9703006	-0.509306859	0.137571788	-3.702117038	0.000213808	0.013006819
ENSG00000054356	56.61645284	0.8573482	0.231732286	3.699735655	0.000215824	0.013067542
ENSG00000040633	623.0233464	-0.593436234	0.1605454	-3.696376437	0.000218699	0.013179416
ENSG00000142192	10004.24451	0.447470611	0.121162614	3.693140937	0.000221501	0.013285931
ENSG00000066279	1133.615355	-0.489992627	0.132733972	-3.691538935	0.000222901	0.013307724
ENSG00000155755	384.3630685	-0.635534582	0.172323992	-3.688021467	0.000226005	0.013430532
ENSG00000177058	360.2469979	-0.605290951	0.164292563	-3.684226121	0.000229399	0.013569399
ENSG00000134294	5785.170644	-0.475892057	0.129453248	-3.676169319	0.000236762	0.013940745
ENSG00000152518	670.7793934	-0.525219726	0.143014803	-3.672485056	0.000240203	0.014014765
ENSG00000171724	1424.847414	-0.547852938	0.149165007	-3.672797987	0.000239909	0.014014765
ENSG00000163516	473.9504251	0.555257294	0.151243817	3.671272686	0.000241346	0.014017706
ENSG00000185885	715.979709	0.578106898	0.157766957	3.664309099	0.000248007	0.014339728
ENSG00000055130	1296.263399	-0.55059476	0.150420026	-3.660382036	0.000251839	0.014431301
ENSG00000128191	310.9648387	-0.681166502	0.186076869	-3.660672634	0.000251554	0.014431301
ENSG00000168495	760.6230577	0.555553045	0.151833124	3.658971302	0.00025323	0.014446473
ENSG00000043143	396.8013064	-0.618937087	0.16934565	-3.654874434	0.000257308	0.014614177
ENSG00000187955	597.9566777	-0.532217827	0.145989666	-3.645585608	0.000266784	0.015085613
ENSG00000067057	1390.203396	0.463336333	0.127226455	3.641823796	0.000270713	0.015240687
ENSG00000083799	163.9170802	-0.718053685	0.197443011	-3.636764262	0.000276084	0.015475193
ENSG00000198464	331.1844289	-0.715601904	0.197130041	-3.630100722	0.000283311	0.015811198
ENSG00000119906	316.2283063	-0.635797963	0.175429632	-3.624233577	0.00028982	0.016104435
ENSG00000187608	116.8700046	0.797090029	0.22070963	3.611487321	0.000304446	0.016700293
ENSG00000213420	440.8836522	0.663631495	0.183750915	3.611581984	0.000304335	0.016700293
ENSG00000069667	133.3134536	0.787648791	0.218057712	3.612111601	0.000303714	0.016700293
ENSG00000141141	673.8830285	-0.604475286	0.167482479	-3.609185216	0.00030716	0.016777485
ENSG00000013364	66.68407291	0.834514441	0.231504247	3.604747872	0.000312456	0.016994435
ENSG00000100814	2185.75973	0.42405445	0.117830279	3.598858052	0.000319618	0.017310596
ENSG00000011677	141.1481131	-0.727312692	0.202328962	-3.594703816	0.000324761	0.017515252
ENSG00000145833	1741.155717	-0.473681619	0.132427422	-3.576914912	0.000347673	0.018594726
ENSG00000240694	99.20026532	0.770392975	0.215375662	3.576973211	0.000347596	0.018594726
ENSG00000171314	1814.204709	0.45251569	0.126991223	3.563361924	0.000366135	0.019420302
ENSG00000171451	121.4985543	-0.75417026	0.211608957	-3.563980798	0.000365273	0.019420302
ENSG00000113369	199.3826499	0.707969534	0.198800617	3.561203913	0.000369158	0.019435314
ENSG00000113732	489.7033212	-0.593243106	0.166594577	-3.560998913	0.000369447	0.019435314
ENSG00000111981	65.1060379	0.811672735	0.228056713	3.559082843	0.000372152	0.019497734
ENSG00000111846	1504.818003	0.454272818	0.127740478	3.55621668	0.000376234	0.019551972
ENSG00000198604	272.4614017	-0.654752473	0.184068294	-3.557117084	0.000374947	0.019551972
ENSG00000143624	846.2361935	-0.502992289	0.141725476	-3.549060492	0.000386608	0.020010095
ENSG00000125746	200.8783188	0.710063076	0.20081783	3.535856734	0.000406455	0.02095284
ENSG00000177106	289.8434575	0.621334059	0.17590548	3.532204105	0.000412111	0.021146971
ENSG00000100027	116.333073	0.765204597	0.21669178	3.531304213	0.000413516	0.021146971
ENSG00000138074	1320.716872	-0.511927819	0.145068432	-3.52887126	0.000417336	0.021257644
ENSG00000186314	76.52734628	0.800404111	0.22693498	3.527019545	0.000420266	0.021322257
ENSG00000104725	365.4546308	0.594545601	0.168716506	3.523932625	0.000425192	0.02148728
ENSG00000079134	451.1797941	-0.618683982	0.17567932	-3.521666528	0.000428843	0.021586791
ENSG00000119812	1154.587898	-0.535221787	0.152146764	-3.517799342	0.000435141	0.021818255
ENSG00000100479	239.8114511	-0.675965305	0.192430032	-3.51278488	0.000443436	0.022147661
ENSG00000153993	37.81055898	-0.810967976	0.231717499	-3.499813259	0.000465584	0.023163716
ENSG00000103145	471.3773908	0.580461553	0.165990283	3.496961048	0.000470591	0.023232693
ENSG00000090863	2952.940748	0.452451919	0.129370551	3.497333172	0.000469935	0.023232693
ENSG00000102096	1687.475081	-0.432057193	0.12379487	-3.490105783	0.000482829	0.023745586
ENSG00000197498	793.5297016	-0.525013824	0.150603262	-3.486072054	0.000490169	0.024014537
ENSG00000137463	38.84342524	0.805286419	0.231530755	3.478096979	0.000504987	0.024643853
ENSG00000146729	684.6658197	0.508314207	0.146188796	3.477107822	0.000506854	0.024643853
ENSG00000102290	151.6415384	0.750274969	0.215920801	3.474769293	0.000511293	0.024765869
ENSG00000184481	394.8898891	-0.578120711	0.166573498	-3.470664416	0.000519172	0.025052996
ENSG00000179546	107.2780879	-0.73430049	0.212124335	-3.461651339	0.000536872	0.025461521
ENSG00000169432	73.6031684	-0.781149911	0.225706601	-3.460908568	0.000538356	0.025461521
ENSG00000151461	727.0926827	-0.490697119	0.141731783	-3.462153013	0.000535872	0.025461521
ENSG00000237036	36.50234208	0.802933436	0.231723066	3.465056149	0.000530121	0.025461521
ENSG00000099622	1244.79869	0.440688534	0.127354961	3.460316982	0.00053954	0.025461521
ENSG00000095932	67.61416795	0.799547294	0.230865597	3.463258725	0.000533675	0.025461521
ENSG00000123453	156.7055335	0.681142183	0.196955671	3.458352739	0.000543489	0.025553951
ENSG00000136928	29.48593	0.782578697	0.226533763	3.454578626	0.000551153	0.02581973
ENSG00000059804	11927.18383	0.75861973	0.219824791	3.451019911	0.000558472	0.025973012
ENSG00000223891	80.96898886	0.765442522	0.221765529	3.451584767	0.000557305	0.025973012
ENSG00000181458	214.1449455	0.631610104	0.183235281	3.446989572	0.00056687	0.02625518
ENSG00000092036	215.2512529	0.641602858	0.186179501	3.446151999	0.00056863	0.02625518
ENSG00000181938	187.6150459	-0.667983582	0.19404006	-3.442503484	0.000576356	0.026421826
ENSG00000181392	55.52619661	0.800155219	0.232379517	3.443312173	0.000574636	0.026421826
ENSG00000080824	23598.6712	-0.436060651	0.126737518	-3.440659556	0.000580298	0.026507856
ENSG00000148297	697.9103993	-0.518579468	0.150784721	-3.439204357	0.000583427	0.026556257
ENSG00000085491	541.0457036	-0.53003081	0.154183649	-3.437659007	0.000586766	0.026613886
ENSG00000138834	314.4624006	0.652122091	0.189773372	3.436320291	0.000589673	0.026651577
ENSG00000173930	69.14244459	-0.780652297	0.22743688	-3.432390988	0.000598284	0.026945887
ENSG00000121207	237.5750122	-0.702134926	0.204838643	-3.427746424	0.000608614	0.027125573
ENSG00000130177	990.7546565	-0.498212395	0.145309817	-3.42862173	0.000606654	0.027125573
ENSG00000103034	264.7230324	0.623637945	0.181844421	3.429513758	0.000604664	0.027125573
ENSG00000163389	208.9951393	-0.677745299	0.197937922	-3.424029572	0.000616999	0.027309655
ENSG00000180340	400.5593471	0.566870853	0.165514764	3.424896007	0.000615035	0.027309655
ENSG00000228709	136.6337082	0.698404949	0.204179614	3.420542017	0.000624965	0.027567176
ENSG00000163214	560.6454287	-0.539129151	0.157664529	-3.41947015	0.000627432	0.02758123
ENSG00000065621	161.5494951	0.692782673	0.202937208	3.413778471	0.000640686	0.028067753
ENSG00000064300	159.7305148	0.713593332	0.209112963	3.412477737	0.000643752	0.028106118
ENSG00000111731	794.2037681	-0.499894348	0.14658078	-3.41036764	0.000648754	0.028228481
ENSG00000118007	299.0511793	-0.62533703	0.183458451	-3.408603028	0.000652964	0.028315706
ENSG00000075292	1758.544671	-0.461202593	0.135378586	-3.406761787	0.000657385	0.028411416
ENSG00000175029	2308.373381	-0.439164989	0.129127015	-3.40103106	0.000671322	0.028916407
ENSG00000198157	329.8292252	-0.588070265	0.173101266	-3.397261492	0.000680639	0.02921967
ENSG00000179218	7240.880256	-0.453038626	0.133434433	-3.395215282	0.000685747	0.02934081
ENSG00000110092	1044.23582	-0.474088582	0.139864713	-3.389622532	0.000699889	0.029649433
ENSG00000171425	513.7812135	0.581542975	0.171526706	3.39039319	0.000697924	0.029649433
ENSG00000142173	720.1467878	0.596631655	0.175930283	3.391295938	0.000695629	0.029649433
ENSG00000075043	480.0780368	0.520170829	0.153564403	3.387313858	0.000705806	0.029801727
ENSG00000107874	501.3815227	0.509868189	0.150585876	3.38589649	0.000709461	0.029857857
ENSG00000007866	619.0061801	0.573315584	0.169453287	3.383325247	0.000716138	0.029942486
ENSG00000226361	225.9963388	-0.616894162	0.182300669	-3.383937997	0.000714541	0.029942486
ENSG00000253507	105.6645736	-0.727435367	0.215308432	-3.378573519	0.000728629	0.03036587
ENSG00000164007	193.3144786	0.65361003	0.194163306	3.36629017	0.000761865	0.031648226
ENSG00000171298	671.6258601	0.573954749	0.170815501	3.360085851	0.000779183	0.032263185
ENSG00000145362	310.5800396	-0.582425035	0.173805886	-3.351008687	0.000805178	0.032810355
ENSG00000086712	1049.598233	-0.521444782	0.1555332	-3.352626844	0.000800486	0.032810355
ENSG00000198000	305.1154388	-0.581605251	0.173534234	-3.351530346	0.000803662	0.032810355
ENSG00000129173	136.4159878	-0.69159797	0.206334103	-3.351835487	0.000802777	0.032810355
ENSG00000184470	59.68839144	0.778861643	0.232249825	3.353551038	0.000797817	0.032810355
ENSG00000266714	40.64614339	0.778154234	0.232325575	3.349412709	0.000809831	0.032895528
ENSG00000141562	783.8317119	0.477566426	0.142738529	3.345742943	0.000820624	0.033228814
ENSG00000037474	1220.303344	-0.521231832	0.15587854	-3.343833161	0.000826294	0.033353181
ENSG00000136068	2706.860023	0.491907517	0.147229569	3.341091884	0.000834496	0.033475846
ENSG00000006459	407.3692252	0.588967143	0.17628077	3.341074259	0.000834549	0.033475846
ENSG00000132646	2778.782078	-0.46324723	0.139100044	-3.330316912	0.000867472	0.03458034
ENSG00000167658	44337.60208	0.405955168	0.121877196	3.330854183	0.000865799	0.03458034
ENSG00000147394	402.3382438	0.593111313	0.178643294	3.320087194	0.000899893	0.035761707
ENSG00000169258	164.4461093	-0.685403006	0.206646164	-3.316795208	0.000910563	0.036074046
ENSG00000011198	153.7384858	-0.669816044	0.202070484	-3.314764393	0.000917204	0.036225323
ENSG00000120875	284.7288135	0.57608629	0.173947159	3.311846502	0.000926824	0.036492978
ENSG00000197226	863.2726255	0.473575608	0.143036982	3.310861306	0.000930093	0.036509704
ENSG00000163714	2140.826099	-0.526138056	0.159152081	-3.305882345	0.000946778	0.037051362
ENSG00000117305	236.5600655	0.633118199	0.191715962	3.302376045	0.000958694	0.037112271
ENSG00000105993	1470.504108	-0.467176664	0.141416576	-3.303549544	0.000954691	0.037112271
ENSG00000035403	11598.15595	0.416424111	0.126024713	3.304305179	0.000952121	0.037112271
ENSG00000100591	1347.089798	-0.441131579	0.133628455	-3.301179958	0.000962791	0.037112271
ENSG00000130254	296.2786676	-0.619242852	0.187578115	-3.301253199	0.00096254	0.037112271
ENSG00000196922	183.8340719	-0.672088249	0.203870971	-3.296635342	0.000978505	0.037605044
ENSG00000136527	2865.472513	-0.452661059	0.137385685	-3.294819678	0.000984849	0.037623559
ENSG00000100297	2713.842459	-0.427719657	0.129790486	-3.295462324	0.000982599	0.037623559
ENSG00000158863	70.37292091	0.749107833	0.227654896	3.290541275	0.000999948	0.037974368
ENSG00000162231	503.0076421	-0.572802614	0.174046846	-3.291082986	0.000998025	0.037974368
ENSG00000119314	2393.915044	0.385766542	0.117281531	3.289235205	0.0010046	0.038038496
ENSG00000106460	783.0638434	0.477068265	0.145089696	3.288091968	0.001008689	0.03808097
ENSG00000258649	85.92342688	0.724087316	0.220669492	3.281320442	0.001033223	0.038892812
ENSG00000188157	1482.750174	0.495758236	0.151794164	3.265990092	0.001090821	0.04094086
ENSG00000147454	343.9239647	0.547492263	0.168399119	3.251158706	0.001149357	0.043012081
ENSG00000171766	239.0537582	0.613398576	0.189053273	3.244580568	0.001176237	0.04367094
ENSG00000132388	1831.111839	-0.391322834	0.120647097	-3.243532951	0.001180572	0.04367094
ENSG00000172794	59.0935647	0.752430035	0.231833482	3.245562413	0.001172189	0.04367094
ENSG00000123136	784.504828	-0.491087686	0.151392405	-3.243806624	0.001179438	0.04367094
ENSG00000177410	1153.503102	0.446564863	0.137725188	3.242434219	0.001185133	0.0437137
ENSG00000156711	140.1137912	0.655579676	0.202264528	3.241199452	0.001190279	0.043777701
ENSG00000196968	147.448807	0.657993799	0.203080963	3.240056528	0.00119506	0.043827974
ENSG00000181472	305.0450285	-0.611625708	0.188897519	-3.237870518	0.001204255	0.043914236
ENSG00000136193	1389.542228	0.451160377	0.139317507	3.238360971	0.001202186	0.043914236
ENSG00000197747	316.8007745	0.584595579	0.180785888	3.233635017	0.001222255	0.044194003
ENSG00000136997	796.0973187	0.52589586	0.162611497	3.234063217	0.001220424	0.044194003
ENSG00000147852	1052.533333	0.738676117	0.228331793	3.235099706	0.001216003	0.044194003
ENSG00000132286	346.2476553	-0.558011914	0.172633881	-3.232342994	0.001227796	0.044269628
ENSG00000133313	2204.64284	-0.437751153	0.135480019	-3.231112286	0.001233095	0.044336151
ENSG00000132773	153.83017	-0.698687074	0.216543474	-3.226544123	0.001252949	0.044924176
ENSG00000120896	504.9936347	0.572620284	0.177571113	3.224737815	0.001260881	0.045082637
ENSG00000228716	753.4767599	-0.525089581	0.162938406	-3.222626232	0.001270212	0.045164651
ENSG00000137285	3085.706468	0.376152179	0.116716279	3.222791041	0.001269481	0.045164651
ENSG00000188643	171.7981059	0.621300089	0.192948593	3.220029128	0.001281776	0.045449926
ENSG00000118985	474.6152241	0.569322535	0.176907863	3.218186712	0.001290038	0.045616885
ENSG00000142552	115.864361	0.672419836	0.209170684	3.214694448	0.001305834	0.045963133
ENSG00000130724	567.6358869	0.526441022	0.163773782	3.214440156	0.001306992	0.045963133
ENSG00000153187	7867.293993	-0.396853705	0.123593598	-3.210956815	0.001322938	0.046396814
ENSG00000167972	278.0296379	0.612188037	0.190741833	3.209511135	0.001329609	0.046503708
ENSG00000140416	4611.428514	0.370902639	0.115621008	3.207917361	0.001336999	0.04663511
ENSG00000117318	1163.874743	-0.488781979	0.152451474	-3.206147942	0.001345248	0.046795675
ENSG00000130402	4373.887938	0.416057428	0.129953128	3.201596099	0.001366685	0.047412881
ENSG00000080709	163.5966073	-0.629012668	0.196544245	-3.200361676	0.001372552	0.047488091
ENSG00000183087	337.662105	0.540824065	0.169046711	3.199258144	0.001377817	0.047542107
ENSG00000216285	314.3906719	0.537853273	0.168407031	3.193769699	0.001404281	0.048210365
ENSG00000177108	560.0262931	-0.475656647	0.148936647	-3.193684409	0.001404696	0.048210365
ENSG00000271430	40.6026247	-0.741656011	0.232442956	-3.190701171	0.00141928	0.048581006
ENSG00000110237	197.5150924	0.617387675	0.193557034	3.189693809	0.001424236	0.048620994
ENSG00000172667	319.0422312	0.562589785	0.176862017	3.180953117	0.001467914	0.049979156
ENSG00000169604	810.1621463	-0.448594559	0.14124436	-3.176017505	0.001493119	0.050702859
ENSG00000141522	750.6151811	-0.476123949	0.149957919	-3.175050378	0.001498105	0.050737927
ENSG00000007392	536.5894629	-0.48493754	0.152788312	-3.173917785	0.001503963	0.050763204
ENSG00000135740	103.9049394	0.696596591	0.219552876	3.172796478	0.001509783	0.050763204
ENSG00000141505	56.8791281	0.735262972	0.231752814	3.172617241	0.001510715	0.050763204
ENSG00000173673	114.7692322	-0.677290745	0.213559863	-3.171432751	0.00151689	0.050764062
ENSG00000213593	713.8327129	-0.456174675	0.14388824	-3.170340218	0.001522605	0.050764062
ENSG00000105290	158.3894435	0.632477104	0.199496733	3.170363218	0.001522485	0.050764062
ENSG00000100033	251.0072192	0.608235153	0.191901951	3.169510003	0.001526962	0.050777421
ENSG00000141076	1109.28614	-0.478132021	0.150906626	-3.168396475	0.001532823	0.050840619
ENSG00000197136	545.7282639	-0.465334411	0.146941408	-3.166802458	0.00154125	0.050988356
ENSG00000130707	1197.01951	0.440453684	0.139417927	3.159232782	0.001581851	0.052197012
ENSG00000102786	372.2511497	-0.533826037	0.169040677	-3.157973846	0.001588698	0.052288536
ENSG00000105953	1369.000224	-0.401438062	0.12728827	-3.153771058	0.001611755	0.052911723
ENSG00000196576	1444.324614	0.448658252	0.142547597	3.147427689	0.001647138	0.053935379
ENSG00000170271	96.80570391	0.703324038	0.223575768	3.145797258	0.001656348	0.054098932
ENSG00000068650	954.4418325	0.505990351	0.161251772	3.137890179	0.001701686	0.055438691
ENSG00000118971	901.3839084	0.481186542	0.15346322	3.135517052	0.001715515	0.055606931
ENSG00000140157	578.2307895	-0.471529221	0.150370564	-3.135781413	0.001713969	0.055606931
ENSG00000134508	208.6802105	-0.587684404	0.187619794	-3.132315572	0.001734334	0.056075327
ENSG00000011332	67.60727623	-0.720282284	0.23008557	-3.130497417	0.001745105	0.05628184
ENSG00000008710	182.1706016	0.643604356	0.2056957	3.12891498	0.001754531	0.056443999
ENSG00000132698	403.8918703	0.53745166	0.171872941	3.127028943	0.001765825	0.056665338
ENSG00000196247	285.9659536	-0.572592906	0.183223127	-3.125112626	0.00177737	0.056893568
ENSG00000167840	258.7964237	-0.607143938	0.194559873	-3.12060204	0.001804818	0.057628453
ENSG00000164659	722.6116283	0.462636035	0.1482957	3.119686103	0.001810439	0.05766449
ENSG00000138821	306.0190364	-0.534727318	0.171555109	-3.116941968	0.001827375	0.057817754
ENSG00000118523	2265.948688	0.72294801	0.2319581	3.116718106	0.001828763	0.057817754
ENSG00000213341	303.8575211	-0.562897731	0.180562438	-3.117468604	0.001824114	0.057817754
ENSG00000001617	557.1357169	0.492821851	0.158159232	3.115985353	0.001833314	0.057819203
ENSG00000085999	502.1339964	-0.488017525	0.156834664	-3.111668765	0.001860331	0.058527474
ENSG00000125629	165.6503996	0.660987805	0.212581767	3.109334413	0.001875094	0.058847679
ENSG00000021826	125.8691389	-0.65467664	0.210686723	-3.107346444	0.00188775	0.058936061
ENSG00000107331	191.3021482	0.608707013	0.196022024	3.105299096	0.001900867	0.058936061
ENSG00000004478	3135.795638	-0.373663457	0.12031189	-3.105789932	0.001897715	0.058936061
ENSG00000135503	566.2414525	0.466759378	0.150186515	3.107864757	0.001884443	0.058936061
ENSG00000105373	2189.361205	0.41169485	0.132576876	3.105329256	0.001900673	0.058936061
ENSG00000136098	195.7275827	-0.581524109	0.187369683	-3.103618999	0.001911693	0.059128907
ENSG00000111206	1343.847923	-0.420857159	0.135682517	-3.101778835	0.001923616	0.059354656
ENSG00000169490	433.9661597	-0.521588661	0.168273641	-3.099645657	0.001937523	0.059640391
ENSG00000004864	1220.827993	-0.414648471	0.133855421	-3.097733874	0.001950065	0.059865185
ENSG00000128833	302.6722441	-0.551603789	0.178102568	-3.097113049	0.001954153	0.059865185
ENSG00000159208	109.2552677	0.653601543	0.211243706	3.094063989	0.001974349	0.060339866
ENSG00000134595	262.4955174	0.537571048	0.173839306	3.092344651	0.001985821	0.060546327
ENSG00000158195	1726.677969	0.428848167	0.138933498	3.086715394	0.002023813	0.060695465
ENSG00000163873	37.31246673	-0.717720464	0.232462135	-3.08747256	0.002018664	0.060695465
ENSG00000163104	1213.397847	-0.46599685	0.150852827	-3.089082655	0.002007756	0.060695465
ENSG00000113648	984.4629169	-0.452861071	0.146655236	-3.08792978	0.002015561	0.060695465
ENSG00000228612	75.39130502	0.695067358	0.224981732	3.08943909	0.002005348	0.060695465
ENSG00000180190	892.0400829	0.44936496	0.145438906	3.089716313	0.002003478	0.060695465
ENSG00000040531	128.2318668	-0.634171294	0.205421805	-3.087166399	0.002020744	0.060695465
ENSG00000139163	779.5809027	-0.429742663	0.139323634	-3.084492204	0.002039	0.061008387
ENSG00000119888	1871.192138	-0.38906088	0.126217917	-3.082453647	0.002053017	0.061284945
ENSG00000117593	469.7879532	-0.516665658	0.167676433	-3.081325444	0.002060813	0.061374923
ENSG00000136492	463.0267598	-0.487673513	0.158306987	-3.080555844	0.002066146	0.061391321
ENSG00000171497	570.167641	-0.489440884	0.158984613	-3.078542478	0.002080159	0.061664936
ENSG00000225031	415.4021855	0.4851922	0.157733699	3.076021195	0.002097829	0.062045477
ENSG00000124243	254.2635083	0.546190902	0.177733985	3.073080836	0.002118611	0.062516068
ENSG00000198420	246.4435169	0.572240482	0.186366447	3.070512368	0.002136918	0.062624393
ENSG00000147231	58.98672846	-0.708027067	0.230503277	-3.071657271	0.00212874	0.062624393
ENSG00000139364	1326.225482	-0.394753382	0.12853574	-3.07115656	0.002132313	0.062624393
ENSG00000142875	482.3239902	-0.523499128	0.170615801	-3.068292183	0.00215286	0.062692794
ENSG00000143641	1326.091	0.396591348	0.129266942	3.068002859	0.002154946	0.062692794
ENSG00000173227	88.84266551	0.677773432	0.220955172	3.067470322	0.002158789	0.062692794
ENSG00000105220	3967.873988	0.363177564	0.118350754	3.068654404	0.002150252	0.062692794
ENSG00000064961	603.167825	0.449456416	0.146584893	3.066185115	0.00216809	0.062820786
ENSG00000076003	2505.619	-0.426847656	0.139305982	-3.064101418	0.002183249	0.062971288
ENSG00000176928	117.2795325	0.657721211	0.214669843	3.063873357	0.002184914	0.062971288
ENSG00000171533	63.89083221	0.702739383	0.229394705	3.063450765	0.002188002	0.062971288
ENSG00000115568	273.1202979	-0.534561459	0.174728969	-3.059375108	0.002217992	0.063549444
ENSG00000141580	1291.775537	0.385421268	0.125970258	3.059621174	0.002216171	0.063549444
ENSG00000129521	356.4283244	0.498789745	0.163073636	3.058678006	0.00222316	0.063555627
ENSG00000164828	1237.823601	0.387692011	0.126819352	3.057041416	0.002235334	0.06364497
ENSG00000107829	346.9622417	0.533169426	0.174413637	3.056925105	0.002236201	0.06364497
ENSG00000225205	34.56119777	0.708784854	0.23201485	3.05491159	0.002251269	0.063932048
ENSG00000130935	1228.091267	-0.471683969	0.15445749	-3.05381091	0.002259545	0.064025416
ENSG00000130816	2289.93903	-0.359370156	0.117870991	-3.048843101	0.002297244	0.06495028
ENSG00000143493	405.4212919	-0.508756478	0.167032815	-3.045847467	0.002320255	0.065456691
ENSG00000141314	240.0129504	-0.559089929	0.183786408	-3.042063522	0.002349623	0.066139828
ENSG00000213190	507.8117276	-0.467497248	0.153791431	-3.039813375	0.002367248	0.066490139
ENSG00000139998	802.104258	-0.487980721	0.160629224	-3.037932381	0.002382074	0.066760484
ENSG00000169288	186.7078557	-0.602438261	0.198500656	-3.034943428	0.002405808	0.067278764
ENSG00000136824	742.1088894	-0.477332889	0.157355044	-3.033476883	0.002417532	0.067459663
ENSG00000112658	1353.071521	0.441678028	0.145684963	3.031733805	0.002431535	0.067569917
ENSG00000130558	412.287173	-0.477513498	0.15750816	-3.03167467	0.002432012	0.067569917
ENSG00000063176	290.3598626	-0.551489202	0.18197533	-3.030571245	0.002440916	0.067670835
ENSG00000215866	253.5605568	0.59544465	0.1966323	3.028213825	0.00246004	0.067927675
ENSG00000078687	417.810455	0.58729188	0.19394573	3.028124828	0.002460764	0.067927675
ENSG00000168060	34.19983731	0.702359631	0.23200315	3.0273711	0.002466909	0.067951167
ENSG00000081803	329.292501	-0.526347258	0.174093691	-3.023356296	0.002499877	0.06871183
ENSG00000100505	76.1400438	0.680566114	0.225221359	3.021765414	0.002513052	0.068779399
ENSG00000197256	365.1690736	-0.490256982	0.162229626	-3.021994154	0.002511154	0.068779399
ENSG00000106688	254.9430634	0.539212852	0.178519974	3.020462313	0.002523891	0.068824788
ENSG00000122952	796.3182117	-0.461559652	0.152820295	-3.020277201	0.002525434	0.068824788
ENSG00000148400	908.0882143	0.51520174	0.170681544	3.018497071	0.002540319	0.069083748
ENSG00000117139	4511.524367	0.423252953	0.140286853	3.01705359	0.002552447	0.069169095
ENSG00000104419	37.80420352	0.698858117	0.231652257	3.016841383	0.002554234	0.069169095
ENSG00000155115	452.7221845	-0.478812436	0.158794197	-3.015301844	0.002567236	0.069223289
ENSG00000017483	288.5264326	-0.580773307	0.192647724	-3.014690719	0.002572414	0.069223289
ENSG00000110104	383.8019137	-0.47972261	0.159102379	-3.015181869	0.002568252	0.069223289
ENSG00000116455	448.5795151	-0.498231733	0.16547426	-3.010931927	0.002604472	0.069939345
ENSG00000198900	2109.27597	-0.3640427	0.120959021	-3.009636631	0.002615604	0.070091636
ENSG00000204381	61.34618577	-0.689982513	0.229306354	-3.008998669	0.002621103	0.070092653
ENSG00000048545	163.709048	0.588811723	0.195885808	3.005892707	0.002648024	0.070518751
ENSG00000160117	52.78315775	0.696115841	0.231546923	3.006370503	0.002643866	0.070518751
ENSG00000196526	316.6071332	0.523821578	0.174307386	3.00515997	0.002654412	0.070542511
ENSG00000179912	226.5938713	0.575272075	0.191525046	3.003638877	0.002667718	0.070749636
ENSG00000089159	1183.766598	0.434699716	0.14477249	3.002640325	0.002676485	0.07083581
ENSG00000184886	261.6758525	-0.581990794	0.193991787	-3.000079548	0.002699091	0.071287105
ENSG00000162664	565.7357522	-0.482261724	0.160918761	-2.996926662	0.002727163	0.071586638
ENSG00000013297	81.32346018	0.664519907	0.22171788	2.99714172	0.00272524	0.071586638
ENSG00000146376	106.3838376	-0.639757329	0.21343695	-2.997406634	0.002722872	0.071586638
ENSG00000166426	1716.148814	0.363805327	0.121451834	2.995470021	0.002740222	0.071782641
ENSG00000165521	55.82888869	-0.690043586	0.23068495	-2.991281345	0.002778094	0.072552555
ENSG00000101347	669.4669012	-0.46942204	0.156946361	-2.990971166	0.002780918	0.072552555
ENSG00000152193	156.5244458	-0.613448787	0.205258625	-2.988662648	0.002802013	0.072954648
ENSG00000196776	153.9181979	-0.615175106	0.205907017	-2.987635461	0.002811447	0.073052086
ENSG00000063046	7229.35616	0.337164061	0.112887732	2.986720132	0.002819877	0.073123124
ENSG00000102996	691.300897	0.475908666	0.159443947	2.984802348	0.002837616	0.07343476
ENSG00000166295	715.8104444	0.415227036	0.139148327	2.98406058	0.002844504	0.073464908
ENSG00000177606	95.66165417	0.686954716	0.230634272	2.978545684	0.002896199	0.074577953
ENSG00000103187	1646.776383	0.372074428	0.124957307	2.977612418	0.002905031	0.074577953
ENSG00000142002	357.6809096	-0.502976868	0.16891267	-2.977733221	0.002903886	0.074577953
ENSG00000168906	1564.628449	-0.68375462	0.229689132	-2.97686971	0.002912077	0.074609631
ENSG00000169032	933.1273283	0.430262272	0.144652583	2.974452738	0.002935117	0.075050115
ENSG00000184363	49.90284137	0.689491357	0.231889197	2.973365585	0.002945534	0.075146991
ENSG00000075702	574.5146728	-0.454057558	0.152735454	-2.972836671	0.002950614	0.075146991
ENSG00000225968	28.40451339	0.676669268	0.227801783	2.970430079	0.002973831	0.075588305
ENSG00000260804	39.12562637	-0.690705481	0.232827327	-2.966599704	0.003011127	0.076125197
ENSG00000163683	486.1597839	0.503099382	0.169617824	2.966076154	0.003016258	0.076125197
ENSG00000067840	1304.42814	-0.395422048	0.133325946	-2.965829692	0.003018676	0.076125197
ENSG00000168259	1000.56554	-0.47285454	0.159417392	-2.966141491	0.003015617	0.076125197
ENSG00000184381	110.2700948	0.679301355	0.229438181	2.960716265	0.003069246	0.077248697
ENSG00000165215	146.9903087	0.658749062	0.222737112	2.957518202	0.003101264	0.077804155
ENSG00000183527	569.9155291	-0.520043444	0.175850625	-2.957302216	0.003103438	0.077804155
ENSG00000164961	734.3756632	-0.432418871	0.146362236	-2.954442917	0.003132341	0.078124449
ENSG00000167110	616.7257486	0.506587011	0.171478354	2.954232988	0.003134473	0.078124449
ENSG00000110107	1759.249745	-0.41970005	0.142024413	-2.9551261	0.003125413	0.078124449
ENSG00000104331	593.4881553	0.430176742	0.145734947	2.95177478	0.003159533	0.078468028
ENSG00000149926	254.0780328	0.584025556	0.19786196	2.95168185	0.003160484	0.078468028
ENSG00000073111	2545.496273	-0.347714847	0.11783246	-2.950925801	0.00316823	0.078508499
ENSG00000112667	194.6999606	0.562611223	0.190709403	2.95009693	0.003176742	0.078567758
ENSG00000143387	103.4704278	0.631156835	0.214056323	2.948554973	0.003192634	0.078720711
ENSG00000136937	1305.968017	-0.411040844	0.139415874	-2.948307326	0.003195192	0.078720711
ENSG00000198890	438.3912834	-0.51484282	0.174755016	-2.94608322	0.003218258	0.079024762
ENSG00000187325	558.1486802	-0.473823256	0.160839926	-2.945930578	0.003219847	0.079024762
ENSG00000116675	97.15015367	0.634130287	0.215367913	2.944404668	0.003235766	0.07926392
ENSG00000142541	13361.47206	0.324687872	0.110300066	2.943677945	0.003243373	0.079298928
ENSG00000162734	960.6306513	-0.427548794	0.145291038	-2.942705889	0.003253574	0.07931374
ENSG00000184261	85.76604032	0.67006153	0.227722856	2.942443033	0.003256337	0.07931374
ENSG00000164251	349.849926	-0.481363633	0.163883121	-2.937237394	0.003311505	0.080504694
ENSG00000167114	239.679525	-0.566942938	0.193089269	-2.936170103	0.003322921	0.080570053
ENSG00000197930	738.6455433	0.426033178	0.145115907	2.935813069	0.003326747	0.080570053
ENSG00000166206	2060.587331	-0.385281406	0.131426432	-2.931536687	0.003372895	0.081533867
ENSG00000155367	124.5852667	0.619219309	0.211718079	2.924735161	0.003447495	0.083180534
ENSG00000142408	116.1695506	-0.611194357	0.209023995	-2.924039209	0.003455212	0.083210326
ENSG00000005884	315.5446721	0.501369066	0.171688557	2.920224123	0.003497797	0.08407814
ENSG00000181274	650.552993	-0.418170422	0.143323296	-2.917672369	0.003526547	0.084452899
ENSG00000088986	2117.589631	-0.373013101	0.127824585	-2.918163985	0.003520991	0.084452899
ENSG00000063244	2331.154572	-0.405617263	0.139266684	-2.912521874	0.003585231	0.085698368
ENSG00000011243	747.0530046	0.408189443	0.140382602	2.907692526	0.003641061	0.086871123
ENSG00000117115	73.41393878	0.652783703	0.224668028	2.905547841	0.003666108	0.087144745
ENSG00000123358	172.9435109	0.562123261	0.193429794	2.906084167	0.00365983	0.087144745
ENSG00000183864	848.2854157	-0.392558469	0.135136351	-2.904906533	0.003673628	0.087162083
ENSG00000124839	630.159683	0.673696877	0.232177474	2.901646166	0.003712076	0.087749912
ENSG00000105173	396.3704303	-0.500023749	0.172304289	-2.901980869	0.003708112	0.087749912
ENSG00000154928	163.8538598	0.591570037	0.204101186	2.898415478	0.003750534	0.087958381
ENSG00000023041	284.8802544	-0.549091145	0.189486646	-2.897782801	0.003758108	0.087958381
ENSG00000142102	350.9048334	0.520755111	0.179612891	2.899319239	0.003739739	0.087958381
ENSG00000184384	52.95983252	-0.669970622	0.231191603	-2.897902053	0.003756679	0.087958381
ENSG00000103222	1467.317552	0.432658886	0.149202635	2.899807278	0.003733922	0.087958381
ENSG00000132470	91.02890108	0.638660049	0.220434447	2.897278789	0.003764151	0.087958381
ENSG00000104823	481.962522	0.462915194	0.159797495	2.896886421	0.003768862	0.087958381
ENSG00000185834	453.9221226	0.443778431	0.153297846	2.894877137	0.00379307	0.088202612
ENSG00000100226	1165.134164	0.395036129	0.136444541	2.895213887	0.003789003	0.088202612
ENSG00000118418	1005.022224	-0.396696579	0.137104583	-2.893386715	0.003811117	0.088462031
ENSG00000102924	59.37037889	-0.663057226	0.229380448	-2.89064404	0.003844533	0.089076582
ENSG00000167601	642.3360828	0.441857034	0.152938128	2.889122805	0.003863182	0.089347388
ENSG00000081479	65.86616966	0.672571051	0.232938276	2.887335922	0.003885192	0.089694825
ENSG00000109184	549.4212411	-0.50907663	0.176399591	-2.885928627	0.003902606	0.089935111
ENSG00000113368	2435.125563	-0.377210877	0.130763632	-2.884677267	0.003918151	0.090131517
ENSG00000076554	635.7830845	0.411790839	0.142892529	2.881822043	0.00395383	0.090627424
ENSG00000142149	180.9861578	-0.567366575	0.196842867	-2.882332407	0.003947431	0.090627424
ENSG00000187231	448.3184368	-0.454241145	0.157698412	-2.880442104	0.003971179	0.090862836
ENSG00000198952	1749.671899	-0.375113179	0.130280246	-2.879279027	0.003985855	0.091036363
ENSG00000178425	890.3433394	0.388209663	0.13487987	2.878188297	0.003999663	0.09118948
ENSG00000133636	99.23332318	-0.619655469	0.215468816	-2.875847554	0.004029443	0.091627653
ENSG00000168646	160.3817531	-0.565529795	0.196667943	-2.875556574	0.004033159	0.091627653
ENSG00000130147	923.7238434	0.414712594	0.144496159	2.870059645	0.004103944	0.092906918
ENSG00000175093	164.0145981	-0.569015536	0.198248735	-2.870210173	0.00410199	0.092906918
ENSG00000103021	123.5394149	0.617707786	0.215521901	2.866102166	0.004155601	0.093910732
ENSG00000120889	1364.194265	0.370277276	0.12922831	2.865295348	0.004166205	0.093984892
ENSG00000113643	1198.037271	-0.423103055	0.147697254	-2.864664333	0.004174515	0.094007146
ENSG00000132535	409.1798042	0.476081246	0.166371073	2.861562643	0.004215582	0.094621552
ENSG00000065268	479.8493101	0.498445103	0.174190725	2.861490488	0.004216542	0.094621552
ENSG00000134569	307.5541838	-0.480328271	0.168015534	-2.85883251	0.004252032	0.095085515
ENSG00000141526	152.838781	0.519416806	0.181677027	2.859012028	0.004249627	0.095085515
ENSG00000089057	378.0532054	-0.488182545	0.171074067	-2.853632657	0.004322248	0.096487605
ENSG00000090273	1533.15186	-0.370145651	0.129911929	-2.849204484	0.00438287	0.09743426
ENSG00000102383	52.87544274	-0.660197066	0.231739656	-2.848873934	0.004387426	0.09743426
ENSG00000109066	264.4247124	-0.49822524	0.174880571	-2.848945646	0.004386437	0.09743426
ENSG00000122965	474.4873333	-0.481093278	0.168985036	-2.846957868	0.00441392	0.097853337
ENSG00000065485	312.5196482	0.475351333	0.167123235	2.844316248	0.004450685	0.097991409
ENSG00000077782	5588.978217	0.349422984	0.122790422	2.845686003	0.004431587	0.097991409
ENSG00000185432	217.3627802	-0.551560316	0.193916441	-2.844319502	0.004450639	0.097991409
ENSG00000118276	416.0307628	0.473715737	0.166530587	2.844616994	0.004446485	0.097991409
ENSG00000067533	548.8411851	-0.462554134	0.162811694	-2.841037531	0.004496702	0.098101284
ENSG00000163219	30.89069533	0.652931898	0.229742576	2.842015219	0.004482935	0.098101284
ENSG00000136731	1474.801399	-0.352620991	0.124036841	-2.842873029	0.004470888	0.098101284
ENSG00000070614	1101.890795	-0.386099679	0.13591732	-2.840695206	0.004501531	0.098101284
ENSG00000224411	916.386534	-0.427479135	0.150423567	-2.841836179	0.004485453	0.098101284
ENSG00000076248	2268.808234	-0.364964671	0.12845527	-2.841180988	0.00449468	0.098101284
ENSG00000086827	394.1952774	-0.489880684	0.172648031	-2.837453058	0.004547503	0.098935174
ENSG00000164916	146.1803555	0.619245709	0.218446863	2.834765856	0.004585928	0.099602328
ENSG00000035141	1181.190129	-0.425747724	0.150360111	-2.831520416	0.004632728	0.099940096
ENSG00000181019	304.6255056	-0.530190818	0.187146948	-2.833018776	0.004611068	0.099940096
ENSG00000180336	132.1518637	0.596103997	0.210507637	2.831745227	0.004629472	0.099940096
ENSG00000132801	72.06068224	-0.643080259	0.227153531	-2.831037915	0.004639722	0.099940096
ENSG00000213923	2511.824814	0.397463451	0.140397309	2.830990524	0.00464041	0.099940096
ENSG00000143320	963.8933494	0.409937459	0.144845243	2.830175511	0.004652248	0.100027219
ENSG00000113273	301.723003	-0.506877988	0.179152874	-2.829304247	0.004664933	0.100132237
ENSG00000161526	563.0838661	-0.413480765	0.146185193	-2.828472265	0.004677075	0.100225274
ENSG00000215440	47.47121297	0.657345381	0.232801991	2.823624389	0.0047484	0.101584096
ENSG00000112685	891.9480592	-0.387812841	0.137371951	-2.823086079	0.00475638	0.101585512
ENSG00000008735	39.08274578	-0.656675269	0.232695802	-2.822033161	0.004772024	0.101750338
ENSG00000171004	155.7995459	0.578498713	0.205174518	2.819544645	0.004809184	0.101873431
ENSG00000147596	545.6063268	-0.428068748	0.151818369	-2.81961104	0.004808189	0.101873431
ENSG00000129473	266.2655993	0.497491643	0.176372473	2.820687574	0.004792085	0.101873431
ENSG00000125124	172.4878224	0.555659646	0.197075926	2.819520664	0.004809543	0.101873431
ENSG00000109956	364.9023587	-0.476328147	0.16898229	-2.818805136	0.004820277	0.101932582
ENSG00000189057	150.254843	-0.625856421	0.222325772	-2.815042153	0.004877084	0.102964219
ENSG00000134574	587.4343823	0.442867562	0.157458723	2.81259464	0.004914356	0.103580744
ENSG00000161048	99.41702893	-0.605601385	0.215474345	-2.81054984	0.004945693	0.103984021
ENSG00000103365	1720.233098	0.344759969	0.122677729	2.810289778	0.004949691	0.103984021
ENSG00000131791	728.2800583	0.401141223	0.142889224	2.807358121	0.004994968	0.104763736
ENSG00000013503	223.2533427	-0.579035261	0.206316681	-2.806536329	0.005007727	0.104859996
ENSG00000183098	399.9175676	0.497875171	0.177646547	2.802616657	0.005068988	0.105969919
ENSG00000159720	408.9542774	-0.476208354	0.170024269	-2.800825768	0.005097203	0.106386503
ENSG00000084092	542.6566885	0.439613217	0.157036047	2.799441438	0.00511911	0.106670288
ENSG00000105939	761.7277298	-0.383375891	0.137221184	-2.793853547	0.005208406	0.108355106
ENSG00000259498	107.6908777	0.596911503	0.21377515	2.792239898	0.005234453	0.108720779
ENSG00000166535	175.3730486	0.562660464	0.201580218	2.791248409	0.005250516	0.108878226
ENSG00000148019	490.5998371	-0.463695004	0.166156675	-2.790709455	0.005259266	0.10888377
ENSG00000162493	1367.601643	-0.358342021	0.128500644	-2.788639888	0.005292988	0.109405472
ENSG00000142949	4408.899749	0.379231851	0.136251301	2.783326457	0.005380464	0.109529571
ENSG00000164209	266.6476872	-0.501251743	0.179950101	-2.785504101	0.005344456	0.109529571
ENSG00000176087	858.0401796	-0.392751963	0.140998761	-2.78549939	0.005344534	0.109529571
ENSG00000145882	241.0412164	0.523356909	0.188070196	2.782774298	0.005389629	0.109529571
ENSG00000172115	2464.732519	-0.393239508	0.141248983	-2.784016568	0.005369029	0.109529571
ENSG00000189077	190.3487302	0.542705894	0.194964828	2.78360923	0.005375776	0.109529571
ENSG00000134463	212.9234958	0.543138378	0.195192361	2.782580099	0.005392855	0.109529571
ENSG00000156515	4345.657362	0.348342688	0.125065008	2.785292965	0.005347938	0.109529571
ENSG00000168209	607.278794	0.551837629	0.198283729	2.783070654	0.005384708	0.109529571
ENSG00000126822	615.0001671	0.440740723	0.158110036	2.787556909	0.005310713	0.109529571
ENSG00000170836	225.2383338	-0.507245043	0.182092397	-2.785646466	0.00534211	0.109529571
ENSG00000171824	790.6271494	-0.43992567	0.158226169	-2.780359734	0.005429871	0.10996525
ENSG00000196700	358.7722769	-0.45792553	0.164705659	-2.780265908	0.00543144	0.10996525
ENSG00000105676	732.0923869	-0.431905649	0.155434258	-2.778703062	0.005457639	0.11032166
ENSG00000114315	121.8604906	0.592216994	0.213434483	2.774701563	0.005525238	0.111512516
ENSG00000116237	2145.634995	-0.373334381	0.134610606	-2.773439572	0.005546714	0.111770207
ENSG00000152061	1578.819737	-0.340632596	0.122866705	-2.772375128	0.005564887	0.111883293
ENSG00000114416	3914.91818	0.320631746	0.115664251	2.772090271	0.005569759	0.111883293
ENSG00000138246	704.5040892	-0.394334651	0.142323515	-2.770692176	0.005593728	0.112189208
ENSG00000151576	646.7684431	-0.432546122	0.15615952	-2.769899143	0.005607365	0.112287271
ENSG00000164815	281.1866245	-0.499242467	0.180468889	-2.766363055	0.005668539	0.113159197
ENSG00000159899	146.8788213	0.581547038	0.210199471	2.766643682	0.005663662	0.113159197
ENSG00000037897	132.4677797	-0.575068448	0.208208238	-2.76198701	0.005745076	0.114509007
ENSG00000171848	2056.863997	-0.616131012	0.223243988	-2.759899687	0.005781911	0.115064515
ENSG00000143368	1206.535856	-0.392356959	0.14238555	-2.755595353	0.005858543	0.115552874
ENSG00000163251	788.0997186	0.420099959	0.152514916	2.754484419	0.005878469	0.115552874
ENSG00000178409	613.5295966	-0.398688563	0.144731077	-2.754685252	0.005874862	0.115552874
ENSG00000156675	919.6247054	0.386960552	0.14032611	2.757580546	0.005823087	0.115552874
ENSG00000197771	1460.163873	-0.361455471	0.131080801	-2.757501251	0.005824499	0.115552874
ENSG00000150457	439.5901728	0.439090762	0.159357982	2.75537351	0.005862517	0.115552874
ENSG00000141279	1060.635084	-0.396220757	0.143747257	-2.756370911	0.005844668	0.115552874
ENSG00000232677	905.3874531	-0.405728436	0.147217489	-2.755979872	0.00585166	0.115552874
ENSG00000160193	264.7102499	-0.485364856	0.176357406	-2.75216599	0.00592025	0.116196231
ENSG00000182979	1456.963436	0.385978088	0.140305426	2.750984764	0.005941641	0.116438015
ENSG00000000460	276.8194121	-0.504841017	0.183700448	-2.748175207	0.005992798	0.116924807
ENSG00000114491	557.4133848	-0.445032458	0.161941268	-2.748110249	0.005993985	0.116924807
ENSG00000182010	453.4404224	-0.479951157	0.174745922	-2.746565711	0.006022282	0.116924807
ENSG00000166801	269.0492594	-0.497182352	0.181139872	-2.744742759	0.006055835	0.116924807
ENSG00000110075	1989.804517	-0.379539911	0.138239527	-2.745523785	0.006041439	0.116924807
ENSG00000234787	102.2365509	0.620949129	0.226007503	2.747471299	0.006005677	0.116924807
ENSG00000137880	170.6102328	0.557103828	0.202802711	2.747023576	0.006013881	0.116924807
ENSG00000078699	261.0657685	0.487880175	0.177756881	2.744648602	0.006057572	0.116924807
ENSG00000064687	147.1687675	0.588626116	0.214415009	2.74526545	0.006046197	0.116924807
ENSG00000105419	234.5272741	0.556032352	0.202548978	2.745174813	0.006047867	0.116924807
ENSG00000051382	730.4721714	0.396686606	0.144576137	2.743790323	0.006073432	0.117054909
ENSG00000125731	129.9256567	0.571316964	0.208329557	2.742371142	0.006099738	0.117385658
ENSG00000167513	1012.708303	0.396391113	0.144807978	2.737356875	0.006193506	0.119011749
ENSG00000104435	110.4042273	0.591514372	0.216204161	2.735906509	0.00622087	0.119358442
ENSG00000110721	378.2096592	-0.532805245	0.194780326	-2.735416125	0.006230146	0.119358442
ENSG00000160072	244.2241054	-0.497421238	0.181911213	-2.734417686	0.006249072	0.119542601
ENSG00000108064	1330.527429	-0.387745491	0.141873762	-2.733031714	0.006275429	0.119868164
ENSG00000131242	1256.172673	0.346901229	0.126978667	2.731964638	0.00629579	0.120078392
ENSG00000168487	54.53517606	0.631762202	0.231296186	2.731399136	0.006306604	0.120106189
ENSG00000165752	140.11049	0.553691078	0.202938805	2.728364724	0.006364919	0.120679617
ENSG00000186184	1349.476188	0.343251129	0.125779133	2.728999001	0.00635269	0.120679617
ENSG00000160633	1077.583603	-0.361909916	0.132643548	-2.728439648	0.006363473	0.120679617
ENSG00000152990	902.1833228	-0.368233944	0.135042238	-2.726805709	0.006395068	0.120716317
ENSG00000110066	645.9904005	0.398762708	0.14620477	2.727426109	0.006383055	0.120716317
ENSG00000185298	344.7303829	-0.472738386	0.173340374	-2.727226058	0.006386927	0.120716317
ENSG00000198131	467.5554107	-0.461881829	0.169416858	-2.726303826	0.006404801	0.120722509
ENSG00000095319	1903.263871	-0.338611696	0.124284801	-2.72448195	0.006440245	0.121212589
ENSG00000143819	495.0963552	-0.41639296	0.152888801	-2.723502041	0.006459382	0.121394763
ENSG00000187079	1583.481726	0.445127031	0.163551295	2.721635618	0.006495972	0.12172599
ENSG00000091542	912.8190584	0.367500347	0.135024348	2.721733913	0.006494041	0.12172599
ENSG00000087269	509.9118368	-0.458585931	0.168555516	-2.720681835	0.006514743	0.12189977
ENSG00000104177	758.0100913	-0.377016191	0.13873193	-2.717587719	0.006575972	0.122866344
ENSG00000165338	191.3384487	-0.548671066	0.202010345	-2.716054302	0.006606508	0.123257469
ENSG00000175928	3365.131514	-0.34999737	0.128940772	-2.714404167	0.006639511	0.12369341
ENSG00000122566	19058.0823	-0.300992797	0.111007239	-2.711469982	0.006698561	0.124033172
ENSG00000170759	2299.980781	0.360933711	0.133131888	2.711098866	0.006706063	0.124033172
ENSG00000167191	1530.262112	-0.337266016	0.124395083	-2.711248778	0.006703031	0.124033172
ENSG00000166847	870.1868697	-0.383929392	0.141564934	-2.712037373	0.006687105	0.124033172
ENSG00000187994	141.6325521	0.550549363	0.203012106	2.711904101	0.006689794	0.124033172
ENSG00000123094	550.9682178	0.404388363	0.149242514	2.709605674	0.006736324	0.124234854
ENSG00000100311	198.545067	0.52334025	0.193126436	2.709832277	0.006731724	0.124234854
ENSG00000178295	225.3453024	-0.507996706	0.187611511	-2.70770542	0.006775013	0.124590351
ENSG00000164104	2646.163897	0.319571125	0.118008985	2.708023675	0.006768519	0.124590351
ENSG00000069424	106.1786564	0.574475311	0.21232453	2.705647396	0.006817139	0.125167304
ENSG00000102317	1236.714503	0.385966695	0.142674719	2.705221339	0.006825889	0.125167304
ENSG00000105643	64.03909897	0.620962635	0.229605223	2.704479568	0.006841148	0.125268148
ENSG00000167600	2962.340012	-0.339142552	0.125462113	-2.70314713	0.006868634	0.125592279
ENSG00000198846	160.9985086	-0.529201124	0.196080365	-2.698899122	0.006956926	0.12693936
ENSG00000128872	66.57616115	-0.612838094	0.22709041	-2.698652462	0.006962084	0.12693936
ENSG00000149294	79.94566163	-0.601195698	0.223010943	-2.695812547	0.007021717	0.127845048
ENSG00000198805	548.6844796	-0.430109584	0.159673758	-2.693677346	0.007066854	0.128484612
ENSG00000250786	81.41942544	0.606162312	0.225115503	2.692672441	0.007088187	0.12850843
ENSG00000100316	24817.08876	0.293559848	0.109008492	2.692999795	0.007081231	0.12850843
ENSG00000256294	52.47850355	-0.622814953	0.23136019	-2.691971132	0.007103109	0.128597336
ENSG00000158711	324.6286639	0.491918481	0.182832711	2.690538679	0.007133676	0.128968833
ENSG00000198799	511.8428014	0.411932864	0.153282466	2.687410219	0.007200846	0.129635422
ENSG00000114805	282.2220229	-0.465073665	0.173049416	-2.687519407	0.007198492	0.129635422
ENSG00000167112	446.4673755	-0.434267745	0.161539103	-2.688313466	0.007181395	0.129635422
ENSG00000070413	1007.895025	-0.3975047	0.148113789	-2.683779152	0.007279518	0.130868189
ENSG00000184897	764.8927213	0.415232764	0.154875331	2.68107749	0.007338552	0.131194504
ENSG00000164128	69.19128421	-0.609933505	0.227460393	-2.68149323	0.00732944	0.131194504
ENSG00000124766	2786.870495	0.397964098	0.148382519	2.682014705	0.007318024	0.131194504
ENSG00000077809	876.5534492	-0.375887116	0.140185237	-2.681360199	0.007332354	0.131194504
ENSG00000105227	148.5339938	0.556215932	0.20779236	2.676787216	0.007433183	0.132701434
ENSG00000106443	719.4227591	-0.397901179	0.14869836	-2.675894861	0.007453002	0.132870466
ENSG00000142686	127.1762433	-0.55774384	0.208554002	-2.674337746	0.0074877	0.133119275
ENSG00000134013	841.7724846	0.401308525	0.150043755	2.674609984	0.007481623	0.133119275
ENSG00000163939	969.5118738	-0.399116889	0.14940703	-2.671339428	0.007554921	0.133897946
ENSG00000090612	237.8149904	-0.505110786	0.189109959	-2.670989868	0.007562793	0.133897946
ENSG00000100359	554.4186353	0.407419815	0.152483217	2.671899385	0.007542326	0.133897946
ENSG00000107537	375.4718127	0.454331576	0.170159049	2.670040649	0.007584206	0.134092113
ENSG00000100889	1246.542124	0.37078352	0.138929251	2.668865746	0.007610786	0.134376967
ENSG00000152022	41.93310177	0.620377766	0.232924379	2.663429949	0.007734851	0.134610754
ENSG00000179915	231.0734225	0.496377631	0.186413962	2.662770672	0.007750021	0.134610754
ENSG00000145685	803.2881726	-0.371297899	0.139403269	-2.663480571	0.007733688	0.134610754
ENSG00000112739	1147.316084	-0.390388801	0.1466347	-2.662322087	0.007760358	0.134610754
ENSG00000029534	188.1208718	0.530430605	0.199061117	2.664662053	0.007706573	0.134610754
ENSG00000119938	33.62052823	0.615238718	0.231087165	2.662366463	0.007759335	0.134610754
ENSG00000174456	123.7333936	0.573910105	0.215303747	2.66558345	0.007685485	0.134610754
ENSG00000100823	3539.410719	-0.376894509	0.141356747	-2.666264732	0.007669927	0.134610754
ENSG00000053770	454.7232352	-0.460881747	0.172937653	-2.665016774	0.007698448	0.134610754
ENSG00000167526	5901.914557	0.339343979	0.127331511	2.665043213	0.007697843	0.134610754
ENSG00000177370	321.1896943	-0.452965246	0.17003245	-2.663992937	0.007721918	0.134610754
ENSG00000128000	103.450667	-0.576841436	0.216234715	-2.667663407	0.007638074	0.134610754
ENSG00000129991	117.4515245	0.590529188	0.221526509	2.665726966	0.007682206	0.134610754
ENSG00000024422	225.031441	0.514560311	0.193326857	2.661608013	0.007776839	0.134714574
ENSG00000144736	338.9319835	-0.453245064	0.170349299	-2.660680539	0.007798291	0.134904124
ENSG00000142627	370.8669485	0.455134441	0.171204303	2.658428751	0.007850595	0.135147911
ENSG00000132780	9138.172099	-0.312964029	0.117701527	-2.658963204	0.007838152	0.135147911
ENSG00000158604	583.4096646	0.403294945	0.151739582	2.657809775	0.007865027	0.135147911
ENSG00000140939	25.87531785	0.597516283	0.224680498	2.659404305	0.007827896	0.135147911
ENSG00000170412	150.7629436	0.550775584	0.20720239	2.658152665	0.007857029	0.135147911
ENSG00000118960	210.484585	0.530505179	0.199680447	2.65677079	0.007889306	0.13538387
ENSG00000139531	255.278688	-0.464392288	0.174868685	-2.655662944	0.007915268	0.135643345
ENSG00000043355	2710.156714	0.346727218	0.130583009	2.655224614	0.007925562	0.135643345
ENSG00000118762	575.6760867	-0.43127642	0.162490998	-2.654155774	0.007950711	0.135892585
ENSG00000085552	295.4820389	-0.458153242	0.173085247	-2.646980323	0.008121408	0.13862552
ENSG00000125166	2413.221159	-0.322696001	0.121958886	-2.645940864	0.008146406	0.138867547
ENSG00000157227	1037.418899	-0.347615396	0.131425895	-2.644953605	0.008170212	0.139088646
ENSG00000168004	98.243509	0.604074491	0.228498137	2.643673591	0.00820117	0.139118589
ENSG00000185847	148.2834629	0.545480267	0.206386979	2.642997482	0.008217565	0.139118589
ENSG00000167004	5478.786174	-0.327118659	0.123784392	-2.642648673	0.008226034	0.139118589
ENSG00000101265	206.8739261	-0.489769039	0.185329307	-2.642696115	0.008224882	0.139118589
ENSG00000105499	154.154057	0.56024601	0.21200212	2.642643432	0.008226161	0.139118589
ENSG00000128829	2563.326431	0.322229851	0.121973714	2.641797482	0.008246735	0.139283014
ENSG00000151779	771.971504	0.403763084	0.152869419	2.641228607	0.008260596	0.139333784
ENSG00000177425	3573.729472	0.346735127	0.131386716	2.639042498	0.008314056	0.14005147
ENSG00000171105	566.6326634	0.450172404	0.170643344	2.638089446	0.008337459	0.140261626
ENSG00000107897	295.4748307	0.458333797	0.173782292	2.637402193	0.008354371	0.140362187
ENSG00000116161	1200.902958	-0.38909047	0.14766354	-2.634979972	0.008414225	0.141028643
ENSG00000114796	380.8264076	0.437787477	0.16616408	2.634669755	0.008421918	0.141028643
ENSG00000198961	1499.238293	0.381417959	0.14480436	2.634022616	0.008437987	0.141028643
ENSG00000108654	4747.019732	-0.389736102	0.147961117	-2.634044069	0.008437454	0.141028643
ENSG00000141179	188.2835009	-0.504079713	0.191411636	-2.633485209	0.008451352	0.141068336
ENSG00000081087	256.5836628	-0.465529543	0.176847815	-2.632373733	0.008479053	0.141163592
ENSG00000229091	71.69946176	-0.60837889	0.231097582	-2.632562762	0.008474336	0.141163592
ENSG00000116120	953.7825722	-0.428189162	0.16270027	-2.631766759	0.008494215	0.141232836
ENSG00000033867	1613.040856	0.390969515	0.148596831	2.631075719	0.008511507	0.141337263
ENSG00000163629	1673.42968	-0.322886838	0.122878493	-2.627692045	0.00859663	0.142305717
ENSG00000198176	1189.302605	-0.421427686	0.160394999	-2.627436572	0.008603088	0.142305717
ENSG00000213741	3223.593525	0.310782974	0.118269957	2.627742353	0.008595359	0.142305717
ENSG00000168806	128.0922733	-0.559590221	0.213097434	-2.625982916	0.008639915	0.142730957
ENSG00000100714	2998.066605	-0.321651581	0.122524727	-2.625197283	0.008659878	0.142876848
ENSG00000173193	281.972392	-0.44998225	0.171505179	-2.623723985	0.008697424	0.143128372
ENSG00000135547	139.0874209	-0.528178017	0.201287961	-2.623992084	0.008690581	0.143128372
ENSG00000154358	330.7454813	0.465586068	0.177643461	2.620901808	0.008769752	0.14379125
ENSG00000112312	824.0015002	-0.402877477	0.153682064	-2.621499649	0.008754385	0.14379125
ENSG00000184009	39363.18092	0.346547464	0.132227571	2.620841192	0.008771311	0.14379125
ENSG00000145348	188.1206588	-0.50634767	0.193269969	-2.619898338	0.008795598	0.144005485
ENSG00000090316	752.1963485	-0.389626916	0.148862306	-2.617364503	0.008861166	0.144525957
ENSG00000106993	254.2832611	-0.471719353	0.180223256	-2.617416667	0.008859812	0.144525957
ENSG00000109103	514.5955976	0.394762228	0.150812094	2.617576726	0.008855658	0.144525957
ENSG00000163507	538.7965214	-0.46988817	0.179663854	-2.615373991	0.00891298	0.145186566
ENSG00000122483	118.5863239	-0.54361437	0.208057753	-2.612805158	0.008980248	0.145359983
ENSG00000164548	1020.790315	-0.377849111	0.144592057	-2.613207926	0.008969671	0.145359983
ENSG00000121671	258.9496822	0.482279932	0.184529406	2.613566818	0.008960256	0.145359983
ENSG00000151835	958.4853242	-0.364885664	0.139604899	-2.613702428	0.008956701	0.145359983
ENSG00000100023	326.0349298	-0.439903672	0.168313073	-2.61360371	0.008959289	0.145359983
ENSG00000185818	306.6065423	-0.454301103	0.173961114	-2.611509511	0.009014348	0.145362024
ENSG00000214517	751.2965005	0.36386203	0.139306472	2.611953523	0.009002649	0.145362024
ENSG00000225783	624.2341778	0.428660186	0.16412978	2.611714855	0.009008936	0.145362024
ENSG00000133119	788.2068856	-0.372964354	0.142858262	-2.610730023	0.009034919	0.145510939
ENSG00000072756	365.6472512	-0.420611694	0.161201914	-2.609222707	0.009074816	0.145542152
ENSG00000134851	646.6516859	-0.428872577	0.164315573	-2.610054345	0.009052784	0.145542152
ENSG00000103047	244.8123941	-0.489825104	0.187748418	-2.608943968	0.009082211	0.145542152
ENSG00000184164	171.5968619	-0.509211858	0.195139895	-2.609470793	0.009068239	0.145542152
ENSG00000169919	331.0265093	0.429250268	0.164731713	2.605753684	0.009167236	0.146721498
ENSG00000170522	1704.846714	-0.362581711	0.139238497	-2.604033496	0.009213375	0.147276319
ENSG00000128708	890.938209	-0.395416008	0.15198302	-2.601711742	0.009275978	0.14775586
ENSG00000118257	789.2251065	0.378542733	0.145511615	2.601460591	0.009282773	0.14775586
ENSG00000145703	1052.829211	-0.345920614	0.132959923	-2.601690847	0.009276543	0.14775586
ENSG00000111802	704.2252914	-0.402714421	0.154847689	-2.600713142	0.009303021	0.14775586
ENSG00000188732	301.4715771	0.453920948	0.17455139	2.600500341	0.009308793	0.14775586
ENSG00000173611	252.4762578	0.481410448	0.185131811	2.600365897	0.009312441	0.14775586
ENSG00000135315	105.830848	-0.557657838	0.214594842	-2.598654437	0.009358994	0.147945863
ENSG00000118412	451.9725088	-0.419280942	0.161310843	-2.599211145	0.009343828	0.147945863
ENSG00000130066	272.0096916	0.448947202	0.172760727	2.598664688	0.009358714	0.147945863
ENSG00000164611	1477.009861	0.328687252	0.126564909	2.596985636	0.009404586	0.148483717
ENSG00000136859	136.075463	-0.524390233	0.202103909	-2.594656561	0.009468548	0.149150447
ENSG00000105327	181.5012876	0.538510678	0.207550407	2.594601885	0.009470054	0.149150447
ENSG00000149970	212.7745722	-0.485555358	0.18721878	-2.593518444	0.009499944	0.14925494
ENSG00000127720	52.12929786	-0.604157371	0.232940973	-2.593607145	0.009497494	0.14925494
ENSG00000105926	715.5328889	-0.40306547	0.155473818	-2.592497412	0.00952819	0.149515702
ENSG00000236552	3716.290626	0.295242195	0.113921957	2.591618009	0.009552577	0.149532784
ENSG00000070961	651.9960217	-0.39505667	0.152423646	-2.591833226	0.009546604	0.149532784
ENSG00000144136	1234.366751	-0.354952134	0.137024235	-2.590433256	0.009585521	0.149683387
ENSG00000119326	1047.582265	-0.34825504	0.134430236	-2.590600533	0.009580863	0.149683387
ENSG00000114554	1405.513057	0.359701834	0.138910156	2.589456692	0.009612751	0.149926217
ENSG00000171307	427.0814255	-0.43028036	0.166238737	-2.588327887	0.009644313	0.150235924
ENSG00000173914	242.4883616	-0.468563457	0.181076872	-2.587649387	0.009663328	0.150349677
ENSG00000269404	24.9578814	-0.557699052	0.215566573	-2.587131415	0.009677867	0.150393591
ENSG00000107404	473.6779663	0.407104584	0.157472403	2.585243993	0.009731011	0.15083625
ENSG00000117395	788.0126648	-0.4090865	0.158479623	-2.581319243	0.009842352	0.15083625
ENSG00000143774	476.3344942	0.410628814	0.15902804	2.5821158	0.009819663	0.15083625
ENSG00000116574	89.55966484	0.565532266	0.218745088	2.58534841	0.009728064	0.15083625
ENSG00000134323	846.9308211	-0.347345303	0.134560267	-2.581336309	0.009841865	0.15083625
ENSG00000174607	451.5195686	-0.400722606	0.155132632	-2.583096809	0.009791784	0.15083625
ENSG00000118689	247.1482904	0.496222743	0.192249191	2.581143463	0.009847365	0.15083625
ENSG00000129682	591.8503981	0.398313365	0.154306414	2.581314382	0.00984249	0.15083625
ENSG00000066468	1276.782645	0.341326381	0.132089643	2.584051047	0.009764734	0.15083625
ENSG00000185156	43.70289898	0.599361939	0.232042272	2.582985996	0.00979493	0.15083625
ENSG00000108465	309.191301	0.430993197	0.166898675	2.582364396	0.009812592	0.15083625
ENSG00000101180	38.74053565	-0.601611846	0.232835877	-2.583845128	0.009770566	0.15083625
ENSG00000206527	734.8049833	-0.396556819	0.153687566	-2.580279136	0.009872048	0.150898095
ENSG00000106028	1508.518131	-0.347499393	0.134765695	-2.578544889	0.009921741	0.150898095
ENSG00000165156	42.95020021	-0.600550587	0.232940482	-2.578128898	0.009933694	0.150898095
ENSG00000138336	1521.971177	0.374764213	0.145305671	2.579143752	0.009904556	0.150898095
ENSG00000137814	336.1021225	-0.442854685	0.171766324	-2.578239287	0.00993052	0.150898095
ENSG00000160161	96.5133553	0.581436957	0.225361553	2.580018415	0.009879505	0.150898095
ENSG00000074219	1556.281266	-0.386442607	0.149873166	-2.578464296	0.009924055	0.150898095
ENSG00000106772	373.3639865	0.416051289	0.161433513	2.577229978	0.009959566	0.151112283
ENSG00000145246	50.64710974	-0.5982528	0.232281465	-2.575551171	0.010008046	0.15112722
ENSG00000105983	707.7600916	-0.387800119	0.150605929	-2.574932615	0.010025962	0.15112722
ENSG00000133169	440.3348204	-0.420788972	0.163384996	-2.575444392	0.010011137	0.15112722
ENSG00000185650	1830.856993	0.391403504	0.152015991	2.574752188	0.010031193	0.15112722
ENSG00000118898	592.2304321	0.397201846	0.154170721	2.576376647	0.009984182	0.15112722
ENSG00000177426	1778.860036	0.322040585	0.12507099	2.574862359	0.010027998	0.15112722
ENSG00000183853	594.8305056	-0.386516001	0.150202178	-2.573304905	0.010073242	0.151418452
ENSG00000033050	914.8788205	-0.395975226	0.153902717	-2.572893011	0.010085238	0.151418452
ENSG00000117868	831.9001803	0.381892007	0.148430363	2.572869851	0.010085913	0.151418452
ENSG00000251095	68.82936595	0.583147815	0.226689964	2.572446543	0.010098255	0.151426636
ENSG00000084444	515.2220427	0.38387861	0.149278948	2.571552218	0.010124375	0.151641158
ENSG00000197451	4109.721968	-0.326162804	0.126878816	-2.570663998	0.010150375	0.151676623
ENSG00000197961	666.56161	0.365454181	0.142160712	2.570711528	0.010148983	0.151676623
ENSG00000271524	42.68268597	-0.597402081	0.232939077	-2.564628002	0.010328647	0.154161068
ENSG00000215251	394.1300477	-0.409409019	0.159881576	-2.560701676	0.010446101	0.155733051
ENSG00000183258	852.0875741	0.347034519	0.135666919	2.55798923	0.010527935	0.156711107
ENSG00000107262	327.8142874	-0.480225441	0.187755367	-2.557718848	0.010536124	0.156711107
ENSG00000179085	74.40452477	0.575599822	0.225124887	2.556802272	0.010563925	0.156839148
ENSG00000011376	868.5796117	-0.363690844	0.142254023	-2.556629581	0.01056917	0.156839148
ENSG00000184677	285.5381848	-0.439294728	0.17187414	-2.55590938	0.01059107	0.156982582
ENSG00000184178	127.4745189	-0.531210289	0.207868772	-2.555507904	0.010603295	0.156982582
ENSG00000135638	36.13777785	0.592793863	0.232017979	2.554947963	0.010620367	0.157054189
ENSG00000198839	281.1402992	0.447612326	0.175325889	2.553030408	0.010679017	0.157625489
ENSG00000174243	1424.967471	-0.345933184	0.135506908	-2.552882275	0.01068356	0.157625489
ENSG00000077232	1653.08848	-0.355960578	0.13951718	-2.551374526	0.010729895	0.158127365
ENSG00000198954	469.5568112	-0.386092285	0.151449459	-2.549314394	0.010793495	0.158667078
ENSG00000119927	357.4176251	-0.414910871	0.162747635	-2.549412591	0.010790456	0.158667078
ENSG00000104142	410.3676243	-0.431086154	0.16912051	-2.548988016	0.010803601	0.158667078
ENSG00000101361	3052.224157	-0.369378786	0.144970101	-2.547965302	0.010835325	0.158951118
ENSG00000120802	2976.503559	-0.35855985	0.14085037	-2.545679149	0.010906538	0.159813158
ENSG00000131203	852.8411836	-0.387074872	0.152102435	-2.544830206	0.010933089	0.159837273
ENSG00000100330	394.356975	0.421396021	0.165573256	2.545072992	0.01092549	0.159837273
ENSG00000143878	178.7792983	0.533622456	0.209849861	2.542877337	0.010994382	0.160550495
ENSG00000183723	1050.511871	0.371672668	0.146230377	2.541692611	0.011031714	0.160912599
ENSG00000128609	602.9394573	-0.384280898	0.151305452	-2.539769011	0.01109257	0.161616608
ENSG00000117289	515.8664842	0.56870582	0.224396968	2.534373906	0.011264846	0.163754886
ENSG00000078140	2773.028494	-0.310602646	0.122537772	-2.534750244	0.011252752	0.163754886
ENSG00000139209	200.3432518	-0.476802403	0.188178339	-2.533779421	0.011283974	0.163847382
ENSG00000109736	695.4883557	0.385055409	0.152012229	2.533055468	0.011307306	0.164000653
ENSG00000159164	970.9635329	-0.341314407	0.134811779	-2.531784751	0.011348363	0.16440189
ENSG00000213160	1291.70591	-0.341258261	0.134817331	-2.531264037	0.011365226	0.16440189
ENSG00000146674	72.39237503	-0.569998535	0.225205775	-2.53101207	0.011373393	0.16440189
ENSG00000179021	366.1798357	-0.451374357	0.178391455	-2.530246512	0.011398241	0.164575732
ENSG00000145604	1131.943975	-0.399592231	0.157957586	-2.529743839	0.011414583	0.164593233
ENSG00000111640	28097.55591	0.277622812	0.109757468	2.529420698	0.011425099	0.164593233
ENSG00000144724	1982.485839	0.371841332	0.147030822	2.529002597	0.011438718	0.164604692
ENSG00000150594	52.70146643	-0.58594808	0.231818871	-2.527611659	0.01148413	0.165073116
ENSG00000121579	2606.260537	-0.330852014	0.130982625	-2.525922919	0.01153948	0.165498057
ENSG00000109971	22191.99758	-0.548783677	0.217254751	-2.525991597	0.011537224	0.165498057
ENSG00000135763	587.7530268	-0.370889075	0.146896859	-2.52482645	0.011575544	0.165830001
ENSG00000116990	529.6401565	0.393495158	0.156201254	2.519154927	0.011763688	0.166333268
ENSG00000171793	1465.110731	-0.376747771	0.149307106	-2.523307702	0.011625663	0.166333268
ENSG00000162769	968.2653609	-0.353147805	0.140085204	-2.520950076	0.011703846	0.166333268
ENSG00000115875	3392.977386	-0.303841979	0.120653331	-2.518305758	0.011792091	0.166333268
ENSG00000126870	141.5828017	0.513793784	0.20400681	2.518512909	0.011785156	0.166333268
ENSG00000230311	108.6771351	0.540218398	0.214487557	2.518646794	0.011780677	0.166333268
ENSG00000137547	589.792234	-0.376737068	0.149551409	-2.519114141	0.011765051	0.166333268
ENSG00000070756	24506.92838	0.274486654	0.10895433	2.51928174	0.011759452	0.166333268
ENSG00000095383	81.16990594	0.562575331	0.22327443	2.519658568	0.011746872	0.166333268
ENSG00000065154	1288.653787	-0.365845581	0.145137926	-2.520675273	0.011712989	0.166333268
ENSG00000167535	152.8214745	0.499048548	0.197955948	2.5210081	0.011701916	0.166333268
ENSG00000076067	69.69223329	0.569156902	0.225999949	2.518393942	0.011789138	0.166333268
ENSG00000011638	353.8221186	0.422404909	0.167701806	2.518785691	0.011776031	0.166333268
ENSG00000140859	60.08657602	0.579281452	0.229718016	2.521706659	0.011678705	0.166333268
ENSG00000158882	118.1603721	-0.539975241	0.214569656	-2.516549875	0.011851013	0.166615112
ENSG00000146409	398.5680668	-0.406530559	0.161519996	-2.516905463	0.011839059	0.166615112
ENSG00000187535	340.6114148	0.45273481	0.179894196	2.516672684	0.011846883	0.166615112
ENSG00000127947	1654.16209	-0.31486414	0.125192988	-2.515030159	0.01190222	0.166969288
ENSG00000134824	5731.690526	-0.316572315	0.125864091	-2.515191678	0.011896768	0.166969288
ENSG00000115241	2599.52482	-0.310194866	0.123357856	-2.514593523	0.011916969	0.166993685
ENSG00000072274	1937.483941	-0.402585882	0.160197053	-2.51306672	0.01196867	0.167260725
ENSG00000147535	383.5381247	0.400404464	0.1592991	2.513538767	0.011952664	0.167260725
ENSG00000180155	202.9373186	0.493070882	0.196217697	2.512876721	0.011975117	0.167260725
ENSG00000092853	347.8811749	-0.417802269	0.166305861	-2.51225223	0.011996331	0.167374899
ENSG00000136110	1018.151797	-0.364259716	0.145029132	-2.511631359	0.012017455	0.167487573
ENSG00000175832	1139.780358	-0.330553928	0.131658555	-2.510690845	0.012049517	0.167752279
ENSG00000144747	307.0339623	0.438521721	0.17469536	2.510208175	0.012066001	0.167799766
ENSG00000198668	3090.094766	-0.327423299	0.13048253	-2.509326722	0.012096155	0.168037056
ENSG00000142687	1183.028878	0.351924068	0.140372422	2.507074142	0.012173517	0.168382833
ENSG00000117461	304.7764207	-0.437021407	0.174292361	-2.507404255	0.012162153	0.168382833
ENSG00000198677	825.0961192	-0.356573456	0.142202968	-2.507496574	0.012158976	0.168382833
ENSG00000106018	39.25802428	0.583547723	0.232676511	2.507978651	0.0121424	0.168382833
ENSG00000179335	333.4366928	0.420978761	0.168009756	2.505680457	0.012221602	0.168503198
ENSG00000169710	10421.35112	0.321494941	0.128289289	2.506015454	0.012210028	0.168503198
ENSG00000198355	290.0815264	0.468430917	0.186941406	2.505763317	0.012218738	0.168503198
ENSG00000157216	947.9225099	-0.340607623	0.136074034	-2.503105208	0.012310894	0.16874783
ENSG00000158859	113.1304081	0.528660698	0.21125159	2.502517011	0.01233137	0.16874783
ENSG00000164591	242.0465342	-0.464782139	0.185694284	-2.502942629	0.012316551	0.16874783
ENSG00000110888	473.4494892	0.404443206	0.161613091	2.502539879	0.012330573	0.16874783
ENSG00000012048	516.9169963	-0.403632758	0.161230344	-2.503454052	0.012298765	0.16874783
ENSG00000197457	596.3159664	-0.383696332	0.15322351	-2.504160963	0.012274218	0.16874783
ENSG00000269837	119.511564	-0.525855486	0.210076913	-2.503156952	0.012309094	0.16874783
ENSG00000164045	1043.382929	-0.356670337	0.142820664	-2.497330067	0.012513242	0.17010933
ENSG00000211445	305.6479613	-0.43792094	0.175326448	-2.497746028	0.01249857	0.17010933
ENSG00000197958	6981.065246	0.272952241	0.109315201	2.496928495	0.012527421	0.17010933
ENSG00000123240	508.2976143	0.461876949	0.184918579	2.497731445	0.012499084	0.17010933
ENSG00000235706	29.84044385	0.573111095	0.229446081	2.49780294	0.012496564	0.17010933
ENSG00000174442	1073.006016	-0.391790601	0.156790922	-2.498809211	0.012461138	0.17010933
ENSG00000101019	466.0143695	-0.384927922	0.154124387	-2.497514706	0.012506728	0.17010933
ENSG00000183798	91.39085677	0.54674937	0.218992255	2.496660765	0.012536883	0.17010933
ENSG00000109762	231.6234105	0.455100493	0.182422527	2.494760377	0.012604221	0.170566394
ENSG00000102699	783.8990447	-0.343795103	0.137816521	-2.494585555	0.012610432	0.170566394
ENSG00000130303	236.2950754	0.469839249	0.188343251	2.494590312	0.012610263	0.170566394
ENSG00000205309	121.5684343	0.543518668	0.218049041	2.492644159	0.012679585	0.17132121
ENSG00000255135	126.7997861	0.509979792	0.204781269	2.49036347	0.012761252	0.172243349
ENSG00000204055	34.06485211	0.576531505	0.231705539	2.488207693	0.012838873	0.17292736
ENSG00000065328	656.6241307	-0.365592409	0.146920742	-2.488364837	0.012833201	0.17292736
ENSG00000142178	146.3551784	0.504638395	0.202925926	2.486810854	0.012889391	0.173425807
ENSG00000196693	295.1400237	-0.426337784	0.171527348	-2.485538254	0.012935568	0.173864875
ENSG00000021355	226.5726743	0.461382991	0.185725235	2.484223489	0.01298343	0.17432563
ENSG00000196584	342.8866939	-0.490453347	0.197502174	-2.483280751	0.013017844	0.174605068
ENSG00000065882	1444.023481	0.335253797	0.135155498	2.480504328	0.013119667	0.175238342
ENSG00000171033	286.0702136	-0.436723257	0.176049835	-2.480679722	0.013113214	0.175238342
ENSG00000110442	224.6637998	-0.478547285	0.192842133	-2.481549432	0.013081257	0.175238342
ENSG00000170579	219.2398449	0.484090887	0.195134159	2.480810582	0.013108401	0.175238342
ENSG00000112079	310.418929	-0.434359935	0.175214779	-2.479014252	0.013174604	0.175642254
ENSG00000257151	780.1848373	-0.380903726	0.153655765	-2.478941975	0.013177274	0.175642254
ENSG00000165259	92.17393529	-0.554280855	0.223784143	-2.476854921	0.013254577	0.176123962
ENSG00000108474	107.6087114	0.52742906	0.212908605	2.477255722	0.0132397	0.176123962
ENSG00000131069	410.9342513	0.39375015	0.158970872	2.476869781	0.013254025	0.176123962
ENSG00000135631	221.1223918	0.451016207	0.182224441	2.475058798	0.013321424	0.176829164
ENSG00000178921	2024.08432	-0.333656553	0.134839247	-2.474476535	0.013343159	0.176934694
ENSG00000168490	126.1302473	0.507932429	0.205438295	2.47243305	0.013419685	0.177659964
ENSG00000160961	94.52291612	0.536046954	0.216823155	2.472277257	0.013425535	0.177659964
ENSG00000182095	49.52259635	0.575602982	0.232905257	2.471403997	0.013458368	0.177680506
ENSG00000107902	327.6860309	0.438603038	0.177470418	2.471414912	0.013457957	0.177680506
ENSG00000130158	417.4465626	0.401167354	0.16234154	2.471131871	0.013468614	0.177680506
ENSG00000084676	302.2437561	-0.419619699	0.169836339	-2.470729767	0.013483767	0.177697772
ENSG00000046889	638.2002656	-0.351535529	0.142335376	-2.469769204	0.013520025	0.17799286
ENSG00000204611	432.3389	-0.400989038	0.162444735	-2.468464361	0.013569416	0.17846007
ENSG00000153914	555.5341759	-0.391220818	0.158519292	-2.467969753	0.01358818	0.17852393
ENSG00000077254	1156.140805	-0.364052328	0.147766405	-2.463701596	0.013751054	0.179254419
ENSG00000114988	252.2693171	-0.434639684	0.176284527	-2.465557767	0.013680011	0.179254419
ENSG00000187091	212.3700361	0.478767994	0.194241354	2.464809807	0.0137086	0.179254419
ENSG00000152208	413.4254617	0.385320925	0.15641818	2.463402423	0.013762535	0.179254419
ENSG00000129103	892.3870774	0.347607798	0.141119155	2.463221937	0.013769465	0.179254419
ENSG00000105976	245.2206435	-0.435512674	0.176612668	-2.465919799	0.013666193	0.179254419
ENSG00000104635	3835.61035	-0.341558775	0.138641531	-2.463610814	0.013754537	0.179254419
ENSG00000083290	164.3741536	0.511962433	0.207744009	2.464390846	0.013724636	0.179254419
ENSG00000221890	187.8482173	0.48412215	0.19641582	2.464781867	0.013709669	0.179254419
ENSG00000085511	720.1023291	-0.349192863	0.14184172	-2.461848754	0.013822294	0.179759846
ENSG00000213465	770.3063732	0.361167552	0.146802296	2.460230941	0.013884764	0.180389502
ENSG00000144677	643.5688447	0.349379558	0.142125612	2.458244879	0.013961794	0.18054986
ENSG00000164970	194.1467168	0.471314781	0.191747625	2.457995407	0.013971496	0.18054986
ENSG00000107758	565.2152421	-0.376464177	0.153094454	-2.459032098	0.013931216	0.18054986
ENSG00000140365	500.6899393	-0.380425928	0.154728028	-2.45867496	0.013945081	0.18054986
ENSG00000101773	589.3244278	-0.397822187	0.161768402	-2.459208244	0.013924382	0.18054986
ENSG00000154080	100.2891419	-0.535134525	0.217734544	-2.45773829	0.013981502	0.18054986
ENSG00000065548	991.341	-0.360530981	0.146809794	-2.455769261	0.014058339	0.18117755
ENSG00000060339	1300.883699	-0.392980033	0.160016905	-2.455865726	0.014054566	0.18117755
ENSG00000090520	775.7113617	-0.355375491	0.144748259	-2.455127911	0.014083447	0.181319079
ENSG00000089351	1585.664771	0.353342728	0.143994417	2.453864083	0.014133039	0.181775238
ENSG00000154556	177.0501264	0.500608417	0.204160986	2.452027823	0.014205368	0.1823401
ENSG00000160703	264.5285639	0.475119746	0.193761006	2.452091663	0.014202848	0.1823401
ENSG00000162772	345.2885329	0.410062227	0.167340899	2.450460285	0.01426737	0.182770421
ENSG00000149485	2710.929163	-0.330997104	0.135066837	-2.450617125	0.014261156	0.182770421
ENSG00000003096	215.6195138	-0.449274285	0.183378822	-2.449979123	0.01428645	0.182832372
ENSG00000240225	208.845293	-0.45353329	0.185145681	-2.449602325	0.014301407	0.182841492
ENSG00000228502	91.35818023	0.542643459	0.221569748	2.449086412	0.014321908	0.182921409
ENSG00000116857	847.9354046	0.335728319	0.137176939	2.447410781	0.014388674	0.18340916
ENSG00000265579	25.9744713	-0.555838678	0.227104165	-2.447505434	0.014384896	0.18340916
ENSG00000101144	111.9029557	0.546258842	0.223295697	2.446347371	0.014431189	0.183768587
ENSG00000168890	146.8853102	-0.486181694	0.198849983	-2.444967236	0.01448653	0.184108021
ENSG00000149658	794.7313956	-0.35077414	0.143466299	-2.444993303	0.014485483	0.184108021
ENSG00000143401	2805.044591	-0.338610857	0.13859838	-2.443108336	0.014561365	0.18487605
ENSG00000156990	541.1156885	0.375630515	0.153798441	2.442355799	0.014591758	0.185078856
ENSG00000034063	254.6171649	-0.48167051	0.197267816	-2.441708538	0.014617943	0.185227953
ENSG00000163735	69.83538644	-0.554482616	0.22714758	-2.441067677	0.01464391	0.185373995
ENSG00000173406	159.912707	-0.478186427	0.196079552	-2.43873684	0.014738697	0.186390064
ENSG00000257621	121.1641335	-0.511438997	0.209979604	-2.435660358	0.014864634	0.187797683
ENSG00000156966	656.48902	-0.398647358	0.163772537	-2.434152665	0.014926698	0.187866765
ENSG00000164032	4977.470888	-0.324240872	0.133190483	-2.434414721	0.014915894	0.187866765
ENSG00000112081	6542.758666	-0.307350903	0.126268525	-2.434105431	0.014928646	0.187866765
ENSG00000141030	1037.448129	-0.3862573	0.15863102	-2.434941787	0.014894186	0.187866765
ENSG00000157985	709.1556689	0.34973544	0.143740651	2.433100434	0.014970148	0.188018245
ENSG00000106462	485.6754282	-0.4370143	0.179637952	-2.432750403	0.014984626	0.188018245
ENSG00000130477	815.3299037	-0.347402521	0.14279368	-2.432898433	0.014978502	0.188018245
ENSG00000103152	122.7788841	0.509636363	0.209544801	2.432111706	0.015011077	0.188166195
ENSG00000155886	79.48874366	-0.547663509	0.225215833	-2.431727382	0.015027013	0.188182183
ENSG00000116717	94.66650349	0.530087649	0.21813608	2.430077812	0.015095582	0.188688578
ENSG00000049759	928.0524515	0.331268204	0.136321707	2.430047354	0.01509685	0.188688578
ENSG00000141337	52.53169451	0.562290589	0.231424947	2.429688743	0.015111794	0.188691626
ENSG00000111266	1250.516507	0.327334408	0.134765965	2.428910051	0.015144289	0.1889136
ENSG00000114656	36.27498651	0.564391115	0.232426969	2.42825141	0.015171822	0.189028646
ENSG00000130733	438.7267471	0.391085328	0.161074019	2.427985157	0.015182965	0.189028646
ENSG00000168159	998.2901926	-0.336669629	0.138700736	-2.427309605	0.015211269	0.189197523
ENSG00000173157	123.5596137	0.507576785	0.209246667	2.425734144	0.015277457	0.189836826
ENSG00000187189	373.1707207	-0.440474201	0.181666289	-2.424633671	0.015323841	0.189861796
ENSG00000170955	67.1058903	0.551689478	0.227480905	2.425212249	0.015299439	0.189861796
ENSG00000197299	666.6507799	-0.37262607	0.153680387	-2.424682015	0.015321801	0.189861796
ENSG00000119729	424.2103825	0.378493057	0.156307152	2.421469858	0.015457883	0.190681765
ENSG00000128641	1255.729247	-0.343075632	0.141632073	-2.422301846	0.015422534	0.190681765
ENSG00000118496	758.441562	-0.350851823	0.144901111	-2.421319069	0.015464297	0.190681765
ENSG00000185745	55.56888007	0.559050131	0.230843237	2.421773917	0.015444956	0.190681765
ENSG00000060749	2410.947795	-0.285410328	0.117864247	-2.421517424	0.01545586	0.190681765
ENSG00000139636	304.3418222	0.4350224	0.179746635	2.420197745	0.015512069	0.190904045
ENSG00000101057	2123.154148	-0.32964139	0.136192001	-2.420416662	0.015502732	0.190904045
ENSG00000161912	36.92899147	0.562022531	0.232430233	2.418026796	0.015604928	0.191862884
ENSG00000254184	217.46683	0.473583046	0.195908458	2.417369066	0.015633157	0.192026035
ENSG00000174684	340.6701301	0.40076843	0.165815055	2.416960453	0.015650717	0.192057943
ENSG00000114054	857.2756574	0.3248624	0.13448921	2.415527613	0.015712431	0.192631103
ENSG00000111087	160.4665064	-0.475075399	0.196712986	-2.415068824	0.015732237	0.192689876
ENSG00000198700	2314.407019	-0.300175231	0.1243503	-2.413948581	0.015780689	0.192968195
ENSG00000165349	3534.677098	0.277920329	0.115168869	2.413154971	0.015815094	0.192968195
ENSG00000196417	133.174836	-0.506496186	0.209854746	-2.413556023	0.015797699	0.192968195
ENSG00000100242	112.3540426	0.527636575	0.218646936	2.413189886	0.015813579	0.192968195
ENSG00000163481	178.0081845	-0.467449257	0.19377652	-2.412311136	0.015851748	0.193048419
ENSG00000164300	401.6122734	0.419823836	0.174032522	2.412329786	0.015850937	0.193048419
ENSG00000175318	28.38884654	0.54749069	0.22707238	2.411084469	0.015905164	0.193515345
ENSG00000122861	228.0340112	0.464773612	0.192795344	2.410709738	0.015921514	0.193530827
ENSG00000155100	434.0976288	-0.396099014	0.164384032	-2.409595441	0.015970218	0.193939189
ENSG00000173992	217.6390361	0.449917945	0.186777447	2.408845145	0.016003087	0.19415465
ENSG00000170837	177.5418966	0.45872661	0.19047088	2.408381849	0.016023412	0.194217672
ENSG00000065911	2768.716693	0.303431654	0.126031918	2.407577843	0.016058738	0.194462231
ENSG00000141404	295.9374952	0.427960297	0.178000219	2.404268377	0.016204872	0.196046874
ENSG00000101311	219.8084283	-0.441974795	0.183890465	-2.403467719	0.016240401	0.196291699
ENSG00000138385	2323.681822	-0.330642414	0.137610395	-2.402743002	0.016272619	0.196496084
ENSG00000158769	2065.840747	0.297559014	0.12393314	2.400964065	0.016351942	0.197101401
ENSG00000169116	101.554537	-0.515821303	0.214891362	-2.400381746	0.016377982	0.197101401
ENSG00000185515	312.499548	-0.440254067	0.183420585	-2.400243495	0.016384169	0.197101401
ENSG00000104218	149.6913859	-0.490120362	0.204150004	-2.400785462	0.016359925	0.197101401
ENSG00000054523	2337.368666	0.35784275	0.149138172	2.399404166	0.016421778	0.197368857
ENSG00000072201	72.21835807	0.540838469	0.225490211	2.398500875	0.016462337	0.197486504
ENSG00000100461	476.3319144	-0.390549799	0.162809049	-2.398821209	0.016447944	0.197486504
ENSG00000101442	140.2726645	-0.486872339	0.203053561	-2.397753268	0.016495973	0.197705232
ENSG00000100353	3235.266926	0.281117273	0.117322794	2.396101082	0.01657052	0.198413426
ENSG00000168672	981.2768686	0.316885073	0.13229044	2.395373941	0.016603422	0.198622116
ENSG00000184489	230.9408524	0.443894485	0.185573943	2.392008689	0.016756446	0.198851904
ENSG00000122958	666.5690286	-0.374336799	0.156383742	-2.393706618	0.016679084	0.198851904
ENSG00000033327	240.8704695	0.437481983	0.182843962	2.392652069	0.016727095	0.198851904
ENSG00000065361	876.1241658	-0.32550418	0.135992919	-2.393537704	0.016686766	0.198851904
ENSG00000135473	188.9194082	0.452176041	0.189045831	2.391885806	0.016762057	0.198851904
ENSG00000166411	132.6125702	-0.527490988	0.220415337	-2.393168258	0.016703579	0.198851904
ENSG00000176912	48.91219325	0.557479214	0.232880474	2.393842658	0.016672899	0.198851904
ENSG00000074695	2148.778788	0.308098035	0.128714441	2.393655551	0.016681406	0.198851904
ENSG00000196365	1555.490933	0.299135519	0.125056315	2.392006502	0.016756546	0.198851904
ENSG00000143761	3278.538207	0.277922389	0.116257992	2.390565882	0.016822431	0.199024313
ENSG00000136891	1216.06535	-0.355840276	0.148813393	-2.391184481	0.016794112	0.199024313
ENSG00000141449	29.65766124	0.545930697	0.228434849	2.389874833	0.016854116	0.199024313
ENSG00000101294	761.4910323	-0.332377384	0.13906174	-2.390142571	0.016841834	0.199024313
ENSG00000160190	294.7076385	-0.415869229	0.173972885	-2.390425551	0.016828861	0.199024313
ENSG00000095539	114.392908	0.510944457	0.213868758	2.389056084	0.016891724	0.199285077
ENSG00000171649	576.6687745	-0.37136071	0.15548705	-2.388370668	0.016923264	0.19947384
ENSG00000168439	3847.806904	-0.296087115	0.123999745	-2.387804233	0.016949368	0.199598242
ENSG00000184408	137.4571769	-0.487225417	0.2041383	-2.386741823	0.016998424	0.199809313
ENSG00000165271	907.3355158	-0.333656373	0.139793982	-2.386772085	0.016997025	0.199809313
ENSG00000145675	102.6165065	0.536151013	0.224787238	2.385148804	0.017072214	0.200309819
ENSG00000103042	353.7055163	-0.403763274	0.169271854	-2.385294804	0.01706544	0.200309819
ENSG00000178149	195.6549887	0.452741265	0.189884351	2.38430004	0.017111645	0.200589105
ENSG00000132406	272.3871811	0.410061557	0.172062804	2.383208623	0.017162465	0.201001278
ENSG00000117411	794.0251719	0.330527103	0.138759584	2.382012788	0.0172183	0.20128788
ENSG00000168140	110.2655831	0.520245358	0.218400429	2.382071136	0.017215572	0.20128788
ENSG00000132434	163.4544396	-0.484636507	0.203486327	-2.381666194	0.017234512	0.201294082
ENSG00000118922	207.8328633	-0.458032553	0.192362505	-2.381090608	0.017261466	0.201425611
ENSG00000115685	473.5033823	-0.384113429	0.161377878	-2.380211176	0.017302719	0.201483618
ENSG00000229638	2692.222667	0.281388293	0.118230235	2.380002818	0.017312506	0.201483618
ENSG00000110011	137.4832099	0.494763045	0.207885285	2.379981082	0.017313527	0.201483618
ENSG00000164048	1253.676802	-0.305346591	0.128505674	-2.376133153	0.017495148	0.201949391
ENSG00000120738	441.6219605	0.509651586	0.214346137	2.377703625	0.017420822	0.201949391
ENSG00000137267	562.1258438	0.351245247	0.147813375	2.376275132	0.017488417	0.201949391
ENSG00000137168	1401.29842	-0.347616629	0.146258335	-2.376730382	0.01746685	0.201949391
ENSG00000165501	241.6654707	-0.450895605	0.189616354	-2.377936268	0.017409835	0.201949391
ENSG00000250366	758.3820654	0.334030346	0.140517119	2.377150541	0.017446966	0.201949391
ENSG00000261780	41.73734567	0.553148879	0.232713204	2.376955286	0.017456204	0.201949391
ENSG00000166913	4149.645095	-0.302451378	0.127226177	-2.377273174	0.017441166	0.201949391
ENSG00000156256	263.8609284	-0.43739495	0.183966979	-2.377573156	0.017426986	0.201949391
ENSG00000241852	161.5443309	0.465462259	0.196046024	2.374249928	0.017584643	0.202800073
ENSG00000004866	171.6459904	-0.463595501	0.195288207	-2.373904231	0.017601115	0.202807821
ENSG00000128656	430.6629722	-0.413214816	0.174226238	-2.371714046	0.017705788	0.203830935
ENSG00000104299	244.5001177	-0.450061008	0.189821976	-2.37096367	0.017741775	0.204062207
ENSG00000027075	159.5006196	0.476594324	0.201094398	2.370002987	0.017787942	0.204410042
ENSG00000179222	1717.180234	0.31649308	0.133650054	2.368072969	0.017881009	0.205295734
ENSG00000096401	986.9519716	-0.339535829	0.143402423	-2.367713334	0.017898398	0.205311739
ENSG00000112031	69.26349086	-0.541396531	0.228761232	-2.366644583	0.017950162	0.205641259
ENSG00000105048	746.1274932	0.372221516	0.157307656	2.366200885	0.01797169	0.205641259
ENSG00000183579	360.3366158	0.39549414	0.167148183	2.366128868	0.017975186	0.205641259
ENSG00000133985	844.6558736	0.329400357	0.139326379	2.364235403	0.018067328	0.206511332
ENSG00000177646	270.058984	-0.410204738	0.173557224	-2.363512899	0.018102596	0.206730363
ENSG00000177352	255.6241425	-0.438278564	0.18554741	-2.362083975	0.018172525	0.207209247
ENSG00000149798	158.5770845	-0.47351283	0.20047144	-2.361996453	0.018176816	0.207209247
ENSG00000121851	53.86461665	0.549141359	0.23267186	2.360153736	0.018267363	0.20732171
ENSG00000114779	78.79525865	0.538857252	0.228280215	2.360507902	0.01824993	0.20732171
ENSG00000006634	489.3674916	-0.379689914	0.160860955	-2.360360943	0.018257162	0.20732171
ENSG00000078668	1155.363745	-0.326987273	0.138544995	-2.360152181	0.01826744	0.20732171
ENSG00000130193	47.82769029	-0.548456805	0.232305414	-2.360929933	0.018229174	0.20732171
ENSG00000013275	1249.425013	-0.349739198	0.148220923	-2.359580499	0.018295611	0.207458005
ENSG00000160075	1090.541337	-0.310568768	0.131653192	-2.358991553	0.018324673	0.207501145
ENSG00000141738	363.3229332	0.395646996	0.167728883	2.358848327	0.018331747	0.207501145
ENSG00000146555	176.2318865	0.488253146	0.207074538	2.357861819	0.018380533	0.207870068
ENSG00000078269	167.6926328	-0.466047972	0.197761054	-2.356621607	0.018442028	0.208381932
ENSG00000138162	446.9120608	-0.399932353	0.169754525	-2.355945167	0.018475645	0.208578166
ENSG00000244405	621.5749659	0.374936081	0.159200106	2.355124569	0.018516497	0.208672308
ENSG00000093144	658.5504125	-0.366142077	0.155458016	-2.355247339	0.01851038	0.208672308
ENSG00000112118	5750.88015	-0.284108305	0.120719429	-2.353459644	0.018599627	0.208756277
ENSG00000136888	1032.400436	-0.359890236	0.152918282	-2.353480771	0.01859857	0.208756277
ENSG00000148688	501.8651967	-0.386572678	0.164209254	-2.354146725	0.018565281	0.208756277
ENSG00000167397	211.0626194	0.434380169	0.184480938	2.354607333	0.018542288	0.208756277
ENSG00000187244	881.4336925	0.382743005	0.162637729	2.353346956	0.018605265	0.208756277
ENSG00000109084	1498.589548	-0.321552742	0.136683133	-2.352541494	0.018645609	0.209026237
ENSG00000228232	585.400312	0.346125344	0.147162616	2.351992327	0.01867316	0.209152429
ENSG00000256304	53.3006379	-0.543144753	0.230989576	-2.351382094	0.018703816	0.209313152
ENSG00000143612	1508.384318	0.300598196	0.127907931	2.350113822	0.018767671	0.209479848
ENSG00000058668	447.4468681	0.417647739	0.177699323	2.350305742	0.018757996	0.209479848
ENSG00000173085	217.5275209	-0.432148974	0.183837536	-2.350711302	0.018737565	0.209479848
ENSG00000256463	157.8888297	-0.459924081	0.19575862	-2.349444844	0.018801429	0.209674325
ENSG00000130821	1018.592488	0.316690387	0.134821965	2.348952467	0.01882631	0.209769544
ENSG00000151725	1018.979056	-0.335646807	0.143011774	-2.346987219	0.018925904	0.210241071
ENSG00000205542	4027.751504	0.268294048	0.114306915	2.347137499	0.018918272	0.210241071
ENSG00000101856	3112.918096	-0.291981269	0.124415441	-2.346825019	0.018934144	0.210241071
ENSG00000152782	470.2857567	-0.370504641	0.157844541	-2.347275612	0.01891126	0.210241071
ENSG00000110321	13407.19279	-0.307734584	0.131204113	-2.345464468	0.01900339	0.21064552
ENSG00000159111	949.8475785	0.310083184	0.132199688	2.345566694	0.018998179	0.21064552
ENSG00000166454	1042.697777	-0.343820212	0.146616073	-2.345037659	0.019025158	0.210704855
ENSG00000010165	616.2113504	-0.36075385	0.153896568	-2.34413187	0.019071427	0.211035205
ENSG00000153071	74.38958428	-0.528043789	0.225296855	-2.343769019	0.01908999	0.211058663
ENSG00000143256	422.9794411	0.363103004	0.154950584	2.343347107	0.019111594	0.211077723
ENSG00000165588	970.3785616	0.344626749	0.14708196	2.343093259	0.019124602	0.211077723
ENSG00000178662	89.01627138	0.525762904	0.224439129	2.342563471	0.019151776	0.211196047
ENSG00000007923	656.2789615	-0.361116591	0.154223835	-2.341509596	0.019205932	0.211611456
ENSG00000173890	435.4468245	0.377482757	0.161300937	2.340239086	0.019271399	0.211684313
ENSG00000180035	476.4301157	-0.372503527	0.159142751	-2.340688002	0.019248245	0.211684313
ENSG00000126005	120.3151229	0.49077441	0.209723576	2.340101289	0.019278511	0.211684313
ENSG00000184012	114.706098	-0.492772026	0.210523806	-2.340695022	0.019247883	0.211684313
ENSG00000120948	2954.568072	-0.342468042	0.146394228	-2.33935481	0.019317078	0.211745531
ENSG00000115053	16609.8639	-0.28241013	0.120708917	-2.339596248	0.019304597	0.211745531
ENSG00000111145	107.4549813	-0.501801121	0.214729265	-2.336901407	0.019444311	0.212958343
ENSG00000113140	3864.822742	0.26193379	0.112220578	2.334097664	0.019590609	0.213830827
ENSG00000112149	68.14536152	-0.533357024	0.228494065	-2.334227039	0.019583837	0.213830827
ENSG00000139219	199.6398302	0.462629813	0.198137049	2.334898074	0.019548746	0.213830827
ENSG00000139687	369.0892287	-0.397904063	0.170455929	-2.334351554	0.019577321	0.213830827
ENSG00000105538	71.00427244	0.532180143	0.22809095	2.333192718	0.019638033	0.214166347
ENSG00000185813	271.9000327	-0.443533974	0.190179159	-2.332190222	0.019690686	0.214558277
ENSG00000101654	1268.751268	0.304613584	0.130638604	2.331727186	0.019715048	0.21464152
ENSG00000117500	469.2396654	-0.374638197	0.160700755	-2.331278392	0.019738685	0.214692393
ENSG00000071082	6354.063129	0.255159558	0.109475405	2.330747777	0.019766663	0.214692393
ENSG00000128606	30.98927446	-0.530005839	0.227403319	-2.330686476	0.019769898	0.214692393
ENSG00000156976	7187.850177	0.278356313	0.1195082	2.329181702	0.019849442	0.215192091
ENSG00000105011	383.1755593	-0.396034232	0.17003051	-2.329195111	0.019848732	0.215192091
ENSG00000007376	209.5774065	-0.439672829	0.188807575	-2.32868214	0.019875911	0.215297209
ENSG00000108840	843.9184558	0.380954076	0.16361651	2.328335175	0.019894313	0.21531484
ENSG00000118298	699.2014019	-0.325959271	0.140065889	-2.327185249	0.019955408	0.215439711
ENSG00000176204	78.18305488	-0.51943363	0.223182021	-2.327399082	0.019944035	0.215439711
ENSG00000164576	171.9631414	-0.454110967	0.195187274	-2.326539822	0.019989771	0.215439711
ENSG00000177889	1961.937651	-0.333912741	0.143512569	-2.326714258	0.019980478	0.215439711
ENSG00000100075	1225.921853	0.298863316	0.128446413	2.326754862	0.019978316	0.215439711
ENSG00000100395	345.3004471	-0.383003964	0.164721555	-2.325159956	0.020063409	0.216051941
ENSG00000171320	289.1231225	-0.442723137	0.190558479	-2.323292773	0.02016343	0.216947012
ENSG00000055044	1371.150669	-0.345034859	0.148554885	-2.322608632	0.020200187	0.217160465
ENSG00000154079	86.42962707	0.509818153	0.219556244	2.322038958	0.020230838	0.217307981
ENSG00000053900	351.5789795	-0.395089396	0.170238932	-2.320793434	0.020297995	0.217847044
ENSG00000186918	290.9536742	0.395144621	0.170328618	2.319895658	0.020346523	0.218014401
ENSG00000056487	244.2700026	0.439291732	0.189359963	2.319876524	0.020347558	0.218014401
ENSG00000116044	433.5429136	-0.361993216	0.15610356	-2.318929926	0.020398836	0.218381536
ENSG00000129347	407.2425759	-0.407101503	0.175591391	-2.318459349	0.02042437	0.218472675
ENSG00000186310	657.2439306	-0.340688652	0.146968029	-2.318114039	0.020443124	0.218491208
ENSG00000169174	481.7259731	0.351495845	0.15169622	2.317103513	0.020498094	0.218576733
ENSG00000104883	28.22669012	0.531124649	0.229226694	2.317027909	0.020502211	0.218576733
ENSG00000263002	71.91903363	-0.521121321	0.224874477	-2.317387585	0.020482628	0.218576733
ENSG00000011009	970.9020166	-0.318526435	0.137562537	-2.315502769	0.020585433	0.219028657
ENSG00000184898	39.12468349	0.539187627	0.232921265	2.314892231	0.020618831	0.219028657
ENSG00000163820	258.4886779	0.429403451	0.185422738	2.315807951	0.020568757	0.219028657
ENSG00000111641	816.3700809	-0.335147561	0.144770089	-2.315033181	0.020611116	0.219028657
ENSG00000101608	1588.522762	0.284950441	0.123105244	2.314689707	0.02062992	0.219028657
ENSG00000186871	509.1277686	-0.364660568	0.157591812	-2.313956314	0.020670119	0.219151534
ENSG00000160310	462.5911507	-0.379105751	0.163841571	-2.313855688	0.020675639	0.219151534
ENSG00000175283	198.8974661	-0.466656252	0.201803729	-2.312426307	0.020754202	0.219802754
ENSG00000131480	45.3648345	0.538198235	0.232849264	2.31135897	0.020813035	0.220062702
ENSG00000108510	873.8188268	0.364252764	0.157591195	2.31137764	0.020812005	0.220062702
ENSG00000132718	224.4561092	0.430383252	0.186240974	2.310894551	0.02083868	0.220088859
ENSG00000156398	164.6780242	-0.481030557	0.208175857	-2.310693301	0.020849802	0.220088859
ENSG00000197879	828.4993955	0.320150026	0.138634351	2.309312406	0.020926252	0.220714353
ENSG00000146476	911.2346417	-0.366137339	0.158576467	-2.308900845	0.020949084	0.220773763
ENSG00000113721	189.0832923	0.470295431	0.203944514	2.305996971	0.021110802	0.22141055
ENSG00000111860	253.3718266	0.415118648	0.180008589	2.306104668	0.021104785	0.22141055
ENSG00000185201	476.7502008	0.371052172	0.16087763	2.306424907	0.021086902	0.22141055
ENSG00000152556	1461.976011	0.301545849	0.130734149	2.306557639	0.021079493	0.22141055
ENSG00000157483	1006.262398	0.352465176	0.15284981	2.305957566	0.021113003	0.22141055
ENSG00000141682	1305.623441	0.299353359	0.129808306	2.306118667	0.021104003	0.22141055
ENSG00000143315	134.1044402	-0.480329194	0.208339608	-2.305510693	0.021137989	0.22149161
ENSG00000142945	1204.14876	0.313118177	0.135872025	2.304508069	0.02119414	0.221898842
ENSG00000106261	545.5565406	0.403848526	0.175384538	2.302646128	0.021298762	0.222655396
ENSG00000105639	71.56650769	0.52012269	0.225884488	2.302604731	0.021301093	0.222655396
ENSG00000117280	192.9844118	-0.433434823	0.188388166	-2.300753984	0.021405541	0.223096008
ENSG00000111875	416.7436291	-0.362169461	0.157417508	-2.300693643	0.021408954	0.223096008
ENSG00000125968	360.8571008	-0.414601776	0.180212575	-2.300626225	0.021412767	0.223096008
ENSG00000105355	630.6348514	0.33653767	0.146244035	2.301206133	0.021379982	0.223096008
ENSG00000165985	27.4276289	0.5252612	0.228358963	2.300155831	0.021439393	0.223192255
ENSG00000104522	435.4968361	-0.395483417	0.172025373	-2.298983058	0.021505901	0.223703201
ENSG00000125630	931.3195703	-0.313426248	0.136451925	-2.296971977	0.021620368	0.22471178
ENSG00000053372	699.3987532	-0.363465994	0.15825923	-2.296649582	0.021638768	0.224721054
ENSG00000067248	649.6990133	-0.383927181	0.167293344	-2.294933984	0.021736908	0.225168367
ENSG00000152661	13539.45412	-0.256404274	0.111763722	-2.294163709	0.021781097	0.225168367
ENSG00000196924	15218.34341	0.301968324	0.131560344	2.295283787	0.021716866	0.225168367
ENSG00000151498	693.0526797	-0.340726402	0.148455611	-2.295139941	0.021725106	0.225168367
ENSG00000135686	551.8986995	0.394986798	0.17215383	2.294382864	0.021768517	0.225168367
ENSG00000105088	953.5937273	0.350980773	0.152995509	2.294059314	0.021787092	0.225168367
ENSG00000239672	780.8518217	-0.331846326	0.144724406	-2.292953454	0.021850685	0.225643919
ENSG00000170190	137.7986971	0.472130777	0.20597473	2.292178162	0.021895365	0.225923553
ENSG00000242071	3182.944079	0.281389502	0.122779235	2.291833008	0.021915281	0.225947429
ENSG00000253320	34.0308892	0.531601651	0.232125645	2.290146142	0.022012846	0.226771184
ENSG00000177192	363.742462	-0.391558496	0.170998517	-2.28983563	0.022030847	0.226774619
ENSG00000198265	828.0933301	0.393218941	0.171817215	2.288588719	0.02210326	0.227337696
ENSG00000064703	463.8122848	-0.356951372	0.156008495	-2.288025226	0.022136052	0.227470684
ENSG00000230551	130.0033167	0.49430974	0.216096061	2.28745372	0.022169354	0.227470684
ENSG00000100241	960.5836288	0.327317118	0.143076692	2.287703982	0.022154766	0.227470684
ENSG00000100422	952.2377551	-0.303803314	0.13287065	-2.28645916	0.022227411	0.227884221
ENSG00000171503	87.12231994	-0.509197673	0.222807705	-2.285368337	0.022291239	0.22835622
ENSG00000142227	69.06400875	0.517750981	0.226629532	2.284569778	0.022338067	0.228653448
ENSG00000126016	197.8421243	0.454246087	0.198860111	2.284249387	0.022356879	0.22866366
ENSG00000176248	192.7013088	-0.447804302	0.196096132	-2.28359579	0.022395297	0.228874234
ENSG00000077063	446.3707767	-0.360643687	0.157983867	-2.282788075	0.022442855	0.229177791
ENSG00000107130	574.6287478	-0.33528194	0.146949519	-2.281613044	0.022512196	0.229703137
ENSG00000121310	66.37264981	0.519889984	0.228045004	2.279769234	0.022621379	0.230633849
ENSG00000163923	433.2811694	0.377092858	0.165462896	2.279017629	0.022666017	0.230905555
ENSG00000136122	183.034046	-0.439242843	0.192790637	-2.278341159	0.022706259	0.231132072
ENSG00000108179	836.9220148	-0.323145441	0.14191342	-2.277060493	0.022782613	0.231581387
ENSG00000196865	362.0992581	0.378059498	0.166044533	2.27685604	0.022794824	0.231581387
ENSG00000149922	45.72114514	0.529612203	0.232650663	2.276426796	0.022820477	0.231581387
ENSG00000184117	3462.914349	0.283024601	0.124330351	2.276391871	0.022822566	0.231581387
ENSG00000138061	64.52169494	0.529270397	0.232538746	2.276052515	0.022842867	0.231604294
ENSG00000141506	81.41448702	0.503879998	0.221422787	2.275646533	0.022867174	0.231667753
ENSG00000236404	43.85697735	0.529948542	0.232930588	2.275135033	0.022897831	0.23179539
ENSG00000241732	164.5848406	0.445436661	0.195825606	2.274659946	0.022926337	0.231901073
ENSG00000110429	323.4125315	-0.407126585	0.179045088	-2.273877437	0.022973357	0.232193706
ENSG00000164402	572.8787615	-0.329886409	0.145209203	-2.271800974	0.023098534	0.232543359
ENSG00000124787	121.0956195	-0.495486098	0.217989548	-2.272980982	0.023027326	0.232543359
ENSG00000075213	516.9771812	-0.373336025	0.164334592	-2.271804255	0.023098336	0.232543359
ENSG00000117899	770.0590797	-0.341789617	0.15042298	-2.272190176	0.023075026	0.232543359
ENSG00000105376	26.2928407	0.500583582	0.220265821	2.272633948	0.023048248	0.232543359
ENSG00000113763	151.7204187	0.464953594	0.20477844	2.270520253	0.023176036	0.23314075
ENSG00000166106	55.87267849	-0.52290939	0.230378318	-2.2697856	0.023220595	0.233406072
ENSG00000234420	71.67709595	-0.521861624	0.229967441	-2.269284824	0.023251011	0.233528931
ENSG00000112787	334.3315356	-0.373618149	0.164703593	-2.268427438	0.023303167	0.233638254
ENSG00000260032	2695.400343	0.292166391	0.128786939	2.268602646	0.023292501	0.233638254
ENSG00000128342	40.86270794	0.526810461	0.232258392	2.268208514	0.023316501	0.233638254
ENSG00000133740	420.0658943	-0.398704473	0.175906462	-2.266570927	0.02341645	0.234274006
ENSG00000227097	2855.259599	0.276583083	0.122026992	2.266572987	0.023416324	0.234274006
ENSG00000085415	857.8942912	-0.344600114	0.152104689	-2.265545626	0.023479217	0.23471903
ENSG00000133943	223.0761251	-0.418943741	0.185025265	-2.264251542	0.023558648	0.235275029
ENSG00000083845	8151.250204	0.250864784	0.110803914	2.264042626	0.023571493	0.235275029
ENSG00000196663	285.9528361	-0.391306286	0.173125826	-2.260242135	0.023806227	0.237433358
ENSG00000184743	516.4445396	0.357874135	0.158398531	2.259327361	0.023863029	0.237641048
ENSG00000185480	369.1310492	-0.413324438	0.182966847	-2.259012745	0.023882592	0.237641048
ENSG00000170425	38.3254823	0.525087823	0.232419013	2.25922921	0.023869131	0.237641048
ENSG00000124562	1328.776825	-0.289305726	0.128123829	-2.258016555	0.023944627	0.237889502
ENSG00000189060	2536.891042	0.506473043	0.224296622	2.258050252	0.023942527	0.237889502
ENSG00000101493	193.300895	0.477836946	0.211938701	2.25459977	0.024158462	0.23982832
ENSG00000107443	734.2737955	-0.319855523	0.141914498	-2.253860798	0.024204927	0.240103893
ENSG00000029993	3523.999794	-0.276873654	0.122869719	-2.253392109	0.024234437	0.240210987
ENSG00000184809	106.9298486	-0.478438851	0.21245128	-2.251993261	0.024322698	0.240899807
ENSG00000100968	272.3598008	0.402244693	0.178665692	2.251381831	0.024361364	0.241096736
ENSG00000169598	77.17660017	-0.505918663	0.224884549	-2.249681735	0.024469156	0.241816522
ENSG00000107581	5596.993347	0.270220383	0.12014879	2.249047886	0.02450945	0.241816522
ENSG00000172766	386.1617257	-0.37948745	0.168730361	-2.24907626	0.024507645	0.241816522
ENSG00000267383	61.63533284	-0.514283323	0.228665843	-2.249060537	0.024508645	0.241816522
ENSG00000070061	760.0894402	-0.319747722	0.142239616	-2.247951246	0.024579299	0.242152833
ENSG00000103249	322.7182898	-0.374007717	0.166401321	-2.247624687	0.024600132	0.242152833
ENSG00000100060	41.1782145	0.522827389	0.23261053	2.247651422	0.024598426	0.242152833
ENSG00000129472	289.8368188	0.382502074	0.170215341	2.247165687	0.02462944	0.242255551
ENSG00000133247	182.3877591	0.451382785	0.201005887	2.245619728	0.024728376	0.243042443
ENSG00000164631	455.4509774	0.349412034	0.155655526	2.244777572	0.024782415	0.243387209
ENSG00000143632	31.43715931	0.507368611	0.226133565	2.243667858	0.02485378	0.243580993
ENSG00000176209	313.7870028	0.404846196	0.180446066	2.243585608	0.024859076	0.243580993
ENSG00000141380	1183.949914	-0.29846341	0.133006425	-2.243977389	0.024833856	0.243580993
ENSG00000101198	28.02421948	-0.513768873	0.229050319	-2.243039327	0.024894279	0.243739863
ENSG00000186834	384.7800425	-0.365858592	0.163163462	-2.242282598	0.024943114	0.244031866
ENSG00000182871	1616.765563	0.327019059	0.145863404	2.241954118	0.024964338	0.244053496
ENSG00000011347	261.7212038	0.460462568	0.205521134	2.240463354	0.025060857	0.244699883
ENSG00000065559	563.9284523	-0.339260382	0.151432257	-2.240344226	0.025068584	0.244699883
ENSG00000227533	25.6648536	0.499947319	0.223353463	2.238368335	0.025197045	0.245370195
ENSG00000116774	620.3545963	0.322402332	0.14401947	2.238602396	0.025181798	0.245370195
ENSG00000114126	839.1951358	-0.326363964	0.145863332	-2.237464075	0.025256025	0.245370195
ENSG00000112562	103.8644432	0.481007801	0.215007843	2.237163979	0.025275625	0.245370195
ENSG00000187210	209.0806782	0.419562604	0.187529014	2.237321022	0.025265366	0.245370195
ENSG00000166471	458.847956	-0.375002753	0.167491328	-2.238938324	0.025159929	0.245370195
ENSG00000175573	250.5985388	0.394931806	0.17656238	2.236783438	0.025300498	0.245370195
ENSG00000090339	83.34702891	0.502403297	0.22462323	2.236648885	0.025309297	0.245370195
ENSG00000166265	562.6412259	-0.342518987	0.153073792	-2.237606982	0.025246696	0.245370195
ENSG00000184588	153.9494558	-0.461089838	0.206223522	-2.235874127	0.025360018	0.245450808
ENSG00000106078	781.6944339	0.354202185	0.158444217	2.235500874	0.025384484	0.245450808
ENSG00000183454	48.30342535	0.5207167	0.232933949	2.235469332	0.025386553	0.245450808
ENSG00000006015	153.3845019	0.452438433	0.202401222	2.235354261	0.0253941	0.245450808
ENSG00000164056	254.0783968	0.399714901	0.17886521	2.23472692	0.025435282	0.245480336
ENSG00000165494	570.8373284	-0.347863681	0.155662854	-2.234725064	0.025435404	0.245480336
ENSG00000163430	7638.822336	0.276823201	0.123906643	2.234127186	0.025474706	0.245674923
ENSG00000115761	410.0781077	-0.370336783	0.165915205	-2.232084652	0.025609369	0.245754906
ENSG00000163931	13980.47241	0.260102293	0.116492505	2.232781355	0.025563366	0.245754906
ENSG00000102393	394.4472183	-0.362982292	0.162593374	-2.23245439	0.025584946	0.245754906
ENSG00000215114	501.8805197	-0.372119573	0.166604798	-2.233546555	0.025512924	0.245754906
ENSG00000110583	394.0300888	-0.378088873	0.169339902	-2.232721693	0.025567303	0.245754906
ENSG00000105701	3035.880245	0.30172561	0.13518361	2.231968883	0.02561702	0.245754906
ENSG00000104872	1005.186748	0.291073569	0.130326906	2.233411184	0.025521841	0.245754906
ENSG00000124459	194.1607517	-0.437355746	0.19599589	-2.231453664	0.025651094	0.245898011
ENSG00000187653	872.5453172	0.297592372	0.133406321	2.230721669	0.025699571	0.246178879
ENSG00000137628	52.34505101	0.518557423	0.232595189	2.22944174	0.025784528	0.246808498
ENSG00000137266	272.6158256	-0.386406687	0.173427441	-2.228059666	0.025876536	0.247504637
ENSG00000129354	1358.386245	0.288148033	0.129364947	2.227404253	0.025920268	0.247738322
ENSG00000135048	869.0749892	-0.311468694	0.139905772	-2.22627479	0.025995781	0.248090591
ENSG00000123104	505.1258312	-0.352888818	0.158500817	-2.226416391	0.025986304	0.248090591
ENSG00000164163	1622.272024	-0.305557159	0.13735766	-2.224536729	0.026112354	0.249017963
ENSG00000166557	560.6854374	0.331002032	0.148843003	2.223833345	0.026159659	0.249283878
ENSG00000117597	267.4036674	-0.423166077	0.190428563	-2.222177545	0.026271309	0.25003308
ENSG00000187123	205.4109574	-0.417948851	0.188158516	-2.221259288	0.026333405	0.25003308
ENSG00000177519	31.21322439	-0.512773338	0.230851519	-2.221225749	0.026335675	0.25003308
ENSG00000184307	118.8716526	-0.463049221	0.208437587	-2.221524573	0.026315452	0.25003308
ENSG00000130822	32.31785505	0.514409202	0.231532759	2.221755594	0.026299827	0.25003308
ENSG00000114127	249.611764	0.40786727	0.18368117	2.220517599	0.026383652	0.250303446
ENSG00000137288	475.3806438	0.359969789	0.162204982	2.219227701	0.026471237	0.250782216
ENSG00000186638	88.22986084	-0.485915893	0.218960041	-2.219198945	0.026473193	0.250782216
ENSG00000168795	347.0022687	0.373226348	0.168249628	2.218289294	0.026535114	0.251183422
ENSG00000105792	33.24126189	-0.512251293	0.231003672	-2.217502815	0.026588751	0.251505679
ENSG00000126107	416.1226376	-0.349240601	0.157547496	-2.216732158	0.0266414	0.251554455
ENSG00000163482	254.9515421	-0.426676163	0.192494149	-2.216566921	0.0266527	0.251554455
ENSG00000164082	49.84965041	-0.515818117	0.232696622	-2.216697911	0.026643742	0.251554455
ENSG00000107290	843.6463628	-0.311751432	0.140669245	-2.216201791	0.026677685	0.251605267
ENSG00000115884	626.7796203	-0.32325456	0.1458798	-2.215896654	0.026698581	0.251617461
ENSG00000121931	211.4334417	-0.407107209	0.183949568	-2.213145779	0.026887597	0.252105901
ENSG00000161217	352.1116821	-0.363888206	0.164360795	-2.213959888	0.026831538	0.252105901
ENSG00000173535	45.0939412	0.515477481	0.232772404	2.214512854	0.026793519	0.252105901
ENSG00000169715	412.7189776	0.34244084	0.154705754	2.213497759	0.026863348	0.252105901
ENSG00000141295	271.9286968	0.403466397	0.182304835	2.213141501	0.026887892	0.252105901
ENSG00000075461	38.09352425	-0.515403739	0.232772021	-2.214199696	0.026815045	0.252105901
ENSG00000160218	603.5747296	-0.317999428	0.143601849	-2.214452183	0.026797689	0.252105901
ENSG00000135052	2085.345847	-0.271880637	0.12288224	-2.212529948	0.026930069	0.252317058
ENSG00000127463	919.9446975	-0.296001166	0.134000723	-2.20895201	0.027177979	0.252428755
ENSG00000225889	42.65063986	0.514948567	0.232878279	2.211234853	0.027019578	0.252428755
ENSG00000197756	10655.47839	0.241714566	0.109399944	2.209457858	0.027142811	0.252428755
ENSG00000144893	201.9727928	0.438866968	0.198570167	2.210135456	0.027095763	0.252428755
ENSG00000138668	6645.207299	-0.254156778	0.114949883	-2.211022515	0.027034278	0.252428755
ENSG00000077684	2419.672541	0.318607208	0.144098522	2.211037314	0.027033253	0.252428755
ENSG00000113312	737.1341284	-0.337771827	0.152766636	-2.21103138	0.027033664	0.252428755
ENSG00000160932	826.100641	0.346950699	0.156968657	2.210318323	0.027083078	0.252428755
ENSG00000154134	78.76419794	0.49760853	0.225241747	2.209219815	0.027159355	0.252428755
ENSG00000013583	423.5125633	0.355482686	0.160898004	2.209366669	0.027149147	0.252428755
ENSG00000136104	279.8791822	-0.404340774	0.182897768	-2.21074745	0.027053331	0.252428755
ENSG00000099860	63.71812963	0.513059915	0.232253974	2.209046869	0.027171381	0.252428755
ENSG00000179743	35.41570709	0.513319675	0.232463961	2.208168837	0.027232506	0.252502151
ENSG00000163017	44.49090187	0.513810598	0.232661528	2.208403781	0.027216138	0.252502151
ENSG00000131153	595.3700864	-0.338009214	0.153104063	-2.207708973	0.027264567	0.252502151
ENSG00000142534	13041.08867	0.236398091	0.107068635	2.207911695	0.027250429	0.252502151
ENSG00000172889	279.1363947	0.43567975	0.197397593	2.207117844	0.027305827	0.252519885
ENSG00000101782	386.8532657	0.366392616	0.165990675	2.207308428	0.027292519	0.252519885
ENSG00000169860	268.1589495	0.408571136	0.185172033	2.206440842	0.027353148	0.252666265
ENSG00000167615	698.2895291	0.315753529	0.143112671	2.206328256	0.027361024	0.252666265
ENSG00000040275	528.1101167	-0.361961279	0.164101685	-2.205713359	0.027404076	0.252700229
ENSG00000103489	558.8865446	0.328662496	0.148987921	2.205967392	0.027386283	0.252700229
ENSG00000166073	3804.673899	0.281817877	0.127801901	2.205114909	0.027446032	0.252905433
ENSG00000145354	302.0932828	-0.419076724	0.190076071	-2.204784228	0.027469239	0.252937701
ENSG00000247498	35.07378271	-0.511503044	0.232038772	-2.204386098	0.027497203	0.253013686
ENSG00000189050	30.19956527	-0.508135456	0.230547806	-2.204035091	0.027521876	0.253059316
ENSG00000115840	111.5211559	-0.477398749	0.216682601	-2.203216806	0.027579471	0.253407369
ENSG00000057019	1250.586057	-0.287860001	0.130794751	-2.200852848	0.027746443	0.25403234
ENSG00000146700	146.4932411	0.455908355	0.207129329	2.201080637	0.027730316	0.25403234
ENSG00000197157	4573.940352	0.250917082	0.113974575	2.201518038	0.027699371	0.25403234
ENSG00000090060	3962.486965	-0.298132375	0.135442541	-2.201172342	0.027723826	0.25403234
ENSG00000156642	1136.907257	-0.300992012	0.136714987	-2.201602178	0.027693422	0.25403234
ENSG00000173273	1061.259862	0.338989599	0.154085914	2.200003811	0.027806625	0.254401877
ENSG00000162733	39.5929062	0.51132488	0.232512037	2.199132937	0.027868471	0.254786108
ENSG00000157193	828.5338865	0.303417549	0.138013989	2.198455041	0.027916695	0.254905892
ENSG00000177082	160.359212	-0.442296053	0.201203696	-2.198250145	0.027931285	0.254905892
ENSG00000188559	392.5635869	-0.350559474	0.159502324	-2.197833016	0.027961008	0.254905892
ENSG00000125995	377.5095859	0.35488736	0.1614533	2.198080559	0.027943366	0.254905892
ENSG00000198885	139.073567	-0.463546845	0.211065171	-2.196226141	0.028075761	0.255557077
ENSG00000204121	27.29571447	0.498504631	0.226969477	2.196350974	0.028066832	0.255557077
ENSG00000083720	583.2031224	-0.333921854	0.152097855	-2.195440923	0.028131984	0.255557077
ENSG00000164172	167.0640311	-0.43565074	0.198387237	-2.195961526	0.028094697	0.255557077
ENSG00000165312	83.1065601	0.484078061	0.22047244	2.195639788	0.028117736	0.255557077
ENSG00000182054	938.9685612	0.32850116	0.149656317	2.195037048	0.02816094	0.2556392
ENSG00000133612	468.490442	0.336547738	0.153367612	2.194385975	0.028207673	0.25588247
ENSG00000196517	236.9651607	-0.42959479	0.196190251	-2.189684692	0.028547112	0.258177043
ENSG00000169851	69.84586149	-0.501577915	0.228984767	-2.190442276	0.028492177	0.258177043
ENSG00000174206	111.130612	0.465339581	0.212530107	2.189523105	0.028558841	0.258177043
ENSG00000100802	83.33006872	0.485623751	0.221797577	2.189490787	0.028561187	0.258177043
ENSG00000166831	1831.151201	-0.268800963	0.122753831	-2.189756194	0.028541923	0.258177043
ENSG00000083307	427.9450695	-0.355537019	0.162440381	-2.188723134	0.02861697	0.258472257
ENSG00000137103	112.4605344	0.472729902	0.216017113	2.188390978	0.028641135	0.258472257
ENSG00000010292	3340.198838	0.267971562	0.122461497	2.188210738	0.028654255	0.258472257
ENSG00000177855	319.6507628	-0.389929752	0.178296515	-2.186973495	0.028744459	0.258671084
ENSG00000206538	203.9278086	-0.417900492	0.191142031	-2.186334887	0.028791114	0.258671084
ENSG00000145087	80.15258049	-0.499527295	0.22845691	-2.186527406	0.028777042	0.258671084
ENSG00000145794	409.6483714	-0.353182701	0.161567511	-2.185975999	0.028817361	0.258671084
ENSG00000146386	1217.955676	-0.309608372	0.141630546	-2.186028229	0.02881354	0.258671084
ENSG00000198169	173.892908	0.41877358	0.191568213	2.186028534	0.028813518	0.258671084
ENSG00000008294	989.2280143	0.299260904	0.136875466	2.186373584	0.028788285	0.258671084
ENSG00000114529	133.3317337	-0.454267699	0.207840427	-2.185656107	0.028840774	0.258700336
ENSG00000198814	43.35682632	-0.508831745	0.232867952	-2.185065573	0.028884039	0.25890749
ENSG00000115993	254.0563826	-0.431129319	0.19735467	-2.184540755	0.028922536	0.259071648
ENSG00000144824	398.0721607	-0.379316603	0.173739644	-2.183247273	0.029017605	0.259410201
ENSG00000138231	215.4394936	-0.407289397	0.186519096	-2.183633764	0.02898917	0.259410201
ENSG00000164305	1006.323151	-0.326351104	0.149501596	-2.18292722	0.02904117	0.259410201
ENSG00000165105	75.07819722	0.496611242	0.227488625	2.183015707	0.029034653	0.259410201
ENSG00000176095	547.2051946	-0.33888012	0.155323312	-2.181772423	0.029126333	0.259989991
ENSG00000188227	115.3536818	-0.465991129	0.213613809	-2.181465381	0.029149012	0.260011621
ENSG00000153214	274.4485312	0.382621595	0.175461119	2.180663145	0.029208341	0.260179226
ENSG00000197712	144.5315062	0.448248544	0.205546141	2.180768475	0.029200545	0.260179226
ENSG00000111684	461.5483181	-0.348265774	0.159727286	-2.180377461	0.029229493	0.260187086
ENSG00000113013	6290.235323	-0.283295574	0.130044614	-2.178449112	0.029372617	0.260198006
ENSG00000005249	637.1361403	-0.330538274	0.151714125	-2.17869149	0.029354594	0.260198006
ENSG00000175592	79.50559234	0.491612238	0.225572629	2.179396673	0.029302213	0.260198006
ENSG00000102781	214.6901152	0.397187596	0.182229698	2.179598606	0.029287228	0.260198006
ENSG00000126777	2195.618955	-0.267928607	0.122981828	-2.178603224	0.029361156	0.260198006
ENSG00000094804	1481.870386	-0.349870637	0.160571556	-2.178907933	0.029338508	0.260198006
ENSG00000130522	422.4005981	0.38799849	0.178044137	2.179226436	0.029314851	0.260198006
ENSG00000138814	688.2001966	-0.309604478	0.142187203	-2.17744264	0.029447557	0.260431168
ENSG00000177034	408.048582	0.386722479	0.177639574	2.177006345	0.029480094	0.260431168
ENSG00000113758	3743.7191	-0.271227237	0.124577181	-2.177182332	0.029466966	0.260431168
ENSG00000149948	3569.96026	-0.277908226	0.127634583	-2.17737403	0.029452672	0.260431168
ENSG00000198440	33.18274999	-0.497668979	0.228643357	-2.176616827	0.029509169	0.260508727
ENSG00000138771	950.7877304	0.298358047	0.137098986	2.176223584	0.029538546	0.260588852
ENSG00000138399	506.5402416	-0.376305066	0.17297931	-2.17543397	0.029597611	0.260930589
ENSG00000164344	144.5128441	-0.443204159	0.203768087	-2.175042059	0.029626965	0.261010103
ENSG00000117154	243.5372954	0.396363603	0.182332175	2.173854419	0.02971607	0.261436242
ENSG00000123143	1431.218897	0.284479523	0.130855832	2.173991931	0.029705741	0.261436242
ENSG00000064933	648.4896808	-0.335100381	0.154260045	-2.17230833	0.029832414	0.262100526
ENSG00000132603	639.9545128	-0.336800684	0.155028768	-2.172504427	0.029817636	0.262100526
ENSG00000166167	473.8371712	-0.340501578	0.156767305	-2.172019087	0.029854223	0.262112729
ENSG00000057252	70.23215034	-0.492280024	0.22681749	-2.17037947	0.029978111	0.262303361
ENSG00000164663	444.2504717	-0.334617136	0.154105105	-2.171356599	0.029904227	0.262303361
ENSG00000185344	548.8441524	-0.352972046	0.162628929	-2.170413636	0.029975525	0.262303361
ENSG00000125818	725.7424661	-0.310549452	0.143041423	-2.171045599	0.029927726	0.262303361
ENSG00000130175	3037.344336	0.266779641	0.122892842	2.170831416	0.029943918	0.262303361
ENSG00000113593	412.3086363	-0.342904638	0.158018726	-2.170025325	0.030004928	0.262350018
ENSG00000179532	53.38025945	0.502820714	0.231795991	2.169238177	0.030064606	0.262350018
ENSG00000137776	1454.730865	-0.505309349	0.232934467	-2.169319787	0.030058414	0.262350018
ENSG00000095059	489.7495609	0.331471297	0.152805944	2.169230383	0.030065198	0.262350018
ENSG00000198417	216.3054503	0.401145331	0.184963322	2.168783125	0.030099153	0.26242751
ENSG00000256771	427.7469378	-0.339651276	0.15663609	-2.168410077	0.0301275	0.26242751
ENSG00000073150	59.30732227	0.498363815	0.229840168	2.168306002	0.030135412	0.26242751
ENSG00000100271	93.96187676	0.48295267	0.222788179	2.167766143	0.030176484	0.262607017
ENSG00000150990	631.7829044	-0.34172868	0.157694241	-2.167033354	0.030232311	0.26273659
ENSG00000176903	628.1779524	-0.309445157	0.142780655	-2.167276491	0.030213778	0.26273659
ENSG00000064651	213.3630844	-0.412088129	0.190224115	-2.16632959	0.03028601	0.262847347
ENSG00000111058	434.5789287	0.376277629	0.173678548	2.166517588	0.030271657	0.262847347
ENSG00000156671	438.1162493	0.336651911	0.155456104	2.165575382	0.030343649	0.26316965
ENSG00000105767	328.1908291	0.357323007	0.165081038	2.164530902	0.030423628	0.263685134
ENSG00000231312	40.05248396	0.503842747	0.232840697	2.163894684	0.030472433	0.263751955
ENSG00000215301	5227.022559	-0.28035587	0.129548734	-2.164095795	0.030456998	0.263751955
ENSG00000182621	126.0793881	0.456783702	0.211224799	2.162547689	0.030575985	0.264469911
ENSG00000049323	758.412891	-0.29741023	0.137642627	-2.160742174	0.030715261	0.26497677
ENSG00000136802	1724.798298	-0.282291185	0.130652535	-2.160625397	0.030724288	0.26497677
ENSG00000186280	44.91836301	0.503330615	0.232861084	2.161505936	0.030656279	0.26497677
ENSG00000159251	728.3928307	0.502880743	0.23277746	2.160349822	0.030745599	0.26497677
ENSG00000127561	107.1260888	0.46969979	0.217427471	2.160259644	0.030752575	0.26497677
ENSG00000124207	5395.668471	-0.27736912	0.128400704	-2.160183796	0.030758444	0.26497677
ENSG00000155508	915.308891	0.28927531	0.133953997	2.159512345	0.030810441	0.265217554
ENSG00000106638	335.1172397	0.359534576	0.166588111	2.158224696	0.030910366	0.265217554
ENSG00000234964	73.49015117	-0.489684777	0.226789471	-2.159204192	0.030834329	0.265217554
ENSG00000198824	671.0204065	-0.309157808	0.143240223	-2.158317002	0.030903194	0.265217554
ENSG00000133027	251.9494557	0.378587602	0.175397825	2.158450949	0.030892788	0.265217554
ENSG00000105699	1257.633978	-0.280326028	0.129875639	-2.158418863	0.03089528	0.265217554
ENSG00000184500	39.00804292	-0.502429134	0.232863667	-2.157610678	0.030958114	0.265272596
ENSG00000170113	236.1064882	0.428857979	0.198765169	2.157611323	0.030958064	0.265272596
ENSG00000188352	782.3851815	-0.314663323	0.145872824	-2.157107228	0.030997311	0.265431273
ENSG00000235501	60.26481899	0.49815881	0.231042021	2.156139425	0.03107278	0.265753555
ENSG00000158023	27.61276798	0.493930162	0.229085673	2.156093634	0.031076354	0.265753555
ENSG00000164332	735.4905051	-0.331625105	0.153972943	-2.153788175	0.031256787	0.267118591
ENSG00000134371	738.8954353	-0.306941502	0.142576296	-2.152822803	0.031332607	0.267588388
ENSG00000187240	222.7106503	-0.38894746	0.180765633	-2.151667067	0.031423586	0.268154464
ENSG00000179899	2128.402965	0.318395685	0.147991185	2.151450332	0.031440672	0.268154464
ENSG00000101846	38.87807919	-0.497263486	0.231225729	-2.150554296	0.031511396	0.268579203
ENSG00000151176	281.1977778	0.367390529	0.170881729	2.149969631	0.031557617	0.268794673
ENSG00000268225	26.76024469	0.489097425	0.227563792	2.149276122	0.031612518	0.269083742
ENSG00000020129	493.1036114	-0.327747936	0.152687506	-2.146527543	0.031830914	0.27076316
ENSG00000185361	106.074404	0.464354226	0.216391679	2.145896867	0.031881208	0.27101138
ENSG00000172348	130.8272202	-0.454762668	0.211954263	-2.145569815	0.031907316	0.27105381
ENSG00000162086	126.2824698	-0.444022172	0.206991879	-2.145118805	0.031943349	0.271180444
ENSG00000113810	1461.702149	-0.290511122	0.135497957	-2.144025851	0.032030816	0.271743257
ENSG00000130201	28.25697463	0.489628426	0.228419797	2.143546364	0.032069252	0.271889645
ENSG00000169714	4903.94864	0.244821234	0.114231524	2.143202037	0.032096879	0.271944248
ENSG00000100307	158.5958657	0.44782121	0.208979044	2.142900079	0.032121123	0.271970139
ENSG00000077514	513.4761393	-0.348243048	0.162578253	-2.142002645	0.032193269	0.272401321
ENSG00000125912	929.7340787	-0.285654956	0.133426158	-2.140921696	0.032280353	0.272958244
ENSG00000187961	124.6699857	0.453399681	0.211842213	2.140270699	0.032332897	0.273075078
ENSG00000213976	65.75531341	-0.488627667	0.228306854	-2.140223381	0.032336718	0.273075078
ENSG00000125944	3607.638151	-0.268286048	0.125382067	-2.139748162	0.032375125	0.273106877
ENSG00000177888	143.7322856	0.436028081	0.203829612	2.139179277	0.032421152	0.273106877
ENSG00000111077	48.06109467	-0.496887128	0.232278718	-2.139184904	0.032420696	0.273106877
ENSG00000165948	87.79601588	0.468629878	0.219075556	2.139124452	0.032425591	0.273106877
ENSG00000100099	518.5753847	0.341798803	0.159834416	2.138455604	0.032479784	0.273383937
ENSG00000172936	292.1227982	-0.379106605	0.177359559	-2.137503093	0.032557094	0.273757354
ENSG00000159685	354.5940223	0.360408393	0.168683376	2.13659699	0.032630785	0.273757354
ENSG00000174669	300.4465892	-0.367879479	0.17216861	-2.136739558	0.032619181	0.273757354
ENSG00000118894	144.6172718	-0.431092185	0.201713708	-2.137148676	0.032585901	0.273757354
ENSG00000179262	1037.464605	0.304310443	0.142396413	2.137065373	0.032592675	0.273757354
ENSG00000114854	39.56606962	0.497374126	0.232933766	2.13525988	0.032739788	0.274436728
ENSG00000130304	128.4819279	0.444222036	0.208058788	2.135079415	0.032754524	0.274436728
ENSG00000166669	180.4472903	-0.417328779	0.195529077	-2.134356614	0.0328136	0.274752363
ENSG00000021574	564.3497845	-0.325073836	0.152461956	-2.132163624	0.032993398	0.274932653
ENSG00000104738	4743.419451	-0.302443533	0.141893436	-2.131483615	0.033049321	0.274932653
ENSG00000164985	6207.017946	-0.249497634	0.116942667	-2.133503876	0.032883414	0.274932653
ENSG00000244398	2168.878539	0.257479525	0.120753739	2.132269586	0.032984691	0.274932653
ENSG00000157570	220.8139905	0.443733419	0.208133029	2.13197022	0.033009295	0.274932653
ENSG00000166886	290.8507966	0.384556477	0.180416737	2.131490039	0.033048792	0.274932653
ENSG00000074590	297.5276188	0.389490695	0.182583268	2.133222274	0.032906497	0.274932653
ENSG00000166450	190.889354	0.446014615	0.209118811	2.132828759	0.032938776	0.274932653
ENSG00000180626	112.032658	-0.450873003	0.211353908	-2.133260783	0.032903339	0.274932653
ENSG00000126368	75.09232408	0.486808122	0.22827167	2.132582295	0.032959007	0.274932653
ENSG00000008394	3205.853569	-0.28615735	0.134285584	-2.130961053	0.033092351	0.27493425
ENSG00000077312	1407.717714	0.267794533	0.12566705	2.130984479	0.033090421	0.27493425
ENSG00000142733	104.7163516	0.45422909	0.213238816	2.130142622	0.03315984	0.275070544
ENSG00000126091	92.88755813	0.46276753	0.217212179	2.130486111	0.033131501	0.275070544
ENSG00000153827	1806.367241	-0.258658821	0.121443972	-2.129861334	0.033183063	0.275070544
ENSG00000189403	4262.500489	-0.288083077	0.135276129	-2.129592853	0.033205242	0.275070544
ENSG00000037042	101.2754282	0.466044777	0.218855455	2.129463835	0.033215904	0.275070544
ENSG00000183833	34.21869908	-0.493458689	0.231975914	-2.127197955	0.033403639	0.276268756
ENSG00000198105	109.4908594	-0.448845543	0.210999517	-2.127234928	0.033400568	0.276268756
ENSG00000134318	572.3119707	-0.313296367	0.147497606	-2.124077635	0.033663652	0.27734701
ENSG00000028839	474.3570642	-0.368314279	0.173385869	-2.12424623	0.033649559	0.27734701
ENSG00000162194	357.6776784	-0.381068942	0.179313464	-2.125155205	0.033573664	0.27734701
ENSG00000263606	38.36622828	-0.493998652	0.232486749	-2.124846485	0.033599425	0.27734701
ENSG00000176920	61.89544079	-0.489805481	0.230545759	-2.124547782	0.033624365	0.27734701
ENSG00000170889	7166.230862	0.236450551	0.111306552	2.124318339	0.033643533	0.27734701
ENSG00000232859	26.31435448	0.480671432	0.226415692	2.122959885	0.033757214	0.277939444
ENSG00000013375	688.1977568	0.313050024	0.147522526	2.122048973	0.033833626	0.278390013
ENSG00000197312	787.4659652	-0.288814011	0.136152362	-2.121255979	0.033900267	0.278759656
ENSG00000165675	135.2634286	-0.443935849	0.209389069	-2.120148159	0.033993553	0.279347786
ENSG00000138448	804.3919965	-0.311176201	0.146865981	-2.118776576	0.034109353	0.27959487
ENSG00000198931	1428.930147	0.271738845	0.128253712	2.118760075	0.034110748	0.27959487
ENSG00000099783	4288.770998	-0.472147654	0.222803797	-2.119118525	0.034080452	0.27959487
ENSG00000104983	83.34835781	0.483298397	0.228054635	2.119221983	0.034071711	0.27959487
ENSG00000048991	948.6765864	-0.291916487	0.137850261	-2.11763463	0.034206023	0.279849566
ENSG00000164615	521.3282448	0.329609277	0.155669687	2.117363268	0.034229029	0.279849566
ENSG00000135124	80.43142072	0.470322271	0.222049455	2.118096941	0.034166859	0.279849566
ENSG00000090932	91.97025609	0.486618195	0.229811857	2.117463392	0.034220539	0.279849566
ENSG00000116883	42.03882978	0.492886676	0.232879781	2.116485481	0.034303539	0.279923855
ENSG00000048162	313.1477416	-0.392526598	0.185454081	-2.116570285	0.034296334	0.279923855
ENSG00000168175	1366.24873	-0.267455833	0.126344646	-2.116875088	0.03427045	0.279923855
ENSG00000000003	1107.403306	-0.295139442	0.139491498	-2.11582388	0.034359789	0.280204737
ENSG00000164211	1095.859188	0.281992455	0.133335833	2.114903768	0.03443815	0.280665456
ENSG00000114999	796.4292587	-0.297757508	0.140831877	-2.114276362	0.03449167	0.280923272
ENSG00000108679	664.7015702	0.308678024	0.146022979	2.113900333	0.034523781	0.2810065
ENSG00000134109	312.0993271	0.386356041	0.182977766	2.111491738	0.034730067	0.281821112
ENSG00000108296	140.5653995	-0.426707094	0.202091959	-2.111450134	0.03473364	0.281821112
ENSG00000173757	954.6655537	0.313422535	0.148415542	2.111790521	0.034704421	0.281821112
ENSG00000069188	142.6700317	0.453588934	0.21472743	2.112393991	0.03465267	0.281821112
ENSG00000124193	1526.722685	-0.476008126	0.225433616	-2.111522382	0.034727436	0.281821112
ENSG00000132622	74.83758843	0.47573578	0.225427521	2.110371343	0.034826383	0.282395104
ENSG00000084453	64.36367016	0.480792987	0.227968904	2.109028813	0.034942095	0.282441264
ENSG00000119685	367.1846134	-0.345930221	0.164016	-2.109124852	0.034933806	0.282441264
ENSG00000140688	250.9273841	0.400463842	0.189838127	2.109501651	0.034901304	0.282441264
ENSG00000124171	127.4600438	0.433837125	0.205652977	2.109559176	0.034896344	0.282441264
ENSG00000105700	696.3333579	0.294761989	0.139754651	2.109139024	0.034932583	0.282441264
ENSG00000103540	225.4670804	-0.387298226	0.183661894	-2.108756569	0.034965599	0.282453387
ENSG00000138386	451.5157122	-0.336401089	0.159626594	-2.107425087	0.035080749	0.283205342
ENSG00000104814	65.28539324	0.48048953	0.228090123	2.106577534	0.035154216	0.283620059
ENSG00000122971	69.30526769	0.482596216	0.22912239	2.106281344	0.035179921	0.283649161
ENSG00000152253	280.356617	-0.383159657	0.182018827	-2.105055077	0.035286514	0.283728278
ENSG00000164362	162.8313462	0.427616808	0.203177793	2.104643432	0.035322358	0.283728278
ENSG00000196338	288.6538799	-0.358207082	0.170095956	-2.105911808	0.035212014	0.283728278
ENSG00000104611	52.53052532	-0.487168494	0.231414449	-2.105177511	0.035275859	0.283728278
ENSG00000166803	337.9394024	0.376754289	0.179000723	2.104764065	0.035311851	0.283728278
ENSG00000187456	43.50728983	0.489904793	0.232756255	2.104797538	0.035308936	0.283728278
ENSG00000143382	63.44259227	0.486399279	0.231634313	2.099858491	0.035741291	0.283803691
ENSG00000158773	472.3868084	-0.358526243	0.170571913	-2.101906684	0.035561451	0.283803691
ENSG00000143970	726.1379245	-0.294849348	0.140355025	-2.10073952	0.035663838	0.283803691
ENSG00000003509	406.9273216	0.336461967	0.160185805	2.100448086	0.035689443	0.283803691
ENSG00000183023	32.15895071	-0.483119502	0.229652427	-2.10369866	0.035404741	0.283803691
ENSG00000184378	32.0398698	-0.485616707	0.231446119	-2.098184701	0.035888833	0.283803691
ENSG00000133302	318.9535639	-0.359628031	0.171375415	-2.098480872	0.035862688	0.283803691
ENSG00000106536	37.54038859	0.488066894	0.232549393	2.098766577	0.035837483	0.283803691
ENSG00000009954	1808.197171	-0.256926879	0.12249294	-2.097483165	0.035950826	0.283803691
ENSG00000102390	362.4180697	-0.344203268	0.164066357	-2.097951547	0.035909426	0.283803691
ENSG00000165061	176.1457049	0.408327462	0.194433852	2.100084206	0.035721434	0.283803691
ENSG00000086475	8338.015936	-0.253255925	0.120606297	-2.099856581	0.035741459	0.283803691
ENSG00000171988	2765.419023	0.288132868	0.137248181	2.099356543	0.035785482	0.283803691
ENSG00000177791	60.04998366	0.485603236	0.231297946	2.099470592	0.035775438	0.283803691
ENSG00000269962	61.91705202	-0.487738169	0.231783943	-2.104279366	0.035354085	0.283803691
ENSG00000165905	1414.136268	0.267161945	0.127176398	2.100719541	0.035665593	0.283803691
ENSG00000171204	515.3089025	-0.354147711	0.168679581	-2.099529226	0.035770274	0.283803691
ENSG00000134287	2398.042052	-0.268843158	0.127969807	-2.10083272	0.035655653	0.283803691
ENSG00000136159	660.4251145	-0.325882156	0.155099322	-2.101119151	0.035630508	0.283803691
ENSG00000129493	225.8667574	-0.389330511	0.185610853	-2.097563288	0.035943741	0.283803691
ENSG00000134444	407.7317679	-0.358625333	0.170553483	-2.102714799	0.035490708	0.283803691
ENSG00000171791	38.61639794	-0.489457263	0.232804122	-2.102442425	0.035514538	0.283803691
ENSG00000078747	775.3268025	0.291800956	0.138964815	2.099818988	0.035744767	0.283803691
ENSG00000064601	286.8149448	-0.371373467	0.176850838	-2.099924837	0.035735454	0.283803691
ENSG00000132004	98.30120371	0.455330193	0.216545796	2.102696987	0.035492266	0.283803691
ENSG00000166897	25.31971269	0.470087407	0.224037641	2.098251904	0.035882899	0.283803691
ENSG00000100101	145.9770375	-0.429273839	0.204554789	-2.098576328	0.035854265	0.283803691
ENSG00000128298	43.54163712	0.489101978	0.232874374	2.100282522	0.035703996	0.283803691
ENSG00000249790	2195.795206	0.282284357	0.134633077	2.096693946	0.036020677	0.283831434
ENSG00000165480	707.533438	-0.333280593	0.158931855	-2.097003096	0.035993301	0.283831434
ENSG00000134419	1499.235273	0.265446957	0.12660156	2.096711584	0.036019114	0.283831434
ENSG00000130052	71.79722072	0.483680934	0.230766216	2.095978095	0.036084134	0.284157022
ENSG00000181061	1276.832078	-0.330944973	0.157957241	-2.095155445	0.036157177	0.284557644
ENSG00000168395	406.1543725	-0.332116533	0.158606626	-2.093963799	0.036263205	0.285042561
ENSG00000050393	429.3806745	-0.336147297	0.160516691	-2.094157904	0.036245916	0.285042561
ENSG00000072121	465.9479752	-0.318435651	0.152093611	-2.093681962	0.036288321	0.285065413
ENSG00000180867	1184.167732	-0.286998978	0.137101059	-2.093338881	0.036318914	0.285131243
ENSG00000116133	7142.327585	-0.280726062	0.134123427	-2.093042714	0.036345342	0.285164307
ENSG00000134363	171.9467729	-0.411694368	0.196753973	-2.092432297	0.036399862	0.285236417
ENSG00000125144	761.8400368	0.319544349	0.152731728	2.09219364	0.036421197	0.285236417
ENSG00000100116	366.0452427	0.346503029	0.165602344	2.092379977	0.036404538	0.285236417
ENSG00000057757	620.4466792	-0.31951359	0.152848273	-2.090397114	0.036582142	0.285451899
ENSG00000221823	458.1659402	-0.338315173	0.161747013	-2.091631663	0.036471478	0.285451899
ENSG00000163530	81.63174272	0.473277861	0.226369181	2.090734521	0.036551869	0.285451899
ENSG00000006606	49.45737085	0.485571184	0.232284043	2.090419893	0.036580097	0.285451899
ENSG00000119328	133.7150403	-0.429830995	0.205551633	-2.091109616	0.036518239	0.285451899
ENSG00000136819	506.1532768	-0.328217922	0.157005776	-2.090483102	0.036574425	0.285451899
ENSG00000164331	106.2100819	0.451022738	0.215864664	2.089377348	0.036673769	0.285676388
ENSG00000135316	3248.802832	-0.248383699	0.118895841	-2.089086527	0.036699935	0.285676388
ENSG00000188026	38.47877053	0.486259115	0.232742561	2.089257391	0.03668456	0.285676388
ENSG00000249459	42.04164753	-0.48674673	0.232924758	-2.089716582	0.036643267	0.285676388
ENSG00000232573	5232.150179	0.232339146	0.111252812	2.088388978	0.036762761	0.285992
ENSG00000156508	30573.58552	0.219860223	0.105317302	2.087598325	0.036834083	0.286248579
ENSG00000133794	92.21086253	-0.464290617	0.222411579	-2.087528986	0.036840344	0.286248579
ENSG00000143093	448.1774442	-0.338344394	0.162112576	-2.087095283	0.036879522	0.286379642
ENSG00000162976	147.2941981	0.417073189	0.199891143	2.086501599	0.036933211	0.28662315
ENSG00000071054	2030.494814	-0.272514927	0.130632702	-2.086115679	0.036968146	0.286720918
ENSG00000131941	562.2392862	0.309069758	0.148242954	2.084886661	0.03707959	0.287411603
ENSG00000120705	2481.922806	-0.277940545	0.133401468	-2.083489409	0.037206636	0.287431378
ENSG00000219682	36.99366462	-0.484732035	0.232672149	-2.083326418	0.03722148	0.287431378
ENSG00000175445	153.9927999	0.410343804	0.196959676	2.083389924	0.037215696	0.287431378
ENSG00000104381	406.086893	-0.352505736	0.16919452	-2.083434712	0.037211617	0.287431378
ENSG00000160948	377.7274686	0.35310752	0.169443347	2.083926722	0.037166833	0.287431378
ENSG00000130723	3436.371031	0.325728323	0.156382898	2.082889665	0.037261282	0.287431378
ENSG00000060491	233.193004	0.379299179	0.181955416	2.084572071	0.037108162	0.287431378
ENSG00000130749	611.5866641	-0.298056212	0.143093471	-2.08294767	0.037255994	0.287431378
ENSG00000228300	177.4982682	0.40625486	0.19508259	2.08247625	0.03729899	0.287549451
ENSG00000135972	706.2277913	-0.289730386	0.139160993	-2.081979869	0.037344309	0.287726017
ENSG00000145934	33.21325894	0.482494288	0.231798129	2.081527971	0.037385607	0.287871414
ENSG00000049540	93.44518487	0.451835815	0.217096867	2.081263634	0.037409782	0.287884868
ENSG00000174173	594.6925511	-0.328914126	0.15807743	-2.080715287	0.037459974	0.288098398
ENSG00000121152	740.3219611	-0.307797375	0.148039758	-2.079153451	0.037603249	0.289027125
ENSG00000169418	159.9359111	-0.415229135	0.199834752	-2.077862487	0.037722027	0.28949263
ENSG00000164124	53.83144388	0.479430029	0.230743702	2.077759979	0.037731472	0.28949263
ENSG00000108671	2422.579105	-0.280688476	0.135087231	-2.077831294	0.0377249	0.28949263
ENSG00000072849	247.6249942	-0.386092837	0.185856641	-2.077369065	0.037767509	0.289596026
ENSG00000128973	469.2291461	-0.346537655	0.166872921	-2.076656017	0.037833319	0.289927451
ENSG00000162244	4132.783452	0.256047279	0.123351172	2.075758789	0.037916266	0.290258133
ENSG00000104881	137.1926651	0.437177321	0.210616803	2.075700109	0.037921696	0.290258133
ENSG00000185641	791.4052534	0.302091965	0.145649216	2.074106359	0.038069434	0.291213967
ENSG00000105321	232.0589015	0.381556658	0.183983457	2.073863944	0.038091948	0.291213967
ENSG00000230002	39.62365837	0.482169164	0.232531078	2.073568696	0.038119385	0.291250253
ENSG00000175727	673.8333326	-0.304540844	0.146904124	-2.073058511	0.038166835	0.291439315
ENSG00000104884	1004.467971	0.280540224	0.135390034	2.072089173	0.038257126	0.291955093
ENSG00000196730	1925.54849	-0.252916557	0.122089311	-2.071570033	0.038305557	0.291981215
ENSG00000167566	355.1751799	-0.334299882	0.161394516	-2.071321194	0.03832879	0.291981215
ENSG00000102753	1381.324926	-0.28076549	0.135540214	-2.071455273	0.03831627	0.291981215
ENSG00000219451	310.0748206	0.362175154	0.174921963	2.070495598	0.038405958	0.292222214
ENSG00000125257	248.3630491	-0.375328053	0.181271807	-2.070526345	0.038403082	0.292222214
ENSG00000157064	322.2188261	-0.341837982	0.165291373	-2.068093301	0.038631251	0.292593457
ENSG00000143858	249.188525	-0.365732308	0.17684481	-2.068097499	0.038630856	0.292593457
ENSG00000136522	654.9692191	-0.336243575	0.162561917	-2.068403112	0.038602133	0.292593457
ENSG00000127914	399.4797085	0.372288917	0.180020955	2.068031008	0.038637107	0.292593457
ENSG00000175216	4441.947213	0.266757812	0.128973359	2.068317159	0.038610209	0.292593457
ENSG00000126218	30.2240038	0.475319736	0.229831927	2.068118829	0.038628851	0.292593457
ENSG00000197943	136.2621357	0.417652418	0.201858106	2.069039611	0.03854237	0.292593457
ENSG00000101400	98.45233735	0.445473833	0.215357756	2.068529325	0.038590276	0.292593457
ENSG00000105894	333.5076982	-0.374690451	0.18122698	-2.067520249	0.038685158	0.292694259
ENSG00000105447	706.7814788	-0.30624093	0.148128187	-2.06740483	0.038696024	0.292694259
ENSG00000108264	175.4319414	-0.403662837	0.195277409	-2.067125124	0.038722365	0.292721013
ENSG00000106635	255.0261552	-0.376925323	0.182366826	-2.066852465	0.038748058	0.292742833
ENSG00000164091	1736.828574	-0.272422268	0.131896735	-2.06542086	0.038883196	0.293591006
ENSG00000173960	305.6344498	-0.348565583	0.168782283	-2.065178736	0.038906092	0.293591178
ENSG00000151651	27.12096196	0.472556323	0.228894919	2.064512073	0.03896919	0.293894552
ENSG00000117245	160.0509465	0.436492878	0.211542892	2.063377662	0.039076761	0.294187272
ENSG00000153044	1016.29198	0.268074975	0.129912472	2.063504542	0.039064717	0.294187272
ENSG00000139174	141.5443056	-0.416056539	0.20161116	-2.063658278	0.039050128	0.294187272
ENSG00000178038	54.94085741	0.477757623	0.231693202	2.062026937	0.039205171	0.294980997
ENSG00000177842	151.9986322	-0.411199704	0.199675266	-2.059342212	0.039461467	0.29673544
ENSG00000157181	200.5035177	-0.397703389	0.193163519	-2.058894931	0.039504305	0.29688364
ENSG00000050820	837.3599257	0.338170479	0.164273383	2.058583512	0.039534154	0.296934111
ENSG00000119514	214.8190583	0.386967517	0.188085713	2.057399849	0.03964778	0.297613392
ENSG00000006744	1297.715449	-0.264846918	0.128754285	-2.056994987	0.039686708	0.297731493
ENSG00000179958	524.5424179	-0.341759622	0.166185947	-2.056489309	0.039735376	0.297922479
ENSG00000198722	1094.858329	-0.267423514	0.1300874	-2.055721884	0.039809331	0.298146675
ENSG00000166902	590.4014651	-0.311091801	0.151350692	-2.055436927	0.039836822	0.298146675
ENSG00000185088	636.7112225	0.298290547	0.145129815	2.055336097	0.039846553	0.298146675
ENSG00000197170	973.1442159	-0.312111645	0.151863215	-2.055215575	0.039858187	0.298146675
ENSG00000145982	125.6377174	-0.434212887	0.211303432	-2.05492586	0.039886166	0.298182196
ENSG00000172020	155.0319569	-0.403305593	0.196343754	-2.054079056	0.039968041	0.298620356
ENSG00000140931	247.2202308	-0.364605646	0.177555062	-2.053479304	0.040026115	0.298880286
ENSG00000138698	417.0254937	-0.324745852	0.158172242	-2.053115306	0.040061396	0.298969812
ENSG00000186792	27.73557585	-0.460225526	0.224208088	-2.052671382	0.040104459	0.299094446
ENSG00000149428	3471.435056	-0.25763621	0.125525393	-2.05246288	0.040124699	0.299094446
ENSG00000076650	124.4105519	-0.434194361	0.21158237	-2.052129209	0.040157107	0.299162289
ENSG00000143815	1394.97909	-0.287263758	0.140068393	-2.050882083	0.040278431	0.299721608
ENSG00000163006	270.7996573	-0.365898203	0.178410567	-2.050877421	0.040278886	0.299721608
ENSG00000006756	60.32778004	0.472869255	0.230654923	2.050115594	0.040353152	0.299925019
ENSG00000090776	85.58273986	0.455889008	0.222398097	2.049878188	0.040376319	0.299925019
ENSG00000237172	42.84004559	0.477600358	0.232941691	2.050300036	0.040335161	0.299925019
ENSG00000167291	2089.217477	-0.257188494	0.125479941	-2.049638313	0.040399739	0.299925418
ENSG00000171858	2696.330696	0.238087877	0.116190018	2.049125053	0.040449888	0.300124142
ENSG00000167491	1637.846222	-0.248390095	0.121255676	-2.048482216	0.040512773	0.300417072
ENSG00000141429	1332.043122	-0.270674432	0.132150438	-2.048229549	0.040537512	0.300426968
ENSG00000049246	134.308989	0.431120437	0.210664338	2.046480399	0.040709129	0.300755898
ENSG00000091986	50.0247959	0.474067099	0.231692309	2.046106329	0.04074591	0.300755898
ENSG00000272047	232.8781476	0.36676983	0.179240022	2.046249636	0.040731816	0.300755898
ENSG00000139719	309.266981	-0.38036391	0.185837399	-2.046756528	0.040681996	0.300755898
ENSG00000167721	1321.647764	-0.305540071	0.14928399	-2.046703534	0.040687202	0.300755898
ENSG00000129451	28.62721026	0.465653427	0.227451592	2.047263873	0.040632183	0.300755898
ENSG00000185651	1221.273109	-0.271798904	0.132813373	-2.046472423	0.040709913	0.300755898
ENSG00000079308	65.09888971	0.46518799	0.22739231	2.045750759	0.040780899	0.30084116
ENSG00000162409	284.2372917	0.389244151	0.190382781	2.044534436	0.040900779	0.300859414
ENSG00000186205	404.4289198	-0.326669568	0.159742673	-2.044973723	0.040857449	0.300859414
ENSG00000183337	919.0790245	-0.344897866	0.168652104	-2.04502557	0.040852337	0.300859414
ENSG00000167930	438.3798072	0.327363763	0.16008994	2.04487405	0.040867277	0.300859414
ENSG00000108375	31.92730154	0.468496518	0.229198805	2.044061778	0.040947444	0.300859414
ENSG00000105464	201.6716169	0.424935072	0.207849538	2.044435973	0.040910497	0.300859414
ENSG00000083812	39.75309633	-0.476170764	0.232936678	-2.044206899	0.040933112	0.300859414
ENSG00000111237	325.5425238	-0.346208116	0.169412709	-2.043578182	0.040995237	0.301038247
ENSG00000058262	2492.78423	-0.242323753	0.118618463	-2.042883943	0.041063928	0.301370258
ENSG00000172318	316.751844	-0.37320884	0.182756418	-2.042110721	0.04114055	0.301440813
ENSG00000197258	433.1860679	0.316135399	0.154777308	2.04251775	0.041100201	0.301440813
ENSG00000090006	402.3088454	0.391847131	0.191886655	2.042075993	0.041143994	0.301440813
ENSG00000084072	486.9665792	0.31040745	0.152070882	2.041202398	0.041230713	0.301903844
ENSG00000111530	3355.814409	-0.246165249	0.120613525	-2.040942327	0.04125656	0.301920868
ENSG00000100100	29.32781674	0.465332036	0.228045913	2.040519076	0.041298653	0.302056701
ENSG00000117595	240.0758378	0.365097735	0.179056595	2.039007471	0.041449282	0.302985753
ENSG00000089157	15819.00467	0.216475415	0.106194377	2.038482841	0.041501669	0.30319603
ENSG00000004961	263.0565327	-0.370084219	0.181620438	-2.037679362	0.041582009	0.303610167
ENSG00000250682	25.80113911	0.45857993	0.225094152	2.037280511	0.04162194	0.303728948
ENSG00000064042	38.54629756	0.473542668	0.232613622	2.035747794	0.041775687	0.303986803
ENSG00000112208	312.3053415	-0.343994369	0.168971392	-2.035814256	0.04176901	0.303986803
ENSG00000135521	510.5666378	-0.371356122	0.182355069	-2.036445293	0.041705661	0.303986803
ENSG00000106367	505.2188207	0.331686826	0.162859003	2.03665023	0.041685105	0.303986803
ENSG00000110697	352.3156652	-0.339192254	0.166609846	-2.035847591	0.041765662	0.303986803
ENSG00000141510	1823.070079	-0.273794928	0.134568884	-2.034608002	0.041890332	0.304648327
ENSG00000033100	210.9573451	-0.391139431	0.192350132	-2.03347628	0.042004428	0.305272921
ENSG00000168748	29.11970199	0.463726066	0.228067469	2.033284573	0.042023781	0.305272921
ENSG00000179059	2795.559273	-0.261299343	0.128542946	-2.032778542	0.042074902	0.305471404
ENSG00000152455	428.2779796	-0.33858057	0.166636737	-2.031848292	0.042169017	0.305981626
ENSG00000138443	2147.727485	0.256364156	0.126201152	2.031393155	0.042215128	0.306143156
ENSG00000177954	43.78381921	0.472891522	0.232931147	2.030177275	0.042338523	0.306505633
ENSG00000184831	185.3860281	-0.390578792	0.192429418	-2.029724958	0.042384504	0.306505633
ENSG00000151465	1274.271696	-0.282635209	0.139214325	-2.030216421	0.042334545	0.306505633
ENSG00000187193	887.8065082	0.333439183	0.164267452	2.029855444	0.042371235	0.306505633
ENSG00000007047	566.3015405	0.340869837	0.167911073	2.030061689	0.042350269	0.306505633
ENSG00000164692	1679.897602	0.275405261	0.135720055	2.02921566	0.042436329	0.306707614
ENSG00000141084	269.8383353	-0.363448118	0.179141662	-2.028830778	0.042475529	0.306818173
ENSG00000108039	619.1040297	0.294121367	0.145034996	2.027933779	0.042567007	0.307133278
ENSG00000067221	32.69465189	0.469571789	0.231536963	2.028064039	0.042553713	0.307133278
ENSG00000089091	89.65048792	-0.442409527	0.218279729	-2.026800786	0.04268279	0.30779567
ENSG00000081019	347.1420446	0.341377968	0.168483996	2.026174457	0.04274691	0.307816237
ENSG00000173705	69.66335387	-0.457341147	0.22570436	-2.026284058	0.042735684	0.307816237
ENSG00000225648	92.72550425	-0.441983776	0.218173493	-2.025836278	0.042781565	0.307816237
ENSG00000197798	517.954725	-0.345445262	0.170513396	-2.025912745	0.042773727	0.307816237
ENSG00000171097	323.6879833	0.351687714	0.173665728	2.025084158	0.042858723	0.30819864
ENSG00000172830	208.9015919	0.387813131	0.191534089	2.024773408	0.042890637	0.308255439
ENSG00000121210	453.886452	-0.330976476	0.163543769	-2.023779195	0.042992876	0.308659645
ENSG00000168538	691.2815193	0.302427157	0.149438337	2.023758843	0.042994971	0.308659645
ENSG00000185070	66.12838236	-0.459053855	0.226870774	-2.023415563	0.043030321	0.308740749
ENSG00000169184	153.7486998	-0.40838521	0.201920427	-2.022505683	0.043124137	0.309241019
ENSG00000168476	180.3951885	0.385314303	0.190602036	2.021564471	0.043221366	0.309640509
ENSG00000198042	504.5419081	-0.320554226	0.158572504	-2.02149942	0.043228092	0.309640509
ENSG00000177854	53.33567254	0.46965053	0.232716889	2.018119667	0.0435788	0.311978514
ENSG00000147526	227.5100918	-0.376715347	0.186690904	-2.017855923	0.043606269	0.312001151
ENSG00000155329	277.6436823	-0.370708772	0.183788323	-2.017042032	0.043691127	0.312434155
ENSG00000169282	31.08247053	-0.46466106	0.230438809	-2.016418423	0.043756241	0.31272556
ENSG00000185008	90.94646875	0.444621408	0.220595646	2.015549336	0.043847122	0.312852507
ENSG00000050405	1209.529902	0.29011534	0.143932844	2.015629873	0.043838694	0.312852507
ENSG00000242114	33.44117418	0.464559028	0.230467822	2.015721861	0.043829068	0.312852507
ENSG00000119541	480.1368923	-0.308716742	0.153189574	-2.015259486	0.043877468	0.312895096
ENSG00000174842	335.2864912	-0.370589487	0.183926735	-2.014875577	0.043917688	0.313008017
ENSG00000104267	49.35783742	-0.467500156	0.232083379	-2.014362932	0.043971443	0.313217228
ENSG00000213315	37.53827652	0.468929485	0.232827365	2.01406516	0.044002693	0.313265981
ENSG00000224032	272.3737997	0.35185131	0.174760678	2.013332258	0.044079687	0.313640167
ENSG00000124493	259.8622194	-0.356813306	0.177296224	-2.012526262	0.044164491	0.314069479
ENSG00000100028	1726.526089	-0.250440573	0.124456939	-2.012266855	0.044191814	0.314089773
ENSG00000170502	355.2257398	-0.325035304	0.161616814	-2.01114783	0.044309844	0.314232773
ENSG00000153037	148.4446434	-0.403644172	0.200674012	-2.011442186	0.044278771	0.314232773
ENSG00000112378	828.4245482	-0.298123297	0.148210594	-2.011484401	0.044274316	0.314232773
ENSG00000173482	85.30146896	0.444392259	0.220964505	2.011147714	0.044309857	0.314232773
ENSG00000162694	725.2728501	-0.333949152	0.166090133	-2.010650161	0.044362422	0.314258304
ENSG00000075426	75.55467824	0.45051141	0.224037782	2.010872478	0.044338928	0.314258304
ENSG00000077549	3702.841546	0.235930521	0.117357976	2.010349269	0.044394236	0.314310209
ENSG00000136108	1097.85292	-0.280206231	0.139400115	-2.010086081	0.044422079	0.314333961
ENSG00000091317	1121.543229	-0.271901476	0.135391528	-2.008260641	0.044615602	0.315529404
ENSG00000177479	1094.244484	-0.298775451	0.14880242	-2.007866889	0.044657439	0.315651366
ENSG00000134900	1502.439503	-0.28900491	0.143990764	-2.007107268	0.044738242	0.315874632
ENSG00000132002	927.5865457	-0.307918071	0.153398971	-2.007302062	0.04471751	0.315874632
ENSG00000135269	466.7858312	0.30670373	0.152829434	2.006836786	0.044767045	0.315904224
ENSG00000164975	470.118516	0.321387752	0.160195739	2.006219107	0.044832876	0.316194944
ENSG00000138829	884.1084257	0.347501653	0.173240842	2.005887578	0.044868244	0.316270609
ENSG00000171456	314.7869625	-0.362357593	0.180698394	-2.005317171	0.04492915	0.316526111
ENSG00000079785	2100.05858	-0.264571177	0.132009435	-2.004183849	0.04505037	0.31686866
ENSG00000197763	76.98138471	0.458147611	0.228597157	2.004170205	0.045051831	0.31686866
ENSG00000179041	384.879302	-0.319896245	0.159581687	-2.004592454	0.045006634	0.31686866
ENSG00000163618	93.06314142	-0.437246868	0.218242954	-2.003486758	0.045125068	0.317209949
ENSG00000126012	2470.349291	0.245312249	0.122467407	2.003081917	0.045168497	0.317341446
ENSG00000115514	228.3801777	-0.381177025	0.19035193	-2.002485737	0.045232516	0.31761738
ENSG00000109390	412.7684352	0.314155424	0.156970298	2.001368588	0.045352683	0.317853078
ENSG00000095209	202.8897161	-0.384735456	0.192191897	-2.001829736	0.045303047	0.317853078
ENSG00000166435	35.03283982	0.46527963	0.232447015	2.001658874	0.045321432	0.317853078
ENSG00000010244	2655.779165	-0.27367902	0.136753834	-2.001252997	0.045365132	0.317853078
ENSG00000110841	483.6302304	0.305823883	0.152868784	2.000564633	0.045439328	0.318025745
ENSG00000205358	242.812067	0.286284253	0.14309568	2.00064917	0.045430211	0.318025745
ENSG00000178814	129.9740138	0.423152034	0.211623459	1.999551639	0.045548701	0.318443965
ENSG00000173575	1177.257176	0.305731379	0.152896769	1.999593453	0.045544182	0.318443965
ENSG00000028528	587.7021012	-0.315090189	0.157662356	-1.998512496	0.045661127	0.319056189
ENSG00000118246	569.4260234	-0.303182734	0.15173776	-1.998070446	0.045709023	0.319217096
ENSG00000133019	109.1967695	0.428150676	0.214444445	1.996557549	0.045873268	0.319494993
ENSG00000135926	345.5183457	0.348777642	0.174678379	1.996684671	0.045859448	0.319494993
ENSG00000132394	148.7514167	-0.397840311	0.199247389	-1.996715307	0.045856118	0.319494993
ENSG00000124688	287.8095796	-0.348379882	0.17448079	-1.996666121	0.045861465	0.319494993
ENSG00000254093	168.0964348	-0.403033701	0.20177382	-1.997452898	0.045776006	0.319494993
ENSG00000139974	45.00625624	-0.464431168	0.232750645	-1.995402281	0.045999022	0.320197099
ENSG00000105193	8045.871254	0.217780348	0.109191397	1.994482656	0.046099334	0.320547695
ENSG00000183963	139.7631018	0.401416577	0.201261373	1.994503813	0.046097024	0.320547695
ENSG00000228589	177.8157458	-0.394628471	0.197919473	-1.993884005	0.046164732	0.320828643
ENSG00000228205	159.5654267	0.401973333	0.201629257	1.993626016	0.04619294	0.320850962
ENSG00000125484	1196.110902	-0.271602963	0.136284741	-1.992908093	0.046271512	0.321109753
ENSG00000176014	866.8698146	0.278694437	0.139848682	1.99282849	0.046280231	0.321109753
ENSG00000125148	585.0550817	0.290618724	0.145937141	1.991396579	0.046437305	0.322025526
ENSG00000116285	604.8921607	-0.295431396	0.148386581	-1.990957641	0.046485544	0.322185986
ENSG00000168214	2756.504404	0.252473474	0.12684674	1.99038205	0.046548866	0.322450751
ENSG00000166483	1374.675692	0.285178953	0.143328674	1.989685278	0.046625615	0.322808198
ENSG00000103335	477.6754315	0.329061213	0.165461998	1.98874193	0.046729695	0.323354377
ENSG00000173674	1041.333738	-0.287844755	0.144777175	-1.988191542	0.04679051	0.323600747
ENSG00000117448	2118.667442	0.26362544	0.132694119	1.986715318	0.046953953	0.324158733
ENSG00000241553	731.1225296	-0.285264825	0.143693181	-1.985235652	0.047118259	0.324158733
ENSG00000198301	694.9641718	-0.311089337	0.156640258	-1.986011398	0.047032058	0.324158733
ENSG00000138641	64.63374474	0.451875185	0.22764958	1.984959446	0.047148984	0.324158733
ENSG00000113552	1293.702539	-0.253093289	0.127448551	-1.985846744	0.047050344	0.324158733
ENSG00000106853	240.1684596	0.353978287	0.178182756	1.986602383	0.046966477	0.324158733
ENSG00000107957	427.6746272	0.339627948	0.171024477	1.985844099	0.047050637	0.324158733
ENSG00000180448	378.8877998	0.331483453	0.166979868	1.985170169	0.047125542	0.324158733
ENSG00000205246	2535.655416	0.23093074	0.116274965	1.986074475	0.047025055	0.324158733
ENSG00000104812	623.1746942	0.296804651	0.149369745	1.987046643	0.046917228	0.324158733
ENSG00000214076	53.75937024	0.46180141	0.232612607	1.985281086	0.047113207	0.324158733
ENSG00000142871	1357.755617	0.46170986	0.232763475	1.983600993	0.047300338	0.324722322
ENSG00000106066	547.2349694	-0.291356208	0.14686527	-1.983833273	0.04727443	0.324722322
ENSG00000173530	235.3040049	0.356715387	0.17983752	1.983542621	0.047306851	0.324722322
ENSG00000114120	787.1820166	0.297514012	0.150069751	1.982504867	0.047422763	0.325343981
ENSG00000117569	677.182011	-0.339742053	0.171428931	-1.98182449	0.047498888	0.32551827
ENSG00000106591	593.0097132	-0.324763992	0.163856581	-1.982001518	0.047479071	0.32551827
ENSG00000169764	9883.59442	0.237735389	0.119981824	1.981428357	0.047543256	0.325648473
ENSG00000167778	122.1464262	0.408930886	0.206536116	1.979948564	0.047709309	0.326611566
ENSG00000135476	769.2162278	-0.281952839	0.142472838	-1.97899363	0.047816723	0.327172421
ENSG00000172270	7408.669607	0.229390001	0.11599634	1.977562404	0.047978094	0.328101659
ENSG00000005961	84.87322465	0.444099325	0.224712057	1.976303943	0.048120363	0.328899352
ENSG00000130717	376.5841461	-0.318716338	0.161330492	-1.97554928	0.048205848	0.329308283
ENSG00000140332	625.3338824	0.296546905	0.150150378	1.974999392	0.048268217	0.329558954
ENSG00000006715	580.6642019	-0.306192518	0.155075066	-1.974479363	0.048327262	0.329611441
ENSG00000172354	1172.411435	0.255670117	0.129473086	1.974697017	0.048302542	0.329611441
ENSG00000168028	4001.543381	0.221385143	0.112141279	1.974162816	0.048363233	0.3296816
ENSG00000147402	241.8328955	-0.35187261	0.178313258	-1.973339589	0.048456885	0.330144682
ENSG00000101811	355.2320971	-0.328771179	0.166637334	-1.972974313	0.048498489	0.330252841
ENSG00000070814	3005.853034	-0.23382255	0.1185373	-1.972565168	0.048545125	0.330395133
ENSG00000124659	214.9812378	-0.368824751	0.187047988	-1.971818867	0.048630288	0.330737376
ENSG00000166710	460.6018872	-0.30046161	0.152389166	-1.971673038	0.048646943	0.330737376
ENSG00000162437	445.2441531	-0.314743915	0.159678303	-1.971112601	0.048710998	0.330822416
ENSG00000133835	3276.746079	-0.226781974	0.115045345	-1.971239895	0.048696443	0.330822416
ENSG00000163520	340.6377159	0.348982002	0.177145575	1.970029467	0.048834994	0.331489147
ENSG00000143942	111.61901	-0.450315419	0.228726043	-1.968798188	0.04897627	0.331941955
ENSG00000106144	432.3175857	-0.314952239	0.159973955	-1.968771975	0.048979282	0.331941955
ENSG00000147536	478.9446603	-0.319409089	0.162211876	-1.969085716	0.048943249	0.331941955
ENSG00000171853	311.7879145	-0.329124883	0.167218057	-1.968237692	0.049040695	0.33211135
ENSG00000206190	34.95170214	-0.454915726	0.2311441	-1.968104427	0.049056024	0.33211135
ENSG00000233098	283.0984082	-0.339380886	0.172481247	-1.967639334	0.049109551	0.332298467
ENSG00000154429	157.7614841	0.391374793	0.19896548	1.967048722	0.049177594	0.33258356
ENSG00000113575	2261.689412	-0.253339027	0.128912549	-1.965200667	0.049391017	0.333499785
ENSG00000135074	262.3145075	-0.347440326	0.176758698	-1.9656194	0.049342591	0.333499785
ENSG00000224546	261.539368	0.352713185	0.17947793	1.965217589	0.049389059	0.333499785
ENSG00000114812	58.00503926	-0.451383647	0.229752157	-1.964654664	0.04945422	0.333750985
ENSG00000006327	458.2773547	0.311678205	0.158699031	1.963957837	0.049534982	0.334120349
ENSG00000104825	241.3306815	-0.356124724	0.181384747	-1.963366438	0.049603611	0.334407535
ENSG00000105705	319.4352633	-0.341377168	0.173926022	-1.962772245	0.049672644	0.334697145
ENSG00000132256	423.2168089	-0.350997232	0.178875662	-1.96224141	0.049734385	0.334937337
ENSG00000273290	215.5845661	-0.38882703	0.198183314	-1.961956445	0.049767555	0.334984972
ENSG00000260077	34.41137142	0.455575795	0.232266162	1.961438512	0.049827891	0.33521531
ENSG00000188243	451.0391189	0.300695919	0.153416401	1.959998515	0.049995964	0.336052062
ENSG00000185608	136.5061285	0.398523878	0.203336355	1.959924371	0.050004631	0.336052062
ENSG00000117408	290.5603756	-0.333545595	0.170268611	-1.958937667	0.050120087	0.336278935
ENSG00000142937	12474.58568	0.210539375	0.107659968	1.955595751	0.050512794	0.336278935
ENSG00000170035	608.3352135	-0.290748434	0.148452088	-1.958533816	0.050167407	0.336278935
ENSG00000178252	1931.099045	-0.246575482	0.126072503	-1.955822847	0.050486026	0.336278935
ENSG00000242299	2710.479044	0.235650035	0.12033005	1.958363976	0.050187319	0.336278935
ENSG00000184160	87.05072504	0.431301127	0.22050458	1.955973552	0.05046827	0.336278935
ENSG00000146576	185.1717315	-0.370244778	0.189264239	-1.956232087	0.05043782	0.336278935
ENSG00000046653	1627.729414	-0.257834254	0.131812745	-1.956064675	0.050457536	0.336278935
ENSG00000140396	676.2684499	-0.2802126	0.143302105	-1.955397649	0.050536153	0.336278935
ENSG00000107242	51.51078882	-0.454050585	0.232054391	-1.956655865	0.050387942	0.336278935
ENSG00000148303	9020.044351	0.225604273	0.115339102	1.956008581	0.050464143	0.336278935
ENSG00000137486	67.28184603	-0.448821289	0.229494482	-1.95569534	0.050501054	0.336278935
ENSG00000227081	711.9150976	0.274233368	0.140099634	1.957416741	0.050298492	0.336278935
ENSG00000132953	1116.291639	-0.255909325	0.130792747	-1.956601814	0.050394302	0.336278935
ENSG00000165502	1486.856836	-0.266410255	0.136142847	-1.956843578	0.050365862	0.336278935
ENSG00000186615	61.2083977	0.447689743	0.22885735	1.956195603	0.050442116	0.336278935
ENSG00000132382	1566.890811	-0.262247166	0.133877864	-1.95885383	0.050129907	0.336278935
ENSG00000204103	46.9324969	0.454124334	0.231819197	1.958959135	0.050117573	0.336278935
ENSG00000031823	776.2293215	-0.279580263	0.142942564	-1.955892317	0.050477841	0.336278935
ENSG00000166352	129.4451651	0.401556188	0.2054385	1.954629677	0.050626796	0.336424297
ENSG00000151503	837.2570354	-0.282284526	0.144423736	-1.954557703	0.050635298	0.336424297
ENSG00000083807	96.76884009	0.428024479	0.218989156	1.954546454	0.050636627	0.336424297
ENSG00000136021	590.0373242	-0.306499364	0.156865663	-1.953897105	0.050713387	0.336585851
ENSG00000166816	117.7502106	0.443251763	0.226830467	1.954110351	0.050688168	0.336585851
ENSG00000218418	42.87682625	-0.45483097	0.232850361	-1.95331872	0.050781841	0.336865998
ENSG00000008952	1114.37492	-0.263605303	0.135006519	-1.952537583	0.050874413	0.33730577
ENSG00000130589	161.4484649	0.411815919	0.210957542	1.952127025	0.050923125	0.337454434
ENSG00000169045	4969.448478	-0.271036	0.138874649	-1.951659294	0.050978669	0.337648188
ENSG00000123545	337.6675903	-0.345239734	0.176919283	-1.95139686	0.051009855	0.337680503
ENSG00000103196	80.55875299	0.438862427	0.224943936	1.950985806	0.051058734	0.337829852
ENSG00000103194	1804.59534	-0.25583338	0.131298162	-1.948491702	0.051356157	0.339622683
ENSG00000254726	1069.323887	0.262370632	0.134771581	1.946780096	0.051561104	0.339823354
ENSG00000163827	111.877687	0.414321821	0.212827289	1.946751395	0.051564547	0.339823354
ENSG00000127022	8626.885107	-0.245658269	0.126131893	-1.947630081	0.051459242	0.339823354
ENSG00000167103	64.6477478	0.445885476	0.228950814	1.94751645	0.05147285	0.339823354
ENSG00000151952	176.4179766	0.371883995	0.190905512	1.9480003	0.051414927	0.339823354
ENSG00000080815	703.6370439	-0.273191844	0.14033654	-1.946690753	0.051571821	0.339823354
ENSG00000090372	1564.627962	0.241481874	0.124008186	1.947305908	0.051498071	0.339823354
ENSG00000162755	36.53977384	0.452310065	0.23238882	1.946350369	0.051612667	0.339918006
ENSG00000162929	154.7679048	-0.407241286	0.209352828	-1.945239005	0.051746219	0.340451696
ENSG00000163710	118.9656318	-0.40582661	0.208626048	-1.94523461	0.051746748	0.340451696
ENSG00000136718	714.7718995	-0.283899617	0.145963475	-1.945004504	0.051774436	0.340459356
ENSG00000164134	2244.137462	-0.248032237	0.127552507	-1.944550069	0.051829154	0.340644659
ENSG00000257923	747.8600562	0.314098427	0.161566541	1.944080897	0.051885696	0.340667417
ENSG00000030066	2496.956391	-0.250052445	0.128613138	-1.944221631	0.05186873	0.340667417
ENSG00000198055	566.4054929	0.301442716	0.155075363	1.943846594	0.051913953	0.340678682
ENSG00000160953	334.6067913	-0.324803841	0.167142498	-1.943275016	0.051982939	0.340957077
ENSG00000163002	515.9804656	-0.302177318	0.155527535	-1.942918456	0.052026012	0.341015714
ENSG00000172663	175.7880743	0.382009895	0.196632446	1.942761242	0.052045013	0.341015714
ENSG00000161558	135.9284852	0.408481803	0.210332694	1.942074698	0.052128058	0.341385588
ENSG00000243199	785.0336268	0.269383895	0.138744007	1.941589417	0.052186825	0.341596168
ENSG00000185838	113.0597199	0.410577264	0.211509499	1.941176477	0.052236875	0.341749506
ENSG00000173272	245.4839517	0.359557326	0.185300209	1.940404318	0.052330572	0.341839809
ENSG00000196368	539.0133115	-0.288820646	0.148838729	-1.940493898	0.052319695	0.341839809
ENSG00000141376	216.7048443	0.354309411	0.182593565	1.940426597	0.052327867	0.341839809
ENSG00000103253	88.30502849	0.441091998	0.227438159	1.939393102	0.05245349	0.342294354
ENSG00000166451	327.7078229	-0.337199758	0.17385129	-1.939587326	0.052429862	0.342294354
ENSG00000184752	440.2599713	-0.299973387	0.154722571	-1.938782333	0.052527848	0.342605417
ENSG00000168769	84.58925144	0.433710151	0.223880014	1.937243715	0.052715559	0.34302331
ENSG00000172201	73.39209522	-0.435766883	0.224942074	-1.937240443	0.052715959	0.34302331
ENSG00000148835	282.6415357	-0.358918377	0.185238831	-1.937597935	0.052672295	0.34302331
ENSG00000110696	2038.198055	-0.270578158	0.139679914	-1.937130046	0.052729449	0.34302331
ENSG00000166825	25.91742225	0.441024235	0.22763349	1.937431237	0.052692651	0.34302331
ENSG00000234241	144.1139877	-0.395939992	0.204437914	-1.93672487	0.052778984	0.34302331
ENSG00000131398	42.64297359	-0.451026775	0.232878695	-1.936745548	0.052776455	0.34302331
ENSG00000214389	174.242365	0.373816139	0.193064266	1.936226447	0.052839973	0.343245895
ENSG00000123609	35.83921591	-0.448240713	0.231556205	-1.935775004	0.052895264	0.343353597
ENSG00000177971	442.1465141	-0.304449935	0.157285281	-1.935654334	0.052910051	0.343353597
ENSG00000014123	384.1777629	0.322404297	0.166615952	1.935014578	0.052988507	0.343436105
ENSG00000174165	64.60086633	0.446477995	0.230750358	1.934896218	0.053003032	0.343436105
ENSG00000183978	343.7395624	-0.322115443	0.166459993	-1.93509226	0.052978975	0.343436105
ENSG00000081692	36.66626707	-0.449924962	0.232679659	-1.933666931	0.053154092	0.344067538
ENSG00000267100	233.2285633	0.348839525	0.180399875	1.933701594	0.053149828	0.344067538
ENSG00000096063	1901.873655	-0.23865401	0.123441685	-1.933334027	0.053195063	0.344159186
ENSG00000138303	369.0076469	0.310471208	0.16066241	1.932444605	0.053304653	0.344455657
ENSG00000224631	2785.781665	0.224995341	0.116451708	1.932091386	0.053348227	0.344455657
ENSG00000173065	1290.857059	0.266353904	0.137831383	1.932461964	0.053302512	0.344455657
ENSG00000130165	544.013314	-0.311402029	0.161168531	-1.932151567	0.053340801	0.344455657
ENSG00000111845	608.2399529	-0.31496775	0.163150901	-1.930530256	0.05354117	0.345527631
ENSG00000151414	221.3542792	0.354629103	0.183785723	1.929579172	0.053659002	0.346114042
ENSG00000143633	89.97057663	-0.423392329	0.219531698	-1.928615924	0.053778561	0.346395526
ENSG00000168936	444.1100406	0.32314172	0.167611218	1.927924175	0.053864558	0.346395526
ENSG00000183171	62.0444554	-0.445264125	0.230951137	-1.927958143	0.053860333	0.346395526
ENSG00000095139	2821.917755	0.236343767	0.122567093	1.928280768	0.053820213	0.346395526
ENSG00000129003	323.3511986	0.379627145	0.196862354	1.92838873	0.053806793	0.346395526
ENSG00000099337	126.5598558	0.413977478	0.21462414	1.928848628	0.053749657	0.346395526
ENSG00000112365	338.9144643	-0.315682707	0.163836882	-1.926811003	0.054003188	0.347113129
ENSG00000142082	198.5368782	0.376026436	0.19520569	1.926308792	0.054065828	0.347341828
ENSG00000118402	252.9632157	-0.345800351	0.179543671	-1.925995765	0.054104903	0.347418975
[truncated: 61,678 more rows]
