# Supplementary material for: A-Lister: a tool for analysis of differentially expressed omics entities across multiple pairwise comparisons
Source: BMC Bioinformatics. 2019 Nov 19;20:595. doi: 10.1186/s12859-019-3121-x (PMC6862834; doi:10.1186/s12859-019-3121-x)
Supplement: Supplementary file 5 — Additional file 5. Name-List file A. [file 12859_2019_3121_MOESM5_ESM.txt]

Set1
ACTA2
ACTG1
ACTN1
ACAD9
ADAMTS1
ADAMTS9
EXD1
FLNA
FLNB
KLF10
KLF2
KLF4
OR1S1
PIK3IP1
PIK3R3
SLC12A2
SLC20A1
SLC25A25
TNFSF10
ZFAT-AS1
