# Supplementary material for: A-Lister: a tool for analysis of differentially expressed omics entities across multiple pairwise comparisons
Source: BMC Bioinformatics. 2019 Nov 19;20:595. doi: 10.1186/s12859-019-3121-x (PMC6862834; doi:10.1186/s12859-019-3121-x)
Supplement: Supplementary file 6 — Additional file 6. Name-List file B. [file 12859_2019_3121_MOESM6_ESM.txt]

Set2
ACTA2
ACTN1
ADAMTS1
ERVV-2
FLNB
KDM4A
KLF4
KLF6
MYOM1
PIK3R3
SLC19A2
SLC20A1
SLC25A25
TNFRSF12A
ZIM2
