# Supplementary material for: A-Lister: a tool for analysis of differentially expressed omics entities across multiple pairwise comparisons
Source: BMC Bioinformatics. 2019 Nov 19;20:595. doi: 10.1186/s12859-019-3121-x (PMC6862834; doi:10.1186/s12859-019-3121-x)
Supplement: Supplementary file 7 — Additional file 7. Use case 2 result. [file 12859_2019_3121_MOESM7_ESM.txt]

Query: M2Low*M2High-DIFF-(M5Low*M5High-OR-M4Low*M4High)
Number of values: (36)
ENSG00000005448
ENSG00000072682
ENSG00000078114
ENSG00000090530
ENSG00000095596
ENSG00000104327
ENSG00000106366
ENSG00000114023
ENSG00000115457
ENSG00000115461
ENSG00000120913
ENSG00000129194
ENSG00000132510
ENSG00000134107
ENSG00000135766
ENSG00000138083
ENSG00000138650
ENSG00000138772
ENSG00000139289
ENSG00000139832
ENSG00000143847
ENSG00000159167
ENSG00000159388
ENSG00000164096
ENSG00000164879
ENSG00000166342
ENSG00000167851
ENSG00000167874
ENSG00000170949
ENSG00000171388
ENSG00000177511
ENSG00000214548
ENSG00000226415
ENSG00000228328
ENSG00000233929
ENSG00000247095
