# Supplementary material for: A-Lister: a tool for analysis of differentially expressed omics entities across multiple pairwise comparisons
Source: BMC Bioinformatics. 2019 Nov 19;20:595. doi: 10.1186/s12859-019-3121-x (PMC6862834; doi:10.1186/s12859-019-3121-x)
Supplement: Supplementary file 8 — Additional file 8. Use case 3 result. [file 12859_2019_3121_MOESM8_ESM.txt]

Query: LPE*LPO:UP-AND-OPE*OPO:UP
Number of values: (100)
ABHD2
ABRA
ACTA2
ACTG1
ACTN1
ADAMTS1
ADAMTS9
ADRB2
AKAP12
ALG2
ANKRD1
ANKRD37
APLN
APOLD1
ATF3
B3GNT5
BHLHE40
C8ORF4
CCL2
CDKN1A
CDR2
CHORDC1
CHST3
CNN1
CORO1C
CREB5
CSRNP1
CSRP1
CTGF
CX3CL1
CYR61
DLC1
DNAJA1
DYNLL1
EGR1
EMP1
ERRFI1
ETS2
FGF6
FLNB
FOS
FOSL2
GADD45B
GBP1
GDNF
GRASP
HES1
HK2
ID1
IFRD1
IRS2
ITGA5
JOSD1
JUNB
KITLG
KLF10
KLF3
KLF4
KLF6
LINGO4
MEOX1
MYC
NEDD9
NES
NFIL3
NR4A1
OTUD1
PDE4B
PDK4
PIK3R3
PIM1
PLAU
PLEKHO2
PMP22
PXDC1
PYCR1
RND3
RNF122
S100A9
SDC4
SERPINH1
SLC19A2
SLC20A1
SLC25A25
SMAD7
STK38L
TAGLN
TBX3
TES
THBD
TNFRSF12A
TPM4
TSC22D2
VASP
VEGFA
VGLL2
XIRP1
ZBTB10
ZCCHC2
ZYX

Query: LPE*LPO:UP-AND-OPE*OPO:DOWN
Number of values: (0)

Query: LPE*LPO:DOWN-AND-OPE*OPO:UP
Number of values: (0)

Query: LPE*LPO:DOWN-AND-OPE*OPO:DOWN
Number of values: (7)
ACE
CA4
GADD45G
GIMAP8
KY
MFNG
REEP2
