# Supplementary material for: A-Lister: a tool for analysis of differentially expressed omics entities across multiple pairwise comparisons
Source: BMC Bioinformatics. 2019 Nov 19;20:595. doi: 10.1186/s12859-019-3121-x (PMC6862834; doi:10.1186/s12859-019-3121-x)
Supplement: Supplementary file 9 — Additional file 9. A-Lister source code. [file 12859_2019_3121_MOESM9_ESM.zip]

Archive with 137 entries (90 files):
- A-Lister-master/
- A-Lister-master/ALister_CLI.py
- A-Lister-master/ALister_GUI.py
- A-Lister-master/CLI.py
- A-Lister-master/CoreFunctionality.py
- A-Lister-master/DiffExpression.py
- A-Lister-master/Images/
- A-Lister-master/Images/DiffExpressionGUI1.png
- A-Lister-master/Images/DiffExpressionGUI2.png
- A-Lister-master/Images/DiffExpressionGUI3.png
- A-Lister-master/Images/DiffExpressionGUI4.png
- A-Lister-master/Images/DiffExpressionGUI5.png
- A-Lister-master/Images/DiffExpressionGUI6.png
- A-Lister-master/Images/DiffExpressionGUI7.png
- A-Lister-master/Images/NameListGUI1.png
- A-Lister-master/Images/NameListGUI2.png
- A-Lister-master/Images/NameListGUI3.png
- A-Lister-master/LICENSE
- A-Lister-master/NameList.py
- A-Lister-master/ProcessUserInput.py
- A-Lister-master/ReadMe.md
- A-Lister-master/Sample_Input/
- A-Lister-master/Sample_Input/DE_Sample/
- A-Lister-master/Sample_Input/DE_Sample/GSE108643_Cuffdiff.txt
- A-Lister-master/Sample_Input/DE_Sample/GSE76453_cuffdiff_E2.diff
- A-Lister-master/Sample_Input/DE_Sample/GSE76453_cuffdiff_siCtl.diff
- A-Lister-master/Sample_Input/DE_Sample/GSE76453_cuffdiff_siZNF143.diff
- A-Lister-master/Sample_Input/DE_Sample/GSE76453_cuffdiff_veh.diff
- A-Lister-master/Sample_Input/DE_Sample/GSE99397_CreNeg-MHCPos_vs_CrePos-MHCNeg.diff
- A-Lister-master/Sample_Input/DE_Series/
- A-Lister-master/Sample_Input/DE_Series/GSE114528_differential_exp_EVP_D.tsv
- A-Lister-master/Sample_Input/DE_Series/GSE126785_M2.txt
- A-Lister-master/Sample_Input/DE_Series/GSE126785_M2M4.csv
- A-Lister-master/Sample_Input/DE_Series/GSE126785_M2M4M5.csv
- A-Lister-master/Sample_Input/DE_Series/GSE126785_M4.txt
- A-Lister-master/Sample_Input/DE_Series/GSE126785_M5.txt
- A-Lister-master/Sample_Input/Name_List/
- A-Lister-master/Sample_Input/Name_List/FileA.txt
- A-Lister-master/Sample_Input/Name_List/FileB.txt
- A-Lister-master/Sample_Input/Name_List/names_comma.txt
- A-Lister-master/Sample_Input/Name_List/names_tab.txt
- A-Lister-master/Sample_Output/
- A-Lister-master/Sample_Output/DE/
- A-Lister-master/Sample_Output/DE/Example1/
- A-Lister-master/Sample_Output/DE/Example1/FilteredDEFiles/
- A-Lister-master/Sample_Output/DE/Example1/FilteredDEFiles/Query0/
- A-Lister-master/Sample_Output/DE/Example1/FilteredDEFiles/Query0/DEFile0.txt
- A-Lister-master/Sample_Output/DE/Example1/FilteredDEFiles/Query0/DEFile1.txt
- A-Lister-master/Sample_Output/DE/Example1/data_dump.txt
- A-Lister-master/Sample_Output/DE/Example1/result.txt
- A-Lister-master/Sample_Output/DE/Example2/
- A-Lister-master/Sample_Output/DE/Example2/FilteredDEFiles/
- A-Lister-master/Sample_Output/DE/Example2/FilteredDEFiles/Query0/
- A-Lister-master/Sample_Output/DE/Example2/FilteredDEFiles/Query0/DEFile0.txt
- A-Lister-master/Sample_Output/DE/Example2/FilteredDEFiles/Query1/
- A-Lister-master/Sample_Output/DE/Example2/FilteredDEFiles/Query1/DEFile0.txt
- A-Lister-master/Sample_Output/DE/Example2/data_dump.txt
- A-Lister-master/Sample_Output/DE/Example2/result.txt
- A-Lister-master/Sample_Output/DE/Example3/
- A-Lister-master/Sample_Output/DE/Example3/FilteredDEFiles/
- A-Lister-master/Sample_Output/DE/Example3/FilteredDEFiles/Query0/
- A-Lister-master/Sample_Output/DE/Example3/FilteredDEFiles/Query0/DEFile0.txt
- A-Lister-master/Sample_Output/DE/Example3/FilteredDEFiles/Query1/
- A-Lister-master/Sample_Output/DE/Example3/FilteredDEFiles/Query1/DEFile0.txt
- A-Lister-master/Sample_Output/DE/Example3/FilteredDEFiles/Query2/
- A-Lister-master/Sample_Output/DE/Example3/FilteredDEFiles/Query2/DEFile0.txt
- A-Lister-master/Sample_Output/DE/Example3/FilteredDEFiles/Query3/
- A-Lister-master/Sample_Output/DE/Example3/FilteredDEFiles/Query3/DEFile0.txt
- A-Lister-master/Sample_Output/DE/Example3/data_dump.txt
- A-Lister-master/Sample_Output/DE/Example3/result.txt
- A-Lister-master/Sample_Output/DE/Example4/
- A-Lister-master/Sample_Output/DE/Example4/FilteredDEFiles/
- A-Lister-master/Sample_Output/DE/Example4/FilteredDEFiles/Query0/
- A-Lister-master/Sample_Output/DE/Example4/FilteredDEFiles/Query0/DEFile0.txt
- A-Lister-master/Sample_Output/DE/Example4/data_dump.txt
- A-Lister-master/Sample_Output/DE/Example4/result.txt
- A-Lister-master/Sample_Output/DE/Example5/
- A-Lister-master/Sample_Output/DE/Example5/FilteredDEFiles/
- A-Lister-master/Sample_Output/DE/Example5/FilteredDEFiles/Query0/
- A-Lister-master/Sample_Output/DE/Example5/FilteredDEFiles/Query0/DEFile0.txt
- A-Lister-master/Sample_Output/DE/Example5/FilteredDEFiles/Query1/
- A-Lister-master/Sample_Output/DE/Example5/FilteredDEFiles/Query1/DEFile0.txt
- A-Lister-master/Sample_Output/DE/Example5/FilteredDEFiles/Query2/
- A-Lister-master/Sample_Output/DE/Example5/FilteredDEFiles/Query2/DEFile0.txt
- A-Lister-master/Sample_Output/DE/Example5/FilteredDEFiles/Query3/
- A-Lister-master/Sample_Output/DE/Example5/FilteredDEFiles/Query3/DEFile0.txt
- A-Lister-master/Sample_Output/DE/Example5/FilteredDEFiles/Query4/
- A-Lister-master/Sample_Output/DE/Example5/FilteredDEFiles/Query4/DEFile0.txt
- A-Lister-master/Sample_Output/DE/Example5/FilteredDEFiles/Query5/
- A-Lister-master/Sample_Output/DE/Example5/FilteredDEFiles/Query5/DEFile0.txt
- A-Lister-master/Sample_Output/DE/Example5/FilteredDEFiles/Query6/
- A-Lister-master/Sample_Output/DE/Example5/FilteredDEFiles/Query6/DEFile0.txt
- A-Lister-master/Sample_Output/DE/Example5/FilteredDEFiles/Query7/
- A-Lister-master/Sample_Output/DE/Example5/FilteredDEFiles/Query7/DEFile0.txt
- A-Lister-master/Sample_Output/DE/Example5/data_dump.txt
- A-Lister-master/Sample_Output/DE/Example5/result.txt
- A-Lister-master/Sample_Output/DE/Example6/
- A-Lister-master/Sample_Output/DE/Example6/FilteredDEFiles/
- A-Lister-master/Sample_Output/DE/Example6/FilteredDEFiles/Query0/
- A-Lister-master/Sample_Output/DE/Example6/FilteredDEFiles/Query0/DEFile0.txt
- A-Lister-master/Sample_Output/DE/Example6/FilteredDEFiles/Query0/DEFile1.txt
- A-Lister-master/Sample_Output/DE/Example6/data_dump.txt
- A-Lister-master/Sample_Output/DE/Example6/result.txt
- A-Lister-master/Sample_Output/DE/Example7/
- A-Lister-master/Sample_Output/DE/Example7/FilteredDEFiles/
- A-Lister-master/Sample_Output/DE/Example7/FilteredDEFiles/Query0/
- A-Lister-master/Sample_Output/DE/Example7/FilteredDEFiles/Query0/DEFile0.txt
- A-Lister-master/Sample_Output/DE/Example7/FilteredDEFiles/Query0/DEFile1.txt
- A-Lister-master/Sample_Output/DE/Example7/FilteredDEFiles/Query0/DEFile2.txt
- A-Lister-master/Sample_Output/DE/Example7/data_dump.txt
- A-Lister-master/Sample_Output/DE/Example7/result.txt
- A-Lister-master/Sample_Output/DE/Example8/
- A-Lister-master/Sample_Output/DE/Example8/FilteredDEFiles/
- A-Lister-master/Sample_Output/DE/Example8/FilteredDEFiles/Query0/
- A-Lister-master/Sample_Output/DE/Example8/FilteredDEFiles/Query0/DEFile0.txt
- A-Lister-master/Sample_Output/DE/Example8/FilteredDEFiles/Query0/DEFile1.txt
- A-Lister-master/Sample_Output/DE/Example8/data_dump.txt
- A-Lister-master/Sample_Output/DE/Example8/result.txt
- A-Lister-master/Sample_Output/Name_List/
- A-Lister-master/Sample_Output/Name_List/Example1/
- A-Lister-master/Sample_Output/Name_List/Example1/data_dump.txt
- A-Lister-master/Sample_Output/Name_List/Example1/result.txt
- A-Lister-master/Sample_Output/Name_List/Example2/
- A-Lister-master/Sample_Output/Name_List/Example2/data_dump.txt
- A-Lister-master/Sample_Output/Name_List/Example2/result.txt
- A-Lister-master/Web/
- A-Lister-master/Web/A_Lister_Front.html
- A-Lister-master/Web/List1.png
- A-Lister-master/Web/List2.png
- A-Lister-master/Web/Screenshots.docx
- A-Lister-master/Web/de_sample_file.png
- A-Lister-master/Web/de_series_file.png
- A-Lister-master/Web/heat-map-icon.jpg
- A-Lister-master/Web/help.png
- A-Lister-master/Web/mystyle.css
- A-Lister-master/Web/name_list_file.png
- A-Lister-master/Web/w3.css
