# Supplementary material for: A-Lister: a tool for analysis of differentially expressed omics entities across multiple pairwise comparisons
Source: BMC Bioinformatics. 2019 Nov 19;20:595. doi: 10.1186/s12859-019-3121-x (PMC6862834; doi:10.1186/s12859-019-3121-x)
Supplement: Supplementary file 9 — Additional file 9. A-Lister source code. [file 12859_2019_3121_MOESM9_ESM.zip › A-Lister-master/ALister_CLI.py]

'''
MIT License

Copyright (c) 2019 Stanislav Listopad and Trina Norden-Krichmar

Permission is hereby granted, free of charge, to any person obtaining a copy
of this software and associated documentation files (the "Software"), to deal
in the Software without restriction, including without limitation the rights
to use, copy, modify, merge, publish, distribute, sublicense, and/or sell
copies of the Software, and to permit persons to whom the Software is
furnished to do so, subject to the following conditions:

The above copyright notice and this permission notice shall be included in all
copies or substantial portions of the Software.

THE SOFTWARE IS PROVIDED "AS IS", WITHOUT WARRANTY OF ANY KIND, EXPRESS OR
IMPLIED, INCLUDING BUT NOT LIMITED TO THE WARRANTIES OF MERCHANTABILITY,
FITNESS FOR A PARTICULAR PURPOSE AND NONINFRINGEMENT. IN NO EVENT SHALL THE
AUTHORS OR COPYRIGHT HOLDERS BE LIABLE FOR ANY CLAIM, DAMAGES OR OTHER
LIABILITY, WHETHER IN AN ACTION OF CONTRACT, TORT OR OTHERWISE, ARISING FROM,
OUT OF OR IN CONNECTION WITH THE SOFTWARE OR THE USE OR OTHER DEALINGS IN THE
SOFTWARE.
'''

from DiffExpression import Read_And_Filter_DE_Files
from DiffExpression import AListerDiffExprClass
from NameList import Merge_Name_List_Files_Data
from NameList import AListerNameListClass
from ProcessUserInput import Process_User_Input
from CLI import AListerCLI

# Naming conventions:

# Variable names style: hello_world
# Function names style: 
# Hello_World
# Method name style: 
# public: helloWorld
# private: _helloWorld
# Class/File names style: HelloWorld

# Format Conventions:
# Avoid long lines of code whenever possible. 
# Avoid long variable names. Balance clarity/documentation against character count.

# TO DO: 
# 1) Refactor (+optimize) + document + test (Windows CMD Prompt + Ubuntu Shell)
#     (+expand test suite as necessary) code. (RE DO AFTER EVERY NEW FEATURE)
# Major Iteration Features:
# Will resume on January 1st of 2020. 
# 2)Major refactoring of all code so far. For GUI code consider integrating Vue or overhauling 
#   the code completely with Electron based solution [Electron (HTML + CSS + JAVASCRIPT + Vue?)].
#   Integration of latest development technologies. Packaging for pip (also docker?).
#   Improvements to CLI & GUI - especially ease of use and input validation.
#   Improvements to README. Potentially development of stand alone documentation. [v1.2]
# 3)Gene, protein, methylation expression integration. ID mapping in general. (UNIPROT) [v1.x]
# The extent of this update will heavily depend on feasibility / quality of ID mapping services.
# a)Uniprot approach. Filter data. Convert to same genomic data type. 
#   Perform set operations. Explore feasibility. 
#   Lack of 1 to 1 mapping seems highly problematic. 
# 4)Web Hosted GUI. Back End / Full Stack Frameworks: (Django, Flask, Ruby on Rails, MERN, LAMP).
# Django or Flask, seem best suited, but Ruby/MERN/LAMP are viable as well.
# Will need to figure out logistics regarding data security, server location, and 
# etc. before we can proceed with this. We already developed web based frontend in v1.1.
# Simply create a server back-end and host on a server. [v1.y]

# Other Tasks:
# 0)a) Adopt Agile Scrum methodology. Automate and integrate as much as possible.
# c) Improve content of output files & verbose mode.
# d) Update README with GUI documentation. Update README regarding output files if necessary.
#    Update README regarding ID Mapping.
# e) Address all other issues raised by Trina Norden-Krichmar. 

# 1)a)CLI & GUI ease of use + input validation.*

# 2)a)Gene family fuzzy matching. Fuzzy matching configuration. 
# b)Get top N most differentially expressed genes. 
# c)Sort the filtered DE files output by a column.
# c)Replace all complex custom dictionaries (ex: file data) with class objects.
# d)Allow filtering without query.

# 3)a)Test ALL core computation corner cases.*
#   b)Expand Test Suites
#    i) No -o flag test case(s). Have to re-factor loggers first in order to release data_dump.txt.
#    ii) Sample input examples -> test cases using sample output. 
#    iii) Create test cases with empty pairwise comparisons (after filtering).
#   c)Research: Automated GUI testing.
#   d)Setup a streamlined Windows/Unix(Command Line,Batch Job)/Mac OS test scheme.
#   https://realpython.com/python-testing/#executing-your-first-test
  
def Main_Helper(parameters:dict, input_files:list)->list:
    result = []

    comp_type = parameters['comp_type']
    out_ftype = parameters['out_delim']
    out_dir = parameters['out_dir']
    query_d_list = parameters['query_d_list']
    query_s_list = parameters['query_s_list']
    
    v = parameters['v']
    
    if(comp_type == 'diff-expression'): 
        total_input_data, total_file_data = Read_And_Filter_DE_Files(input_files)
        driver = AListerDiffExprClass(total_input_data, total_file_data, out_dir, out_ftype, v)
        result = driver.compute(query_d_list, query_s_list)
    elif(comp_type == "name-list"):
        total_input_data = Merge_Name_List_Files_Data(input_files)
        driver = AListerNameListClass(total_input_data, out_dir, out_ftype, v)
        result = driver.compute(query_d_list, query_s_list)
        
    # Turn off the logger.
    #print("Returning results.")
    
    parameters['logger'].manualDel()
    
    return result

def main():
    ''' This is the A-Lister's main function. This function accepts the command line user input, launches the 
    appropriate interface, processes user input, performs all the necessary computations,
    and writes out the result.'''
    # Process command line input.
    CLI = AListerCLI()
    parameters, input_files = Process_User_Input(CLI.acceptInput())
        
    return Main_Helper(parameters, input_files)    

def Test_Main(args):
    ''' This is the A-Lister's test main function. This function accepts simulated command line user input,
    processes user input, performs all the necessary computations,
    and writes out the result.'''
    # Process command line input.
    parameters, input_files = Process_User_Input(args)
    
    return Main_Helper(parameters, input_files) 
    
    
if __name__ == '__main__':
    main()
    #print("A-Lister terminated.")
