# Supplementary material for: A-Lister: a tool for analysis of differentially expressed omics entities across multiple pairwise comparisons
Source: BMC Bioinformatics. 2019 Nov 19;20:595. doi: 10.1186/s12859-019-3121-x (PMC6862834; doi:10.1186/s12859-019-3121-x)
Supplement: Supplementary file 9 — Additional file 9. A-Lister source code. [file 12859_2019_3121_MOESM9_ESM.zip › A-Lister-master/Sample_Input/DE_Sample/GSE76453_cuffdiff_E2.diff]

test_id	gene_id	gene	locus	sample_1	sample_2	status	value_1	value_2	log2(fold_change)	test_stat	p_value	q_value	significant
XLOC_000001	XLOC_000001	DDX11L1	chr1:11873-29370	q1	q2	NOTEST	0	0.0198711	inf	0	1	1	no
XLOC_000002	XLOC_000002	OR4F5	chr1:69090-70008	q1	q2	NOTEST	0	0	0	0	1	1	no
XLOC_000003	XLOC_000003	LOC100132062,LOC100133331	chr1:228760-522720	q1	q2	NOTEST	0	0.00245407	inf	0	1	1	no
XLOC_000004	XLOC_000004	OR4F3	chr1:228760-522720	q1	q2	NOTEST	0	0	0	0	1	1	no
XLOC_000005	XLOC_000005	LOC643837	chr1:761585-794826	q1	q2	OK	2.34685	2.18904	-0.10043	-0.243738	0.66925	0.950721	no
XLOC_000006	XLOC_000006	LOC100130417	chr1:841707-860935	q1	q2	OK	0.604877	0.709394	0.229945	0.143285	0.81235	0.982418	no
XLOC_000007	XLOC_000007	SAMD11	chr1:861120-894679	q1	q2	OK	1.95238	1.34884	-0.533509	-0.421014	0.53175	0.900743	no
XLOC_000008	XLOC_000008	KLHL17	chr1:895966-901733	q1	q2	OK	1.42064	1.10316	-0.364907	-0.86829	0.169	0.573598	no
XLOC_000009	XLOC_000009	PLEKHN1	chr1:901854-917473	q1	q2	OK	1.54823	0.867106	-0.836342	-1.64672	0.00965	0.107093	no
XLOC_000010	XLOC_000010	ISG15	chr1:948846-949919	q1	q2	OK	11.1969	8.62773	-0.376043	-1.09204	0.1442	0.533161	no
XLOC_000011	XLOC_000011	AGRN	chr1:955502-991499	q1	q2	OK	35.8885	34.1195	-0.0729251	-0.0876965	0.8754	0.989486	no
XLOC_000012	XLOC_000012	-	chr1:996264-1004049	q1	q2	OK	3.00123	3.50845	0.225281	0.471089	0.47335	0.871911	no
XLOC_000013	XLOC_000013	C1orf159	chr1:1017046-1051736	q1	q2	OK	0.407235	0.430747	0.0809786	0.124039	0.8451	0.987509	no
XLOC_000014	XLOC_000014	LOC254099	chr1:1072396-1079434	q1	q2	NOTEST	0	0.0160245	inf	0	1	1	no
XLOC_000015	XLOC_000015	-	chr1:1098767-1099930	q1	q2	OK	0.707106	1.12038	0.663986	0.809338	0.1626	0.565653	no
XLOC_000016	XLOC_000016	MIR200B	chr1:1102483-1102578	q1	q2	NOTEST	0	0	0	0	1	1	no
XLOC_000017	XLOC_000017	MIR200A	chr1:1103242-1103332	q1	q2	NOTEST	0	0	0	0	1	1	no
XLOC_000018	XLOC_000018	MIR429	chr1:1104346-1105782	q1	q2	OK	0.584036	0.60676	0.0550695	0.0405689	0.91775	0.993489	no
XLOC_000019	XLOC_000019	TTLL10	chr1:1109285-1133313	q1	q2	NOTEST	0.0573424	0.044776	-0.356878	0	1	1	no
XLOC_000020	XLOC_000020	B3GALT6	chr1:1152287-1174868	q1	q2	OK	5.35177	5.05585	-0.0820617	-0.114803	0.85595	0.988947	no
XLOC_000021	XLOC_000021	SCNN1D	chr1:1215815-1227409	q1	q2	NOTEST	0.158051	0.131367	-0.266787	0	1	1	no
XLOC_000022	XLOC_000022	PUSL1	chr1:1227755-1260067	q1	q2	OK	7.65797	5.77948	-0.406023	-0.491267	0.5152	0.893032	no
XLOC_000023	XLOC_000023	CPSF3L	chr1:1227755-1260067	q1	q2	OK	1.05385	0.939028	-0.166429	-0.136617	0.8164	0.982887	no
XLOC_000024	XLOC_000024	GLTPD1	chr1:1260142-1264373	q1	q2	OK	3.67455	2.43682	-0.592568	-1.53137	0.0197	0.170468	no
XLOC_000025	XLOC_000025	TAS1R3	chr1:1266725-1269844	q1	q2	NOTEST	0.0380301	0.0272224	-0.482349	0	1	1	no
XLOC_000026	XLOC_000026	LOC148413	chr1:1334909-1342693	q1	q2	OK	5.83422	5.17018	-0.174327	-0.233659	0.69985	0.957174	no
XLOC_000027	XLOC_000027	TMEM88B	chr1:1361507-1363167	q1	q2	NOTEST	0	0	0	0	1	1	no
XLOC_000028	XLOC_000028	VWA1	chr1:1370902-1470067	q1	q2	OK	2.17466	1.7544	-0.30981	-0.474312	0.48325	0.87713	no
XLOC_000029	XLOC_000029	ATAD3C	chr1:1370902-1470067	q1	q2	NOTEST	0.233245	0.159649	-0.546942	0	1	1	no
XLOC_000030	XLOC_000030	ATAD3A,ATAD3B	chr1:1370902-1470067	q1	q2	OK	14.4465	11.2146	-0.36534	-1.06945	0.08055	0.394236	no
XLOC_000031	XLOC_000031	MIB2	chr1:1550794-1566050	q1	q2	OK	0.628532	0.59833	-0.0710447	-0.142293	0.8102	0.982418	no
XLOC_000032	XLOC_000032	MMP23B	chr1:1567559-1570030	q1	q2	NOTEST	0.00934954	0	-inf	0	1	1	no
XLOC_000033	XLOC_000033	MMP23A	chr1:1571099-1655791	q1	q2	NOTEST	0	0	0	0	1	1	no
XLOC_000034	XLOC_000034	CALML6	chr1:1846141-1848733	q1	q2	NOTEST	0.191196	0.226855	0.246719	0	1	1	no
XLOC_000035	XLOC_000035	GABRD	chr1:1950767-1962192	q1	q2	OK	0.273866	0.472084	0.785576	1.29299	0.04745	0.297868	no
XLOC_000036	XLOC_000036	PRKCZ	chr1:1981908-2144159	q1	q2	OK	9.88812	9.88072	-0.00108081	-0.00306293	0.9955	0.999371	no
XLOC_000037	XLOC_000037	SKI	chr1:2160133-2241653	q1	q2	OK	6.7963	5.49031	-0.307862	-1.05331	0.1052	0.456361	no
XLOC_000038	XLOC_000038	RER1	chr1:2252695-2344010	q1	q2	OK	63.3242	65.5795	0.0504875	0.129983	0.86765	0.98919	no
XLOC_000039	XLOC_000039	PLCH2	chr1:2361800-2437032	q1	q2	NOTEST	0.100369	0.0824534	-0.283665	0	1	1	no
XLOC_000040	XLOC_000040	TNFRSF14	chr1:2487207-2495267	q1	q2	NOTEST	0.0246865	0.01956	-0.335813	0	1	1	no
XLOC_000041	XLOC_000041	FAM213B	chr1:2517898-2564481	q1	q2	OK	11.3084	9.71772	-0.218707	-0.731681	0.24985	0.68611	no
XLOC_000042	XLOC_000042	ACTRT2	chr1:2938045-2939467	q1	q2	NOTEST	0	0	0	0	1	1	no
XLOC_000043	XLOC_000043	PRDM16	chr1:2985641-3355185	q1	q2	OK	0.313886	0.469171	0.579874	1.24975	0.0341	0.24286	no
XLOC_000044	XLOC_000044	MIR4251	chr1:2985641-3355185	q1	q2	NOTEST	0	0	0	0	1	1	no
XLOC_000045	XLOC_000045	ARHGEF16	chr1:3371146-3403706	q1	q2	OK	11.0775	8.73255	-0.343161	-0.985825	0.0756	0.380831	no
XLOC_000046	XLOC_000046	TPRG1L	chr1:3541555-3546694	q1	q2	OK	40.9152	48.3487	0.240842	0.896743	0.1382	0.521906	no
XLOC_000047	XLOC_000047	TP73	chr1:3569128-3663937	q1	q2	OK	0.567645	1.05852	0.898991	1.96909	0.00075	0.0173369	yes
XLOC_000048	XLOC_000048	CCDC27	chr1:3668964-3688209	q1	q2	NOTEST	0	0.00523363	inf	0	1	1	no
XLOC_000049	XLOC_000049	SMIM1	chr1:3689351-3692546	q1	q2	OK	0.970569	0.551536	-0.815377	-1.38447	0.11305	0.473585	no
XLOC_000050	XLOC_000050	DFFB	chr1:3773844-3802403	q1	q2	OK	2.96929	3.03488	0.0315214	0.0832724	0.8897	0.990955	no
XLOC_000051	XLOC_000051	LOC100133612	chr1:3816967-3833878	q1	q2	NOTEST	0.163931	0.296695	0.855894	0	1	1	no
XLOC_000052	XLOC_000052	LOC728716	chr1:4000671-4012643	q1	q2	NOTEST	0	0	0	0	1	1	no
XLOC_000053	XLOC_000053	LOC284661	chr1:4472110-4484744	q1	q2	NOTEST	0	0	0	0	1	1	no
XLOC_000054	XLOC_000054	AJAP1	chr1:4715104-4844130	q1	q2	OK	1.4799	1.04472	-0.502382	-1.05703	0.0737	0.376681	no
XLOC_000055	XLOC_000055	MIR4417	chr1:5624130-5624203	q1	q2	NOTEST	0	0	0	0	1	1	no
XLOC_000056	XLOC_000056	KCNAB2	chr1:5922710-6161253	q1	q2	OK	3.02463	2.68275	-0.173046	-0.360977	0.53485	0.901924	no
XLOC_000057	XLOC_000057	RNF207	chr1:6266188-6296044	q1	q2	OK	2.33498	1.81209	-0.365756	-0.330337	0.59685	0.926253	no
XLOC_000058	XLOC_000058	HES3	chr1:6297532-6305638	q1	q2	OK	0.382671	0.481178	0.330466	0.47428	0.37915	0.810598	no
XLOC_000059	XLOC_000059	ESPN	chr1:6484847-6580121	q1	q2	OK	6.67847	2.79076	-1.25886	-2.51814	0.0005	0.0127556	yes
XLOC_000060	XLOC_000060	TAS1R1	chr1:6615337-6639817	q1	q2	NOTEST	0	0	0	0	1	1	no
XLOC_000061	XLOC_000061	ZBTB48	chr1:6640062-6649340	q1	q2	OK	3.52673	3.43126	-0.039594	-0.0948048	0.86885	0.98919	no
XLOC_000062	XLOC_000062	PHF13	chr1:6673755-6684093	q1	q2	OK	10.1393	12.0519	0.249299	0.825105	0.16625	0.569763	no
XLOC_000063	XLOC_000063	THAP3	chr1:6684924-6761966	q1	q2	OK	2.81554	3.41573	0.278781	0.260292	0.6956	0.955371	no
XLOC_000064	XLOC_000064	CAMTA1	chr1:6845383-7829766	q1	q2	OK	31.1573	31.711	0.0254133	0.0829221	0.9123	0.992765	no
XLOC_000065	XLOC_000065	VAMP3	chr1:7831328-7841492	q1	q2	OK	37.4351	42.0596	0.168044	0.611789	0.3035	0.74419	no
XLOC_000066	XLOC_000066	PER3	chr1:7844400-7905237	q1	q2	OK	2.61708	2.47798	-0.0787957	-0.2269	0.69745	0.955819	no
XLOC_000067	XLOC_000067	PARK7	chr1:8014358-8045342	q1	q2	OK	210.998	180.409	-0.225958	-0.829396	0.14315	0.531378	no
XLOC_000068	XLOC_000068	SLC45A1	chr1:8384389-8404227	q1	q2	NOTEST	0.0367991	0.0542565	0.560126	0	1	1	no
XLOC_000069	XLOC_000069	ENO1-AS1	chr1:8921058-8939943	q1	q2	OK	0.619156	0.449079	-0.0593607	-0.0181998	0.35985	0.796894	no
XLOC_000070	XLOC_000070	CA6	chr1:9005892-9035148	q1	q2	NOTEST	0	0.0209118	inf	0	1	1	no
XLOC_000071	XLOC_000071	GPR157	chr1:9160366-9189229	q1	q2	OK	4.53699	3.08851	-0.554826	-0.484538	0.4694	0.869187	no
XLOC_000072	XLOC_000072	-	chr1:9242297-9252504	q1	q2	OK	0.74555	0.590504	-0.336359	-0.507364	0.3411	0.779872	no
XLOC_000073	XLOC_000073	H6PD	chr1:9294862-9331394	q1	q2	OK	2.80661	2.354	-0.253716	-0.792905	0.17945	0.589428	no
XLOC_000074	XLOC_000074	SPSB1	chr1:9352940-9429590	q1	q2	OK	4.96351	5.22653	0.0744934	0.151548	0.7878	0.977352	no
XLOC_000075	XLOC_000075	SLC25A33	chr1:9599527-9642831	q1	q2	OK	11.9083	12.2382	0.0394238	0.13318	0.8443	0.987509	no
XLOC_000076	XLOC_000076	TMEM201	chr1:9648931-9674983	q1	q2	OK	3.85642	3.37363	-0.19296	-0.5585	0.3695	0.803202	no
XLOC_000077	XLOC_000077	PIK3CD	chr1:9711789-9884550	q1	q2	NOTEST	0.169663	0.206677	0.284708	0	1	1	no
XLOC_000078	XLOC_000078	NMNAT1	chr1:9982188-10056703	q1	q2	OK	7.5708	6.56408	-0.205853	-0.206169	0.70365	0.958555	no
XLOC_000079	XLOC_000079	RBP7	chr1:10057254-10076078	q1	q2	OK	1.77115	2.81835	0.670167	1.39146	0.04195	0.277742	no
XLOC_000080	XLOC_000080	UBE4B	chr1:10093030-10241296	q1	q2	OK	19.2176	19.633	0.0308514	0.108929	0.8504	0.988137	no
XLOC_000081	XLOC_000081	KIF1B	chr1:10270763-10441806	q1	q2	OK	12.0734	11.2534	-0.101477	-0.355139	0.52915	0.899725	no
XLOC_000082	XLOC_000082	PGD	chr1:10459084-10480410	q1	q2	OK	188.281	199.288	0.0819709	0.298517	0.58065	0.919762	no
XLOC_000083	XLOC_000083	APITD1,APITD1-CORT,CORT	chr1:10490158-10512060	q1	q2	OK	10.5757	11.7191	0.148119	0.476541	0.47275	0.871675	no
XLOC_000084	XLOC_000084	PEX14	chr1:10534953-10690815	q1	q2	OK	6.22718	5.08694	-0.291782	-0.632834	0.26665	0.707506	no
XLOC_000085	XLOC_000085	TARDBP	chr1:11072550-11085549	q1	q2	OK	56.8957	61.5641	0.11377	0.443848	0.4557	0.861752	no
XLOC_000086	XLOC_000086	MTOR-AS1	chr1:11166587-11322608	q1	q2	NOTEST	0	0.0139144	inf	0	1	1	no
XLOC_000087	XLOC_000087	ANGPTL7	chr1:11166587-11322608	q1	q2	NOTEST	0.00726165	0.021906	1.59296	0	1	1	no
XLOC_000088	XLOC_000088	UBIAD1	chr1:11333254-11358521	q1	q2	OK	8.99558	7.54752	-0.253213	-0.844864	0.16855	0.573332	no
XLOC_000089	XLOC_000089	PTCHD2	chr1:11539294-11597640	q1	q2	NOTEST	0.104583	0.155932	0.576266	0	1	1	no
XLOC_000090	XLOC_000090	FBXO44	chr1:11708417-11723384	q1	q2	OK	2.16827	1.74313	-0.314862	-0.555535	0.3276	0.768898	no
XLOC_000091	XLOC_000091	FBXO6	chr1:11724149-11780336	q1	q2	OK	4.68733	5.75987	0.297268	0.553139	0.3939	0.820415	no
XLOC_000092	XLOC_000092	DRAXIN	chr1:11724149-11780336	q1	q2	NOTEST	0.016659	0.0251186	0.592452	0	1	1	no
XLOC_000093	XLOC_000093	AGTRAP	chr1:11796141-11810828	q1	q2	OK	7.69068	7.53935	-0.0286705	-0.0747574	0.8987	0.991553	no
XLOC_000094	XLOC_000094	CLCN6	chr1:11845781-11907840	q1	q2	OK	2.59739	3.12317	0.265948	0.452004	0.42675	0.841241	no
XLOC_000095	XLOC_000095	PLOD1	chr1:11994723-12035655	q1	q2	OK	19.0846	16.3957	-0.219084	-0.719464	0.1904	0.60509	no
XLOC_000096	XLOC_000096	MFN2	chr1:12040237-12073684	q1	q2	OK	21.9611	25.6637	0.224783	0.796455	0.151	0.545069	no
XLOC_000097	XLOC_000097	MIIP	chr1:12079298-12092106	q1	q2	OK	3.10237	3.10411	0.000808626	0.00183316	0.9971	0.999556	no
XLOC_000098	XLOC_000098	TNFRSF8	chr1:12123433-12204264	q1	q2	NOTEST	0.0039889	0	-inf	0	1	1	no
XLOC_000099	XLOC_000099	TNFRSF1B	chr1:12227059-12269277	q1	q2	NOTEST	0.00506685	0.01101	1.11966	0	1	1	no
XLOC_000100	XLOC_000100	VPS13D	chr1:12290112-12572098	q1	q2	OK	6.16975	6.29267	0.0284613	0.0975838	0.85385	0.988922	no
XLOC_000101	XLOC_000101	SNORA59A	chr1:12290112-12572098	q1	q2	NOTEST	0	0	0	0	1	1	no
XLOC_000102	XLOC_000102	AADACL4	chr1:12704565-12727097	q1	q2	NOTEST	0	0	0	0	1	1	no
XLOC_000103	XLOC_000103	AADACL3	chr1:12776117-12788726	q1	q2	NOTEST	0	0	0	0	1	1	no
XLOC_000104	XLOC_000104	C1orf158	chr1:12806162-12821102	q1	q2	NOTEST	0	0	0	0	1	1	no
XLOC_000105	XLOC_000105	PRAMEF12	chr1:12834983-12838048	q1	q2	NOTEST	0	0	0	0	1	1	no
XLOC_000106	XLOC_000106	PRAMEF1	chr1:12851545-12856777	q1	q2	NOTEST	0	0	0	0	1	1	no
XLOC_000107	XLOC_000107	PRAMEF2	chr1:12916940-12921764	q1	q2	NOTEST	0	0	0	0	1	1	no
XLOC_000108	XLOC_000108	PRAMEF7,PRAMEF8	chr1:12976449-12980568	q1	q2	NOTEST	0	0	0	0	1	1	no
XLOC_000109	XLOC_000109	PRAMEF22	chr1:13035542-13038381	q1	q2	NOTEST	0	0	0	0	1	1	no
XLOC_000110	XLOC_000110	PRAMEF5	chr1:13359818-13369057	q1	q2	NOTEST	0	0	0	0	1	1	no
XLOC_000111	XLOC_000111	PRAMEF9	chr1:13421175-13428191	q1	q2	NOTEST	0	0	0	0	1	1	no
XLOC_000112	XLOC_000112	PRAMEF16	chr1:13495253-13498259	q1	q2	NOTEST	0	0	0	0	1	1	no
XLOC_000113	XLOC_000113	PRAMEF20,PRAMEF21	chr1:13516065-13526943	q1	q2	NOTEST	0	0	0	0	1	1	no
XLOC_000114	XLOC_000114	PRAMEF9	chr1:13641972-13648988	q1	q2	NOTEST	0	0	0	0	1	1	no
XLOC_000115	XLOC_000115	PRAMEF17	chr1:13716087-13719064	q1	q2	NOTEST	0	0	0	0	1	1	no
XLOC_000116	XLOC_000116	PRAMEF20,PRAMEF21	chr1:13736906-13747803	q1	q2	NOTEST	0	0	0	0	1	1	no
XLOC_000117	XLOC_000117	PDPN	chr1:13910251-13944452	q1	q2	NOTEST	0.00389145	0	-inf	0	1	1	no
XLOC_000118	XLOC_000118	PRDM2	chr1:14026734-14151574	q1	q2	OK	9.79457	8.00021	-0.291945	-0.963079	0.08965	0.419322	no
XLOC_000119	XLOC_000119	KAZN	chr1:14925212-15478960	q1	q2	OK	5.9799	6.14974	0.0404039	0.11581	0.8556	0.988947	no
XLOC_000120	XLOC_000120	TMEM51	chr1:15479027-15546974	q1	q2	OK	7.03076	6.49802	-0.113681	-0.270334	0.6234	0.933835	no
XLOC_000121	XLOC_000121	FHAD1	chr1:15573767-15724622	q1	q2	NOTEST	0.0321181	0.0634327	0.98184	0	1	1	no
XLOC_000122	XLOC_000122	EFHD2	chr1:15736390-15756868	q1	q2	OK	11.3702	12.8276	0.17399	0.375909	0.5126	0.892226	no
XLOC_000123	XLOC_000123	CTRC	chr1:15764937-15773153	q1	q2	NOTEST	0.0113365	0.0677297	2.57881	0	1	1	no
XLOC_000124	XLOC_000124	CELA2A	chr1:15783222-15798586	q1	q2	NOTEST	0	0	0	0	1	1	no
XLOC_000125	XLOC_000125	CELA2B	chr1:15802595-15851285	q1	q2	NOTEST	0.128664	0.0760201	-0.75916	0	1	1	no
XLOC_000126	XLOC_000126	DNAJC16	chr1:15853351-15911605	q1	q2	OK	4.73334	4.38287	-0.110983	-0.305105	0.61625	0.931202	no
XLOC_000127	XLOC_000127	DDI2,RSC1A1	chr1:15936229-15995532	q1	q2	OK	20.6185	17.6878	-0.221186	-0.546471	0.325	0.766244	no
XLOC_000128	XLOC_000128	PLEKHM2	chr1:16010826-16061266	q1	q2	OK	8.64673	8.84028	0.0319382	0.0999473	0.86065	0.98919	no
XLOC_000129	XLOC_000129	SLC25A34	chr1:16062808-16067884	q1	q2	NOTEST	0.116792	0.0947402	-0.301892	0	1	1	no
XLOC_000130	XLOC_000130	TMEM82	chr1:16068986-16074292	q1	q2	NOTEST	0	0	0	0	1	1	no
XLOC_000131	XLOC_000131	FBLIM1	chr1:16085166-16113084	q1	q2	OK	4.47105	6.1998	0.471608	1.21822	0.031	0.229639	no
XLOC_000132	XLOC_000132	SPEN	chr1:16160709-16267191	q1	q2	OK	12.6516	11.8987	-0.0885133	-0.309977	0.5594	0.912523	no
XLOC_000133	XLOC_000133	C1orf64	chr1:16330730-16333184	q1	q2	NOTEST	0.0266478	0	-inf	0	1	1	no
XLOC_000134	XLOC_000134	CLCNKA	chr1:16348485-16360545	q1	q2	NOTEST	0.00830808	0.00862882	0.0546494	0	1	1	no
XLOC_000135	XLOC_000135	CLCNKB	chr1:16370230-16383821	q1	q2	NOTEST	0	0	0	0	1	1	no
XLOC_000136	XLOC_000136	SZRD1	chr1:16679761-16724643	q1	q2	OK	39.8261	36.5823	-0.122566	-0.459338	0.4286	0.842316	no
XLOC_000137	XLOC_000137	NECAP2	chr1:16767166-16786584	q1	q2	OK	21.1075	22.4723	0.0903917	0.285344	0.60625	0.92928	no
XLOC_000138	XLOC_000138	MIR3675	chr1:16793143-16959903	q1	q2	NOTEST	0	0	0	0	1	1	no
XLOC_000139	XLOC_000139	NBPF1	chr1:16793143-16959903	q1	q2	OK	5.90323	4.81449	-0.294123	-0.484688	0.4043	0.827315	no
XLOC_000140	XLOC_000140	MST1P2	chr1:16969374-16976915	q1	q2	OK	0.412373	0.679921	0.721418	1.38507	0.0194	0.168961	no
XLOC_000141	XLOC_000141	MIR3675	chr1:17007749-17007823	q1	q2	NOTEST	0	0	0	0	1	1	no
XLOC_000142	XLOC_000142	CROCC	chr1:17234960-17299474	q1	q2	OK	0.501991	0.327917	-0.614333	-0.975608	0.0983	0.441603	no
XLOC_000143	XLOC_000143	PADI1	chr1:17531620-17572501	q1	q2	OK	0.311537	0.344098	0.143413	0.216467	0.6917	0.954469	no
XLOC_000144	XLOC_000144	PADI3	chr1:17575592-17610727	q1	q2	OK	0.320708	0.390258	0.283169	0.461778	0.40075	0.824454	no
XLOC_000145	XLOC_000145	PADI4	chr1:17634689-17690495	q1	q2	NOTEST	0.0577167	0.0577636	0.00117204	0	1	1	no
XLOC_000146	XLOC_000146	PADI6	chr1:17698740-17728195	q1	q2	NOTEST	0.0170385	0.0306374	0.846494	0	1	1	no
XLOC_000147	XLOC_000147	ARHGEF10L	chr1:17846497-18024370	q1	q2	OK	7.17722	6.61794	-0.117043	-0.356286	0.53475	0.901924	no
XLOC_000148	XLOC_000148	ACTL8	chr1:18081807-18153558	q1	q2	OK	1.70981	1.66068	-0.0420566	-0.0884859	0.8802	0.989486	no
XLOC_000149	XLOC_000149	IGSF21	chr1:18434239-18704977	q1	q2	NOTEST	0.0053763	0	-inf	0	1	1	no
XLOC_000150	XLOC_000150	KLHDC7A	chr1:18807423-18812480	q1	q2	OK	0.418154	0.168334	-1.31271	-2.27927	0.00025	0.00766131	yes
XLOC_000151	XLOC_000151	PAX7	chr1:18957499-19075360	q1	q2	NOTEST	0.00461307	0.00171215	-1.42992	0	1	1	no
XLOC_000152	XLOC_000152	EMC1	chr1:19536956-19578053	q1	q2	OK	0.363239	0.357659	-0.022337	-0.00576529	0.9766	0.998572	no
XLOC_000153	XLOC_000153	MRTO4	chr1:19578074-19586622	q1	q2	OK	34.9328	32.2678	-0.114488	-0.389488	0.4763	0.873448	no
XLOC_000154	XLOC_000154	PQLC2	chr1:19638739-19655848	q1	q2	OK	4.93235	5.49379	0.155527	0.415139	0.4994	0.884101	no
XLOC_000155	XLOC_000155	-	chr1:19657757-19659700	q1	q2	OK	0.435275	0.257118	-0.759498	-1.12892	0.0724	0.373656	no
XLOC_000156	XLOC_000156	C1orf151-NBL1,MINOS1,NBL1	chr1:19923470-19984949	q1	q2	OK	33.0771	28.2773	-0.226191	-0.759933	0.1991	0.619399	no
XLOC_000157	XLOC_000157	HTR6	chr1:19991779-20006927	q1	q2	NOTEST	0.0578665	0.109792	0.923979	0	1	1	no
XLOC_000158	XLOC_000158	OTUD3	chr1:20208887-20239652	q1	q2	OK	3.06914	2.89561	-0.0839708	-0.256755	0.66515	0.949228	no
XLOC_000159	XLOC_000159	PLA2G5	chr1:20396700-20418394	q1	q2	NOTEST	0	0	0	0	1	1	no
XLOC_000160	XLOC_000160	PLA2G2F	chr1:20465822-20476879	q1	q2	NOTEST	0.0155121	0.0812065	2.3882	0	1	1	no
XLOC_000161	XLOC_000161	UBXN10	chr1:20512577-20519942	q1	q2	NOTEST	0	0.0104576	inf	0	1	1	no
XLOC_000162	XLOC_000162	VWA5B1	chr1:20617411-20681387	q1	q2	NOTEST	0	0	0	0	1	1	no
XLOC_000163	XLOC_000163	FAM43B	chr1:20878931-20881513	q1	q2	NOTEST	0	0	0	0	1	1	no
XLOC_000164	XLOC_000164	CDA	chr1:20915443-20945400	q1	q2	NOTEST	0.184924	0.154405	-0.260218	0	1	1	no
XLOC_000165	XLOC_000165	PINK1	chr1:20959947-20988037	q1	q2	OK	12.3571	12.7152	0.0412073	0.056982	0.92805	0.995649	no
XLOC_000166	XLOC_000166	KIF17	chr1:20990506-21044317	q1	q2	NOTEST	0.094676	0.141784	0.582621	0	1	1	no
XLOC_000167	XLOC_000167	LOC100506801	chr1:21543739-21672034	q1	q2	NOTEST	0.0201932	0.00667808	-1.59636	0	1	1	no
XLOC_000168	XLOC_000168	NBPF3	chr1:21766620-21811393	q1	q2	OK	9.01013	9.78989	0.119746	0.347635	0.517	0.893544	no
XLOC_000169	XLOC_000169	ALPL	chr1:21835857-21904905	q1	q2	NOTEST	0.00750073	0.00394565	-0.926768	0	1	1	no
XLOC_000170	XLOC_000170	LDLRAD2	chr1:22138757-22263750	q1	q2	NOTEST	0.0204201	0.0135007	-0.596957	0	1	1	no
XLOC_000171	XLOC_000171	CELA3B	chr1:22303417-22315847	q1	q2	NOTEST	0	0	0	0	1	1	no
XLOC_000172	XLOC_000172	CELA3A	chr1:22328148-22339035	q1	q2	NOTEST	0	0	0	0	1	1	no
XLOC_000173	XLOC_000173	LINC00339	chr1:22351389-22357715	q1	q2	OK	4.47592	6.20875	0.47212	1.01836	0.06835	0.362253	no
XLOC_000174	XLOC_000174	CDC42	chr1:22379119-22419436	q1	q2	OK	112.992	114.61	0.0205045	0.0825547	0.8892	0.990955	no
XLOC_000175	XLOC_000175	ZBTB40	chr1:22755331-22857650	q1	q2	OK	5.34345	5.38123	0.0101653	0.032735	0.95345	0.997346	no
XLOC_000176	XLOC_000176	EPHA8	chr1:22890003-22930087	q1	q2	NOTEST	0.0257844	0.0450292	0.804362	0	1	1	no
XLOC_000177	XLOC_000177	C1QA	chr1:22963117-22966175	q1	q2	NOTEST	0	0	0	0	1	1	no
XLOC_000178	XLOC_000178	C1QC	chr1:22970117-22974603	q1	q2	NOTEST	0	0	0	0	1	1	no
XLOC_000179	XLOC_000179	C1QB	chr1:22979681-22988029	q1	q2	NOTEST	0	0	0	0	1	1	no
XLOC_000180	XLOC_000180	EPHB2	chr1:23037330-23241823	q1	q2	OK	1.54745	2.70855	0.807632	1.98408	0.0005	0.0127556	yes
XLOC_000181	XLOC_000181	MIR4684	chr1:23037330-23241823	q1	q2	NOTEST	0	0	0	0	1	1	no
XLOC_000182	XLOC_000182	KDM1A	chr1:23345940-23410184	q1	q2	OK	35.0613	34.5596	-0.0207907	-0.0733219	0.8977	0.991553	no
XLOC_000183	XLOC_000183	MIR3115	chr1:23345940-23410184	q1	q2	NOTEST	0	0	0	0	1	1	no
XLOC_000184	XLOC_000184	C1orf213	chr1:23685940-23698330	q1	q2	OK	0.405945	0.257945	-0.654222	-0.291371	0.54385	0.906069	no
XLOC_000185	XLOC_000185	MDS2	chr1:23953823-23967056	q1	q2	NOTEST	0	0	0	0	1	1	no
XLOC_000186	XLOC_000186	RPL11	chr1:24018268-24022915	q1	q2	OK	1123.64	1246.63	0.149858	0.551887	0.29785	0.740037	no
XLOC_000187	XLOC_000187	TCEB3	chr1:24069855-24104787	q1	q2	OK	13.178	19.564	0.570066	1.90175	0.00075	0.0173369	yes
XLOC_000188	XLOC_000188	PITHD1	chr1:24104875-24114722	q1	q2	OK	26.5147	30.2285	0.189117	0.705945	0.27395	0.714818	no
XLOC_000189	XLOC_000189	LYPLA2	chr1:24117645-24122029	q1	q2	OK	41.9045	45.6056	0.122107	0.240447	0.677	0.952187	no
XLOC_000190	XLOC_000190	MIR378F	chr1:24255559-24255637	q1	q2	NOTEST	0	0	0	0	1	1	no
XLOC_000191	XLOC_000191	PNRC2	chr1:24285712-24289949	q1	q2	OK	37.4006	50.1522	0.423251	1.5476	0.00805	0.0956609	no
XLOC_000192	XLOC_000192	-	chr1:24345580-24350246	q1	q2	OK	5.91161	2.99241	-0.982243	-5.1949	0.1733	0.580194	no
XLOC_000193	XLOC_000193	LOC284632	chr1:24526729-24538180	q1	q2	NOTEST	0.00553798	0.0423321	2.93432	0	1	1	no
XLOC_000194	XLOC_000194	GRHL3	chr1:24645811-24799493	q1	q2	OK	25.6359	34.9987	0.449136	1.3163	0.0271	0.209688	no
XLOC_000195	XLOC_000195	NIPAL3	chr1:24645811-24799493	q1	q2	OK	4.98132	5.96501	0.259997	0.29248	0.6031	0.928746	no
XLOC_000196	XLOC_000196	RCAN3	chr1:24822822-24864989	q1	q2	OK	5.78701	5.88081	0.0231969	0.0665942	0.9111	0.992629	no
XLOC_000197	XLOC_000197	NCMAP	chr1:24882566-24935818	q1	q2	NOTEST	0.0891256	0.0328279	-1.44092	0	1	1	no
XLOC_000198	XLOC_000198	SRRM1	chr1:24969520-24999783	q1	q2	OK	38.9856	39.8026	0.02992	0.10878	0.8467	0.987509	no
XLOC_000199	XLOC_000199	CLIC4	chr1:25070513-25170815	q1	q2	OK	33.2758	33.3007	0.00108064	0.00419728	0.995	0.999227	no
XLOC_000200	XLOC_000200	RHD	chr1:25598980-25656936	q1	q2	NOTEST	0.0230894	0.0291354	0.335543	0	1	1	no
XLOC_000201	XLOC_000201	TMEM50A	chr1:25664788-25747363	q1	q2	OK	25.7217	23.9044	-0.105712	-0.392754	0.5311	0.900346	no
XLOC_000202	XLOC_000202	TMEM57	chr1:25757387-25826698	q1	q2	OK	10.6274	12.0567	0.182045	0.495165	0.3785	0.810437	no
XLOC_000203	XLOC_000203	LDLRAP1	chr1:25870075-25895377	q1	q2	OK	8.97186	9.99903	0.156381	0.486122	0.3973	0.822036	no
XLOC_000204	XLOC_000204	MAN1C1	chr1:25943958-26111258	q1	q2	OK	1.36588	1.52574	0.159681	0.392666	0.5353	0.901924	no
XLOC_000205	XLOC_000205	SEPN1	chr1:26126666-26144713	q1	q2	OK	21.9816	16.8464	-0.383854	-1.34538	0.0227	0.187319	no
XLOC_000206	XLOC_000206	MTFR1L	chr1:26146396-26185848	q1	q2	OK	10.0542	10.9567	0.124014	0.258646	0.67165	0.950899	no
XLOC_000207	XLOC_000207	EXTL1	chr1:26348270-26362954	q1	q2	NOTEST	0.0199313	0.00302419	-2.72041	0	1	1	no
XLOC_000208	XLOC_000208	PDIK1L	chr1:26437655-26452039	q1	q2	OK	5.07279	5.35896	0.0791738	0.243358	0.68705	0.953449	no
XLOC_000209	XLOC_000209	FAM110D	chr1:26485510-26489119	q1	q2	NOTEST	0.0211105	0.0193422	-0.126214	0	1	1	no
XLOC_000210	XLOC_000210	ZNF593	chr1:26496387-26497364	q1	q2	OK	12.8275	13.8603	0.111719	0.376443	0.6412	0.941561	no
XLOC_000211	XLOC_000211	CNKSR1	chr1:26503980-26516375	q1	q2	OK	5.14729	5.40671	0.0709388	0.17453	0.7509	0.970279	no
XLOC_000212	XLOC_000212	CATSPER4	chr1:26517118-26529033	q1	q2	NOTEST	0	0.00656555	inf	0	1	1	no
XLOC_000213	XLOC_000213	CEP85	chr1:26560655-26606109	q1	q2	OK	9.82824	7.61991	-0.367159	-1.13077	0.03785	0.260402	no
XLOC_000214	XLOC_000214	SH3BGRL3	chr1:26606212-26608013	q1	q2	OK	80.8441	68.4474	-0.240148	-1.0517	0.1455	0.535822	no
XLOC_000215	XLOC_000215	CD52	chr1:26608772-26647014	q1	q2	NOTEST	0	0.0301382	inf	0	1	1	no
XLOC_000216	XLOC_000216	LIN28A	chr1:26737268-26756219	q1	q2	NOTEST	0.0278984	0.0182188	-0.614756	0	1	1	no
XLOC_000217	XLOC_000217	DHDDS	chr1:26758772-26798769	q1	q2	OK	12.17	11.8024	-0.0442483	-0.144905	0.7959	0.97985	no
XLOC_000218	XLOC_000218	HMGN2	chr1:26798901-26803133	q1	q2	OK	287.913	356.37	0.307745	1.20737	0.03485	0.246773	no
XLOC_000219	XLOC_000219	RPS6KA1	chr1:26856248-26901520	q1	q2	OK	15.5306	12.3356	-0.33228	-1.06418	0.0573	0.331523	no
XLOC_000220	XLOC_000220	MIR1976	chr1:26856248-26901520	q1	q2	NOTEST	0	0	0	0	1	1	no
XLOC_000221	XLOC_000221	ARID1A	chr1:27022521-27108601	q1	q2	OK	16.5153	13.8025	-0.258881	-0.88733	0.0976	0.439527	no
XLOC_000222	XLOC_000222	PIGV	chr1:27114445-27125241	q1	q2	OK	6.42241	7.43426	0.211073	0.619652	0.3012	0.742243	no
XLOC_000223	XLOC_000223	ZDHHC18	chr1:27153200-27182211	q1	q2	OK	19.1361	16.4917	-0.214558	-0.797152	0.19925	0.619735	no
XLOC_000224	XLOC_000224	SFN	chr1:27189632-27190947	q1	q2	OK	87.9479	66.6488	-0.400071	-1.5934	0.01585	0.148648	no
XLOC_000225	XLOC_000225	NUDC	chr1:27216978-27273362	q1	q2	OK	44.588	51.7461	0.214795	0.65955	0.219	0.64697	no
XLOC_000226	XLOC_000226	TRNP1	chr1:27287045-27327997	q1	q2	OK	2.73476	2.31316	-0.241547	-0.597215	0.3736	0.806554	no
XLOC_000227	XLOC_000227	WDTC1	chr1:27560984-27635124	q1	q2	OK	11.9027	10.1925	-0.22378	-0.627488	0.27305	0.713718	no
XLOC_000228	XLOC_000228	TMEM222	chr1:27648635-27662891	q1	q2	OK	13.56	12.7612	-0.0875976	-0.28271	0.66635	0.949493	no
XLOC_000229	XLOC_000229	LOC644961	chr1:27648635-27662891	q1	q2	OK	0.378061	0.328295	-0.203628	-0.102358	0.8421	0.987509	no
XLOC_000230	XLOC_000230	SYTL1	chr1:27668482-27680423	q1	q2	OK	5.08687	3.51143	-0.534717	-1.29539	0.0357	0.249799	no
XLOC_000231	XLOC_000231	GPR3	chr1:27719147-27722317	q1	q2	NOTEST	0.14785	0.290012	0.971981	0	1	1	no
XLOC_000232	XLOC_000232	AHDC1	chr1:27860755-27930442	q1	q2	OK	0.592983	0.552118	-0.103015	-0.0524457	0.9292	0.995663	no
XLOC_000233	XLOC_000233	FAM76A	chr1:28052489-28089551	q1	q2	OK	2.51386	2.44015	-0.0429335	-0.110217	0.84995	0.988137	no
XLOC_000234	XLOC_000234	STX12	chr1:28099693-28150963	q1	q2	OK	9.11891	15.7897	0.792051	1.9811	0.00085	0.0190521	yes
XLOC_000235	XLOC_000235	PPP1R8	chr1:28157251-28178183	q1	q2	OK	19.4679	17.8503	-0.125151	-0.4029	0.46885	0.868959	no
XLOC_000236	XLOC_000236	SCARNA1	chr1:28157251-28178183	q1	q2	NOTEST	0	0.675538	inf	0	1	1	no
XLOC_000237	XLOC_000237	THEMIS2	chr1:28199054-28213193	q1	q2	NOTEST	0.187761	0.155789	-0.269299	0	1	1	no
XLOC_000238	XLOC_000238	SMPDL3B	chr1:28261503-28285663	q1	q2	OK	3.3077	3.24052	-0.0296032	-0.0658375	0.90495	0.992044	no
XLOC_000239	XLOC_000239	XKR8	chr1:28286503-28294605	q1	q2	OK	8.45023	8.8411	0.0652348	0.186679	0.75675	0.971516	no
XLOC_000240	XLOC_000240	ATPIF1	chr1:28562601-28564616	q1	q2	OK	103.54	91.3879	-0.180112	-0.485963	0.39515	0.821142	no
XLOC_000241	XLOC_000241	SESN2	chr1:28585962-28609002	q1	q2	OK	5.64733	7.96893	0.496817	1.61941	0.01135	0.119751	no
XLOC_000242	XLOC_000242	MED18	chr1:28655512-28662478	q1	q2	OK	7.99636	10.029	0.326762	0.925369	0.1026	0.450641	no
XLOC_000243	XLOC_000243	PHACTR4	chr1:28696092-28826881	q1	q2	OK	8.28299	9.17815	0.148052	0.378633	0.4895	0.879898	no
XLOC_000244	XLOC_000244	RCC1	chr1:28832454-28865708	q1	q2	OK	72.9568	67.5514	-0.111058	-0.399292	0.47955	0.874606	no
XLOC_000245	XLOC_000245	TRNAU1AP	chr1:28879528-28908369	q1	q2	OK	9.32836	7.19985	-0.373656	-0.88256	0.13755	0.521631	no
XLOC_000246	XLOC_000246	RAB42	chr1:28918711-28922737	q1	q2	OK	0.252897	0.351729	0.475915	0.546323	0.2955	0.738175	no
XLOC_000247	XLOC_000247	RNU11	chr1:28975111-28975246	q1	q2	NOTEST	0	0	0	0	1	1	no
XLOC_000248	XLOC_000248	GMEB1	chr1:28995239-29046305	q1	q2	OK	5.94031	5.42846	-0.129995	-0.329062	0.54475	0.90633	no
XLOC_000249	XLOC_000249	YTHDF2	chr1:29063132-29096296	q1	q2	OK	40.9711	40.2781	-0.0246114	-0.0887309	0.8796	0.989486	no
XLOC_000250	XLOC_000250	OPRD1	chr1:29138653-29190208	q1	q2	NOTEST	0.00956975	0	-inf	0	1	1	no
XLOC_000251	XLOC_000251	EPB41	chr1:29213602-29450421	q1	q2	OK	15.8124	14.5485	-0.120191	-0.401282	0.4585	0.862849	no
XLOC_000252	XLOC_000252	PTPRU	chr1:29563027-29653325	q1	q2	OK	13.178	11.4417	-0.203834	-0.697713	0.2334	0.667354	no
XLOC_000253	XLOC_000253	MATN1-AS1	chr1:31184123-31199786	q1	q2	OK	0.945356	0.810493	-0.222058	-0.41343	0.46305	0.864908	no
XLOC_000254	XLOC_000254	ZCCHC17	chr1:31769839-31837785	q1	q2	OK	18.4644	16.0983	-0.197837	-0.566633	0.2741	0.714818	no
XLOC_000255	XLOC_000255	SERINC2	chr1:31875455-31907527	q1	q2	OK	6.27923	6.7474	0.103744	0.304585	0.6392	0.940963	no
XLOC_000256	XLOC_000256	LOC149086	chr1:31971838-31974167	q1	q2	NOTEST	0	0	0	0	1	1	no
XLOC_000257	XLOC_000257	LOC284551	chr1:31984035-31989846	q1	q2	NOTEST	0	0.00719642	inf	0	1	1	no
XLOC_000258	XLOC_000258	TINAGL1	chr1:32042085-32053287	q1	q2	NOTEST	0.0972366	0.0545064	-0.835072	0	1	1	no
XLOC_000259	XLOC_000259	HCRTR1	chr1:32083300-32092919	q1	q2	NOTEST	0.00604759	0	-inf	0	1	1	no
XLOC_000260	XLOC_000260	KHDRBS1	chr1:32479294-32526460	q1	q2	OK	64.9298	73.0905	0.170803	0.665437	0.25655	0.695329	no
XLOC_000261	XLOC_000261	TMEM39B	chr1:32538502-32568467	q1	q2	OK	4.40064	5.44913	0.308313	0.765422	0.1862	0.599077	no
XLOC_000262	XLOC_000262	KPNA6	chr1:32573616-32642168	q1	q2	OK	19.141	23.0077	0.265448	1.00921	0.08	0.392585	no
XLOC_000263	XLOC_000263	TXLNA	chr1:32645297-32663887	q1	q2	OK	15.6887	13.6423	-0.201641	-0.682104	0.22475	0.654789	no
XLOC_000264	XLOC_000264	CCDC28B	chr1:32666201-32670991	q1	q2	OK	0.428628	0.398543	-0.104991	-0.153086	0.8139	0.982661	no
XLOC_000265	XLOC_000265	IQCC	chr1:32671235-32674333	q1	q2	OK	3.0647	3.42622	0.160873	0.348028	0.485	0.877701	no
XLOC_000266	XLOC_000266	DCDC2B	chr1:32674694-32687926	q1	q2	NOTEST	0.0254543	0.0806111	1.66307	0	1	1	no
XLOC_000267	XLOC_000267	EIF3I	chr1:32687970-32697205	q1	q2	OK	163.728	167.052	0.0290003	0.118005	0.8507	0.988137	no
XLOC_000268	XLOC_000268	FAM167B	chr1:32712817-32714461	q1	q2	NOTEST	0.0706796	0.0995356	0.493919	0	1	1	no
XLOC_000269	XLOC_000269	LCK	chr1:32716839-32751766	q1	q2	NOTEST	0.0244596	0.0200838	-0.284373	0	1	1	no
XLOC_000270	XLOC_000270	HDAC1	chr1:32757705-32799224	q1	q2	OK	80.6501	70.6709	-0.190561	-0.683604	0.2151	0.642256	no
XLOC_000271	XLOC_000271	TSSK3	chr1:32819070-32830445	q1	q2	OK	0.752385	1.04855	0.478855	0.698904	0.2389	0.672792	no
XLOC_000272	XLOC_000272	ZBTB8B	chr1:32930657-32953459	q1	q2	NOTEST	0.0590663	0.0103167	-2.51735	0	1	1	no
XLOC_000273	XLOC_000273	ZBTB8A	chr1:33004770-33071578	q1	q2	OK	2.51187	2.43997	-0.0419024	-0.124408	0.832	0.986487	no
XLOC_000274	XLOC_000274	RBBP4	chr1:33116748-33190709	q1	q2	OK	46.4871	48.3758	0.0574557	0.17302	0.7785	0.975819	no
XLOC_000275	XLOC_000275	KIAA1522	chr1:33207511-33240571	q1	q2	OK	53.2977	45.8138	-0.218292	-0.622574	0.26655	0.707368	no
XLOC_000276	XLOC_000276	S100PBP	chr1:33240839-33324480	q1	q2	OK	7.81952	7.8843	0.0119033	0.0198543	0.9726	0.998572	no
XLOC_000277	XLOC_000277	HPCA	chr1:33352097-33366953	q1	q2	NOTEST	0.102501	0.106708	0.058031	0	1	1	no
XLOC_000278	XLOC_000278	ADC	chr1:33546713-33585995	q1	q2	NOTEST	0.0380352	0.0958833	1.33394	0	1	1	no
XLOC_000279	XLOC_000279	ZNF362	chr1:33704497-33766338	q1	q2	OK	3.32329	4.03153	0.278717	0.737191	0.21285	0.639046	no
XLOC_000280	XLOC_000280	ZSCAN20	chr1:33938209-33967412	q1	q2	OK	1.06382	0.550834	-0.949559	-1.90153	0.00045	0.0117645	yes
XLOC_000281	XLOC_000281	HMGB4	chr1:33979608-34631443	q1	q2	NOTEST	0	0	0	0	1	1	no
XLOC_000282	XLOC_000282	LOC402779	chr1:33979608-34631443	q1	q2	NOTEST	0	0	0	0	1	1	no
XLOC_000283	XLOC_000283	C1orf94	chr1:34632623-34684731	q1	q2	NOTEST	0	0	0	0	1	1	no
XLOC_000284	XLOC_000284	GJB5	chr1:35220647-35224113	q1	q2	NOTEST	0.0946287	0.0735767	-0.36303	0	1	1	no
XLOC_000285	XLOC_000285	GJB4	chr1:35225341-35229325	q1	q2	NOTEST	0.0128087	0.0138594	0.113747	0	1	1	no
XLOC_000286	XLOC_000286	GJB3	chr1:35246789-35251967	q1	q2	OK	2.4536	2.96024	0.270816	0.596639	0.2829	0.723963	no
XLOC_000287	XLOC_000287	GJA4	chr1:35258598-35261348	q1	q2	NOTEST	0.0130097	0.00679403	-0.937245	0	1	1	no
XLOC_000288	XLOC_000288	ZMYM1	chr1:35544971-35582436	q1	q2	OK	4.81551	3.83656	-0.327876	-0.621034	0.32205	0.762951	no
XLOC_000289	XLOC_000289	ZMYM4	chr1:35734567-35887545	q1	q2	OK	9.98796	8.63683	-0.209688	-0.704259	0.2039	0.626416	no
XLOC_000290	XLOC_000290	NCDN	chr1:36023392-36032878	q1	q2	OK	9.66634	7.04717	-0.455927	-1.4863	0.01585	0.148648	no
XLOC_000291	XLOC_000291	TFAP2E	chr1:36038970-36060927	q1	q2	NOTEST	0.116125	0.106866	-0.119878	0	1	1	no
XLOC_000292	XLOC_000292	AGO4	chr1:36273255-36323490	q1	q2	OK	2.41565	2.74556	0.184692	0.507916	0.3728	0.80576	no
XLOC_000293	XLOC_000293	AGO1	chr1:36348809-36395633	q1	q2	OK	6.46796	7.99965	0.306626	1.03836	0.0693	0.364931	no
XLOC_000294	XLOC_000294	AGO3	chr1:36396370-36522302	q1	q2	OK	3.48304	3.9265	0.1729	0.442993	0.43455	0.847134	no
XLOC_000295	XLOC_000295	TEKT2	chr1:36549675-36553876	q1	q2	NOTEST	0.0125402	0	-inf	0	1	1	no
XLOC_000296	XLOC_000296	ADPRHL2	chr1:36554452-36559533	q1	q2	OK	15.0092	14.053	-0.0949712	-0.317588	0.61255	0.930704	no
XLOC_000297	XLOC_000297	MAP7D1	chr1:36621802-36646449	q1	q2	OK	10.7225	9.9284	-0.111002	-0.335656	0.5651	0.915031	no
XLOC_000298	XLOC_000298	THRAP3	chr1:36689190-36770957	q1	q2	OK	44.2024	41.4117	-0.0940886	-0.334024	0.53275	0.900869	no
XLOC_000299	XLOC_000299	SH3D21	chr1:36771993-36787509	q1	q2	OK	4.05424	3.45837	-0.229339	-0.551599	0.2963	0.739048	no
XLOC_000300	XLOC_000300	MIR4255	chr1:37627163-37627235	q1	q2	NOTEST	0	0	0	0	1	1	no
XLOC_000301	XLOC_000301	ZC3H12A	chr1:37940118-37950035	q1	q2	OK	5.78272	3.68771	-0.649023	-1.54658	0.0078	0.0935177	no
XLOC_000302	XLOC_000302	DNALI1	chr1:38022519-38061586	q1	q2	NOTEST	0.0212259	0.0184862	-0.199381	0	1	1	no
XLOC_000303	XLOC_000303	CDCA8	chr1:38158072-38175391	q1	q2	OK	22.6542	19.3512	-0.22735	-0.736736	0.18565	0.598641	no
XLOC_000304	XLOC_000304	MANEAL	chr1:38259773-38275126	q1	q2	OK	22.0679	17.643	-0.322851	-0.88863	0.1618	0.564199	no
XLOC_000305	XLOC_000305	C1orf122	chr1:38259773-38275126	q1	q2	OK	20.333	16.8069	-0.274767	-0.467492	0.518	0.893626	no
XLOC_000306	XLOC_000306	UTP11L	chr1:38478380-38490497	q1	q2	OK	29.9875	34.9079	0.21919	0.501074	0.38065	0.811883	no
XLOC_000307	XLOC_000307	MIR3659	chr1:38554902-38555001	q1	q2	NOTEST	0	0	0	0	1	1	no
XLOC_000308	XLOC_000308	AKIRIN1	chr1:39456915-39471737	q1	q2	OK	17.267	10.0783	-0.776763	-2.60111	5e-05	0.0020124	yes
XLOC_000309	XLOC_000309	NDUFS5	chr1:39491966-39500308	q1	q2	OK	205.039	229.416	0.162063	0.543773	0.3119	0.752544	no
XLOC_000310	XLOC_000310	KIAA0754,MACF1	chr1:39547088-39952810	q1	q2	OK	9.56179	10.5653	0.143983	0.460442	0.38085	0.811883	no
XLOC_000311	XLOC_000311	BMP8A	chr1:39957317-40025370	q1	q2	OK	0.43626	0.554143	0.34507	0.705608	0.2528	0.690606	no
XLOC_000312	XLOC_000312	PPIE	chr1:40204516-40254533	q1	q2	OK	19.6568	26.4815	0.429957	1.15246	0.06785	0.360508	no
XLOC_000313	XLOC_000313	MFSD2A	chr1:40420783-40435628	q1	q2	OK	0.858639	1.02569	0.256469	0.505528	0.39725	0.822036	no
XLOC_000314	XLOC_000314	CAP1	chr1:40506254-40538321	q1	q2	OK	129.719	114.097	-0.185124	-0.698889	0.2058	0.62879	no
XLOC_000315	XLOC_000315	RLF	chr1:40627040-40706593	q1	q2	OK	6.54586	6.86366	0.0683947	0.217962	0.69665	0.955819	no
XLOC_000316	XLOC_000316	TMCO2	chr1:40713572-40717365	q1	q2	NOTEST	0.0666692	0.0176637	-1.91623	0	1	1	no
XLOC_000317	XLOC_000317	ZMPSTE24	chr1:40722208-40759856	q1	q2	OK	27.8635	27.8524	-0.000572441	-0.00218375	0.9974	0.999556	no
XLOC_000318	XLOC_000318	SMAP2	chr1:40839377-40888998	q1	q2	OK	18.5214	13.741	-0.430707	-1.38326	0.01445	0.140422	no
XLOC_000319	XLOC_000319	ZFP69B	chr1:40915806-40932564	q1	q2	OK	1.66915	1.12467	-0.569603	-1.1003	0.05285	0.317207	no
XLOC_000320	XLOC_000320	ZFP69	chr1:40943162-40962288	q1	q2	OK	1.85849	1.91428	0.0426676	0.0905429	0.8683	0.98919	no
XLOC_000321	XLOC_000321	EXO5	chr1:40974316-40983481	q1	q2	OK	3.8881	2.00633	-0.954502	-2.15169	5e-05	0.0020124	yes
XLOC_000322	XLOC_000322	ZNF684	chr1:40997232-41013841	q1	q2	OK	0.567329	0.692347	0.28731	0.537988	0.3819	0.812362	no
XLOC_000323	XLOC_000323	NFYC	chr1:41154751-41237275	q1	q2	OK	16.3465	15.1954	-0.105342	-0.303804	0.5911	0.924811	no
XLOC_000324	XLOC_000324	MIR30E	chr1:41154751-41237275	q1	q2	NOTEST	0	0	0	0	1	1	no
XLOC_000325	XLOC_000325	MIR30C1	chr1:41154751-41237275	q1	q2	NOTEST	0	0	0	0	1	1	no
XLOC_000326	XLOC_000326	KCNQ4	chr1:41249683-41306124	q1	q2	OK	0.544582	0.541985	-0.00689499	-0.0136702	0.98195	0.998572	no
XLOC_000327	XLOC_000327	CTPS1	chr1:41445006-41478373	q1	q2	OK	34.7115	33.1793	-0.0651327	-0.226986	0.68175	0.952187	no
XLOC_000328	XLOC_000328	SLFNL1-AS1	chr1:41480261-41707815	q1	q2	NOTEST	0.0857813	0.0808649	-0.0851495	0	1	1	no
XLOC_000329	XLOC_000329	-	chr1:41827796-41847525	q1	q2	OK	2.71417	1.88628	-0.524968	-1.2406	0.18665	0.600263	no
XLOC_000330	XLOC_000330	GUCA2B	chr1:42619091-42621495	q1	q2	NOTEST	0	0	0	0	1	1	no
XLOC_000331	XLOC_000331	RIMKLA	chr1:42846467-42890033	q1	q2	NOTEST	0.263174	0.290744	0.143735	0	1	1	no
XLOC_000332	XLOC_000332	PPCS	chr1:42922172-42926134	q1	q2	OK	34.2587	34.9317	0.0280671	0.0886043	0.88335	0.989812	no
XLOC_000333	XLOC_000333	CCDC30	chr1:43000559-43120335	q1	q2	NOTEST	0.0493946	0.0766569	0.634061	0	1	1	no
XLOC_000334	XLOC_000334	PPIH	chr1:43124047-43142429	q1	q2	OK	43.3183	37.1683	-0.220902	-0.842201	0.24335	0.678212	no
XLOC_000335	XLOC_000335	YBX1	chr1:43148065-43168020	q1	q2	OK	237.112	286.638	0.273666	0.977925	0.0748	0.37864	no
XLOC_000336	XLOC_000336	C1orf50	chr1:43232915-43247706	q1	q2	OK	7.12472	8.33974	0.227168	0.418117	0.4364	0.848346	no
XLOC_000337	XLOC_000337	LOC100129924	chr1:43253660-43263901	q1	q2	NOTEST	0.0475435	0.0129307	-1.87845	0	1	1	no
XLOC_000338	XLOC_000338	ERMAP	chr1:43272722-43310698	q1	q2	OK	3.57321	3.52318	-0.0203437	-0.0471336	0.9316	0.995843	no
XLOC_000339	XLOC_000339	ZNF691	chr1:43312243-43318553	q1	q2	OK	2.95502	2.8711	-0.041563	-0.0910305	0.8679	0.98919	no
XLOC_000340	XLOC_000340	SLC2A1-AS1	chr1:43374942-43449029	q1	q2	NOTEST	0.242062	0.231316	-0.0655146	0	1	1	no
XLOC_000341	XLOC_000341	FAM183A	chr1:43613593-43622067	q1	q2	NOTEST	0.365764	0.292095	-0.324473	0	1	1	no
XLOC_000342	XLOC_000342	WDR65	chr1:43629844-43720029	q1	q2	NOTEST	0.0442616	0.173593	1.97158	0	1	1	no
XLOC_000343	XLOC_000343	TMEM125	chr1:43735664-43739673	q1	q2	OK	6.63442	4.85929	-0.449225	-0.940034	0.09435	0.43187	no
XLOC_000344	XLOC_000344	TIE1	chr1:43766565-43788781	q1	q2	NOTEST	0	0.00260382	inf	0	1	1	no
XLOC_000345	XLOC_000345	MPL	chr1:43803474-43820135	q1	q2	NOTEST	0.112673	0.132723	0.236271	0	1	1	no
XLOC_000346	XLOC_000346	CDC20	chr1:43824625-43828873	q1	q2	OK	37.2674	37.8332	0.0217391	0.0795128	0.8995	0.991638	no
XLOC_000347	XLOC_000347	SZT2	chr1:43855555-43920690	q1	q2	OK	1.48403	1.4107	-0.0731062	-0.203848	0.72755	0.963159	no
XLOC_000348	XLOC_000348	PTPRF	chr1:43996546-44089553	q1	q2	OK	47.0571	42.7418	-0.138763	-0.477508	0.39635	0.821313	no
XLOC_000349	XLOC_000349	KDM4A	chr1:44115790-44173012	q1	q2	OK	16.0731	17.8391	0.150396	0.520023	0.3507	0.788551	no
XLOC_000350	XLOC_000350	ST3GAL3	chr1:44173203-44396837	q1	q2	OK	0.816614	0.65188	-0.325046	-0.540251	0.2475	0.683362	no
XLOC_000351	XLOC_000351	ARTN	chr1:44398991-44403031	q1	q2	OK	1.45057	1.07428	-0.433251	-0.909522	0.14725	0.53909	no
XLOC_000352	XLOC_000352	IPO13	chr1:44412477-44433694	q1	q2	OK	10.1389	10.5467	0.0568902	0.180234	0.75105	0.970279	no
XLOC_000353	XLOC_000353	DPH2	chr1:44435652-44439043	q1	q2	OK	22.2283	21.6593	-0.0374091	-0.126193	0.826	0.984813	no
XLOC_000354	XLOC_000354	ATP6V0B	chr1:44440120-44443972	q1	q2	OK	99.1366	109.412	0.142283	0.518134	0.39645	0.821313	no
XLOC_000355	XLOC_000355	B4GALT2	chr1:44444873-44456843	q1	q2	OK	21.438	18.3241	-0.226433	-0.76214	0.2054	0.62879	no
XLOC_000356	XLOC_000356	CCDC24	chr1:44457279-44506370	q1	q2	OK	3.36896	2.55506	-0.398946	-0.600566	0.35705	0.793797	no
XLOC_000357	XLOC_000357	SLC6A9	chr1:44457279-44506370	q1	q2	OK	1.78677	1.21535	-0.555979	-0.351903	0.52775	0.899001	no
XLOC_000358	XLOC_000358	KLF17	chr1:44584521-44600809	q1	q2	NOTEST	0	0.00249948	inf	0	1	1	no
XLOC_000359	XLOC_000359	DMAP1	chr1:44679124-44686351	q1	q2	OK	8.92827	10.6808	0.258564	0.602229	0.2739	0.714818	no
XLOC_000360	XLOC_000360	RNF220	chr1:44870959-45117631	q1	q2	OK	17.4845	21.7725	0.316432	0.995821	0.07295	0.375059	no
XLOC_000361	XLOC_000361	MIR5584	chr1:44870959-45117631	q1	q2	NOTEST	0	0	0	0	1	1	no
XLOC_000362	XLOC_000362	C1orf228	chr1:45140378-45191263	q1	q2	OK	0.468567	0.282703	-0.728966	-1.02184	0.06075	0.341453	no
XLOC_000363	XLOC_000363	KIF2C	chr1:45205489-45233438	q1	q2	OK	24.8213	28.7317	0.211067	0.710007	0.1996	0.61991	no
XLOC_000364	XLOC_000364	RPS8	chr1:45241245-45244412	q1	q2	OK	1202.01	1130.65	-0.0882979	-0.326629	0.5433	0.90597	no
XLOC_000365	XLOC_000365	SNORD55	chr1:45241245-45244412	q1	q2	NOTEST	0	0	0	0	1	1	no
XLOC_000366	XLOC_000366	SNORD46	chr1:45241245-45244412	q1	q2	NOTEST	0	0	0	0	1	1	no
XLOC_000367	XLOC_000367	SNORD38A	chr1:45241245-45244412	q1	q2	NOTEST	0	0	0	0	1	1	no
XLOC_000368	XLOC_000368	SNORD38B	chr1:45241245-45244412	q1	q2	NOTEST	0	0	0	0	1	1	no
XLOC_000369	XLOC_000369	PLK3	chr1:45266035-45272957	q1	q2	OK	3.5023	2.95645	-0.244437	-0.669538	0.3076	0.747413	no
XLOC_000370	XLOC_000370	BTBD19	chr1:45274153-45279801	q1	q2	NOTEST	0.0412801	0.127597	1.62808	0	1	1	no
XLOC_000371	XLOC_000371	UROD	chr1:45477804-45481341	q1	q2	OK	19.993	22.4943	0.170061	0.510512	0.36075	0.797939	no
XLOC_000372	XLOC_000372	LOC400752	chr1:45769581-45771291	q1	q2	OK	0.330003	0.4963	0.588735	0.995462	0.12565	0.498382	no
XLOC_000373	XLOC_000373	HPDL	chr1:45792544-45794346	q1	q2	OK	13.9613	12.0374	-0.213919	-0.751039	0.26825	0.709839	no
XLOC_000374	XLOC_000374	TOE1	chr1:45794913-45956840	q1	q2	OK	9.30189	15.9719	0.779938	1.90186	0.0022	0.0377863	yes
XLOC_000375	XLOC_000375	MMACHC	chr1:45965855-45988562	q1	q2	OK	4.43819	1.06182	-2.06343	-0.66059	0.3023	0.742974	no
XLOC_000376	XLOC_000376	AKR1A1	chr1:46016454-46035723	q1	q2	OK	34.7618	25.4197	-0.45156	-1.41019	0.01195	0.124481	no
XLOC_000377	XLOC_000377	NASP	chr1:46049149-46084578	q1	q2	OK	47.59	62.3875	0.390598	1.309	0.0148	0.14251	no
XLOC_000378	XLOC_000378	TMEM69	chr1:46153846-46216485	q1	q2	OK	25.5529	28.447	0.154792	0.479338	0.4904	0.880337	no
XLOC_000379	XLOC_000379	MAST2	chr1:46269284-46501866	q1	q2	OK	14.4113	11.4777	-0.328365	-1.11443	0.0441	0.286456	no
XLOC_000380	XLOC_000380	-	chr1:46598820-46604780	q1	q2	OK	1.44194	1.22857	-0.231027	-0.459643	0.55425	0.911369	no
XLOC_000381	XLOC_000381	TSPAN1	chr1:46637015-46651659	q1	q2	OK	25.1202	11.8189	-1.08775	-3.21393	5e-05	0.0020124	yes
XLOC_000382	XLOC_000382	LURAP1	chr1:46654352-46686928	q1	q2	NOTEST	0.0457295	0.0109416	-2.0633	0	1	1	no
XLOC_000383	XLOC_000383	RAD54L	chr1:46713366-46769038	q1	q2	OK	10.462	11.7608	0.168823	0.242412	0.6903	0.954185	no
XLOC_000384	XLOC_000384	UQCRH	chr1:46769331-46782449	q1	q2	OK	372.128	340.917	-0.126378	-0.443361	0.40715	0.828669	no
XLOC_000385	XLOC_000385	NSUN4	chr1:46805848-46830824	q1	q2	OK	10.528	8.70909	-0.273634	-0.932484	0.1146	0.477102	no
XLOC_000386	XLOC_000386	FAAH	chr1:46859938-46881756	q1	q2	OK	8.13642	7.2888	-0.158712	-0.444946	0.44165	0.851839	no
XLOC_000387	XLOC_000387	LOC729041	chr1:46899498-46948135	q1	q2	OK	0.337231	0.247135	-0.448439	-0.494455	0.34845	0.786748	no
XLOC_000388	XLOC_000388	DMBX1	chr1:46956348-46979886	q1	q2	NOTEST	0.0615293	0.221776	1.84976	0	1	1	no
XLOC_000389	XLOC_000389	MKNK1-AS1	chr1:47004367-47069966	q1	q2	NOTEST	0.0490383	0.0463262	-0.0820814	0	1	1	no
XLOC_000390	XLOC_000390	TEX38	chr1:47098431-47184736	q1	q2	NOTEST	0.0253207	0.0936123	1.88638	0	1	1	no
XLOC_000391	XLOC_000391	EFCAB14-AS1	chr1:47098431-47184736	q1	q2	NOTEST	0	0	0	0	1	1	no
XLOC_000392	XLOC_000392	CYP4B1	chr1:47231478-47285021	q1	q2	OK	0.683973	0.790494	0.208815	0.368823	0.5164	0.893544	no
XLOC_000393	XLOC_000393	CYP4X1	chr1:47489239-47516423	q1	q2	NOTEST	0.0042401	0	-inf	0	1	1	no
XLOC_000394	XLOC_000394	CYP4Z1	chr1:47533159-47583992	q1	q2	NOTEST	0.0047495	0	-inf	0	1	1	no
XLOC_000395	XLOC_000395	CYP4A22	chr1:47603106-47614526	q1	q2	NOTEST	0	0	0	0	1	1	no
XLOC_000396	XLOC_000396	LINC00853	chr1:47644921-47646011	q1	q2	OK	0.429182	0.485875	0.178998	0.257628	0.72685	0.962983	no
XLOC_000397	XLOC_000397	CMPK1	chr1:47799468-47844511	q1	q2	OK	42.6731	43.0713	0.0133999	0.0511873	0.9349	0.995882	no
XLOC_000398	XLOC_000398	FOXE3	chr1:47846421-47906365	q1	q2	NOTEST	0.0107396	0	-inf	0	1	1	no
XLOC_000399	XLOC_000399	FOXD2	chr1:47846421-47906365	q1	q2	NOTEST	0.155787	0.249539	0.679686	0	1	1	no
XLOC_000400	XLOC_000400	SLC5A9	chr1:48688356-48714316	q1	q2	NOTEST	0.0030575	0.00332456	0.12081	0	1	1	no
XLOC_000401	XLOC_000401	ELAVL4	chr1:50513685-50667540	q1	q2	NOTEST	0	0	0	0	1	1	no
XLOC_000402	XLOC_000402	CDKN2C	chr1:51426404-51441013	q1	q2	OK	6.38656	5.39611	-0.24312	-0.600371	0.319	0.760475	no
XLOC_000403	XLOC_000403	C1orf185	chr1:51567905-51613754	q1	q2	NOTEST	0	0	0	0	1	1	no
XLOC_000404	XLOC_000404	RNF11	chr1:51701378-51739896	q1	q2	OK	42.869	30.0667	-0.511765	-2.01891	0.0015	0.0284788	yes
XLOC_000405	XLOC_000405	TTC39A	chr1:51752929-51815010	q1	q2	OK	0.55145	0.322932	-0.772001	-0.312929	0.6039	0.928801	no
XLOC_000406	XLOC_000406	EPS15	chr1:51819934-52035712	q1	q2	OK	0.396267	0.438088	0.144748	0.0435844	0.94185	0.996241	no
XLOC_000407	XLOC_000407	OSBPL9	chr1:52039668-52344609	q1	q2	OK	40.9934	34.6998	-0.240465	-0.592773	0.3153	0.757038	no
XLOC_000408	XLOC_000408	BTF3L4	chr1:52485803-52556388	q1	q2	OK	22.0543	23.6172	0.098778	0.315887	0.61155	0.930395	no
XLOC_000409	XLOC_000409	ZFYVE9	chr1:52607928-52815264	q1	q2	OK	7.72883	8.36168	0.113543	0.335714	0.53435	0.901924	no
XLOC_000410	XLOC_000410	PRPF38A	chr1:52870218-53018762	q1	q2	OK	40.3656	47.4841	0.234319	0.756595	0.2417	0.676293	no
XLOC_000411	XLOC_000411	GPX7	chr1:53068042-53074723	q1	q2	NOTEST	0	0	0	0	1	1	no
XLOC_000412	XLOC_000412	FAM159A	chr1:53099065-53122737	q1	q2	NOTEST	0	0	0	0	1	1	no
XLOC_000413	XLOC_000413	ZYG11B	chr1:53192130-53293015	q1	q2	OK	9.82188	9.38658	-0.0654002	-0.207563	0.7237	0.962234	no
XLOC_000414	XLOC_000414	ZYG11A	chr1:53308182-53361521	q1	q2	OK	5.26594	4.70327	-0.163028	-0.491287	0.39955	0.823954	no
XLOC_000415	XLOC_000415	SCP2	chr1:53392900-53517289	q1	q2	OK	62.1362	66.2596	0.0926969	0.330928	0.58055	0.919762	no
XLOC_000416	XLOC_000416	PODN	chr1:53527723-53551174	q1	q2	NOTEST	0	0	0	0	1	1	no
XLOC_000417	XLOC_000417	CPT2	chr1:53662100-53686289	q1	q2	OK	32.0025	33.0479	0.0463733	0.151994	0.8088	0.982366	no
XLOC_000418	XLOC_000418	LOC100507564	chr1:53692563-53793821	q1	q2	OK	0.878235	0.721755	-0.283098	-0.0929245	0.9022	0.991824	no
XLOC_000419	XLOC_000419	DMRTB1	chr1:53925071-53933158	q1	q2	NOTEST	0	0	0	0	1	1	no
XLOC_000420	XLOC_000420	DIO1	chr1:54359860-54376759	q1	q2	OK	1.9209	0.882035	-1.12287	-2.02911	0.0003	0.00877485	yes
XLOC_000421	XLOC_000421	LRRC42	chr1:54411998-54434098	q1	q2	OK	20.6661	20.8121	0.0101601	0.0313299	0.9542	0.997346	no
XLOC_000422	XLOC_000422	TCEANC2	chr1:54496261-54571706	q1	q2	OK	2.80849	3.82838	0.446937	0.53686	0.3477	0.785768	no
XLOC_000423	XLOC_000423	MIR4781	chr1:54496261-54571706	q1	q2	NOTEST	0	0	0	0	1	1	no
XLOC_000424	XLOC_000424	MRPL37	chr1:54665839-54684056	q1	q2	OK	92.5237	89.3682	-0.0500615	-0.164821	0.7675	0.973975	no
XLOC_000425	XLOC_000425	ACOT11	chr1:55008083-55100623	q1	q2	OK	1.86641	1.593	-0.228527	-0.458658	0.43775	0.849337	no
XLOC_000426	XLOC_000426	MROH7,TTC4	chr1:55107426-55208328	q1	q2	OK	13.4859	15.5501	0.205479	0.631558	0.2534	0.691249	no
XLOC_000427	XLOC_000427	C1orf177	chr1:55271735-55307937	q1	q2	NOTEST	0.0312381	0.021785	-0.519973	0	1	1	no
XLOC_000428	XLOC_000428	TMEM61	chr1:55446464-55457966	q1	q2	NOTEST	0.0521075	0.0587999	0.174323	0	1	1	no
XLOC_000429	XLOC_000429	BSND	chr1:55464616-55474465	q1	q2	NOTEST	0.00774685	0	-inf	0	1	1	no
XLOC_000430	XLOC_000430	PCSK9	chr1:55505148-55530526	q1	q2	NOTEST	0.00558129	0.00894148	0.679917	0	1	1	no
XLOC_000431	XLOC_000431	LOC100507634	chr1:55681080-55683128	q1	q2	OK	0.813532	0.69944	-0.217999	-0.466004	0.4986	0.883708	no
XLOC_000432	XLOC_000432	MIR4422	chr1:55691313-55691396	q1	q2	NOTEST	0	0	0	0	1	1	no
XLOC_000433	XLOC_000433	PRKAA2	chr1:57110989-57181008	q1	q2	NOTEST	0.137705	0.0749602	-0.877387	0	1	1	no
XLOC_000434	XLOC_000434	C8A	chr1:57320442-57383894	q1	q2	NOTEST	0	0	0	0	1	1	no
XLOC_000435	XLOC_000435	LOC100131060	chr1:59250810-59366544	q1	q2	OK	0.301743	0.257502	-0.228736	-0.264308	0.57655	0.918232	no
XLOC_000436	XLOC_000436	FGGY	chr1:59762494-60228402	q1	q2	OK	11.3816	9.05244	-0.33032	-0.897961	0.1098	0.464848	no
XLOC_000437	XLOC_000437	HOOK1	chr1:60280532-60342050	q1	q2	OK	12.6989	12.8308	0.0149053	0.0528877	0.9241	0.994852	no
XLOC_000438	XLOC_000438	NFIA	chr1:61542923-61928460	q1	q2	OK	5.78163	2.63538	-1.13347	-2.04336	0.0003	0.00877485	yes
XLOC_000439	XLOC_000439	MGC34796	chr1:62119913-62121800	q1	q2	NOTEST	0	0	0	0	1	1	no
XLOC_000440	XLOC_000440	INADL	chr1:62208134-62629591	q1	q2	OK	20.1506	18.0839	-0.156115	-0.49635	0.35445	0.792181	no
XLOC_000441	XLOC_000441	L1TD1	chr1:62660473-62678001	q1	q2	NOTEST	0.0161199	0.00168714	-3.2562	0	1	1	no
XLOC_000442	XLOC_000442	USP1	chr1:62901974-62917475	q1	q2	OK	35.6095	35.5927	-0.000683853	-0.00243109	0.9967	0.999556	no
XLOC_000443	XLOC_000443	ANGPTL3	chr1:62920396-63154039	q1	q2	NOTEST	0.00474615	0.00537439	0.179344	0	1	1	no
XLOC_000444	XLOC_000444	ATG4C	chr1:63249476-63330941	q1	q2	OK	2.74383	3.23339	0.236856	0.604653	0.30395	0.74455	no
XLOC_000445	XLOC_000445	FOXD3	chr1:63788729-63790797	q1	q2	NOTEST	0.0852814	0.112734	0.40262	0	1	1	no
XLOC_000446	XLOC_000446	ALG6	chr1:63833260-63905951	q1	q2	OK	8.16754	8.59035	0.0728152	0.21227	0.7316	0.964418	no
XLOC_000447	XLOC_000447	EFCAB7	chr1:63989012-64038364	q1	q2	OK	0.576669	0.907313	0.653857	1.1824	0.0429	0.281884	no
XLOC_000448	XLOC_000448	DLEU2L	chr1:63989012-64038364	q1	q2	NOTEST	0.165599	0.165459	-0.00122088	0	1	1	no
XLOC_000449	XLOC_000449	PGM1	chr1:64058946-64125916	q1	q2	OK	0.712814	1.91748	1.42762	2.80917	5e-05	0.0020124	yes
XLOC_000450	XLOC_000450	ROR1	chr1:64239689-64647179	q1	q2	NOTEST	0.0643488	0.212639	1.72442	0	1	1	no
XLOC_000451	XLOC_000451	UBE2U	chr1:64669489-64710027	q1	q2	NOTEST	0	0	0	0	1	1	no
XLOC_000452	XLOC_000452	CACHD1	chr1:64936475-65158741	q1	q2	OK	1.84892	1.75649	-0.0739877	-0.153783	0.7764	0.975602	no
XLOC_000453	XLOC_000453	MIR4794	chr1:64936475-65158741	q1	q2	NOTEST	0	0	0	0	1	1	no
XLOC_000454	XLOC_000454	RAVER2	chr1:65210777-65432187	q1	q2	OK	3.76887	7.21401	0.936667	0.962365	0.1229	0.492768	no
XLOC_000455	XLOC_000455	AK4	chr1:65613231-65697828	q1	q2	OK	8.98649	9.89841	0.13944	0.499408	0.39875	0.823823	no
XLOC_000456	XLOC_000456	DNAJC6	chr1:65720282-65881552	q1	q2	OK	1.43375	1.24774	-0.200473	-0.473043	0.38885	0.818416	no
XLOC_000457	XLOC_000457	LEPR,LEPROT	chr1:65885505-66103176	q1	q2	OK	15.6828	16.1469	0.0420726	0.147389	0.8212	0.983818	no
XLOC_000458	XLOC_000458	PDE4B	chr1:66258192-66840262	q1	q2	NOTEST	0	0	0	0	1	1	no
XLOC_000459	XLOC_000459	SGIP1	chr1:66999824-67210768	q1	q2	NOTEST	0	0	0	0	1	1	no
XLOC_000460	XLOC_000460	MIR3117	chr1:66999824-67210768	q1	q2	NOTEST	0	0	0	0	1	1	no
XLOC_000461	XLOC_000461	TCTEX1D1	chr1:67218139-67244730	q1	q2	NOTEST	0	0	0	0	1	1	no
XLOC_000462	XLOC_000462	MIER1	chr1:67390577-67454302	q1	q2	OK	12.1242	12.3044	0.0212834	0.0418397	0.93935	0.995919	no
XLOC_000463	XLOC_000463	IL23R	chr1:67632168-67725650	q1	q2	NOTEST	0	0	0	0	1	1	no
XLOC_000464	XLOC_000464	IL12RB2	chr1:67773046-67862583	q1	q2	NOTEST	0.00768538	0.0116181	0.59619	0	1	1	no
XLOC_000465	XLOC_000465	GADD45A	chr1:68150859-68154021	q1	q2	OK	11.7986	15.5075	0.394349	1.08664	0.06455	0.351846	no
XLOC_000466	XLOC_000466	GNG12-AS1	chr1:68167148-68698284	q1	q2	NOTEST	0.0452806	0.0456417	0.0114601	0	1	1	no
XLOC_000467	XLOC_000467	DEPDC1	chr1:68939834-69004071	q1	q2	OK	0.344601	0.469722	0.446883	0.124961	0.85155	0.988137	no
XLOC_000468	XLOC_000468	LRRC7	chr1:70225857-70589171	q1	q2	NOTEST	0.00150922	0	-inf	0	1	1	no
XLOC_000469	XLOC_000469	PIN1P1	chr1:70225857-70589171	q1	q2	NOTEST	0	0	0	0	1	1	no
XLOC_000470	XLOC_000470	SRSF11	chr1:70671364-70717701	q1	q2	OK	35.54	35.9817	0.0178209	0.0622484	0.9094	0.992628	no
XLOC_000471	XLOC_000471	HHLA3	chr1:70724684-70833705	q1	q2	OK	9.06816	5.87571	-0.626047	-0.699357	0.21365	0.639608	no
XLOC_000472	XLOC_000472	CTH	chr1:70876896-70910284	q1	q2	OK	2.2327	2.0118	-0.150302	-0.333921	0.57445	0.917895	no
XLOC_000473	XLOC_000473	ZRANB2-AS1	chr1:71318035-71546972	q1	q2	NOTEST	0.134667	0.156458	0.216383	0	1	1	no
XLOC_000474	XLOC_000474	ZRANB2-AS2	chr1:71547006-71703406	q1	q2	NOTEST	0.0457058	0.13256	1.53619	0	1	1	no
XLOC_000475	XLOC_000475	FPGT,FPGT-TNNI3K,TNNI3K	chr1:74663895-75010116	q1	q2	OK	2.05219	1.64836	-0.316135	-0.844796	0.15915	0.559183	no
XLOC_000476	XLOC_000476	TYW3	chr1:75171171-75232360	q1	q2	OK	9.01371	10.7257	0.250876	0.50772	0.35545	0.793216	no
XLOC_000477	XLOC_000477	LHX8	chr1:75594118-75627218	q1	q2	NOTEST	0	0	0	0	1	1	no
XLOC_000478	XLOC_000478	ACADM	chr1:76189568-76229355	q1	q2	OK	14.1212	9.58946	-0.558337	-1.80835	0.00185	0.0336117	yes
XLOC_000479	XLOC_000479	RABGGTB	chr1:76251866-76260775	q1	q2	OK	25.285	28.5646	0.175947	0.582159	0.31715	0.757907	no
XLOC_000480	XLOC_000480	SNORD45C	chr1:76251866-76260775	q1	q2	NOTEST	0	0	0	0	1	1	no
XLOC_000481	XLOC_000481	SNORD45A	chr1:76251866-76260775	q1	q2	NOTEST	0	0	0	0	1	1	no
XLOC_000482	XLOC_000482	SNORD45B	chr1:76251866-76260775	q1	q2	NOTEST	0	0	0	0	1	1	no
XLOC_000483	XLOC_000483	MSH4	chr1:76262555-76378923	q1	q2	NOTEST	0.00298191	0	-inf	0	1	1	no
XLOC_000484	XLOC_000484	ST6GALNAC3	chr1:76540388-77096669	q1	q2	NOTEST	0	0	0	0	1	1	no
XLOC_000485	XLOC_000485	ST6GALNAC5	chr1:77333185-77529737	q1	q2	NOTEST	0.0208502	0.0368801	0.822781	0	1	1	no
XLOC_000486	XLOC_000486	AK5	chr1:77747661-78029675	q1	q2	OK	0.46492	0.555631	0.257145	0.553108	0.32435	0.765576	no
XLOC_000487	XLOC_000487	FAM73A	chr1:78245308-78345377	q1	q2	OK	3.91549	5.05451	0.368381	1.23601	0.0478	0.298922	no
XLOC_000488	XLOC_000488	NEXN	chr1:78354199-78409578	q1	q2	NOTEST	0.0271265	0.023322	-0.218009	0	1	1	no
XLOC_000489	XLOC_000489	DNAJB4	chr1:78413590-78483656	q1	q2	OK	1.18112	1.05575	-0.161886	-0.0704315	0.904	0.992008	no
XLOC_000490	XLOC_000490	GIPC2	chr1:78511588-78603112	q1	q2	NOTEST	0	0.00774913	inf	0	1	1	no
XLOC_000491	XLOC_000491	MGC27382	chr1:78695282-78835147	q1	q2	NOTEST	0	0	0	0	1	1	no
XLOC_000492	XLOC_000492	PTGFR	chr1:78956727-79006386	q1	q2	NOTEST	0	0	0	0	1	1	no
XLOC_000493	XLOC_000493	IFI44L	chr1:79086087-79111830	q1	q2	NOTEST	0	0.00457847	inf	0	1	1	no
XLOC_000494	XLOC_000494	IFI44	chr1:79115476-79129763	q1	q2	NOTEST	0.0228115	0.02504	0.134472	0	1	1	no
XLOC_000495	XLOC_000495	LPHN2	chr1:82266081-82458118	q1	q2	OK	0.776469	1.16972	0.591162	1.28323	0.01855	0.164665	no
XLOC_000496	XLOC_000496	PRKACB	chr1:84543744-84704181	q1	q2	OK	12.5328	11.7817	-0.0891547	-0.310695	0.608	0.930148	no
XLOC_000497	XLOC_000497	SAMD13	chr1:84764048-84816481	q1	q2	OK	0.312856	0.457483	0.54822	0.7743	0.18155	0.593029	no
XLOC_000498	XLOC_000498	DNASE2B	chr1:84864214-84880691	q1	q2	NOTEST	0.141195	0.183344	0.376867	0	1	1	no
XLOC_000499	XLOC_000499	RPF1	chr1:84944919-84972262	q1	q2	OK	19.341	20.8524	0.108548	0.253689	0.68985	0.953831	no
XLOC_000500	XLOC_000500	WDR63	chr1:85527992-85598821	q1	q2	NOTEST	0.0713347	0.0678257	-0.0727725	0	1	1	no
XLOC_000501	XLOC_000501	MIR4423	chr1:85599476-85599556	q1	q2	NOTEST	0	0	0	0	1	1	no
XLOC_000502	XLOC_000502	LOC646626	chr1:85731459-85743771	q1	q2	NOTEST	0.299417	0.29789	-0.0073779	0	1	1	no
XLOC_000503	XLOC_000503	CYR61	chr1:86046443-86049648	q1	q2	OK	12.2918	12.1889	-0.0121284	-0.0382801	0.9458	0.996241	no
XLOC_000504	XLOC_000504	CLCA2	chr1:86889768-86922240	q1	q2	NOTEST	0.0143308	0.00954753	-0.585922	0	1	1	no
XLOC_000505	XLOC_000505	CLCA1	chr1:86934525-86965974	q1	q2	NOTEST	0	0	0	0	1	1	no
XLOC_000506	XLOC_000506	CLCA4	chr1:87012758-87046432	q1	q2	NOTEST	0.00341346	0	-inf	0	1	1	no
XLOC_000507	XLOC_000507	CLCA3P	chr1:87099958-87121059	q1	q2	NOTEST	0	0.00572031	inf	0	1	1	no
XLOC_000508	XLOC_000508	SH3GLB1	chr1:87170252-87213867	q1	q2	OK	7.56805	6.56507	-0.20511	-0.699978	0.2399	0.674451	no
XLOC_000509	XLOC_000509	HS2ST1	chr1:87380334-87575681	q1	q2	OK	13.8203	17.6492	0.352821	1.00428	0.10545	0.456373	no
XLOC_000510	XLOC_000510	LOC339524	chr1:87595447-87634886	q1	q2	NOTEST	0.0178334	0.0371897	1.06032	0	1	1	no
XLOC_000511	XLOC_000511	LMO4	chr1:87794150-87814607	q1	q2	OK	2.08246	1.84894	-0.17159	-0.468755	0.44745	0.856094	no
XLOC_000512	XLOC_000512	PKN2	chr1:89149879-89301938	q1	q2	OK	10.4678	9.69738	-0.110288	-0.390301	0.51675	0.893544	no
XLOC_000513	XLOC_000513	GBP6	chr1:89829435-89853719	q1	q2	NOTEST	0	0	0	0	1	1	no
XLOC_000514	XLOC_000514	GBP1P1	chr1:89873237-89890493	q1	q2	NOTEST	0	0	0	0	1	1	no
XLOC_000515	XLOC_000515	LRRC8B	chr1:89990085-90063420	q1	q2	OK	11.5246	10.2005	-0.176071	-0.518992	0.37865	0.810437	no
XLOC_000516	XLOC_000516	LRRC8C	chr1:90098643-90185094	q1	q2	OK	0.422059	0.760307	0.849139	1.92798	0.00185	0.0336117	yes
XLOC_000517	XLOC_000517	LRRC8D	chr1:90286572-90402303	q1	q2	OK	12.4708	11.0759	-0.171134	-0.576386	0.31285	0.753352	no
XLOC_000518	XLOC_000518	ZNF326	chr1:90460677-90494094	q1	q2	OK	9.71213	9.01913	-0.106799	-0.314305	0.5721	0.917434	no
XLOC_000519	XLOC_000519	CDC7	chr1:91966399-91991321	q1	q2	OK	6.46474	6.38864	-0.0170848	-0.0502133	0.9307	0.995843	no
XLOC_000520	XLOC_000520	BRDT	chr1:92414927-92479985	q1	q2	NOTEST	0.0148564	0.0228871	0.623452	0	1	1	no
XLOC_000521	XLOC_000521	EPHX4	chr1:92495532-92529093	q1	q2	OK	1.29839	1.60271	0.303796	0.699671	0.31875	0.760377	no
XLOC_000522	XLOC_000522	BTBD8,KIAA1107	chr1:92545861-92650280	q1	q2	OK	0.565006	0.701167	0.311491	0.608219	0.24745	0.683362	no
XLOC_000523	XLOC_000523	C1orf146	chr1:92683572-92711367	q1	q2	NOTEST	0	0	0	0	1	1	no
XLOC_000524	XLOC_000524	RPAP2	chr1:92711954-92867507	q1	q2	OK	5.23766	5.12509	-0.0313455	-0.0571421	0.91575	0.993489	no
XLOC_000525	XLOC_000525	RPL5	chr1:93297593-93427079	q1	q2	OK	591.844	620.54	0.0683072	0.300358	0.64675	0.943901	no
XLOC_000526	XLOC_000526	SNORD21	chr1:93297593-93427079	q1	q2	NOTEST	0	0	0	0	1	1	no
XLOC_000527	XLOC_000527	SNORA66	chr1:93297593-93427079	q1	q2	NOTEST	0	0	0	0	1	1	no
XLOC_000528	XLOC_000528	MTF2	chr1:93544786-93604638	q1	q2	OK	5.37116	5.55428	0.0483651	0.119155	0.8295	0.985862	no
XLOC_000529	XLOC_000529	CCDC18	chr1:93615298-93811368	q1	q2	OK	2.00664	1.05782	-0.923686	-0.994943	0.07625	0.382441	no
XLOC_000530	XLOC_000530	DR1	chr1:93811464-93828148	q1	q2	OK	18.3772	15.1296	-0.280543	-0.788882	0.20825	0.632284	no
XLOC_000531	XLOC_000531	FNBP1L	chr1:93913666-94020218	q1	q2	OK	18.0561	16.907	-0.09487	-0.32914	0.56595	0.91526	no
XLOC_000532	XLOC_000532	BCAR3	chr1:94027342-94312706	q1	q2	NOTEST	0.311148	0.279597	-0.154252	0	1	1	no
XLOC_000533	XLOC_000533	LOC100129046	chr1:94027342-94312706	q1	q2	NOTEST	0.0404712	0.0466494	0.20496	0	1	1	no
XLOC_000534	XLOC_000534	MIR760	chr1:94027342-94312706	q1	q2	NOTEST	0	0	0	0	1	1	no
XLOC_000535	XLOC_000535	ABCD3	chr1:94883932-94984219	q1	q2	OK	25.2638	17.5168	-0.528332	-1.51231	0.01045	0.113082	no
XLOC_000536	XLOC_000536	SLC44A3	chr1:95285897-95360803	q1	q2	OK	1.6789	1.97538	0.234611	0.52016	0.39635	0.821313	no
XLOC_000537	XLOC_000537	LOC729970	chr1:95393583-95428826	q1	q2	NOTEST	0.011923	0	-inf	0	1	1	no
XLOC_000538	XLOC_000538	RWDD3,TMEM56,TMEM56-RWDD3	chr1:95558072-95712781	q1	q2	OK	5.85283	7.34758	0.328136	0.665201	0.23775	0.671743	no
XLOC_000539	XLOC_000539	FLJ31662	chr1:95940292-95944912	q1	q2	NOTEST	0	0	0	0	1	1	no
XLOC_000540	XLOC_000540	-	chr1:96541963-96547679	q1	q2	NOTEST	0.133472	0.0239479	-2.47857	0	1	1	no
XLOC_000541	XLOC_000541	PTBP2	chr1:97187174-97280791	q1	q2	OK	3.28441	3.8786	0.239901	0.694791	0.25995	0.69898	no
XLOC_000542	XLOC_000542	DPYD-AS1	chr1:97543299-98386615	q1	q2	NOTEST	0.0794658	0.0827486	0.0584002	0	1	1	no
XLOC_000543	XLOC_000543	LOC729987	chr1:98676266-98738214	q1	q2	NOTEST	0	0	0	0	1	1	no
XLOC_000544	XLOC_000544	SNX7	chr1:99127084-99226056	q1	q2	OK	22.3812	19.2322	-0.218764	-0.666533	0.2321	0.665182	no
XLOC_000545	XLOC_000545	LOC100129620	chr1:99355800-99614408	q1	q2	NOTEST	0.0253764	0.0129484	-0.970711	0	1	1	no
XLOC_000546	XLOC_000546	LPPR4	chr1:99729847-99775138	q1	q2	NOTEST	0.00197853	0.00431232	1.12403	0	1	1	no
XLOC_000547	XLOC_000547	PALMD	chr1:100111430-100232191	q1	q2	OK	0.501216	0.281022	-0.834748	-0.750064	0.18765	0.601384	no
XLOC_000548	XLOC_000548	AGL	chr1:100315630-100389579	q1	q2	OK	6.32132	4.92694	-0.359536	-1.18152	0.0412	0.274623	no
XLOC_000549	XLOC_000549	HIAT1,SLC35A3	chr1:100434712-100548929	q1	q2	OK	32.8736	32.6143	-0.0114224	-0.0421132	0.9464	0.996241	no
XLOC_000550	XLOC_000550	TRMT13	chr1:100598604-100643829	q1	q2	OK	3.75566	3.84639	0.0344382	0.0852406	0.89265	0.991397	no
XLOC_000551	XLOC_000551	RTCA	chr1:100731713-100758325	q1	q2	OK	10.6855	7.71836	-0.469289	-1.44104	0.0153	0.145055	no
XLOC_000552	XLOC_000552	MIR553	chr1:100731713-100758325	q1	q2	NOTEST	0	0	0	0	1	1	no
XLOC_000553	XLOC_000553	CDC14A	chr1:100817290-100985833	q1	q2	OK	2.24462	2.64465	0.236604	0.564628	0.3251	0.766244	no
XLOC_000554	XLOC_000554	GPR88	chr1:101003727-101007583	q1	q2	NOTEST	0.0191782	0.00318108	-2.59188	0	1	1	no
XLOC_000555	XLOC_000555	VCAM1	chr1:101185195-101204601	q1	q2	NOTEST	0	0	0	0	1	1	no
XLOC_000556	XLOC_000556	SLC30A7	chr1:101361631-101491362	q1	q2	OK	11.8226	10.3274	-0.195069	-0.457587	0.4925	0.880823	no
XLOC_000557	XLOC_000557	-	chr1:101491447-101552805	q1	q2	OK	4.21497	3.40488	-0.30792	-0.483135	0.38845	0.818049	no
XLOC_000558	XLOC_000558	S1PR1	chr1:101702304-101707076	q1	q2	NOTEST	0	0	0	0	1	1	no
XLOC_000559	XLOC_000559	DNAJA1P5	chr1:102268126-102462790	q1	q2	NOTEST	0	0	0	0	1	1	no
XLOC_000560	XLOC_000560	AMY2B,RNPC3	chr1:104068330-104122149	q1	q2	OK	3.42818	4.04332	0.238097	0.597069	0.35055	0.788484	no
XLOC_000561	XLOC_000561	ACTG1P4	chr1:104068330-104122149	q1	q2	NOTEST	0.0055168	0.00555754	0.0106146	0	1	1	no
XLOC_000562	XLOC_000562	AMY2A	chr1:104159998-104168400	q1	q2	NOTEST	0	0	0	0	1	1	no
XLOC_000563	XLOC_000563	AMY1A	chr1:104198140-104207173	q1	q2	NOTEST	0	0	0	0	1	1	no
XLOC_000564	XLOC_000564	AMY1A	chr1:104292278-104301311	q1	q2	NOTEST	0	0	0	0	1	1	no
XLOC_000565	XLOC_000565	LOC100129138	chr1:104615644-104619693	q1	q2	NOTEST	0	0	0	0	1	1	no
XLOC_000566	XLOC_000566	-	chr1:107074330-107293421	q1	q2	OK	78.2558	78.0545	-0.0037173	-0.0121335	0.98235	0.998572	no
XLOC_000567	XLOC_000567	PRMT6	chr1:107595058-107603271	q1	q2	OK	111.288	43.8015	-1.34525	-5.14366	5e-05	0.0020124	yes
XLOC_000568	XLOC_000568	NTNG1	chr1:107682628-108024475	q1	q2	NOTEST	0.0878105	0.0846212	-0.0533742	0	1	1	no
XLOC_000569	XLOC_000569	VAV3	chr1:108113781-108537229	q1	q2	OK	0.681705	0.630515	-0.112618	-0.0915789	0.8758	0.989486	no
XLOC_000570	XLOC_000570	VAV3-AS1	chr1:108113781-108537229	q1	q2	NOTEST	0.0208975	0.0554207	1.4071	0	1	1	no
XLOC_000571	XLOC_000571	-	chr1:108677343-109013352	q1	q2	OK	1.58632	1.28771	-0.300878	-0.0938211	0.90545	0.992044	no
XLOC_000572	XLOC_000572	NBPF6	chr1:108677343-109013352	q1	q2	OK	5.04051	4.87247	-0.0489156	-0.0147571	0.9797	0.998572	no
XLOC_000573	XLOC_000573	FAM102B	chr1:109102970-109181949	q1	q2	OK	25.45	20.9369	-0.281619	-1.08081	0.0717	0.371606	no
XLOC_000574	XLOC_000574	PRPF38B	chr1:109233297-109244422	q1	q2	OK	23.881	24.4195	0.0321692	0.107341	0.84525	0.987509	no
XLOC_000575	XLOC_000575	FNDC7	chr1:109255555-109285367	q1	q2	NOTEST	0.0101272	0.00886878	-0.19143	0	1	1	no
XLOC_000576	XLOC_000576	STXBP3	chr1:109289275-109352148	q1	q2	OK	29.1437	28.1534	-0.049875	-0.173415	0.76105	0.972085	no
XLOC_000577	XLOC_000577	SRG7	chr1:109358519-109401146	q1	q2	NOTEST	0	0.0253754	inf	0	1	1	no
XLOC_000578	XLOC_000578	GPSM2	chr1:109419602-109506111	q1	q2	OK	22.9974	19.7956	-0.116961	-0.525091	0.6323	0.938192	no
XLOC_000579	XLOC_000579	TMEM167B	chr1:109630160-109639554	q1	q2	OK	20.6203	21.9153	0.0878786	0.304933	0.6062	0.92928	no
XLOC_000580	XLOC_000580	SCARNA2	chr1:109642814-109643234	q1	q2	NOTEST	0.224243	0.165627	-0.437123	0	1	1	no
XLOC_000581	XLOC_000581	KIAA1324	chr1:109656584-109749403	q1	q2	OK	3.41281	1.88161	-0.858991	-2.33042	5e-05	0.0020124	yes
XLOC_000582	XLOC_000582	SARS	chr1:109756514-109782096	q1	q2	OK	128.432	139.252	0.116698	0.416697	0.43975	0.850144	no
XLOC_000583	XLOC_000583	CELSR2	chr1:109792640-109818378	q1	q2	OK	18.2166	18.2367	0.00159107	0.00604598	0.9924	0.999135	no
XLOC_000584	XLOC_000584	SYPL2	chr1:110009099-110024764	q1	q2	NOTEST	0.0687239	0.120029	0.8045	0	1	1	no
XLOC_000585	XLOC_000585	ATXN7L2	chr1:110026560-110035944	q1	q2	OK	2.87797	3.61427	0.328653	0.728442	0.2172	0.645378	no
XLOC_000586	XLOC_000586	CYB561D1	chr1:110036657-110043144	q1	q2	OK	8.8589	14.9552	0.755449	2.68663	5e-05	0.0020124	yes
XLOC_000587	XLOC_000587	GPR61	chr1:110082493-110088455	q1	q2	NOTEST	0.00710887	0.00379734	-0.904633	0	1	1	no
XLOC_000588	XLOC_000588	GNAI3	chr1:110088983-110138454	q1	q2	OK	49.5527	49.7059	0.00445244	0.0180426	0.97605	0.998572	no
XLOC_000589	XLOC_000589	MIR197	chr1:110140700-110143539	q1	q2	NOTEST	0.225996	0.190702	-0.244974	0	1	1	no
XLOC_000590	XLOC_000590	AMPD2	chr1:110162434-110174845	q1	q2	OK	13.5294	12.9781	-0.0600116	-0.199507	0.7338	0.964643	no
XLOC_000591	XLOC_000591	GSTM4	chr1:110198697-110208123	q1	q2	OK	8.2853	14.0512	0.762065	1.94666	0.0003	0.00877485	yes
XLOC_000592	XLOC_000592	GSTM2	chr1:110209906-110226619	q1	q2	OK	0.529796	0.717935	0.438417	0.685046	0.23615	0.670673	no
XLOC_000593	XLOC_000593	GSTM1	chr1:110230417-110236367	q1	q2	NOTEST	0.0270703	0.0184087	-0.556327	0	1	1	no
XLOC_000594	XLOC_000594	GSTM5	chr1:110254863-110260890	q1	q2	NOTEST	0	0	0	0	1	1	no
XLOC_000595	XLOC_000595	EPS8L3	chr1:110268257-110324599	q1	q2	OK	0.540023	0.744072	0.462423	0.276709	0.6552	0.946222	no
XLOC_000596	XLOC_000596	-	chr1:110336424-110362217	q1	q2	NOTEST	0.0912263	0.119767	0.392708	0	1	1	no
XLOC_000597	XLOC_000597	CSF1	chr1:110453135-110473616	q1	q2	OK	1.62875	0.964434	-0.756009	-1.49616	0.00835	0.0982772	no
XLOC_000598	XLOC_000598	AHCYL1	chr1:110527386-110613322	q1	q2	OK	49.7376	57.9602	0.220725	0.758744	0.2087	0.63326	no
XLOC_000599	XLOC_000599	STRIP1	chr1:110527386-110613322	q1	q2	OK	14.1344	17.2426	0.28677	0.477791	0.4132	0.831057	no
XLOC_000600	XLOC_000600	UBL4B	chr1:110655061-110656569	q1	q2	NOTEST	0	0.00784491	inf	0	1	1	no
XLOC_000601	XLOC_000601	SLC6A17	chr1:110693131-110744823	q1	q2	NOTEST	0.0194407	0.0386572	0.991658	0	1	1	no
XLOC_000602	XLOC_000602	KCNC4	chr1:110753335-110776674	q1	q2	NOTEST	0.123202	0.156997	0.34971	0	1	1	no
XLOC_000603	XLOC_000603	RBM15	chr1:110828998-110933704	q1	q2	OK	8.65334	9.92823	0.19828	0.611238	0.3202	0.761125	no
XLOC_000604	XLOC_000604	PROK1	chr1:110993787-110999976	q1	q2	NOTEST	0.00832232	0	-inf	0	1	1	no
XLOC_000605	XLOC_000605	CYMP	chr1:111023387-111033891	q1	q2	NOTEST	0	0	0	0	1	1	no
XLOC_000606	XLOC_000606	CD53	chr1:111413820-111442558	q1	q2	NOTEST	0.0286152	0.0618118	1.1111	0	1	1	no
XLOC_000607	XLOC_000607	CEPT1	chr1:111659798-111727724	q1	q2	OK	11.8827	11.0765	-0.101362	-0.24383	0.68045	0.952187	no
XLOC_000608	XLOC_000608	CHI3L2	chr1:111770280-111786062	q1	q2	NOTEST	0.0938058	0.0542195	-0.790865	0	1	1	no
XLOC_000609	XLOC_000609	CHIAP2	chr1:111823145-111828730	q1	q2	NOTEST	0	0	0	0	1	1	no
XLOC_000610	XLOC_000610	CHIA	chr1:111833473-111863188	q1	q2	NOTEST	0	0.00872759	inf	0	1	1	no
XLOC_000611	XLOC_000611	PIFO	chr1:111888921-111895639	q1	q2	OK	0.83438	1.36019	0.705031	1.39964	0.01765	0.159455	no
XLOC_000612	XLOC_000612	ATP5F1	chr1:111981272-112004525	q1	q2	OK	124.534	127.53	0.0343081	0.123887	0.83355	0.986487	no
XLOC_000613	XLOC_000613	C1orf162	chr1:112016603-112021134	q1	q2	NOTEST	0.0743181	0.0779177	0.0682381	0	1	1	no
XLOC_000614	XLOC_000614	RAP1A	chr1:112162404-112256101	q1	q2	OK	31.8311	31.4081	-0.019302	-0.0672165	0.908	0.992438	no
XLOC_000615	XLOC_000615	LOC100506343	chr1:112264685-112310199	q1	q2	NOTEST	0.1645	0.0827587	-0.991108	0	1	1	no
XLOC_000616	XLOC_000616	DDX20	chr1:112264685-112310199	q1	q2	OK	15.2577	15.5947	0.0315246	0.0863852	0.87985	0.989486	no
XLOC_000617	XLOC_000617	LOC643355	chr1:112532786-112574398	q1	q2	OK	2.1018	1.45533	-0.530277	-0.899794	0.1222	0.491763	no
XLOC_000618	XLOC_000618	CTTNBP2NL	chr1:112938799-113007539	q1	q2	OK	7.65742	7.30936	-0.0671128	-0.161497	0.76745	0.973975	no
XLOC_000619	XLOC_000619	WNT2B	chr1:113010039-113063910	q1	q2	NOTEST	0.0711232	0.155672	1.13012	0	1	1	no
XLOC_000620	XLOC_000620	CAPZA1	chr1:113162074-113214241	q1	q2	OK	72.7992	94.535	0.376925	1.44003	0.01265	0.13003	no
XLOC_000621	XLOC_000621	MOV10	chr1:113217047-113243368	q1	q2	OK	26.4835	25.2941	-0.0662945	-0.232048	0.6753	0.952187	no
XLOC_000622	XLOC_000622	FAM19A3	chr1:113263188-113269856	q1	q2	NOTEST	0.0215826	0	-inf	0	1	1	no
XLOC_000623	XLOC_000623	AKR7A2P1	chr1:113454469-113498975	q1	q2	NOTEST	0.0232384	0.0164803	-0.495765	0	1	1	no
XLOC_000624	XLOC_000624	-	chr1:113499353-113511199	q1	q2	OK	0.342347	0.379535	0.148774	0.205651	0.77015	0.974633	no
XLOC_000625	XLOC_000625	LRIG2	chr1:113615830-113674844	q1	q2	OK	3.71493	3.74365	0.0111112	0.0286944	0.9621	0.998572	no
XLOC_000626	XLOC_000626	MAGI3	chr1:113933474-114302059	q1	q2	OK	5.35728	3.91345	-0.453059	-0.926556	0.09965	0.444155	no
XLOC_000627	XLOC_000627	DCLRE1B	chr1:114304453-114456708	q1	q2	OK	39.5754	36.5079	-0.116398	-0.305194	0.60035	0.9273	no
XLOC_000628	XLOC_000628	HIPK1	chr1:114471995-114520491	q1	q2	OK	112.697	99.9327	-0.173422	-0.594024	0.30905	0.748725	no
XLOC_000629	XLOC_000629	OLFML3	chr1:114522029-114524875	q1	q2	OK	0.508389	0.448672	-0.180273	-0.292162	0.62245	0.933552	no
XLOC_000630	XLOC_000630	-	chr1:115124491-115212732	q1	q2	NOTEST	0.176997	0.262563	0.568942	0	1	1	no
XLOC_000631	XLOC_000631	SYCP1	chr1:115397454-115537990	q1	q2	NOTEST	0	0.00303424	inf	0	1	1	no
XLOC_000632	XLOC_000632	TSHB	chr1:115572414-115576941	q1	q2	NOTEST	0	0	0	0	1	1	no
XLOC_000633	XLOC_000633	VANGL1	chr1:116184271-116240845	q1	q2	OK	21.6577	15.1191	-0.518506	-2.00589	0.00065	0.0155107	yes
XLOC_000634	XLOC_000634	SLC22A15	chr1:116519118-116612988	q1	q2	OK	0.852732	1.29191	0.599339	1.45837	0.01455	0.14093	no
XLOC_000635	XLOC_000635	MAB21L3	chr1:116654375-116677861	q1	q2	OK	5.63476	4.15062	-0.441027	-1.24566	0.0316	0.232221	no
XLOC_000636	XLOC_000636	ATP1A1	chr1:116915105-116961244	q1	q2	OK	290.208	288.213	-0.00995177	-0.038783	0.9457	0.996241	no
XLOC_000637	XLOC_000637	MIR320B1	chr1:117214370-117214449	q1	q2	NOTEST	0	0	0	0	1	1	no
XLOC_000638	XLOC_000638	CD2	chr1:117297085-117311851	q1	q2	NOTEST	0	0	0	0	1	1	no
XLOC_000639	XLOC_000639	-	chr1:117422352-117428811	q1	q2	NOTEST	0.292498	0.142301	-1.03948	0	1	1	no
XLOC_000640	XLOC_000640	PTGFRN	chr1:117452688-117533072	q1	q2	OK	21.7212	19.8046	-0.133269	-0.499111	0.38185	0.812362	no
XLOC_000641	XLOC_000641	CD101	chr1:117544371-117645491	q1	q2	OK	0.650101	0.350783	-0.890083	-0.313926	0.5643	0.915008	no
XLOC_000642	XLOC_000642	TTF2	chr1:117544371-117645491	q1	q2	OK	33.9375	34.0457	0.00459378	0.0154929	0.975	0.998572	no
XLOC_000643	XLOC_000643	MIR942	chr1:117544371-117645491	q1	q2	NOTEST	0	0	0	0	1	1	no
XLOC_000644	XLOC_000644	MAN1A2	chr1:117909897-118071490	q1	q2	OK	29.1576	30.043	0.0431566	0.159773	0.77895	0.975819	no
XLOC_000645	XLOC_000645	FAM46C	chr1:118148603-118171011	q1	q2	OK	4.68199	3.0591	-0.614014	-1.84358	0.00215	0.037318	yes
XLOC_000646	XLOC_000646	WDR3	chr1:118472371-118727848	q1	q2	OK	31.645	27.558	-0.199509	-0.732547	0.2034	0.62527	no
XLOC_000647	XLOC_000647	-	chr1:119401698-119402360	q1	q2	OK	1.33627	0.923275	-0.533377	-1.04596	0.32795	0.768898	no
XLOC_000648	XLOC_000648	-	chr1:119686348-119721656	q1	q2	OK	0.448223	0.63087	0.493127	0.810644	0.1635	0.565985	no
XLOC_000649	XLOC_000649	HAO2	chr1:119911401-119936751	q1	q2	NOTEST	0.00616301	0	-inf	0	1	1	no
XLOC_000650	XLOC_000650	HSD3B2	chr1:119957553-119965662	q1	q2	NOTEST	0	0	0	0	1	1	no
XLOC_000651	XLOC_000651	HSD3B1	chr1:120049825-120057681	q1	q2	NOTEST	0.0362199	0.107747	1.5728	0	1	1	no
XLOC_000652	XLOC_000652	HSD3BP4	chr1:120106502-120115199	q1	q2	NOTEST	0.00223264	0.00223709	0.00287053	0	1	1	no
XLOC_000653	XLOC_000653	PHGDH	chr1:120254418-120286849	q1	q2	OK	20.316	19.2479	-0.077916	-0.267245	0.6659	0.949238	no
XLOC_000654	XLOC_000654	-	chr1:120837961-120838675	q1	q2	OK	0.606808	0.827974	0.448345	0.743432	0.42265	0.837856	no
XLOC_000655	XLOC_000655	FAM72B	chr1:120839004-120855681	q1	q2	OK	2.78805	2.91828	0.0658612	0.174073	0.78265	0.975819	no
XLOC_000656	XLOC_000656	HIST2H2BA	chr1:120906033-120914842	q1	q2	NOTEST	0.115037	0.0329016	-1.80587	0	1	1	no
XLOC_000657	XLOC_000657	SRGAP2D	chr1:121107151-121129827	q1	q2	OK	3.90996	3.79486	-0.043107	-0.103768	0.8674	0.98919	no
XLOC_000658	XLOC_000658	EMBP1	chr1:121260909-121313686	q1	q2	NOTEST	0.018765	0.0150831	-0.31511	0	1	1	no
XLOC_000659	XLOC_000659	-	chr1:143119018-143231711	q1	q2	OK	0.514411	0.830571	0.691182	0.689777	0.18325	0.596471	no
XLOC_000660	XLOC_000660	LOC100130000	chr1:143687129-143714180	q1	q2	NOTEST	0.0739309	0.0537025	-0.461189	0	1	1	no
XLOC_000661	XLOC_000661	-	chr1:143913517-144095137	q1	q2	OK	10.4473	10.6993	0.0343845	0.0906675	0.8715	0.989486	no
XLOC_000662	XLOC_000662	NBPF9	chr1:144614958-144828810	q1	q2	OK	14.5771	12.9455	-0.171255	-0.536007	0.3215	0.762497	no
XLOC_000663	XLOC_000663	PDE4DIP	chr1:144851423-145076186	q1	q2	OK	2.94943	2.08645	-0.499386	-0.236362	0.7114	0.960257	no
XLOC_000664	XLOC_000664	SEC22B	chr1:145087968-145117659	q1	q2	OK	72.3748	71.4293	-0.0189725	-0.0730993	0.90435	0.992008	no
XLOC_000665	XLOC_000665	NOTCH2NL	chr1:145209110-145292883	q1	q2	OK	15.9873	14.2716	-0.163785	-0.574837	0.3495	0.787659	no
XLOC_000666	XLOC_000666	NBPF10	chr1:145293370-145368684	q1	q2	OK	6.55719	5.50747	-0.251688	-0.796416	0.12275	0.492768	no
XLOC_000667	XLOC_000667	HFE2	chr1:145413190-145417545	q1	q2	NOTEST	0.00453547	0	-inf	0	1	1	no
XLOC_000668	XLOC_000668	TXNIP	chr1:145438461-145442628	q1	q2	OK	81.2409	83.0483	0.0317452	0.129458	0.83	0.986099	no
XLOC_000669	XLOC_000669	ANKRD34A	chr1:145470479-145475698	q1	q2	OK	0.709867	0.60374	-0.233622	-0.47226	0.41265	0.830982	no
XLOC_000670	XLOC_000670	LIX1L	chr1:145477084-145499864	q1	q2	NOTEST	0.0906223	0.149353	0.720793	0	1	1	no
XLOC_000671	XLOC_000671	RBM8A	chr1:145507556-145523732	q1	q2	OK	179.887	186.381	0.0511625	0.141026	0.82375	0.983818	no
XLOC_000672	XLOC_000672	PEX11B	chr1:145507556-145523732	q1	q2	OK	39.8642	43.1777	0.115194	0.172767	0.7774	0.975697	no
XLOC_000673	XLOC_000673	ITGA10	chr1:145524950-145544077	q1	q2	NOTEST	0.255015	0.240561	-0.0841804	0	1	1	no
XLOC_000674	XLOC_000674	ANKRD35	chr1:145549108-145568658	q1	q2	OK	0.730835	0.510742	-0.51695	-0.823539	0.09985	0.44451	no
XLOC_000675	XLOC_000675	PIAS3	chr1:145575265-145589435	q1	q2	OK	64.7318	47.8711	-0.435321	-1.66124	0.00625	0.0813381	no
XLOC_000676	XLOC_000676	RNF115	chr1:145590495-145688776	q1	q2	OK	46.4761	38.1391	-0.285218	-0.667029	0.2423	0.67669	no
XLOC_000677	XLOC_000677	PDZK1	chr1:145726765-145764575	q1	q2	OK	2.67247	0.881787	-1.59967	-3.08502	5e-05	0.0020124	yes
XLOC_000678	XLOC_000678	GPR89C	chr1:145883867-145924049	q1	q2	NOTEST	0	0	0	0	1	1	no
XLOC_000679	XLOC_000679	HYDIN2	chr1:146310551-146334210	q1	q2	NOTEST	0.00236109	0.000722337	-1.70871	0	1	1	no
XLOC_000680	XLOC_000680	PDIA3P	chr1:146644323-146697230	q1	q2	OK	5.71513	4.23605	-0.432068	-0.856632	0.1514	0.545493	no
XLOC_000681	XLOC_000681	CHD1L	chr1:146714290-146767447	q1	q2	OK	44.6061	40.4651	-0.14056	-0.490511	0.36825	0.802976	no
XLOC_000682	XLOC_000682	BCL9	chr1:147013181-147098015	q1	q2	OK	9.53808	11.5372	0.274519	0.915501	0.0945	0.432155	no
XLOC_000683	XLOC_000683	GJA8	chr1:147374945-147381395	q1	q2	NOTEST	0	0	0	0	1	1	no
XLOC_000684	XLOC_000684	GPR89B,GPR89C	chr1:147400505-147465755	q1	q2	OK	1.20455	1.34184	0.155715	0.341476	0.58485	0.922143	no
XLOC_000685	XLOC_000685	NBPF15,NBPF16	chr1:148558187-148596267	q1	q2	OK	15.4863	14.0469	-0.140744	-0.45509	0.3985	0.823596	no
XLOC_000686	XLOC_000686	PPIAL4E	chr1:148644010-148644795	q1	q2	NOTEST	0	0	0	0	1	1	no
XLOC_000687	XLOC_000687	NBPF16	chr1:148739441-148758311	q1	q2	OK	10.6893	9.05075	-0.240053	-0.764016	0.176	0.58407	no
XLOC_000688	XLOC_000688	PPIAL4D	chr1:148806014-148806799	q1	q2	NOTEST	0	0	0	0	1	1	no
XLOC_000689	XLOC_000689	LOC645166	chr1:148928285-148953726	q1	q2	OK	5.79171	6.68881	0.207758	0.37442	0.51785	0.893626	no
XLOC_000690	XLOC_000690	LOC388692	chr1:149149478-149291924	q1	q2	OK	2.45228	3.0693	0.323783	0.386745	0.53715	0.902952	no
XLOC_000691	XLOC_000691	-	chr1:149149478-149291924	q1	q2	OK	0.793592	1.04366	0.395186	0.376412	0.58715	0.923227	no
XLOC_000692	XLOC_000692	FCGR1C	chr1:149369293-149378297	q1	q2	NOTEST	0	0	0	0	1	1	no
XLOC_000693	XLOC_000693	PPIAL4B	chr1:149553002-149553787	q1	q2	NOTEST	0	0	0	0	1	1	no
XLOC_000694	XLOC_000694	FAM91A2,LINC00623	chr1:149576261-149672733	q1	q2	OK	1.28583	0.75284	-0.772288	-1.5584	0.0255	0.201423	no
XLOC_000695	XLOC_000695	FCGR1A	chr1:149754244-149783928	q1	q2	OK	0.844644	0.541109	-0.642424	-1.27507	0.03405	0.242738	no
XLOC_000696	XLOC_000696	HIST2H4B	chr1:149804220-149804616	q1	q2	NOTEST	0	0	0	0	1	1	no
XLOC_000697	XLOC_000697	HIST2H2BC	chr1:149814944-149823161	q1	q2	OK	8.92188	10.7067	0.263095	0.298805	0.6328	0.938328	no
XLOC_000698	XLOC_000698	HIST2H2AA3	chr1:149814944-149823161	q1	q2	NOTEST	0.0303456	0	-inf	0	1	1	no
XLOC_000699	XLOC_000699	HIST2H3C	chr1:149824180-149824687	q1	q2	NOTEST	0	0	0	0	1	1	no
XLOC_000700	XLOC_000700	HIST2H2AC	chr1:149858524-149858961	q1	q2	OK	5.0986	3.86942	-0.397984	-1.22068	0.2365	0.67119	no
XLOC_000701	XLOC_000701	BOLA1	chr1:149871154-149872348	q1	q2	OK	30.3395	43.6572	0.525022	2.02024	0.00625	0.0813381	no
XLOC_000702	XLOC_000702	VPS45	chr1:150039341-150117505	q1	q2	OK	35.4713	40.1092	0.177279	0.667733	0.26515	0.706202	no
XLOC_000703	XLOC_000703	PLEKHO1	chr1:150121913-150131825	q1	q2	OK	5.4199	7.04786	0.378917	0.897506	0.09675	0.438104	no
XLOC_000704	XLOC_000704	CA14	chr1:150230217-150241609	q1	q2	OK	0.246361	0.322725	0.389531	0.059028	0.8883	0.990955	no
XLOC_000705	XLOC_000705	C1orf54	chr1:150245182-150253335	q1	q2	OK	1.16047	1.51716	0.386659	0.752377	0.34195	0.780303	no
XLOC_000706	XLOC_000706	C1orf51	chr1:150254936-150259657	q1	q2	OK	6.76446	5.89487	-0.198514	-0.468696	0.3931	0.820415	no
XLOC_000707	XLOC_000707	MRPS21	chr1:150266268-150280819	q1	q2	OK	362.667	339.858	-0.0937156	-0.333221	0.5618	0.913513	no
XLOC_000708	XLOC_000708	PRPF3,RPRD2	chr1:150293927-150449487	q1	q2	OK	73.5249	87.6723	0.253889	0.839615	0.13145	0.509753	no
XLOC_000709	XLOC_000709	TARS2	chr1:150459839-150480085	q1	q2	OK	20.201	23.7685	0.234619	0.772531	0.15945	0.559614	no
XLOC_000710	XLOC_000710	ECM1	chr1:150480486-150486265	q1	q2	OK	0.449042	0.354312	-0.341833	-0.515063	0.32755	0.768898	no
XLOC_000711	XLOC_000711	LINC00568	chr1:150488232-150490508	q1	q2	NOTEST	0.18843	0.124034	-0.603287	0	1	1	no
XLOC_000712	XLOC_000712	ADAMTSL4	chr1:150521897-150534051	q1	q2	NOTEST	0.161001	0.20902	0.376572	0	1	1	no
XLOC_000713	XLOC_000713	MIR4257	chr1:150521897-150534051	q1	q2	NOTEST	0	0	0	0	1	1	no
XLOC_000714	XLOC_000714	SETDB1	chr1:150898814-150937220	q1	q2	OK	33.5933	38.2745	0.188209	0.564222	0.28195	0.723035	no
XLOC_000715	XLOC_000715	ANXA9	chr1:150953724-150968114	q1	q2	OK	110.401	78.0102	-0.501025	-1.76862	0.0013	0.0256373	yes
XLOC_000716	XLOC_000716	FAM63A	chr1:150969235-150980854	q1	q2	OK	2.7	2.25348	-0.260801	-0.294541	0.5953	0.926195	no
XLOC_000717	XLOC_000717	PRUNE	chr1:150980972-151008417	q1	q2	OK	22.6802	25.0799	0.145095	0.503729	0.37855	0.810437	no
XLOC_000718	XLOC_000718	BNIPL	chr1:151008919-151020096	q1	q2	OK	1.19354	1.20412	0.0127413	0.0242717	0.9644	0.998572	no
XLOC_000719	XLOC_000719	C1orf56	chr1:151020258-151032125	q1	q2	OK	4.99299	4.82932	-0.0480843	-0.0346424	0.9576	0.998142	no
XLOC_000720	XLOC_000720	MLLT11	chr1:151032150-151041035	q1	q2	OK	2.03501	1.4383	-0.500668	-1.08264	0.06345	0.349578	no
XLOC_000721	XLOC_000721	GABPB2	chr1:151042686-151098016	q1	q2	OK	10.1929	7.83924	-0.378786	-0.878522	0.1081	0.461434	no
XLOC_000722	XLOC_000722	SCNM1,TNFAIP8L2,TNFAIP8L2-SCNM1	chr1:151129104-151162689	q1	q2	OK	18.9797	21.4817	0.178646	0.364655	0.5565	0.911922	no
XLOC_000723	XLOC_000723	PIP5K1A	chr1:151171020-151222007	q1	q2	OK	70.0952	61.4556	-0.18977	-0.732029	0.21415	0.640975	no
XLOC_000724	XLOC_000724	PSMD4	chr1:151227196-151239954	q1	q2	OK	246.155	256.516	0.0594845	0.247646	0.6857	0.953118	no
XLOC_000725	XLOC_000725	ZNF687	chr1:151254142-151300226	q1	q2	OK	20.2985	19.6341	-0.0480099	-0.100421	0.8683	0.98919	no
XLOC_000726	XLOC_000726	PSMB4	chr1:151372040-151374412	q1	q2	OK	549.893	577.73	0.0712444	0.352977	0.62575	0.934481	no
XLOC_000727	XLOC_000727	CGN	chr1:151483861-151511168	q1	q2	OK	56.5605	40.501	-0.481838	-1.43889	0.00805	0.0956609	no
XLOC_000728	XLOC_000728	TUFT1	chr1:151512780-151556059	q1	q2	OK	73.1188	61.9011	-0.240277	-0.880873	0.11225	0.471571	no
XLOC_000729	XLOC_000729	MIR554	chr1:151512780-151556059	q1	q2	NOTEST	0	0	0	0	1	1	no
XLOC_000730	XLOC_000730	SNX27	chr1:151584661-151671559	q1	q2	OK	19.808	19.1298	-0.0502667	-0.187263	0.7405	0.966635	no
XLOC_000731	XLOC_000731	RIIAD1	chr1:151694012-151702082	q1	q2	OK	0.639748	0.303208	-1.0772	-0.83951	0.10885	0.463083	no
XLOC_000732	XLOC_000732	OAZ3	chr1:151732122-151743806	q1	q2	OK	4.504	5.47205	0.280875	0.162987	0.7737	0.975118	no
XLOC_000733	XLOC_000733	-	chr1:151763173-151764881	q1	q2	OK	1.72281	2.51865	0.547888	1.21053	0.05655	0.329117	no
XLOC_000734	XLOC_000734	LOC100132111	chr1:151778546-151826537	q1	q2	OK	2.26793	1.59931	-0.503933	-0.787959	0.16315	0.565691	no
XLOC_000735	XLOC_000735	LCE5A	chr1:152483319-152484653	q1	q2	NOTEST	0	0	0	0	1	1	no
XLOC_000736	XLOC_000736	CRCT1	chr1:152486977-152488481	q1	q2	NOTEST	0.0662121	0.0705216	0.0909704	0	1	1	no
XLOC_000737	XLOC_000737	LCE3C	chr1:152573137-152573562	q1	q2	NOTEST	0	0	0	0	1	1	no
XLOC_000738	XLOC_000738	LCE3B	chr1:152586286-152586574	q1	q2	NOTEST	0	0	0	0	1	1	no
XLOC_000739	XLOC_000739	LCE2D	chr1:152635886-152637135	q1	q2	NOTEST	0	0	0	0	1	1	no
XLOC_000740	XLOC_000740	LCE2C	chr1:152647790-152649049	q1	q2	NOTEST	0	0	0	0	1	1	no
XLOC_000741	XLOC_000741	LCE2B	chr1:152658598-152659876	q1	q2	NOTEST	0	0	0	0	1	1	no
XLOC_000742	XLOC_000742	LCE2A	chr1:152670839-152671918	q1	q2	NOTEST	0	0	0	0	1	1	no
XLOC_000743	XLOC_000743	LCE4A	chr1:152681522-152681910	q1	q2	NOTEST	0	0	0	0	1	1	no
XLOC_000744	XLOC_000744	C1orf68	chr1:152691997-152692905	q1	q2	NOTEST	0	0	0	0	1	1	no
XLOC_000745	XLOC_000745	KPRP	chr1:152730505-152734529	q1	q2	NOTEST	0	0	0	0	1	1	no
XLOC_000746	XLOC_000746	LCE1F	chr1:152748847-152749445	q1	q2	NOTEST	0	0.0246493	inf	0	1	1	no
XLOC_000747	XLOC_000747	LCE1E	chr1:152758752-152760901	q1	q2	NOTEST	0.00991509	0.0104109	0.0704025	0	1	1	no
XLOC_000748	XLOC_000748	LCE1D	chr1:152769226-152770657	q1	q2	NOTEST	0	0	0	0	1	1	no
XLOC_000749	XLOC_000749	LCE1B	chr1:152784446-152785585	q1	q2	NOTEST	0	0	0	0	1	1	no
XLOC_000750	XLOC_000750	LCE1A	chr1:152799948-152800573	q1	q2	NOTEST	0	0	0	0	1	1	no
XLOC_000751	XLOC_000751	LCE6A	chr1:152815329-152816459	q1	q2	NOTEST	0	0	0	0	1	1	no
XLOC_000752	XLOC_000752	SMCP	chr1:152850797-152857523	q1	q2	NOTEST	0	0	0	0	1	1	no
XLOC_000753	XLOC_000753	IVL	chr1:152881032-152884362	q1	q2	OK	0.42046	0.770135	0.873143	1.33104	0.0079	0.0945631	no
XLOC_000754	XLOC_000754	SPRR4	chr1:152943127-152945069	q1	q2	NOTEST	0	0	0	0	1	1	no
XLOC_000755	XLOC_000755	SPRR1A	chr1:152956563-152958290	q1	q2	OK	0.743459	1.5744	1.08247	1.08475	0.2294	0.66181	no
XLOC_000756	XLOC_000756	SPRR3	chr1:152974222-152976332	q1	q2	OK	0.559066	1.40091	1.32527	1.33394	0.0036	0.0540952	no
XLOC_000757	XLOC_000757	SPRR1B	chr1:153003678-153005376	q1	q2	OK	0.205308	0.504271	1.29641	1.53671	0.0632	0.349374	no
XLOC_000758	XLOC_000758	LELP1	chr1:153175905-153177601	q1	q2	NOTEST	0	0	0	0	1	1	no
XLOC_000759	XLOC_000759	PRR9	chr1:153190059-153191793	q1	q2	NOTEST	0	0.00737983	inf	0	1	1	no
XLOC_000760	XLOC_000760	LOR	chr1:153232178-153234600	q1	q2	NOTEST	0	0	0	0	1	1	no
XLOC_000761	XLOC_000761	S100A9	chr1:153330329-153333503	q1	q2	OK	3.50228	2.60149	-0.428957	-0.845045	0.1993	0.61976	no
XLOC_000762	XLOC_000762	S100A7A	chr1:153388999-153395701	q1	q2	NOTEST	0	0	0	0	1	1	no
XLOC_000763	XLOC_000763	S100A1	chr1:153591275-153618782	q1	q2	OK	0.9548	1.11003	0.217325	0.0525887	0.93385	0.995882	no
XLOC_000764	XLOC_000764	CHTOP	chr1:153591275-153618782	q1	q2	OK	41.3312	39.3744	-0.0699722	-0.164304	0.7722	0.975002	no
XLOC_000765	XLOC_000765	SNAPIN	chr1:153631129-153643504	q1	q2	OK	35.7924	10.7777	-1.73161	-1.39166	0.06475	0.352014	no
XLOC_000766	XLOC_000766	NPR1	chr1:153650982-153666674	q1	q2	OK	1.10125	1.41507	0.36174	0.797407	0.1692	0.57375	no
XLOC_000767	XLOC_000767	INTS3	chr1:153700566-153747115	q1	q2	OK	26.4439	25.5623	-0.0489198	-0.169502	0.75915	0.972085	no
XLOC_000768	XLOC_000768	SLC27A3	chr1:153747767-153752633	q1	q2	OK	17.2531	14.6579	-0.235175	-0.691572	0.2472	0.683141	no
XLOC_000769	XLOC_000769	-	chr1:153777202-153901157	q1	q2	OK	0.163655	0.354218	1.11398	0.197277	0.73545	0.965463	no
XLOC_000770	XLOC_000770	CREB3L4	chr1:153931574-153950451	q1	q2	OK	30.7078	26.145	-0.232072	-0.325494	0.597	0.926268	no
XLOC_000771	XLOC_000771	RPS27	chr1:153963238-153964631	q1	q2	OK	3524.83	3494.63	-0.0124139	-0.089011	0.9298	0.995843	no
XLOC_000772	XLOC_000772	UBAP2L	chr1:154179182-154243565	q1	q2	OK	76.9814	60.2029	-0.354676	-0.91202	0.0928	0.429433	no
XLOC_000773	XLOC_000773	HAX1	chr1:154245038-154248355	q1	q2	OK	102.41	110.952	0.115581	0.394585	0.4616	0.864498	no
XLOC_000774	XLOC_000774	AQP10	chr1:154293591-154297801	q1	q2	NOTEST	0	0.00621614	inf	0	1	1	no
XLOC_000775	XLOC_000775	ATP8B2	chr1:154298035-154323780	q1	q2	OK	7.2125	7.18081	-0.0063525	-0.0189242	0.9733	0.998572	no
XLOC_000776	XLOC_000776	IL6R	chr1:154377653-154441926	q1	q2	OK	4.18279	3.92167	-0.0929979	-0.2671	0.6537	0.945289	no
XLOC_000777	XLOC_000777	TDRD10	chr1:154474694-154520623	q1	q2	NOTEST	0.0143203	0	-inf	0	1	1	no
XLOC_000778	XLOC_000778	CHRNB2	chr1:154540256-154552472	q1	q2	NOTEST	0.0443584	0.0419687	-0.0798947	0	1	1	no
XLOC_000779	XLOC_000779	CKS1B	chr1:154934773-154955369	q1	q2	OK	156.372	144.695	-0.111967	-0.222352	0.69315	0.954908	no
XLOC_000780	XLOC_000780	MIR4258	chr1:154934773-154955369	q1	q2	NOTEST	0	0	0	0	1	1	no
XLOC_000781	XLOC_000781	FLAD1	chr1:154955769-154965587	q1	q2	OK	25.4538	28.6542	0.170868	0.55011	0.32285	0.763989	no
XLOC_000782	XLOC_000782	LENEP	chr1:154966061-154966791	q1	q2	NOTEST	0.218443	0.0620811	-1.81503	0	1	1	no
XLOC_000783	XLOC_000783	ZBTB7B	chr1:154975105-154991001	q1	q2	OK	13.7263	11.2944	-0.281345	-0.952204	0.12685	0.50099	no
XLOC_000784	XLOC_000784	DCST1	chr1:154991002-155042070	q1	q2	NOTEST	0.0696476	0.0291338	-1.25738	0	1	1	no
XLOC_000785	XLOC_000785	ADAM15	chr1:154991002-155042070	q1	q2	OK	56.419	45.8732	-0.29853	-1.02973	0.0745	0.378028	no
XLOC_000786	XLOC_000786	EFNA4	chr1:154991002-155042070	q1	q2	OK	7.55783	7.52876	-0.00556021	-0.00462769	0.9935	0.999179	no
XLOC_000787	XLOC_000787	EFNA3	chr1:155051347-155060108	q1	q2	OK	2.29494	2.03768	-0.171525	-0.361388	0.5328	0.900869	no
XLOC_000788	XLOC_000788	EFNA1	chr1:155100348-155107386	q1	q2	OK	32.0137	19.2182	-0.736218	-2.2567	0.0001	0.00363818	yes
XLOC_000789	XLOC_000789	SLC50A1	chr1:155108148-155111334	q1	q2	OK	120.452	88.0726	-0.451692	-1.62296	0.0072	0.088774	no
XLOC_000790	XLOC_000790	TRIM46	chr1:155146262-155157447	q1	q2	NOTEST	0.146118	0.0868052	-0.751279	0	1	1	no
XLOC_000791	XLOC_000791	MIR92B	chr1:155164967-155165063	q1	q2	NOTEST	0	0	0	0	1	1	no
XLOC_000792	XLOC_000792	MTX1	chr1:155178489-155197325	q1	q2	OK	19.6442	21.6707	0.141642	0.46121	0.4891	0.879898	no
XLOC_000793	XLOC_000793	-	chr1:155200774-155203997	q1	q2	OK	4.5365	4.81668	0.0864604	0.218291	0.69435	0.955046	no
XLOC_000794	XLOC_000794	HCN3	chr1:155247217-155271225	q1	q2	OK	2.2909	1.85423	-0.305096	-0.751077	0.2183	0.646083	no
XLOC_000795	XLOC_000795	FDPS	chr1:155278538-155300909	q1	q2	OK	244.486	445.859	0.866833	2.88804	5e-05	0.0020124	yes
XLOC_000796	XLOC_000796	RUSC1	chr1:155278538-155300909	q1	q2	OK	44.0352	40.5205	-0.120006	-0.156126	0.78665	0.977014	no
XLOC_000797	XLOC_000797	POU5F1P4	chr1:155305051-155533735	q1	q2	NOTEST	0.00812165	0.0413581	2.34832	0	1	1	no
XLOC_000798	XLOC_000798	ASH1L-AS1	chr1:155305051-155533735	q1	q2	OK	2.18521	2.48496	0.185451	0.108823	0.88055	0.989486	no
XLOC_000799	XLOC_000799	DAP3	chr1:155556453-155708800	q1	q2	OK	97.3782	93.7722	-0.054439	-0.155816	0.7815	0.975819	no
XLOC_000800	XLOC_000800	MSTO1	chr1:155556453-155708800	q1	q2	OK	8.61082	8.41864	-0.0325634	-0.0305334	0.9568	0.998142	no
XLOC_000801	XLOC_000801	MSTO2P	chr1:155715558-155826972	q1	q2	OK	0.547573	0.587211	0.100828	0.0436369	0.9445	0.996241	no
XLOC_000802	XLOC_000802	SYT11	chr1:155829259-155854990	q1	q2	NOTEST	0.00902439	0.0147514	0.708946	0	1	1	no
XLOC_000803	XLOC_000803	RXFP4	chr1:155911479-155912625	q1	q2	NOTEST	0	0	0	0	1	1	no
XLOC_000804	XLOC_000804	LAMTOR2	chr1:156024516-156028301	q1	q2	OK	47.3088	35.6241	-0.409255	-1.17	0.035	0.247476	no
XLOC_000805	XLOC_000805	RAB25	chr1:156030910-156040295	q1	q2	OK	99.3136	99.5145	0.00291511	0.00999819	0.9862	0.998572	no
XLOC_000806	XLOC_000806	LMNA	chr1:156052368-156109880	q1	q2	OK	66.3684	50.7566	-0.386901	-1.35926	0.0188	0.165689	no
XLOC_000807	XLOC_000807	SEMA4A	chr1:156119734-156149271	q1	q2	OK	3.882	3.30778	-0.230938	-0.616878	0.2766	0.717541	no
XLOC_000808	XLOC_000808	SLC25A44	chr1:156163729-156182588	q1	q2	OK	28.2039	32.8349	0.219336	0.770902	0.17345	0.580433	no
XLOC_000809	XLOC_000809	BGLAP,PMF1,PMF1-BGLAP	chr1:156182778-156217908	q1	q2	OK	42.0632	46.1321	0.133213	0.471629	0.47595	0.873215	no
XLOC_000810	XLOC_000810	TMEM79	chr1:156252703-156262234	q1	q2	OK	7.32019	7.80869	0.0931993	0.273989	0.6488	0.943901	no
XLOC_000811	XLOC_000811	TSACC	chr1:156278751-156333913	q1	q2	OK	1.01196	2.15042	1.08747	0.149193	0.80085	0.980958	no
XLOC_000812	XLOC_000812	RHBG	chr1:156337790-156355078	q1	q2	OK	3.06096	1.79843	-0.76725	-1.67759	0.00495	0.0684611	no
XLOC_000813	XLOC_000813	TTC24	chr1:156549518-156571279	q1	q2	NOTEST	0	0	0	0	1	1	no
XLOC_000814	XLOC_000814	APOA1BP	chr1:156549518-156571279	q1	q2	OK	78.3629	73.8494	-0.0855832	-0.23685	0.7265	0.962931	no
XLOC_000815	XLOC_000815	HAPLN2	chr1:156589085-156595517	q1	q2	NOTEST	0	0.00817699	inf	0	1	1	no
XLOC_000816	XLOC_000816	BCAN	chr1:156607333-156629324	q1	q2	OK	3.24864	3.28447	0.0158244	0.0489487	0.9323	0.995878	no
XLOC_000817	XLOC_000817	RRNAD1	chr1:156691680-156706752	q1	q2	OK	5.77335	7.47489	0.372645	0.37275	0.5235	0.895876	no
XLOC_000818	XLOC_000818	PRCC	chr1:156737273-156770609	q1	q2	OK	43.4824	28.4352	-0.612752	-2.34568	0.0004	0.010881	yes
XLOC_000819	XLOC_000819	NTRK1	chr1:156776034-156851642	q1	q2	NOTEST	0	0.00877792	inf	0	1	1	no
XLOC_000820	XLOC_000820	PEAR1	chr1:156863522-156886226	q1	q2	NOTEST	0.0680751	0.0932865	0.45454	0	1	1	no
XLOC_000821	XLOC_000821	LRRC71	chr1:156890423-156902880	q1	q2	NOTEST	0	0	0	0	1	1	no
XLOC_000822	XLOC_000822	ETV3	chr1:157091008-157108383	q1	q2	OK	4.86912	4.86823	-0.000262482	-0.000187456	0.99915	0.999556	no
XLOC_000823	XLOC_000823	CYCSP52	chr1:157091008-157108383	q1	q2	NOTEST	0.0685027	0.0517572	-0.4044	0	1	1	no
XLOC_000824	XLOC_000824	KIRREL	chr1:157963062-158065844	q1	q2	NOTEST	0	0	0	0	1	1	no
XLOC_000825	XLOC_000825	CD1D	chr1:158149736-158156216	q1	q2	NOTEST	0	0	0	0	1	1	no
XLOC_000826	XLOC_000826	CD1A	chr1:158223926-158228058	q1	q2	NOTEST	0	0	0	0	1	1	no
XLOC_000827	XLOC_000827	CD1C	chr1:158259562-158264564	q1	q2	NOTEST	0	0	0	0	1	1	no
XLOC_000828	XLOC_000828	CD1E	chr1:158323485-158327343	q1	q2	NOTEST	0	0	0	0	1	1	no
XLOC_000829	XLOC_000829	OR10K1	chr1:158435351-158436293	q1	q2	NOTEST	0	0	0	0	1	1	no
XLOC_000830	XLOC_000830	OR10R2	chr1:158449667-158450675	q1	q2	NOTEST	0	0	0	0	1	1	no
XLOC_000831	XLOC_000831	OR10Z1	chr1:158576228-158577170	q1	q2	NOTEST	0	0	0	0	1	1	no
XLOC_000832	XLOC_000832	OR6K6	chr1:158724605-158725637	q1	q2	NOTEST	0	0	0	0	1	1	no
XLOC_000833	XLOC_000833	MNDA	chr1:158801167-158819270	q1	q2	NOTEST	0	0	0	0	1	1	no
XLOC_000834	XLOC_000834	PYHIN1	chr1:158901336-158946849	q1	q2	NOTEST	0	0	0	0	1	1	no
XLOC_000835	XLOC_000835	IFI16	chr1:158979681-159024945	q1	q2	NOTEST	0	0	0	0	1	1	no
XLOC_000836	XLOC_000836	CADM3	chr1:159141376-159172932	q1	q2	NOTEST	0.00258417	0	-inf	0	1	1	no
XLOC_000837	XLOC_000837	DARC	chr1:159173802-159176290	q1	q2	NOTEST	0	0	0	0	1	1	no
XLOC_000838	XLOC_000838	FCER1A	chr1:159259503-159278014	q1	q2	NOTEST	0	0	0	0	1	1	no
XLOC_000839	XLOC_000839	OR10J1	chr1:159409511-159410600	q1	q2	NOTEST	0	0	0	0	1	1	no
XLOC_000840	XLOC_000840	APCS	chr1:159557615-159558661	q1	q2	NOTEST	0	0	0	0	1	1	no
XLOC_000841	XLOC_000841	DUSP23	chr1:159750755-159752334	q1	q2	OK	25.062	24.7593	-0.0175265	-0.0405675	0.9452	0.996241	no
XLOC_000842	XLOC_000842	FCRL6	chr1:159772172-159786047	q1	q2	NOTEST	0	0	0	0	1	1	no
XLOC_000843	XLOC_000843	SLAMF8	chr1:159796478-159832447	q1	q2	NOTEST	0	0	0	0	1	1	no
XLOC_000844	XLOC_000844	LOC100505633	chr1:159931013-159948876	q1	q2	NOTEST	0.00684238	0	-inf	0	1	1	no
XLOC_000845	XLOC_000845	KCNJ9	chr1:160051359-160059212	q1	q2	NOTEST	0.00349798	0.00641906	0.875842	0	1	1	no
XLOC_000846	XLOC_000846	ATP1A2	chr1:160085519-160113374	q1	q2	NOTEST	0.0191187	0.00673826	-1.50453	0	1	1	no
XLOC_000847	XLOC_000847	ATP1A4	chr1:160121351-160156767	q1	q2	NOTEST	0.0130322	0.0452858	1.79697	0	1	1	no
XLOC_000848	XLOC_000848	CASQ1	chr1:160160284-160171676	q1	q2	NOTEST	0.0240129	0.0325573	0.43917	0	1	1	no
XLOC_000849	XLOC_000849	PEA15	chr1:160175124-160185162	q1	q2	OK	63.0474	74.5184	0.241162	0.929469	0.10875	0.462791	no
XLOC_000850	XLOC_000850	PEX19	chr1:160246598-160256138	q1	q2	OK	0.180673	0.362572	1.00488	0.148826	0.7548	0.971011	no
XLOC_000851	XLOC_000851	SUMO1P3	chr1:160258376-160328742	q1	q2	NOTEST	0.0162461	0.102968	2.66403	0	1	1	no
XLOC_000852	XLOC_000852	NCSTN	chr1:160258376-160328742	q1	q2	OK	30.62	33.9325	0.14819	0.274406	0.6252	0.934207	no
XLOC_000853	XLOC_000853	NHLH1	chr1:160336860-160342638	q1	q2	NOTEST	0.0380089	0.0310397	-0.292226	0	1	1	no
XLOC_000854	XLOC_000854	VANGL2	chr1:160370363-160398468	q1	q2	NOTEST	0.0103246	0.0266088	1.36581	0	1	1	no
XLOC_000855	XLOC_000855	SLAMF7	chr1:160709076-160724601	q1	q2	NOTEST	0.00968473	0.0042159	-1.19987	0	1	1	no
XLOC_000856	XLOC_000856	LY9	chr1:160765863-160798045	q1	q2	NOTEST	0.00340936	0.00794124	1.21986	0	1	1	no
XLOC_000857	XLOC_000857	KLHDC9	chr1:161068150-161070138	q1	q2	OK	3.97598	3.7237	-0.0945707	-0.189983	0.73485	0.965185	no
XLOC_000858	XLOC_000858	NIT1	chr1:161070345-161102478	q1	q2	OK	9.32266	10.5624	0.180122	0.284703	0.65075	0.944094	no
XLOC_000859	XLOC_000859	UFC1	chr1:161102559-161128646	q1	q2	OK	84.1343	84.5738	0.00751589	0.0245458	0.9629	0.998572	no
XLOC_000860	XLOC_000860	USP21	chr1:161129253-161135516	q1	q2	OK	7.80431	10.7772	0.465635	1.38214	0.01845	0.164172	no
XLOC_000861	XLOC_000861	PPOX	chr1:161136180-161141040	q1	q2	OK	3.07612	3.33548	0.116784	0.282477	0.64305	0.942811	no
XLOC_000862	XLOC_000862	NDUFS2	chr1:161169104-161184184	q1	q2	OK	62.1458	66.5628	0.0990606	0.354996	0.51765	0.893544	no
XLOC_000863	XLOC_000863	FCER1G	chr1:161185086-161189038	q1	q2	NOTEST	0.117437	0.120942	0.0424276	0	1	1	no
XLOC_000864	XLOC_000864	TOMM40L	chr1:161195794-161208000	q1	q2	OK	6.1349	5.98268	-0.0362464	-0.0912333	0.8637	0.98919	no
XLOC_000865	XLOC_000865	PCP4L1	chr1:161228516-161255240	q1	q2	NOTEST	0.0635214	0.222562	1.8089	0	1	1	no
XLOC_000866	XLOC_000866	SDHC	chr1:161284165-161337673	q1	q2	OK	60.6959	61.0149	0.00756437	0.0313638	0.9593	0.998572	no
XLOC_000867	XLOC_000867	FCGR2A	chr1:161475204-161489360	q1	q2	NOTEST	0.02103	0.0135708	-0.631938	0	1	1	no
XLOC_000868	XLOC_000868	HSPA6	chr1:161494035-161496687	q1	q2	NOTEST	0.132817	0.25951	0.966351	0	1	1	no
XLOC_000869	XLOC_000869	FCGR2C	chr1:161551128-161571010	q1	q2	NOTEST	0.012878	0.00534377	-1.26898	0	1	1	no
XLOC_000870	XLOC_000870	HSPA7	chr1:161575848-161578341	q1	q2	NOTEST	0	0.00826783	inf	0	1	1	no
XLOC_000871	XLOC_000871	FCGR2B	chr1:161632904-161648444	q1	q2	NOTEST	0.0296262	0	-inf	0	1	1	no
XLOC_000872	XLOC_000872	FCRLA	chr1:161676761-161684142	q1	q2	NOTEST	0	0.00685446	inf	0	1	1	no
XLOC_000873	XLOC_000873	FCRLB	chr1:161692456-161697993	q1	q2	OK	1.14259	1.36785	0.259605	0.518474	0.43015	0.843763	no
XLOC_000874	XLOC_000874	DUSP12	chr1:161718341-161726952	q1	q2	OK	21.0043	24.9044	0.245717	0.659073	0.24115	0.67579	no
XLOC_000875	XLOC_000875	ATF6	chr1:161736021-161933860	q1	q2	OK	22.0894	23.6317	0.0973675	0.277238	0.6127	0.930704	no
XLOC_000876	XLOC_000876	C1orf226,NOS1AP	chr1:162039580-162356609	q1	q2	OK	8.72982	7.23558	-0.270844	-0.853527	0.1302	0.508644	no
XLOC_000877	XLOC_000877	MIR4654	chr1:162039580-162356609	q1	q2	NOTEST	0	0	0	0	1	1	no
XLOC_000878	XLOC_000878	MIR556	chr1:162039580-162356609	q1	q2	NOTEST	0	0	0	0	1	1	no
XLOC_000879	XLOC_000879	UHMK1	chr1:162466963-162499419	q1	q2	OK	25.1571	33.0931	0.395565	1.64603	0.0094	0.105587	no
XLOC_000880	XLOC_000880	UAP1	chr1:162531295-162569633	q1	q2	OK	21.8173	20.9531	-0.0583098	-0.188205	0.7356	0.965463	no
XLOC_000881	XLOC_000881	DDR2	chr1:162570641-162750567	q1	q2	NOTEST	0.0902935	0.115062	0.349717	0	1	1	no
XLOC_000882	XLOC_000882	HSD17B7	chr1:162760495-162782608	q1	q2	OK	11.2372	11.1582	-0.0101863	-0.0315642	0.961	0.998572	no
XLOC_000883	XLOC_000883	RGS4	chr1:163038395-163046592	q1	q2	NOTEST	0	0	0	0	1	1	no
XLOC_000884	XLOC_000884	NUF2	chr1:163291722-163325553	q1	q2	OK	12.6164	13.1036	0.0546684	0.155222	0.77845	0.975819	no
XLOC_000885	XLOC_000885	PBX1	chr1:164528596-164821060	q1	q2	OK	17.5489	22.2649	0.343393	1.30197	0.03025	0.225896	no
XLOC_000886	XLOC_000886	LRRC52	chr1:165446078-165551341	q1	q2	NOTEST	0	0	0	0	1	1	no
XLOC_000887	XLOC_000887	MGST3	chr1:165600090-165625372	q1	q2	OK	17.3519	14.907	-0.2191	-0.680073	0.2719	0.713237	no
XLOC_000888	XLOC_000888	LOC440700	chr1:165667986-165679199	q1	q2	NOTEST	0	0.00969163	inf	0	1	1	no
XLOC_000889	XLOC_000889	UCK2	chr1:165796731-165880855	q1	q2	OK	21.6452	19.6452	-0.139872	-0.502234	0.37875	0.810437	no
XLOC_000890	XLOC_000890	FMO9P	chr1:166573152-166594473	q1	q2	NOTEST	0	0.0126101	inf	0	1	1	no
XLOC_000891	XLOC_000891	POGK	chr1:166808723-166823820	q1	q2	OK	35.0982	32.771	-0.0989795	-0.36024	0.5228	0.895876	no
XLOC_000892	XLOC_000892	MAEL	chr1:166958518-166991447	q1	q2	NOTEST	0.0059477	0	-inf	0	1	1	no
XLOC_000893	XLOC_000893	DUSP27	chr1:167064086-167098402	q1	q2	NOTEST	0	0	0	0	1	1	no
XLOC_000894	XLOC_000894	POU2F1	chr1:167190065-167396582	q1	q2	OK	4.29327	4.31019	0.00567542	0.0202932	0.97435	0.998572	no
XLOC_000895	XLOC_000895	RCSD1	chr1:167599473-167675486	q1	q2	NOTEST	0	0	0	0	1	1	no
XLOC_000896	XLOC_000896	MPZL1	chr1:167691186-167761156	q1	q2	OK	24.4294	21.7664	-0.166512	-0.625303	0.29395	0.737048	no
XLOC_000897	XLOC_000897	DCAF6	chr1:167885912-168045083	q1	q2	OK	29.0158	22.4737	-0.3686	-1.09986	0.03935	0.266135	no
XLOC_000898	XLOC_000898	TIPRL	chr1:168148080-168171351	q1	q2	OK	25.5919	20.078	-0.35007	-0.983215	0.09035	0.421529	no
XLOC_000899	XLOC_000899	SFT2D2	chr1:168195251-168222936	q1	q2	OK	19.18	15.1151	-0.343608	-0.643518	0.34155	0.779872	no
XLOC_000900	XLOC_000900	TBX19	chr1:168250277-168283664	q1	q2	NOTEST	0.267585	0.188454	-0.505788	0	1	1	no
XLOC_000901	XLOC_000901	MIR557	chr1:168344761-168344859	q1	q2	NOTEST	0	0	0	0	1	1	no
XLOC_000902	XLOC_000902	XCL1	chr1:168545710-168551315	q1	q2	NOTEST	0	0.00877145	inf	0	1	1	no
XLOC_000903	XLOC_000903	LINC00626	chr1:168756178-168762126	q1	q2	NOTEST	0	0	0	0	1	1	no
XLOC_000904	XLOC_000904	ATP1B1	chr1:169075946-169337186	q1	q2	OK	77.8878	86.1698	0.145785	0.488525	0.4518	0.858538	no
XLOC_000905	XLOC_000905	BLZF1	chr1:169337193-169396670	q1	q2	OK	22.5348	20.794	-0.115987	-0.419299	0.49565	0.882132	no
XLOC_000906	XLOC_000906	C1orf112	chr1:169754017-169863100	q1	q2	OK	14.4853	16.5138	0.189075	0.421328	0.51155	0.891681	no
XLOC_000907	XLOC_000907	SCYL3	chr1:169754017-169863100	q1	q2	OK	0.448182	0.340642	-0.395828	-0.160828	0.79585	0.97985	no
XLOC_000908	XLOC_000908	METTL11B	chr1:170115187-170136923	q1	q2	NOTEST	0	0	0	0	1	1	no
XLOC_000909	XLOC_000909	GORAB	chr1:170501262-170522974	q1	q2	OK	4.25047	6.23827	0.553523	1.48632	0.0087	0.100397	no
XLOC_000910	XLOC_000910	PRRX1	chr1:170633312-170708541	q1	q2	NOTEST	0	0	0	0	1	1	no
XLOC_000911	XLOC_000911	MROH9	chr1:170904611-171033906	q1	q2	NOTEST	0.0041442	0	-inf	0	1	1	no
XLOC_000912	XLOC_000912	FMO3	chr1:171060017-171086959	q1	q2	NOTEST	0	0	0	0	1	1	no
XLOC_000913	XLOC_000913	MIR1295B	chr1:171060017-171086959	q1	q2	NOTEST	0	0	0	0	1	1	no
XLOC_000914	XLOC_000914	FMO6P	chr1:171106878-171130702	q1	q2	NOTEST	0	0	0	0	1	1	no
XLOC_000915	XLOC_000915	FMO2	chr1:171154387-171181822	q1	q2	NOTEST	0.00569038	0.00201014	-1.50123	0	1	1	no
XLOC_000916	XLOC_000916	FMO1	chr1:171217662-171341678	q1	q2	NOTEST	0.0243361	0.00549872	-2.14593	0	1	1	no
XLOC_000917	XLOC_000917	FMO4	chr1:171217662-171341678	q1	q2	OK	1.70519	1.6741	-0.0265491	-0.0532274	0.9291	0.995663	no
XLOC_000918	XLOC_000918	PRRC2C	chr1:171453988-171562650	q1	q2	OK	41.5959	54.185	0.381452	1.35808	0.00955	0.106785	no
XLOC_000919	XLOC_000919	METTL13	chr1:171750760-171766856	q1	q2	OK	32.5059	28.2252	-0.203716	-0.717474	0.20555	0.62879	no
XLOC_000920	XLOC_000920	DNM3	chr1:171810620-172381857	q1	q2	OK	0.416084	1.24343	1.57938	1.97598	0.00045	0.0117645	yes
XLOC_000921	XLOC_000921	MIR3120	chr1:171810620-172381857	q1	q2	NOTEST	0	0	0	0	1	1	no
XLOC_000922	XLOC_000922	C1orf105	chr1:172389827-172437969	q1	q2	NOTEST	0.223795	0.134983	-0.729402	0	1	1	no
XLOC_000923	XLOC_000923	SUCO	chr1:172501759-172580973	q1	q2	OK	33.6688	30.1453	-0.159476	-0.59599	0.2902	0.73262	no
XLOC_000924	XLOC_000924	FASLG	chr1:172628184-172636012	q1	q2	NOTEST	0.00447633	0	-inf	0	1	1	no
XLOC_000925	XLOC_000925	PRDX6	chr1:173446485-173457946	q1	q2	OK	200.374	185.659	-0.110039	-0.428315	0.4527	0.859348	no
XLOC_000926	XLOC_000926	LOC730159	chr1:173577474-173639001	q1	q2	NOTEST	0	0	0	0	1	1	no
XLOC_000927	XLOC_000927	KLHL20	chr1:173684079-173755840	q1	q2	OK	10.7059	10.6063	-0.0134861	-0.0424129	0.937	0.995882	no
XLOC_000928	XLOC_000928	DARS2	chr1:173793796-173827682	q1	q2	OK	62.7674	51.2755	-0.291745	-1.14564	0.0598	0.338784	no
XLOC_000929	XLOC_000929	GAS5-AS1	chr1:173830214-173872672	q1	q2	OK	8.77605	8.17084	-0.103088	-0.136005	0.82345	0.983818	no
XLOC_000930	XLOC_000930	ZBTB37	chr1:173830214-173872672	q1	q2	OK	3.90964	4.07262	0.0589212	0.0516395	0.9266	0.995404	no
XLOC_000931	XLOC_000931	RABGAP1L	chr1:174128095-174965220	q1	q2	OK	7.5883	6.87509	-0.142399	-0.379649	0.4992	0.884101	no
XLOC_000932	XLOC_000932	GPR52	chr1:174128095-174965220	q1	q2	NOTEST	0.0373223	0.0476119	0.351284	0	1	1	no
XLOC_000933	XLOC_000933	CACYBP	chr1:174968570-174992591	q1	q2	OK	66.7013	65.8899	-0.0176571	-0.0643195	0.91355	0.992939	no
XLOC_000934	XLOC_000934	TNN	chr1:175036993-175117202	q1	q2	NOTEST	0.00153644	0.00208204	0.438402	0	1	1	no
XLOC_000935	XLOC_000935	PAPPA2	chr1:176432306-176811970	q1	q2	NOTEST	0.00727014	0.00239835	-1.59994	0	1	1	no
XLOC_000936	XLOC_000936	FAM5B	chr1:177140632-177251558	q1	q2	OK	0.3375	0.245677	-0.458123	-0.701619	0.20895	0.633628	no
XLOC_000937	XLOC_000937	RASAL2	chr1:178060642-178448855	q1	q2	OK	2.58851	3.22552	0.31741	0.991544	0.08305	0.40168	no
XLOC_000938	XLOC_000938	TEX35	chr1:178482211-178492635	q1	q2	NOTEST	0	0	0	0	1	1	no
XLOC_000939	XLOC_000939	C1orf220	chr1:178511913-178520837	q1	q2	OK	0.779265	1.01777	0.385232	0.633841	0.2728	0.713709	no
XLOC_000940	XLOC_000940	MIR4424	chr1:178646883-178646969	q1	q2	NOTEST	0	0	0	0	1	1	no
XLOC_000941	XLOC_000941	RALGPS2	chr1:178694299-178891705	q1	q2	OK	13.5097	17.1842	0.347083	1.314	0.0334	0.239375	no
XLOC_000942	XLOC_000942	FAM20B	chr1:178994835-179045723	q1	q2	OK	28.6369	28.6828	0.00230925	0.00869164	0.98925	0.998684	no
XLOC_000943	XLOC_000943	TOR3A	chr1:179049797-179067123	q1	q2	OK	78.3701	86.4146	0.140973	0.460756	0.40625	0.82846	no
XLOC_000944	XLOC_000944	SOAT1	chr1:179250298-179327814	q1	q2	OK	11.2193	10.6569	-0.0741944	-0.283375	0.6433	0.942864	no
XLOC_000945	XLOC_000945	AXDND1	chr1:179334854-179545084	q1	q2	NOTEST	0.0240988	0.0538612	1.16028	0	1	1	no
XLOC_000946	XLOC_000946	TDRD5	chr1:179560747-179660632	q1	q2	OK	2.98909	2.46014	-0.280964	-0.660385	0.2269	0.657165	no
XLOC_000947	XLOC_000947	FAM163A	chr1:179712297-179785333	q1	q2	NOTEST	0.00365126	0.00734129	1.00764	0	1	1	no
XLOC_000948	XLOC_000948	TOR1AIP1	chr1:179851176-179889962	q1	q2	OK	25.3254	25.7885	0.0261435	0.0944294	0.86575	0.98919	no
XLOC_000949	XLOC_000949	CEP350	chr1:179923907-180084015	q1	q2	OK	12.241	12.6087	0.042704	0.150745	0.78605	0.976842	no
XLOC_000950	XLOC_000950	QSOX1	chr1:180123967-180173965	q1	q2	OK	143.227	112.757	-0.345094	-1.30471	0.03365	0.240699	no
XLOC_000951	XLOC_000951	LHX4	chr1:180199391-180250552	q1	q2	OK	3.29957	4.46483	0.436326	0.748824	0.2235	0.653468	no
XLOC_000952	XLOC_000952	XPR1	chr1:180601145-180868135	q1	q2	OK	20.5066	15.6344	-0.391358	-1.00905	0.08	0.392585	no
XLOC_000953	XLOC_000953	KIAA1614	chr1:180882312-180918490	q1	q2	OK	0.26934	0.609645	1.17854	1.94285	0.0013	0.0256373	yes
XLOC_000954	XLOC_000954	MR1	chr1:181002560-181031074	q1	q2	OK	3.81015	3.18441	-0.258822	-0.808271	0.1631	0.565691	no
XLOC_000955	XLOC_000955	IER5	chr1:181055807-181061560	q1	q2	OK	24.3101	23.5817	-0.0438844	-0.173315	0.7992	0.980725	no
XLOC_000956	XLOC_000956	GM140	chr1:181205523-181207740	q1	q2	NOTEST	0	0	0	0	1	1	no
XLOC_000957	XLOC_000957	CACNA1E	chr1:181452685-181775921	q1	q2	NOTEST	0	0	0	0	1	1	no
XLOC_000958	XLOC_000958	LINC00272	chr1:182376755-182383948	q1	q2	NOTEST	0.0108802	0	-inf	0	1	1	no
XLOC_000959	XLOC_000959	RGSL1	chr1:182419255-182529732	q1	q2	NOTEST	0	0.00280599	inf	0	1	1	no
XLOC_000960	XLOC_000960	LOC284648	chr1:182584274-182585764	q1	q2	NOTEST	0.107936	0.113749	0.0756821	0	1	1	no
XLOC_000961	XLOC_000961	NPL	chr1:182758583-182799729	q1	q2	OK	0.796996	0.282365	-1.49701	-2.52747	0.0001	0.00363818	yes
XLOC_000962	XLOC_000962	DHX9	chr1:182808438-182857117	q1	q2	OK	104.053	122.33	0.233459	0.881247	0.10965	0.464613	no
XLOC_000963	XLOC_000963	LAMC1	chr1:182992594-183114736	q1	q2	OK	54.9582	55.136	0.00465981	0.0158798	0.97685	0.998572	no
XLOC_000964	XLOC_000964	LAMC2	chr1:183155173-183387634	q1	q2	OK	4.58498	7.455	0.701293	1.95889	0.0004	0.010881	yes
XLOC_000965	XLOC_000965	SMG7	chr1:183441505-183523417	q1	q2	OK	49.5779	37.3599	-0.408205	-1.52321	0.00675	0.0859519	no
XLOC_000966	XLOC_000966	RGL1	chr1:183605207-183897666	q1	q2	OK	0.562305	0.999192	0.829409	1.68175	0.00255	0.0417584	yes
XLOC_000967	XLOC_000967	TSEN15	chr1:184020810-184043344	q1	q2	OK	13.6187	21.2063	0.638898	2.11225	0.00075	0.0173369	yes
XLOC_000968	XLOC_000968	C1orf21	chr1:184356096-184598155	q1	q2	OK	13.3456	9.22753	-0.532349	-1.04668	0.12795	0.503449	no
XLOC_000969	XLOC_000969	RNF2	chr1:185014550-185071850	q1	q2	OK	7.61823	7.10283	-0.10106	-0.322169	0.59435	0.926069	no
XLOC_000970	XLOC_000970	SWT1	chr1:185087217-185260913	q1	q2	OK	1.73785	5.44153	1.64671	2.24644	0.00085	0.0190521	yes
XLOC_000971	XLOC_000971	HMCN1	chr1:185703648-186446655	q1	q2	OK	4.60886	5.66169	0.296821	0.304339	0.5758	0.918167	no
XLOC_000972	XLOC_000972	PRG4	chr1:185703648-186446655	q1	q2	NOTEST	0.0679483	0.0309468	-1.13465	0	1	1	no
XLOC_000973	XLOC_000973	C1orf27	chr1:185703648-186446655	q1	q2	OK	13.5476	13.6745	0.0134455	0.0160643	0.97705	0.998572	no
XLOC_000974	XLOC_000974	OCLM	chr1:185703648-186446655	q1	q2	OK	0.453499	0.423316	-0.0993646	-0.0106064	0.71125	0.96023	no
XLOC_000975	XLOC_000975	PLA2G4A	chr1:186798031-186958113	q1	q2	NOTEST	0.0135878	0	-inf	0	1	1	no
XLOC_000976	XLOC_000976	LOC440704	chr1:190594019-190770788	q1	q2	NOTEST	0	0	0	0	1	1	no
XLOC_000977	XLOC_000977	RGS18	chr1:192127591-192154945	q1	q2	NOTEST	0	0	0	0	1	1	no
XLOC_000978	XLOC_000978	RGS21	chr1:192286121-192336414	q1	q2	NOTEST	0	0	0	0	1	1	no
XLOC_000979	XLOC_000979	RGS1	chr1:192544856-192549159	q1	q2	NOTEST	0	0	0	0	1	1	no
XLOC_000980	XLOC_000980	RGS13	chr1:192605267-192629440	q1	q2	NOTEST	0	0	0	0	1	1	no
XLOC_000981	XLOC_000981	RGS2	chr1:192778168-192781407	q1	q2	OK	0.188801	0.330977	0.809864	0.998617	0.09165	0.426382	no
XLOC_000982	XLOC_000982	TROVE2	chr1:192981495-193075244	q1	q2	OK	14.2995	15.0026	0.0692521	0.157998	0.79905	0.980725	no
XLOC_000983	XLOC_000983	CDC73	chr1:193091087-193223942	q1	q2	OK	39.2609	32.8307	-0.258048	-0.858577	0.15205	0.546189	no
XLOC_000984	XLOC_000984	MIR1278	chr1:193091087-193223942	q1	q2	NOTEST	0	0	0	0	1	1	no
XLOC_000985	XLOC_000985	CFH	chr1:196621007-196716634	q1	q2	NOTEST	0.00874104	0.0017462	-2.32358	0	1	1	no
XLOC_000986	XLOC_000986	CFHR3	chr1:196743929-196763203	q1	q2	NOTEST	0.0904588	0.0493406	-0.874485	0	1	1	no
XLOC_000987	XLOC_000987	CFHR1	chr1:196788860-196801319	q1	q2	NOTEST	0	0	0	0	1	1	no
XLOC_000988	XLOC_000988	CFHR4	chr1:196857143-196887843	q1	q2	NOTEST	0	0.0219432	inf	0	1	1	no
XLOC_000989	XLOC_000989	CFHR2	chr1:196912933-196928356	q1	q2	NOTEST	0	0	0	0	1	1	no
XLOC_000990	XLOC_000990	CFHR5	chr1:196946666-196978803	q1	q2	NOTEST	0.0205093	0.0142983	-0.520434	0	1	1	no
XLOC_000991	XLOC_000991	CRB1	chr1:197170591-197447585	q1	q2	NOTEST	0	0	0	0	1	1	no
XLOC_000992	XLOC_000992	C1orf53	chr1:197871681-197876498	q1	q2	OK	2.81788	3.66678	0.379905	0.544991	0.3504	0.788484	no
XLOC_000993	XLOC_000993	LHX9	chr1:197881634-197899273	q1	q2	NOTEST	0	0.0103862	inf	0	1	1	no
XLOC_000994	XLOC_000994	NEK7	chr1:198126107-198291548	q1	q2	OK	16.096	18.3644	0.190204	0.730052	0.24805	0.6837	no
XLOC_000995	XLOC_000995	PTPRC	chr1:198608097-198726605	q1	q2	NOTEST	0	0.00878876	inf	0	1	1	no
XLOC_000996	XLOC_000996	LOC100131234	chr1:198777131-198906558	q1	q2	NOTEST	0.152067	0.225553	0.568765	0	1	1	no
XLOC_000997	XLOC_000997	NR5A2	chr1:199996729-200146550	q1	q2	OK	0.700617	0.440735	-0.668714	-1.37976	0.01755	0.15894	no
XLOC_000998	XLOC_000998	CAMSAP2	chr1:200708387-200829918	q1	q2	OK	28.7831	31.0868	0.111081	0.415297	0.46665	0.867685	no
XLOC_000999	XLOC_000999	GPR25	chr1:200842082-200843306	q1	q2	NOTEST	0	0	0	0	1	1	no
XLOC_001000	XLOC_001000	C1orf106	chr1:200860589-200884865	q1	q2	OK	5.61533	8.59442	0.614029	1.85119	0.00215	0.037318	yes
XLOC_001001	XLOC_001001	IGFN1	chr1:201096244-201198080	q1	q2	NOTEST	0.0279297	0.0288389	0.0462149	0	1	1	no
XLOC_001002	XLOC_001002	PKP1	chr1:201252579-201302121	q1	q2	OK	6.8083	5.50925	-0.30544	-0.928927	0.0948	0.43299	no
XLOC_001003	XLOC_001003	TNNI1	chr1:201368812-201390874	q1	q2	OK	2.60338	2.96428	0.1873	0.341094	0.55705	0.912211	no
XLOC_001004	XLOC_001004	RPS10P7	chr1:201476422-201552877	q1	q2	OK	2.18461	2.03704	-0.1009	-0.196608	0.72285	0.962218	no
XLOC_001005	XLOC_001005	NAV1	chr1:201559762-201993005	q1	q2	OK	0.67894	0.769468	0.180577	0.0433952	0.92135	0.994241	no
XLOC_001006	XLOC_001006	MIR5191	chr1:201559762-201993005	q1	q2	NOTEST	0	0	0	0	1	1	no
XLOC_001007	XLOC_001007	NAV1	chr1:201559762-201993005	q1	q2	OK	0.35483	0.529745	0.578172	0.0963821	0.87555	0.989486	no
XLOC_001008	XLOC_001008	MIR1231	chr1:201559762-201993005	q1	q2	NOTEST	0	0	0	0	1	1	no
XLOC_001009	XLOC_001009	IPO9	chr1:201559762-201993005	q1	q2	OK	9.37957	10.4492	0.155805	0.304116	0.58065	0.919762	no
XLOC_001010	XLOC_001010	SHISA4	chr1:201559762-201993005	q1	q2	OK	2.29229	3.57075	0.639436	0.245026	0.68805	0.953652	no
XLOC_001011	XLOC_001011	TIMM17A	chr1:201559762-201993005	q1	q2	OK	42.2081	37.0982	-0.186169	-0.286039	0.62055	0.932443	no
XLOC_001012	XLOC_001012	RNPEP	chr1:201559762-201993005	q1	q2	OK	51.6025	54.1016	0.0682292	0.136553	0.81215	0.982418	no
XLOC_001013	XLOC_001013	ELF3	chr1:201559762-201993005	q1	q2	OK	29.6145	22.1639	-0.418094	-0.606262	0.28405	0.725147	no
XLOC_001014	XLOC_001014	GPR37L1	chr1:202027904-202113871	q1	q2	OK	3.53335	2.13028	-0.729994	-1.15484	0.06415	0.350948	no
XLOC_001015	XLOC_001015	PTPRVP	chr1:202137178-202158577	q1	q2	NOTEST	0.0565088	0.0335582	-0.751808	0	1	1	no
XLOC_001016	XLOC_001016	LGR6	chr1:202163117-202288889	q1	q2	NOTEST	0.101347	0.0480218	-1.07754	0	1	1	no
XLOC_001017	XLOC_001017	PPP1R12B	chr1:202317829-202557885	q1	q2	OK	4.88968	3.79714	-0.364827	-1.06402	0.05915	0.337468	no
XLOC_001018	XLOC_001018	KDM5B-AS1,LOC641515	chr1:202780073-202796119	q1	q2	OK	3.09437	2.59278	-0.25515	-0.611481	0.43425	0.846661	no
XLOC_001019	XLOC_001019	LOC148709	chr1:202830881-202858385	q1	q2	OK	1.78452	1.87201	0.0690504	0.0571116	0.92605	0.995369	no
XLOC_001020	XLOC_001020	TMEM183A	chr1:202976533-202993197	q1	q2	OK	130.739	118.249	-0.144861	-0.554368	0.33145	0.771729	no
XLOC_001021	XLOC_001021	PPFIA4	chr1:203020310-203047864	q1	q2	OK	0.290754	0.472337	0.700019	1.03283	0.06385	0.349955	no
XLOC_001022	XLOC_001022	ADORA1	chr1:203096835-203136533	q1	q2	NOTEST	0.171599	0.130765	-0.392065	0	1	1	no
XLOC_001023	XLOC_001023	BTG2	chr1:203274663-203278729	q1	q2	OK	22.2635	14.8247	-0.586675	-1.98062	0.0009	0.0198121	yes
XLOC_001024	XLOC_001024	PRELP	chr1:203444882-203460479	q1	q2	NOTEST	0.018383	0.0103189	-0.833079	0	1	1	no
XLOC_001025	XLOC_001025	OPTC	chr1:203463270-203478077	q1	q2	NOTEST	0.00785178	0.0222033	1.49968	0	1	1	no
XLOC_001026	XLOC_001026	ATP2B4	chr1:203595914-203713209	q1	q2	OK	5.38597	4.57084	-0.236748	-0.76044	0.17915	0.589228	no
XLOC_001027	XLOC_001027	SNORA77	chr1:203595914-203713209	q1	q2	NOTEST	4.16908	0	-inf	0	1	1	no
XLOC_001028	XLOC_001028	LINC00260	chr1:203595914-203713209	q1	q2	NOTEST	0.0335539	0.0953989	1.50749	0	1	1	no
XLOC_001029	XLOC_001029	LAX1	chr1:203734283-203745480	q1	q2	NOTEST	0.00848866	0	-inf	0	1	1	no
XLOC_001030	XLOC_001030	ZBED6,ZC3H11A	chr1:203764510-203823256	q1	q2	OK	61.3373	69.7373	0.185166	0.611766	0.2814	0.722754	no
XLOC_001031	XLOC_001031	SNRPE	chr1:203830719-203840280	q1	q2	OK	110.305	117.52	0.0914135	0.351879	0.5589	0.912211	no
XLOC_001032	XLOC_001032	SOX13	chr1:204042245-204097241	q1	q2	OK	8.56813	10.9992	0.360343	1.16414	0.04315	0.282396	no
XLOC_001033	XLOC_001033	MDM4	chr1:204485506-204527809	q1	q2	OK	15.9055	19.0052	0.256874	0.510867	0.3762	0.808827	no
XLOC_001034	XLOC_001034	NFASC	chr1:204797781-204991950	q1	q2	NOTEST	0.0694386	0.0296698	-1.22674	0	1	1	no
XLOC_001035	XLOC_001035	CNTN2	chr1:205012339-205047171	q1	q2	NOTEST	0.00357565	0.00970542	1.44058	0	1	1	no
XLOC_001036	XLOC_001036	TMCC2	chr1:205197037-205242471	q1	q2	NOTEST	0.0869644	0.213635	1.29665	0	1	1	no
XLOC_001037	XLOC_001037	LEMD1-AS1	chr1:205342379-205391214	q1	q2	NOTEST	0.00354981	0	-inf	0	1	1	no
XLOC_001038	XLOC_001038	CDK18	chr1:205473683-205501921	q1	q2	OK	6.18811	5.66179	-0.128238	-0.366012	0.52265	0.895876	no
XLOC_001039	XLOC_001039	MFSD4	chr1:205538111-205572046	q1	q2	NOTEST	0.19116	0.287737	0.589968	0	1	1	no
XLOC_001040	XLOC_001040	LOC284581	chr1:205758219-205865795	q1	q2	OK	2.96958	3.2126	0.113482	0.144619	0.7953	0.979643	no
XLOC_001041	XLOC_001041	FAM72A	chr1:206138910-206155074	q1	q2	OK	6.1976	5.86734	-0.0790037	-0.232387	0.72055	0.961971	no
XLOC_001042	XLOC_001042	AVPR1B	chr1:206224282-206231482	q1	q2	NOTEST	0	0	0	0	1	1	no
XLOC_001043	XLOC_001043	CTSE	chr1:206317458-206332104	q1	q2	NOTEST	0.0921016	0.24	1.38174	0	1	1	no
XLOC_001044	XLOC_001044	SRGAP2,SRGAP2C,SRGAP2D	chr1:206511415-206637783	q1	q2	OK	19.6907	19.0375	-0.0486744	-0.161073	0.7826	0.975819	no
XLOC_001045	XLOC_001045	IKBKE	chr1:206643585-206670223	q1	q2	OK	5.59979	3.98105	-0.492224	-1.33774	0.0149	0.142729	no
XLOC_001046	XLOC_001046	RASSF5	chr1:206680878-206762616	q1	q2	OK	0.95937	1.3974	0.542591	1.21056	0.03915	0.265147	no
XLOC_001047	XLOC_001047	DYRK3	chr1:206808880-206827520	q1	q2	OK	0.594624	1.00522	0.757468	1.27966	0.02385	0.192929	no
XLOC_001048	XLOC_001048	MAPKAPK2	chr1:206858364-206907630	q1	q2	OK	63.2241	60.9119	-0.0537512	-0.201526	0.7297	0.96413	no
XLOC_001049	XLOC_001049	IL19	chr1:206972214-207016326	q1	q2	NOTEST	0	0	0	0	1	1	no
XLOC_001050	XLOC_001050	IL20	chr1:207039153-207042568	q1	q2	NOTEST	0.00874323	0.00987117	0.175055	0	1	1	no
XLOC_001051	XLOC_001051	IL24	chr1:207070787-207095378	q1	q2	NOTEST	0.0221368	0.0114827	-0.946989	0	1	1	no
XLOC_001052	XLOC_001052	PFKFB2	chr1:207226619-207254368	q1	q2	OK	11.0745	14.8366	0.421924	1.45073	0.0124	0.127995	no
XLOC_001053	XLOC_001053	C4BPB	chr1:207262211-207273337	q1	q2	NOTEST	0	0	0	0	1	1	no
XLOC_001054	XLOC_001054	C4BPA	chr1:207277606-207318317	q1	q2	NOTEST	0	0	0	0	1	1	no
XLOC_001055	XLOC_001055	CD55	chr1:207494779-207534311	q1	q2	OK	65.1609	51.4058	-0.342076	-1.12967	0.04625	0.293392	no
XLOC_001056	XLOC_001056	CR2	chr1:207627644-207663240	q1	q2	NOTEST	0.0382635	0.0471869	0.302417	0	1	1	no
XLOC_001057	XLOC_001057	CR1	chr1:207669472-207815110	q1	q2	NOTEST	0.00566645	0.00849087	0.583468	0	1	1	no
XLOC_001058	XLOC_001058	CR1L	chr1:207818457-207968861	q1	q2	NOTEST	0	0	0	0	1	1	no
XLOC_001059	XLOC_001059	CD46	chr1:207818457-207968861	q1	q2	OK	85.94	85.2797	-0.0111289	-0.04432	0.94155	0.996241	no
XLOC_001060	XLOC_001060	LOC148696	chr1:207991723-207995941	q1	q2	NOTEST	0.0110618	0.0349625	1.66022	0	1	1	no
XLOC_001061	XLOC_001061	MIR205HG	chr1:209602167-209605892	q1	q2	OK	0.189498	0.323574	0.771918	0.29237	0.48745	0.878814	no
XLOC_001062	XLOC_001062	CAMK1G	chr1:209757044-209787284	q1	q2	NOTEST	0.0299862	0.0124012	-1.27381	0	1	1	no
XLOC_001063	XLOC_001063	G0S2	chr1:209848669-209849735	q1	q2	NOTEST	0	0	0	0	1	1	no
XLOC_001064	XLOC_001064	HSD11B1	chr1:209859524-209908295	q1	q2	NOTEST	0	0	0	0	1	1	no
XLOC_001065	XLOC_001065	TRAF3IP3	chr1:209929393-209957890	q1	q2	OK	0.206056	0.303465	0.558491	0.479865	0.39625	0.821313	no
XLOC_001066	XLOC_001066	DIEXF	chr1:210001256-210030910	q1	q2	OK	16.1299	16.3111	0.0161176	0.0256305	0.9625	0.998572	no
XLOC_001067	XLOC_001067	SYT14	chr1:210111518-210337633	q1	q2	NOTEST	0	0.00223555	inf	0	1	1	no
XLOC_001068	XLOC_001068	SERTAD4	chr1:210404803-210420164	q1	q2	OK	4.01089	3.4135	-0.23267	-0.541561	0.359	0.796095	no
XLOC_001069	XLOC_001069	HHAT	chr1:210501595-210849794	q1	q2	OK	1.0651	1.20551	0.178651	0.303374	0.5775	0.918655	no
XLOC_001070	XLOC_001070	RCOR3	chr1:211432707-211489725	q1	q2	OK	8.2327	6.94687	-0.245002	-0.638394	0.26875	0.710271	no
XLOC_001071	XLOC_001071	TRAF5	chr1:211499956-211548286	q1	q2	OK	6.90973	3.68431	-0.907234	-2.651	5e-05	0.0020124	yes
XLOC_001072	XLOC_001072	LINC00467	chr1:211548585-211608767	q1	q2	OK	10.3605	14.111	0.445737	0.963941	0.07165	0.371606	no
XLOC_001073	XLOC_001073	DTL	chr1:212113740-212280734	q1	q2	OK	12.7323	12.8517	0.0134735	0.031814	0.9582	0.998277	no
XLOC_001074	XLOC_001074	MIR3122	chr1:212113740-212280734	q1	q2	NOTEST	0	0	0	0	1	1	no
XLOC_001075	XLOC_001075	PPP2R5A	chr1:212458878-212535205	q1	q2	OK	16.9908	13.4375	-0.338495	-1.11122	0.05975	0.338784	no
XLOC_001076	XLOC_001076	SNORA16B	chr1:212458878-212535205	q1	q2	NOTEST	0	0	0	0	1	1	no
XLOC_001077	XLOC_001077	NENF	chr1:212606228-212619721	q1	q2	OK	25.0732	26.8945	0.101166	0.270335	0.6204	0.932443	no
XLOC_001078	XLOC_001078	ATF3	chr1:212738675-212794119	q1	q2	OK	9.77615	12.2421	0.324507	0.908257	0.1008	0.446452	no
XLOC_001079	XLOC_001079	FAM71A	chr1:212797788-212800120	q1	q2	NOTEST	0.0143728	0.0129622	-0.149035	0	1	1	no
XLOC_001080	XLOC_001080	TATDN3	chr1:212899494-212997701	q1	q2	OK	2.902	2.60121	-0.157862	-0.279704	0.6396	0.941177	no
XLOC_001081	XLOC_001081	FLVCR1	chr1:213031596-213072705	q1	q2	OK	4.3619	2.48054	-0.814302	-2.38972	0.0001	0.00363818	yes
XLOC_001082	XLOC_001082	VASH2	chr1:213123886-213165070	q1	q2	OK	0.694722	1.16544	0.746369	1.62319	0.00585	0.0775676	no
XLOC_001083	XLOC_001083	RPS6KC1	chr1:213224587-213446918	q1	q2	OK	5.44169	5.38368	-0.015463	-0.0439959	0.93445	0.995882	no
XLOC_001084	XLOC_001084	LINC00538	chr1:214098091-214099996	q1	q2	NOTEST	0	0	0	0	1	1	no
XLOC_001085	XLOC_001085	PROX1	chr1:214161277-214214847	q1	q2	NOTEST	0	0.00126652	inf	0	1	1	no
XLOC_001086	XLOC_001086	SMYD2	chr1:214454564-214510477	q1	q2	OK	14.3563	27.0859	0.915854	2.75559	5e-05	0.0020124	yes
XLOC_001087	XLOC_001087	CENPF	chr1:214776531-214837914	q1	q2	OK	9.75484	11.7786	0.27198	0.911497	0.08795	0.415051	no
XLOC_001088	XLOC_001088	KCNK2	chr1:215178884-215410436	q1	q2	NOTEST	0.114796	0.215847	0.910944	0	1	1	no
XLOC_001089	XLOC_001089	KCTD3	chr1:215740239-215795149	q1	q2	OK	75.9464	68.5636	-0.147538	-0.556607	0.33015	0.770402	no
XLOC_001090	XLOC_001090	-	chr1:217595776-217598848	q1	q2	NOTEST	0.113315	0.152548	0.428922	0	1	1	no
XLOC_001091	XLOC_001091	SPATA17	chr1:217804688-218041263	q1	q2	OK	2.30233	2.86362	0.314742	0.546183	0.31215	0.752776	no
XLOC_001092	XLOC_001092	LINC00210	chr1:218066241-218094146	q1	q2	NOTEST	0	0	0	0	1	1	no
XLOC_001093	XLOC_001093	RRP15	chr1:218458596-218511325	q1	q2	OK	85.2368	79.6193	-0.0983587	-0.251864	0.6396	0.941177	no
XLOC_001094	XLOC_001094	TGFB2	chr1:218517537-218617961	q1	q2	OK	18.8276	8.614	-1.1281	-3.76219	5e-05	0.0020124	yes
XLOC_001095	XLOC_001095	LYPLAL1	chr1:219347191-219414615	q1	q2	OK	15.0286	12.6376	-0.249983	-0.721989	0.32065	0.761578	no
XLOC_001096	XLOC_001096	RNU5F-1	chr1:220046618-220321383	q1	q2	NOTEST	0	0	0	0	1	1	no
XLOC_001097	XLOC_001097	IARS2	chr1:220046618-220321383	q1	q2	OK	73.8254	79.0879	0.0993397	0.239262	0.67345	0.951805	no
XLOC_001098	XLOC_001098	MARK1	chr1:220701567-220837799	q1	q2	NOTEST	0.131488	0.173962	0.403835	0	1	1	no
XLOC_001099	XLOC_001099	C1orf115	chr1:220863627-220872499	q1	q2	OK	5.36737	6.29965	0.231056	0.67294	0.24225	0.676678	no
XLOC_001100	XLOC_001100	MARC2	chr1:220921000-220958148	q1	q2	OK	6.72984	5.29413	-0.346179	-0.868042	0.1213	0.490345	no
XLOC_001101	XLOC_001101	MARC1	chr1:220959468-220987741	q1	q2	OK	46.9193	27.4595	-0.772878	-2.49602	5e-05	0.0020124	yes
XLOC_001102	XLOC_001102	HLX	chr1:221052742-221058400	q1	q2	NOTEST	0	0.00955898	inf	0	1	1	no
XLOC_001103	XLOC_001103	MIA3	chr1:222791443-222841351	q1	q2	OK	16.3875	12.6753	-0.370573	-1.17417	0.0261	0.204305	no
XLOC_001104	XLOC_001104	BROX	chr1:222885905-222908525	q1	q2	OK	22.605	24.2484	0.101244	0.312844	0.58845	0.923776	no
XLOC_001105	XLOC_001105	FAM177B	chr1:222910557-222924002	q1	q2	NOTEST	0.0308992	0	-inf	0	1	1	no
XLOC_001106	XLOC_001106	DISP1	chr1:222988362-223179337	q1	q2	OK	8.79411	8.51144	-0.0471334	-0.106102	0.88855	0.990955	no
XLOC_001107	XLOC_001107	C1orf65	chr1:223566714-223568812	q1	q2	NOTEST	0.0506068	0.0628118	0.311705	0	1	1	no
XLOC_001108	XLOC_001108	CAPN2	chr1:223889294-223963720	q1	q2	OK	29.4279	22.5732	-0.382571	-1.27486	0.01815	0.162678	no
XLOC_001109	XLOC_001109	-	chr1:224181024-224197760	q1	q2	OK	0.387752	0.403737	0.0582813	0.110869	0.857	0.989042	no
XLOC_001110	XLOC_001110	FBXO28	chr1:224301788-224349749	q1	q2	OK	10.3738	7.99291	-0.376157	-1.34276	0.02955	0.222242	no
XLOC_001111	XLOC_001111	DEGS1	chr1:224370909-224381142	q1	q2	OK	31.2903	23.6461	-0.404113	-1.31767	0.03265	0.23664	no
XLOC_001112	XLOC_001112	CNIH4	chr1:224544594-224563695	q1	q2	OK	79.6148	67.0311	-0.248207	-1.0905	0.1674	0.571847	no
XLOC_001113	XLOC_001113	-	chr1:224639527-224647264	q1	q2	NOTEST	0.161458	0.300634	0.89685	0	1	1	no
XLOC_001114	XLOC_001114	CNIH3	chr1:224804178-224928249	q1	q2	NOTEST	0.172035	0.13437	-0.356489	0	1	1	no
XLOC_001115	XLOC_001115	DNAH14	chr1:225117355-225586996	q1	q2	OK	6.86844	4.09882	-0.744775	-1.61845	0.0048	0.0672045	no
XLOC_001116	XLOC_001116	SRP9	chr1:225965514-225978168	q1	q2	OK	166.41	183.953	0.144599	0.58665	0.33835	0.778105	no
XLOC_001117	XLOC_001117	EPHX1	chr1:225997796-226070686	q1	q2	OK	67.7652	62.7073	-0.111911	-0.325286	0.5995	0.927131	no
XLOC_001118	XLOC_001118	H3F3A	chr1:226250407-226259703	q1	q2	OK	193.079	408.651	1.08168	4.50644	5e-05	0.0020124	yes
XLOC_001119	XLOC_001119	MIXL1	chr1:226411382-226413513	q1	q2	NOTEST	0	0	0	0	1	1	no
XLOC_001120	XLOC_001120	C1orf95	chr1:226736500-226797212	q1	q2	OK	0.524166	0.62335	0.250021	0.533168	0.36665	0.801726	no
XLOC_001121	XLOC_001121	PSEN2	chr1:227058272-227083804	q1	q2	OK	7.73693	7.00453	-0.143472	-0.401824	0.48055	0.875504	no
XLOC_001122	XLOC_001122	-	chr1:227084545-227087183	q1	q2	OK	0.362201	0.248522	-0.543415	-0.623884	0.2408	0.675695	no
XLOC_001123	XLOC_001123	ADCK3	chr1:227127937-227175247	q1	q2	OK	9.43457	9.27853	-0.0240603	-0.0680676	0.9025	0.991877	no
XLOC_001124	XLOC_001124	ZNF678	chr1:227751088-227867665	q1	q2	OK	3.14608	3.06818	-0.036175	-0.105124	0.86265	0.98919	no
XLOC_001125	XLOC_001125	SNAP47	chr1:227916239-227969068	q1	q2	OK	10.326	10.3429	0.00236344	0.00482587	0.99235	0.999135	no
XLOC_001126	XLOC_001126	PRSS38	chr1:228003417-228034171	q1	q2	NOTEST	0	0	0	0	1	1	no
XLOC_001127	XLOC_001127	WNT3A	chr1:228194722-228248972	q1	q2	NOTEST	0.0278998	0.0155796	-0.840602	0	1	1	no
XLOC_001128	XLOC_001128	ARF1	chr1:228270360-228286913	q1	q2	OK	182.18	173.458	-0.0707833	-0.279092	0.64065	0.941462	no
XLOC_001129	XLOC_001129	MIR3620	chr1:228270360-228286913	q1	q2	NOTEST	0	0	0	0	1	1	no
XLOC_001130	XLOC_001130	GUK1	chr1:228327784-228336655	q1	q2	OK	55.7585	42.0847	-0.405894	-1.27776	0.0257	0.202353	no
XLOC_001131	XLOC_001131	GJC2	chr1:228337414-228347527	q1	q2	NOTEST	0.126452	0.0741848	-0.769396	0	1	1	no
XLOC_001132	XLOC_001132	IBA57	chr1:228353428-228369993	q1	q2	OK	2.15518	2.44771	0.183628	0.532483	0.3562	0.793797	no
XLOC_001133	XLOC_001133	OBSCN	chr1:228391206-228566575	q1	q2	OK	0.361394	0.443621	0.295755	0.711039	0.2119	0.637989	no
XLOC_001134	XLOC_001134	TRIM17	chr1:228594933-228616819	q1	q2	OK	1.10521	1.30548	0.240265	0.377451	0.5761	0.918167	no
XLOC_001135	XLOC_001135	HIST3H2BB	chr1:228629064-228650847	q1	q2	OK	1.15089	1.2531	0.122752	0.0989784	0.86555	0.98919	no
XLOC_001136	XLOC_001136	RNF187	chr1:228675067-228687563	q1	q2	OK	31.676	31.8817	0.00933892	0.0346384	0.9533	0.997346	no
XLOC_001137	XLOC_001137	-	chr1:228696301-228697825	q1	q2	OK	2.08235	0.923899	-1.17241	-2.34224	0.0093	0.104863	no
XLOC_001138	XLOC_001138	RHOU	chr1:228780393-228882416	q1	q2	OK	7.0393	7.16036	0.0245984	0.0711654	0.9033	0.992008	no
XLOC_001139	XLOC_001139	RAB4A,SPHAR	chr1:229406808-229454060	q1	q2	OK	23.1483	19.9739	-0.212791	-0.686365	0.3028	0.743335	no
XLOC_001140	XLOC_001140	URB2	chr1:229761980-229805837	q1	q2	OK	11.0707	11.1997	0.0167047	0.056978	0.9201	0.993915	no
XLOC_001141	XLOC_001141	GALNT2	chr1:230202955-230417875	q1	q2	OK	27.7794	27.4323	-0.0181392	-0.0479821	0.93155	0.995843	no
XLOC_001142	XLOC_001142	COG2	chr1:230778201-230829731	q1	q2	OK	17.3617	15.9352	-0.123695	-0.412299	0.4556	0.861673	no
XLOC_001143	XLOC_001143	CAPN9	chr1:230882919-230939373	q1	q2	OK	11.795	10.6529	-0.14692	-0.418996	0.44025	0.850501	no
XLOC_001144	XLOC_001144	C1orf198	chr1:230972864-231014762	q1	q2	OK	0.353264	0.58753	0.733915	0.271515	0.63735	0.940301	no
XLOC_001145	XLOC_001145	ARV1	chr1:231114822-231136479	q1	q2	OK	10.4427	10.7196	0.0377539	0.103669	0.8587	0.98919	no
XLOC_001146	XLOC_001146	TRIM67	chr1:231298673-231357314	q1	q2	NOTEST	0.0149405	0.02065	0.466912	0	1	1	no
XLOC_001147	XLOC_001147	GNPAT	chr1:231359508-231413719	q1	q2	OK	16.6775	10.3959	-0.68189	-1.76831	0.00225	0.038157	yes
XLOC_001148	XLOC_001148	SPRTN	chr1:231464400-231490769	q1	q2	OK	5.3096	6.57284	0.307914	0.643079	0.2824	0.723444	no
XLOC_001149	XLOC_001149	DISC1,TSNAX	chr1:231664398-232177019	q1	q2	OK	17.7446	18.7469	0.0792709	0.269773	0.6406	0.941462	no
XLOC_001150	XLOC_001150	MAP10	chr1:232940307-232951347	q1	q2	OK	1.98141	2.22925	0.170029	0.416933	0.471	0.870714	no
XLOC_001151	XLOC_001151	NTPCR	chr1:233086355-233114452	q1	q2	OK	25.8415	27.0868	0.0678974	0.193267	0.7333	0.964643	no
XLOC_001152	XLOC_001152	KIAA1804	chr1:233463513-233520994	q1	q2	OK	6.56719	5.63309	-0.221349	-0.700173	0.2462	0.681526	no
XLOC_001153	XLOC_001153	KCNK1	chr1:233744913-233808258	q1	q2	OK	17.1329	15.2111	-0.171646	-0.50874	0.4091	0.830337	no
XLOC_001154	XLOC_001154	MIR4427	chr1:233744913-233808258	q1	q2	NOTEST	0	0	0	0	1	1	no
XLOC_001155	XLOC_001155	SLC35F3	chr1:234040678-234460262	q1	q2	NOTEST	0.029867	0.0188651	-0.662834	0	1	1	no
XLOC_001156	XLOC_001156	MIR4671	chr1:234040678-234460262	q1	q2	NOTEST	0	0	0	0	1	1	no
XLOC_001157	XLOC_001157	COA6	chr1:234492803-234519795	q1	q2	OK	28.2764	31.5639	0.158677	0.379544	0.5077	0.889378	no
XLOC_001158	XLOC_001158	LINC00184	chr1:234765056-234770526	q1	q2	NOTEST	0.0128018	0.0235652	0.880309	0	1	1	no
XLOC_001159	XLOC_001159	LOC100506810	chr1:234859788-234867390	q1	q2	NOTEST	0.1921	0.182554	-0.0735382	0	1	1	no
XLOC_001160	XLOC_001160	-	chr1:235092951-235100066	q1	q2	OK	0.127149	0.427205	1.74841	0.578577	0.3701	0.803432	no
XLOC_001161	XLOC_001161	GGPS1	chr1:235330209-235507844	q1	q2	OK	16.0426	14.07	-0.189283	-0.436813	0.4602	0.863847	no
XLOC_001162	XLOC_001162	TBCE	chr1:235530716-235667781	q1	q2	OK	20.0946	16.1794	-0.31265	-0.729808	0.2206	0.649488	no
XLOC_001163	XLOC_001163	GPR137B	chr1:236305831-236373509	q1	q2	OK	10.6815	13.2624	0.312226	0.964547	0.12875	0.504983	no
XLOC_001164	XLOC_001164	EDARADD	chr1:236557595-236655542	q1	q2	OK	4.78863	4.35763	-0.136071	-0.339372	0.52965	0.899972	no
XLOC_001165	XLOC_001165	LGALS8	chr1:236681513-236767841	q1	q2	OK	11.1391	13.383	0.264769	0.568748	0.3429	0.781384	no
XLOC_001166	XLOC_001166	ACTN2	chr1:236849769-236927558	q1	q2	NOTEST	0	0	0	0	1	1	no
XLOC_001167	XLOC_001167	MTR	chr1:236958526-237076677	q1	q2	OK	11.4215	10.4276	-0.131341	-0.430818	0.43545	0.847936	no
XLOC_001168	XLOC_001168	RYR2	chr1:237205701-237997288	q1	q2	NOTEST	0.00936511	0.0146129	0.641875	0	1	1	no
XLOC_001169	XLOC_001169	LOC100130331	chr1:238025474-238091619	q1	q2	NOTEST	0	0	0	0	1	1	no
XLOC_001170	XLOC_001170	CHRM3	chr1:239792244-240072717	q1	q2	OK	28.6912	19.9496	-0.524252	-1.60174	0.0184	0.164122	no
XLOC_001171	XLOC_001171	RPS7P5	chr1:240170823-240176560	q1	q2	NOTEST	0	0	0	0	1	1	no
XLOC_001172	XLOC_001172	FMN2	chr1:240255184-240638489	q1	q2	NOTEST	0.0159582	0.00651822	-1.29174	0	1	1	no
XLOC_001173	XLOC_001173	MIR3123	chr1:240938816-241520478	q1	q2	NOTEST	0	0	0	0	1	1	no
XLOC_001174	XLOC_001174	KMO	chr1:241695433-241803701	q1	q2	NOTEST	0.0759799	0.0369168	-1.04134	0	1	1	no
XLOC_001175	XLOC_001175	WDR64	chr1:241815579-241965434	q1	q2	NOTEST	0.0145344	0.0161381	0.150993	0	1	1	no
XLOC_001176	XLOC_001176	EXO1	chr1:242011492-242053241	q1	q2	OK	15.8763	16.1924	0.0284464	0.0919195	0.8698	0.989244	no
XLOC_001177	XLOC_001177	SDCCAG8	chr1:243287729-244006886	q1	q2	OK	4.20415	2.96458	-0.503986	-0.699973	0.1745	0.582135	no
XLOC_001178	XLOC_001178	MIR4677	chr1:243287729-244006886	q1	q2	NOTEST	0	0	0	0	1	1	no
XLOC_001179	XLOC_001179	LOC339529	chr1:244080703-244210619	q1	q2	NOTEST	0	0	0	0	1	1	no
XLOC_001180	XLOC_001180	ZBTB18	chr1:244214299-244220778	q1	q2	NOTEST	0.119664	0.248623	1.05497	0	1	1	no
XLOC_001181	XLOC_001181	C1orf100	chr1:244515936-244552388	q1	q2	NOTEST	0	0.0261252	inf	0	1	1	no
XLOC_001182	XLOC_001182	C1orf101	chr1:244624672-244803662	q1	q2	NOTEST	0.0304092	0.0241107	-0.334837	0	1	1	no
XLOC_001183	XLOC_001183	DESI2	chr1:244816351-244872334	q1	q2	OK	10.4878	6.16992	-0.765381	-2.521	5e-05	0.0020124	yes
XLOC_001184	XLOC_001184	COX20	chr1:244998638-245012031	q1	q2	OK	20.7767	19.3148	-0.105258	-0.221459	0.80675	0.98159	no
XLOC_001185	XLOC_001185	EFCAB2	chr1:245133170-245288530	q1	q2	OK	5.49693	3.37124	-0.705347	-1.34025	0.015	0.143222	no
XLOC_001186	XLOC_001186	KIF26B	chr1:245318286-245866428	q1	q2	NOTEST	0.016143	0.0198162	0.29577	0	1	1	no
XLOC_001187	XLOC_001187	CNST	chr1:246703862-246831884	q1	q2	OK	6.62535	5.81902	-0.18722	-0.416154	0.46105	0.864015	no
XLOC_001188	XLOC_001188	-	chr1:246853110-246855810	q1	q2	NOTEST	0.157324	0.307221	0.965541	0	1	1	no
XLOC_001189	XLOC_001189	SCCPDH	chr1:246862701-246931470	q1	q2	OK	133.893	146.746	0.132238	0.519903	0.38075	0.811883	no
XLOC_001190	XLOC_001190	LOC149134	chr1:246931635-246956034	q1	q2	OK	1.21245	1.01254	-0.259943	-0.423266	0.4493	0.856874	no
XLOC_001191	XLOC_001191	-	chr1:247285252-247337707	q1	q2	OK	0.256581	0.32424	0.337648	0.101156	0.8683	0.98919	no
XLOC_001192	XLOC_001192	VN1R5	chr1:247419373-247420447	q1	q2	NOTEST	0	0	0	0	1	1	no
XLOC_001193	XLOC_001193	-	chr1:247495661-247498967	q1	q2	OK	3.25265	5.16718	0.66776	1.74018	0.0012	0.0242811	yes
XLOC_001194	XLOC_001194	NLRP3	chr1:247579457-247612406	q1	q2	NOTEST	0.00271791	0	-inf	0	1	1	no
XLOC_001195	XLOC_001195	OR2W5	chr1:247654369-247655711	q1	q2	NOTEST	0	0	0	0	1	1	no
XLOC_001196	XLOC_001196	GCSAML	chr1:247712450-247739848	q1	q2	NOTEST	0	0	0	0	1	1	no
XLOC_001197	XLOC_001197	OR2G2	chr1:247751661-247752615	q1	q2	NOTEST	0	0	0	0	1	1	no
XLOC_001198	XLOC_001198	OR2G3	chr1:247768887-247769817	q1	q2	NOTEST	0	0	0	0	1	1	no
XLOC_001199	XLOC_001199	TRIM58	chr1:248020500-248043438	q1	q2	NOTEST	0.00425938	0.00412175	-0.0473836	0	1	1	no
XLOC_001200	XLOC_001200	OR2W3	chr1:248058888-248059833	q1	q2	NOTEST	0	0	0	0	1	1	no
XLOC_001201	XLOC_001201	OR2T8	chr1:248084319-248085258	q1	q2	NOTEST	0	0	0	0	1	1	no
XLOC_001202	XLOC_001202	OR2L13	chr1:248100492-248264224	q1	q2	NOTEST	0	0	0	0	1	1	no
XLOC_001203	XLOC_001203	OR2L8	chr1:248100492-248264224	q1	q2	NOTEST	0	0	0	0	1	1	no
XLOC_001204	XLOC_001204	OR2AK2	chr1:248100492-248264224	q1	q2	NOTEST	0	0	0	0	1	1	no
XLOC_001205	XLOC_001205	OR2L1P	chr1:248100492-248264224	q1	q2	NOTEST	0	0	0	0	1	1	no
XLOC_001206	XLOC_001206	OR2L5	chr1:248100492-248264224	q1	q2	NOTEST	0	0	0	0	1	1	no
XLOC_001207	XLOC_001207	OR2L2	chr1:248100492-248264224	q1	q2	NOTEST	0	0	0	0	1	1	no
XLOC_001208	XLOC_001208	OR2L3	chr1:248100492-248264224	q1	q2	NOTEST	0	0	0	0	1	1	no
XLOC_001209	XLOC_001209	OR2M1P	chr1:248285437-248286082	q1	q2	NOTEST	0	0	0	0	1	1	no
XLOC_001210	XLOC_001210	OR2M5	chr1:248308449-248309388	q1	q2	NOTEST	0	0	0	0	1	1	no
XLOC_001211	XLOC_001211	OR2M2	chr1:248343287-248344331	q1	q2	NOTEST	0	0	0	0	1	1	no
XLOC_001212	XLOC_001212	OR2M3	chr1:248366369-248367308	q1	q2	NOTEST	0	0	0	0	1	1	no
XLOC_001213	XLOC_001213	OR2M4	chr1:248402230-248403166	q1	q2	NOTEST	0	0	0	0	1	1	no
XLOC_001214	XLOC_001214	OR14C36	chr1:248512076-248513015	q1	q2	NOTEST	0	0	0	0	1	1	no
XLOC_001215	XLOC_001215	OR2T4	chr1:248524882-248525929	q1	q2	NOTEST	0	0	0	0	1	1	no
XLOC_001216	XLOC_001216	OR2T6	chr1:248550909-248551836	q1	q2	NOTEST	0	0	0	0	1	1	no
XLOC_001217	XLOC_001217	OR2T1	chr1:248569295-248570405	q1	q2	NOTEST	0	0	0	0	1	1	no
XLOC_001218	XLOC_001218	OR2T2	chr1:248616098-248617073	q1	q2	NOTEST	0	0	0	0	1	1	no
XLOC_001219	XLOC_001219	OR2T3	chr1:248636651-248637608	q1	q2	NOTEST	0	0	0	0	1	1	no
XLOC_001220	XLOC_001220	OR2T5	chr1:248651889-248652837	q1	q2	NOTEST	0	0	0	0	1	1	no
XLOC_001221	XLOC_001221	OR2G6	chr1:248684947-248685898	q1	q2	NOTEST	0	0	0	0	1	1	no
XLOC_001222	XLOC_001222	MIR3124	chr1:249120575-249120642	q1	q2	NOTEST	0	0	0	0	1	1	no
XLOC_001223	XLOC_001223	ZNF672	chr1:249132529-249143715	q1	q2	OK	7.41118	7.53034	0.023012	0.0754123	0.90835	0.992473	no
XLOC_001224	XLOC_001224	PGBD2	chr1:249200441-249215128	q1	q2	OK	4.30647	5.04411	0.228094	0.610507	0.28935	0.731096	no
XLOC_001225	XLOC_001225	WASH7P	chr1:11873-29370	q1	q2	OK	2.89664	3.09248	0.0943846	0.213027	0.6968	0.955819	no
XLOC_001226	XLOC_001226	FAM138F	chr1:34610-36081	q1	q2	NOTEST	0	0	0	0	1	1	no
XLOC_001227	XLOC_001227	LOC729737	chr1:134742-168124	q1	q2	OK	2.65445	2.56409	-0.0499671	-0.150677	0.81015	0.982418	no
XLOC_001228	XLOC_001228	LOC100132062	chr1:228760-522720	q1	q2	NOTEST	0.219138	0.393621	0.844969	0	1	1	no
XLOC_001229	XLOC_001229	OR4F3	chr1:621095-622034	q1	q2	NOTEST	0	0	0	0	1	1	no
XLOC_001230	XLOC_001230	LOC100133331	chr1:661138-665731	q1	q2	OK	0.496599	0.425836	-0.221782	-0.480009	0.47325	0.871911	no
XLOC_001231	XLOC_001231	LOC100288069	chr1:678725-741242	q1	q2	OK	10.1767	10.273	0.0135914	0.0416329	0.9501	0.996618	no
XLOC_001232	XLOC_001232	LINC00115	chr1:761585-794826	q1	q2	OK	0.884787	0.966771	0.127844	0.109279	0.87555	0.989486	no
XLOC_001233	XLOC_001233	FAM41C	chr1:803450-812182	q1	q2	OK	1.91425	2.20767	0.205743	0.35123	0.5578	0.912211	no
XLOC_001234	XLOC_001234	LOC100130417	chr1:841707-860935	q1	q2	OK	6.28566	4.45983	-0.495076	-1.18275	0.04315	0.282396	no
XLOC_001235	XLOC_001235	NOC2L	chr1:861120-894679	q1	q2	OK	33.1052	30.9021	-0.0993559	-0.331261	0.5507	0.909277	no
XLOC_001236	XLOC_001236	C1orf170	chr1:901854-917473	q1	q2	OK	0.476519	0.293732	-0.698032	-0.80762	0.1685	0.573332	no
XLOC_001237	XLOC_001237	HES4	chr1:934341-935552	q1	q2	OK	3.13116	2.53832	-0.302823	-0.819438	0.3485	0.786748	no
XLOC_001238	XLOC_001238	-	chr1:996264-1004049	q1	q2	OK	0.398859	0.436426	0.129859	0.123507	0.8429	0.987509	no
XLOC_001239	XLOC_001239	-	chr1:996264-1004049	q1	q2	OK	3.37787	3.53118	0.064034	0.103929	0.9073	0.99228	no
XLOC_001240	XLOC_001240	RNF223	chr1:1005751-1010494	q1	q2	OK	8.52078	7.26517	-0.22999	-0.712161	0.224	0.654282	no
XLOC_001241	XLOC_001241	C1orf159	chr1:1017046-1051736	q1	q2	OK	2.10108	1.97766	-0.0873379	-0.176327	0.78245	0.975819	no
XLOC_001242	XLOC_001242	TNFRSF18	chr1:1138887-1142089	q1	q2	OK	1.95926	2.45471	0.325249	0.702804	0.2742	0.714827	no
XLOC_001243	XLOC_001243	TNFRSF4	chr1:1146705-1149548	q1	q2	NOTEST	0	0.0107925	inf	0	1	1	no
XLOC_001244	XLOC_001244	SDF4	chr1:1152287-1174868	q1	q2	OK	35.3867	32.3425	-0.129777	-0.446834	0.48165	0.876147	no
XLOC_001245	XLOC_001245	FAM132A	chr1:1177825-1182102	q1	q2	NOTEST	0.0942093	0.0277918	-1.76121	0	1	1	no
XLOC_001246	XLOC_001246	UBE2J2	chr1:1189245-1209234	q1	q2	OK	12.798	14.1162	0.141436	0.485464	0.4414	0.851609	no
XLOC_001247	XLOC_001247	ACAP3	chr1:1227755-1260067	q1	q2	OK	6.53573	5.10602	-0.356148	-0.712233	0.28625	0.726869	no
XLOC_001248	XLOC_001248	CPSF3L	chr1:1227755-1260067	q1	q2	OK	15.6319	16.7055	0.0958317	0.234111	0.69265	0.954664	no
XLOC_001249	XLOC_001249	DVL1	chr1:1270589-1284492	q1	q2	OK	4.96561	3.62588	-0.45364	-1.27024	0.0399	0.26835	no
XLOC_001250	XLOC_001250	MXRA8	chr1:1286938-1293915	q1	q2	OK	0.354623	0.401402	0.178762	0.32372	0.58955	0.92403	no
XLOC_001251	XLOC_001251	AURKAIP1	chr1:1309109-1310818	q1	q2	OK	45.3731	42.9129	-0.0804259	-0.262312	0.6687	0.950661	no
XLOC_001252	XLOC_001252	CCNL2	chr1:1321090-1334718	q1	q2	OK	20.7479	27.5523	0.409212	1.29306	0.03115	0.230289	no
XLOC_001253	XLOC_001253	MRPL20	chr1:1334909-1342693	q1	q2	OK	96.0955	91.5309	-0.0702102	-0.219324	0.7003	0.957395	no
XLOC_001254	XLOC_001254	ANKRD65	chr1:1353799-1356824	q1	q2	NOTEST	0.00634623	0.0193491	1.60829	0	1	1	no
XLOC_001255	XLOC_001255	TMEM240	chr1:1470157-1475740	q1	q2	NOTEST	0.0105646	0	-inf	0	1	1	no
XLOC_001256	XLOC_001256	SSU72	chr1:1477052-1510722	q1	q2	OK	68.4787	72.4801	0.0819304	0.247205	0.65495	0.94617	no
XLOC_001257	XLOC_001257	C1orf233	chr1:1533387-1535476	q1	q2	OK	6.58011	4.20206	-0.647016	-2.24495	0.0056	0.0756102	no
XLOC_001258	XLOC_001258	CDK11A,CDK11B	chr1:1571099-1655791	q1	q2	OK	15.9945	19.2299	0.265783	0.613141	0.2312	0.663633	no
XLOC_001259	XLOC_001259	SLC35E2B	chr1:1571099-1655791	q1	q2	OK	7.23404	5.99055	-0.272113	-0.687616	0.27035	0.711572	no
XLOC_001260	XLOC_001260	SLC35E2	chr1:1656276-1677438	q1	q2	OK	3.56155	4.04593	0.183966	0.472055	0.43495	0.847691	no
XLOC_001261	XLOC_001261	NADK	chr1:1682670-1711508	q1	q2	OK	18.3557	21.4818	0.22688	0.782369	0.1852	0.598641	no
XLOC_001262	XLOC_001262	GNB1	chr1:1716722-1822526	q1	q2	OK	116.063	96.6598	-0.26392	-1.01572	0.0794	0.39133	no
XLOC_001263	XLOC_001263	TMEM52	chr1:1849028-1850740	q1	q2	OK	2.26063	1.81115	-0.31982	-0.59009	0.3037	0.744433	no
XLOC_001264	XLOC_001264	KIAA1751	chr1:1884751-1935276	q1	q2	NOTEST	0.0140941	0.0157993	0.164762	0	1	1	no
XLOC_001265	XLOC_001265	C1orf86	chr1:1981908-2144159	q1	q2	OK	4.69874	3.40912	-0.462873	-0.600599	0.31875	0.760377	no
XLOC_001266	XLOC_001266	MORN1	chr1:2252695-2344010	q1	q2	OK	2.4883	3.56065	0.516981	0.346657	0.6112	0.930339	no
XLOC_001267	XLOC_001267	LOC100129534	chr1:2252695-2344010	q1	q2	OK	0.280338	0.365704	0.38351	0.121471	0.8478	0.987509	no
XLOC_001268	XLOC_001268	PEX10	chr1:2252695-2344010	q1	q2	OK	9.00621	6.80207	-0.404948	-0.519915	0.3969	0.822015	no
XLOC_001269	XLOC_001269	PANK4	chr1:2439795-2458053	q1	q2	OK	4.47715	4.47279	-0.00140384	-0.00307407	0.9958	0.999454	no
XLOC_001270	XLOC_001270	HES5	chr1:2460183-2461684	q1	q2	NOTEST	0	0	0	0	1	1	no
XLOC_001271	XLOC_001271	LOC115110	chr1:2481358-2484284	q1	q2	NOTEST	0.00803335	0.00852637	0.0859291	0	1	1	no
XLOC_001272	XLOC_001272	LOC100133445	chr1:2487207-2495267	q1	q2	NOTEST	0.0126177	0	-inf	0	1	1	no
XLOC_001273	XLOC_001273	MMEL1	chr1:2517898-2564481	q1	q2	OK	0.501963	0.365918	-0.45606	-0.282931	0.6206	0.932443	no
XLOC_001274	XLOC_001274	TTC34	chr1:2572806-2706230	q1	q2	NOTEST	0	0	0	0	1	1	no
XLOC_001275	XLOC_001275	FLJ42875	chr1:2976180-2984289	q1	q2	OK	0.129031	0.32082	1.31405	0.922686	0.10355	0.452928	no
XLOC_001276	XLOC_001276	MEGF6	chr1:3403757-3528059	q1	q2	OK	3.84751	5.5154	0.519538	1.19572	0.05025	0.308368	no
XLOC_001277	XLOC_001277	MIR551A	chr1:3403757-3528059	q1	q2	NOTEST	0	0	0	0	1	1	no
XLOC_001278	XLOC_001278	WRAP73	chr1:3547330-3566671	q1	q2	OK	8.26181	9.76535	0.241214	0.695852	0.23815	0.671961	no
XLOC_001279	XLOC_001279	TP73-AS1	chr1:3569128-3663937	q1	q2	NOTEST	0.00244023	0.00180719	-0.433268	0	1	1	no
XLOC_001280	XLOC_001280	LRRC47	chr1:3696783-3713068	q1	q2	OK	27.6854	25.8079	-0.101313	-0.280932	0.6271	0.935362	no
XLOC_001281	XLOC_001281	CEP104	chr1:3728644-3773797	q1	q2	OK	14.0936	14.4102	0.0320484	0.0783796	0.8915	0.990955	no
XLOC_001282	XLOC_001282	C1orf174	chr1:3805696-3816857	q1	q2	OK	13.1196	14.674	0.161539	0.474508	0.39535	0.821313	no
XLOC_001283	XLOC_001283	NPHP4	chr1:5922710-6161253	q1	q2	OK	2.60934	2.74011	0.0705495	0.117135	0.8265	0.984833	no
XLOC_001284	XLOC_001284	CHD5	chr1:6161846-6240194	q1	q2	NOTEST	0.0813099	0.150918	0.892261	0	1	1	no
XLOC_001285	XLOC_001285	RPL22	chr1:6241486-6259831	q1	q2	OK	300.245	293.908	-0.0307712	-0.0622077	0.91325	0.992887	no
XLOC_001286	XLOC_001286	ICMT	chr1:6266188-6296044	q1	q2	OK	25.7069	21.4366	-0.262079	-0.956633	0.11085	0.467551	no
XLOC_001287	XLOC_001287	GPR153	chr1:6307405-6321035	q1	q2	OK	1.97512	1.94209	-0.0243292	-0.0664614	0.9188	0.993489	no
XLOC_001288	XLOC_001288	ACOT7	chr1:6324331-6453826	q1	q2	OK	24.9408	19.2961	-0.370199	-1.10052	0.05555	0.325349	no
XLOC_001289	XLOC_001289	HES2	chr1:6475293-6479979	q1	q2	OK	0.467388	0.445756	-0.068369	-0.136619	0.81675	0.983068	no
XLOC_001290	XLOC_001290	MIR4252	chr1:6484847-6580121	q1	q2	NOTEST	0	0	0	0	1	1	no
XLOC_001291	XLOC_001291	PLEKHG5,TNFRSF25	chr1:6484847-6580121	q1	q2	OK	1.41193	1.50912	0.0960431	0.134509	0.77555	0.975517	no
XLOC_001292	XLOC_001292	NOL9	chr1:6581406-6614658	q1	q2	OK	7.75482	8.67896	0.16243	0.59518	0.33525	0.775437	no
XLOC_001293	XLOC_001293	KLHL21	chr1:6650783-6662929	q1	q2	OK	6.7425	6.7533	0.0023077	0.00801709	0.99015	0.998684	no
XLOC_001294	XLOC_001294	DNAJC11	chr1:6684924-6761966	q1	q2	OK	25.1251	26.3568	0.0690416	0.181894	0.73525	0.965463	no
XLOC_001295	XLOC_001295	UTS2	chr1:7907671-7913551	q1	q2	NOTEST	0	0.0186146	inf	0	1	1	no
XLOC_001296	XLOC_001296	TNFRSF9	chr1:7975930-8003225	q1	q2	NOTEST	0.0439287	0.0104232	-2.07536	0	1	1	no
XLOC_001297	XLOC_001297	ERRFI1	chr1:8071778-8086549	q1	q2	OK	36.6204	43.3119	0.242116	0.882511	0.12395	0.494695	no
XLOC_001298	XLOC_001298	RERE	chr1:8412463-8877699	q1	q2	OK	9.98682	9.57305	-0.0610477	-0.115309	0.83125	0.986296	no
XLOC_001299	XLOC_001299	ENO1	chr1:8921058-8939943	q1	q2	OK	581.285	541.44	-0.116115	-0.414319	0.4533	0.859524	no
XLOC_001300	XLOC_001300	SLC2A7	chr1:9063358-9086404	q1	q2	NOTEST	0	0	0	0	1	1	no
XLOC_001301	XLOC_001301	SLC2A5	chr1:9097004-9129887	q1	q2	NOTEST	0.0298992	0.0228023	-0.390931	0	1	1	no
XLOC_001302	XLOC_001302	GPR157	chr1:9160366-9189229	q1	q2	OK	11.0951	8.31701	-0.41579	-1.1172	0.0583	0.334687	no
XLOC_001303	XLOC_001303	MIR34A	chr1:9208085-9211938	q1	q2	OK	1.6832	1.9664	0.224347	0.440766	0.38225	0.812639	no
XLOC_001304	XLOC_001304	C1orf200	chr1:9711789-9884550	q1	q2	NOTEST	0	0	0	0	1	1	no
XLOC_001305	XLOC_001305	CLSTN1	chr1:9711789-9884550	q1	q2	OK	47.8247	39.9404	-0.259905	-0.739667	0.18475	0.598452	no
XLOC_001306	XLOC_001306	CTNNBIP1	chr1:9908333-9970316	q1	q2	OK	8.02651	7.00077	-0.19726	-0.592344	0.30875	0.748606	no
XLOC_001307	XLOC_001307	LZIC	chr1:9982188-10056703	q1	q2	OK	23.3084	17.4882	-0.414469	-1.07502	0.0894	0.418286	no
XLOC_001308	XLOC_001308	DFFA	chr1:10516591-10532620	q1	q2	OK	12.6562	9.70847	-0.382533	-0.950022	0.08725	0.413067	no
XLOC_001309	XLOC_001309	CASZ1	chr1:10696615-10856733	q1	q2	OK	1.45684	1.69772	0.220753	0.583482	0.3403	0.779872	no
XLOC_001310	XLOC_001310	C1orf127	chr1:11006529-11042094	q1	q2	NOTEST	0.0063832	0.00388823	-0.715165	0	1	1	no
XLOC_001311	XLOC_001311	MASP2	chr1:11086579-11107296	q1	q2	OK	0.28246	0.337234	0.255704	0.353601	0.51045	0.891025	no
XLOC_001312	XLOC_001312	SRM	chr1:11114648-11120091	q1	q2	OK	94.6538	84.3429	-0.166394	-0.349763	0.5446	0.90633	no
XLOC_001313	XLOC_001313	EXOSC10	chr1:11126675-11159938	q1	q2	OK	22.7649	24.373	0.0984689	0.312677	0.564	0.914955	no
XLOC_001314	XLOC_001314	MTOR	chr1:11166587-11322608	q1	q2	OK	12.8412	13.8865	0.112903	0.379822	0.48855	0.879509	no
XLOC_001315	XLOC_001315	FBXO2	chr1:11708417-11723384	q1	q2	OK	3.48887	2.46008	-0.504055	-0.93736	0.2359	0.670479	no
XLOC_001316	XLOC_001316	MAD2L2	chr1:11724149-11780336	q1	q2	OK	10.7371	12.7629	0.249352	0.582422	0.33785	0.777912	no
XLOC_001317	XLOC_001317	MTHFR	chr1:11845781-11907840	q1	q2	OK	2.28751	2.31853	0.0194349	0.0438859	0.94195	0.996241	no
XLOC_001318	XLOC_001318	NPPA	chr1:11845781-11907840	q1	q2	NOTEST	0.0922435	0.0973197	0.0772844	0	1	1	no
XLOC_001319	XLOC_001319	NPPB	chr1:11917520-11918992	q1	q2	NOTEST	0	0	0	0	1	1	no
XLOC_001320	XLOC_001320	KIAA2013	chr1:11979644-11986485	q1	q2	OK	18.4029	17.3081	-0.0884923	-0.228399	0.7101	0.960041	no
XLOC_001321	XLOC_001321	DHRS3	chr1:12627938-12679959	q1	q2	OK	15.2129	16.9862	0.159069	0.427313	0.4543	0.860426	no
XLOC_001322	XLOC_001322	PRAMEF11	chr1:12884467-12891264	q1	q2	NOTEST	0	0	0	0	1	1	no
XLOC_001323	XLOC_001323	HNRNPCL1,LOC649330	chr1:12907235-12908578	q1	q2	NOTEST	0	0	0	0	1	1	no
XLOC_001324	XLOC_001324	PRAMEF4	chr1:12939032-12946025	q1	q2	NOTEST	0	0	0	0	1	1	no
XLOC_001325	XLOC_001325	PRAMEF10	chr1:12952726-12958094	q1	q2	NOTEST	0	0	0	0	1	1	no
XLOC_001326	XLOC_001326	PRAMEF6	chr1:12998301-13007406	q1	q2	NOTEST	0	0	0	0	1	1	no
XLOC_001327	XLOC_001327	PRAMEF5	chr1:13108513-13117751	q1	q2	NOTEST	0	0	0	0	1	1	no
XLOC_001328	XLOC_001328	LOC440563	chr1:13182959-13184326	q1	q2	NOTEST	0	0.0106546	inf	0	1	1	no
XLOC_001329	XLOC_001329	PRAMEF3	chr1:13328195-13331692	q1	q2	NOTEST	0	0	0	0	1	1	no
XLOC_001330	XLOC_001330	PRAMEF8	chr1:13386646-13390765	q1	q2	NOTEST	0	0	0	0	1	1	no
XLOC_001331	XLOC_001331	PRAMEF13,PRAMEF14	chr1:13447413-13452656	q1	q2	NOTEST	0	0	0	0	1	1	no
XLOC_001332	XLOC_001332	PRAMEF18	chr1:13474052-13477569	q1	q2	NOTEST	0	0	0	0	1	1	no
XLOC_001333	XLOC_001333	PRAMEF7,PRAMEF8	chr1:13607430-13611550	q1	q2	NOTEST	0	0	0	0	1	1	no
XLOC_001334	XLOC_001334	PRAMEF14	chr1:13668268-13673511	q1	q2	NOTEST	0	0	0	0	1	1	no
XLOC_001335	XLOC_001335	PRAMEF18	chr1:13694888-13698405	q1	q2	NOTEST	0	0	0	0	1	1	no
XLOC_001336	XLOC_001336	LRRC38	chr1:13801444-13840242	q1	q2	NOTEST	0	0	0	0	1	1	no
XLOC_001337	XLOC_001337	TMEM51-AS1	chr1:14925212-15478960	q1	q2	OK	0.427675	0.408343	-0.0667339	-0.0706493	0.8977	0.991553	no
XLOC_001338	XLOC_001338	CASP9	chr1:15802595-15851285	q1	q2	OK	4.46455	3.86504	-0.208032	-0.51582	0.36555	0.800981	no
XLOC_001339	XLOC_001339	AGMAT	chr1:15853351-15911605	q1	q2	OK	5.00719	4.98202	-0.00727022	-0.0145173	0.9787	0.998572	no
XLOC_001340	XLOC_001340	UQCRHL	chr1:16133656-16134194	q1	q2	OK	0.45173	0.737288	0.706767	1.05332	0.18075	0.592118	no
XLOC_001341	XLOC_001341	FLJ37453	chr1:16160709-16267191	q1	q2	OK	1.52055	1.80537	0.247708	0.168206	0.8124	0.982418	no
XLOC_001342	XLOC_001342	ZBTB17	chr1:16268363-16302627	q1	q2	OK	2.42058	2.42584	0.0031315	0.00732267	0.9887	0.998684	no
XLOC_001343	XLOC_001343	HSPB7	chr1:16340522-16345285	q1	q2	NOTEST	0	0.00328082	inf	0	1	1	no
XLOC_001344	XLOC_001344	FAM131C	chr1:16384262-16400127	q1	q2	OK	1.0932	0.664592	-0.718012	-1.216	0.0357	0.249799	no
XLOC_001345	XLOC_001345	EPHA2	chr1:16450829-16494332	q1	q2	OK	8.97674	8.14877	-0.139611	-0.455623	0.45135	0.858251	no
XLOC_001346	XLOC_001346	ARHGEF19	chr1:16524347-16539127	q1	q2	OK	4.59765	4.67684	0.0246371	0.0499375	0.9256	0.995343	no
XLOC_001347	XLOC_001347	-	chr1:16542383-16543902	q1	q2	NOTEST	0.274495	0.19997	-0.456999	0	1	1	no
XLOC_001348	XLOC_001348	RSG1	chr1:16555063-16563659	q1	q2	OK	1.59196	1.60144	0.00857406	0.0206806	0.96935	0.998572	no
XLOC_001349	XLOC_001349	FBXO42	chr1:16567854-16678948	q1	q2	OK	6.86792	6.89623	0.00593635	0.0170471	0.9748	0.998572	no
XLOC_001350	XLOC_001350	SPATA21	chr1:16725137-16763919	q1	q2	NOTEST	0	0	0	0	1	1	no
XLOC_001351	XLOC_001351	CROCCP3	chr1:16793143-16959903	q1	q2	OK	1.45782	2.12298	0.542278	0.090109	0.87825	0.989486	no
XLOC_001352	XLOC_001352	NBPF1	chr1:16793143-16959903	q1	q2	OK	88.1891	109.124	0.307302	0.975768	0.0898	0.419594	no
XLOC_001353	XLOC_001353	ESPNP	chr1:17017712-17046652	q1	q2	NOTEST	0.0220696	0.0410936	0.896852	0	1	1	no
XLOC_001354	XLOC_001354	MST1L	chr1:17081018-17090975	q1	q2	NOTEST	0.0509719	0.122751	1.26796	0	1	1	no
XLOC_001355	XLOC_001355	MIR3675	chr1:17185443-17185516	q1	q2	NOTEST	0	0	0	0	1	1	no
XLOC_001356	XLOC_001356	MFAP2	chr1:17300998-17308081	q1	q2	OK	0.942893	1.90931	1.01788	1.77007	0.00315	0.0490809	yes
XLOC_001357	XLOC_001357	ATP13A2	chr1:17312403-17338423	q1	q2	OK	10.0804	7.6768	-0.392979	-1.31253	0.03335	0.239365	no
XLOC_001358	XLOC_001358	SDHB	chr1:17345224-17380665	q1	q2	OK	59.4637	55.5141	-0.0991566	-0.379454	0.5456	0.906595	no
XLOC_001359	XLOC_001359	PADI2	chr1:17393255-17445948	q1	q2	OK	1.58399	1.84684	0.2215	0.564345	0.33825	0.778105	no
XLOC_001360	XLOC_001360	RCC2	chr1:17733250-17767885	q1	q2	OK	72.758	99.9534	0.45815	1.79947	0.00255	0.0417584	yes
XLOC_001361	XLOC_001361	TAS1R2	chr1:19166092-19186155	q1	q2	NOTEST	0.00394349	0.00874542	1.14905	0	1	1	no
XLOC_001362	XLOC_001362	ALDH4A1	chr1:19197794-19229293	q1	q2	OK	21.2467	15.5336	-0.451852	-1.51497	0.00925	0.104459	no
XLOC_001363	XLOC_001363	MIR4695	chr1:19197794-19229293	q1	q2	NOTEST	0	0	0	0	1	1	no
XLOC_001364	XLOC_001364	IFFO2	chr1:19230773-19282826	q1	q2	OK	5.36975	6.16243	0.198644	0.618756	0.27645	0.717526	no
XLOC_001365	XLOC_001365	UBR4	chr1:19400999-19536746	q1	q2	OK	9.67992	9.96019	0.041178	0.144217	0.78615	0.976884	no
XLOC_001366	XLOC_001366	EMC1	chr1:19536956-19578053	q1	q2	OK	16.9702	12.0754	-0.490935	-1.50681	0.0087	0.100397	no
XLOC_001367	XLOC_001367	AKR7L	chr1:19592475-19600568	q1	q2	NOTEST	0.132469	0.0935763	-0.50144	0	1	1	no
XLOC_001368	XLOC_001368	AKR7A3	chr1:19609056-19615280	q1	q2	NOTEST	0.160729	0.0556913	-1.52911	0	1	1	no
XLOC_001369	XLOC_001369	AKR7A2	chr1:19619378-19638640	q1	q2	OK	17.2451	17.6542	0.033827	0.109237	0.85395	0.988922	no
XLOC_001370	XLOC_001370	CAPZB	chr1:19665266-19812066	q1	q2	OK	142.78	127.412	-0.164291	-0.616805	0.26715	0.708197	no
XLOC_001371	XLOC_001371	TMCO4	chr1:20008619-20126643	q1	q2	OK	3.38448	3.33863	-0.0196787	-0.0499173	0.9249	0.995079	no
XLOC_001372	XLOC_001372	RNF186	chr1:20140521-20141771	q1	q2	NOTEST	0.00926293	0	-inf	0	1	1	no
XLOC_001373	XLOC_001373	PLA2G2E	chr1:20246799-20250110	q1	q2	NOTEST	0	0	0	0	1	1	no
XLOC_001374	XLOC_001374	PLA2G2A	chr1:20301923-20306932	q1	q2	OK	0.454891	0.319599	-0.509257	-0.50145	0.24185	0.676468	no
XLOC_001375	XLOC_001375	PLA2G2D	chr1:20439142-20446059	q1	q2	NOTEST	0	0	0	0	1	1	no
XLOC_001376	XLOC_001376	PLA2G2C	chr1:20490483-20501687	q1	q2	NOTEST	0	0	0	0	1	1	no
XLOC_001377	XLOC_001377	LOC339505	chr1:20686293-20755287	q1	q2	NOTEST	0	0	0	0	1	1	no
XLOC_001378	XLOC_001378	CAMK2N1	chr1:20808883-20812728	q1	q2	OK	15.8508	23.1475	0.546298	1.64839	0.01415	0.138969	no
XLOC_001379	XLOC_001379	MUL1	chr1:20825854-20834674	q1	q2	OK	9.42364	9.37949	-0.00677498	-0.0207821	0.97135	0.998572	no
XLOC_001380	XLOC_001380	DDOST	chr1:20959947-20988037	q1	q2	OK	136.053	131.24	-0.0519573	-0.186206	0.74755	0.968752	no
XLOC_001381	XLOC_001381	KIF17	chr1:20990506-21044317	q1	q2	NOTEST	0.0458656	0.0547174	0.254587	0	1	1	no
XLOC_001382	XLOC_001382	SH2D5	chr1:21046224-21059133	q1	q2	OK	0.474093	0.845537	0.834696	1.56735	0.00795	0.0950846	no
XLOC_001383	XLOC_001383	EIF4G3,HP1BP3	chr1:21069160-21503388	q1	q2	OK	61.1434	63.8134	0.0616611	0.177131	0.76285	0.972454	no
XLOC_001384	XLOC_001384	ECE1	chr1:21543739-21672034	q1	q2	OK	15.2007	10.6375	-0.514968	-1.75248	0.00175	0.032231	yes
XLOC_001385	XLOC_001385	RAP1GAP	chr1:21922707-21995856	q1	q2	OK	15.288	16.9239	0.146662	0.406892	0.44685	0.855642	no
XLOC_001386	XLOC_001386	USP48	chr1:22004791-22109688	q1	q2	OK	15.4699	14.9644	-0.0479337	-0.154345	0.78345	0.976119	no
XLOC_001387	XLOC_001387	HSPG2	chr1:22138757-22263750	q1	q2	OK	2.06041	1.45089	-0.505996	-1.53759	0.00965	0.107093	no
XLOC_001388	XLOC_001388	LINC00339	chr1:22351389-22357715	q1	q2	OK	0.471917	0.601922	0.351042	0.233019	0.7762	0.975517	no
XLOC_001389	XLOC_001389	WNT4	chr1:22443797-22469519	q1	q2	OK	0.832263	1.16679	0.487439	0.640263	0.24895	0.68503	no
XLOC_001390	XLOC_001390	MIR4253	chr1:23037330-23241823	q1	q2	NOTEST	0	0	0	0	1	1	no
XLOC_001391	XLOC_001391	LOC729059	chr1:23337326-23342343	q1	q2	NOTEST	0.0277277	0	-inf	0	1	1	no
XLOC_001392	XLOC_001392	LUZP1	chr1:23410515-23495351	q1	q2	OK	6.34397	6.8054	0.101294	0.333083	0.54735	0.907767	no
XLOC_001393	XLOC_001393	HTR1D	chr1:23518387-23544007	q1	q2	OK	0.309522	0.432833	0.483767	0.833338	0.15455	0.550219	no
XLOC_001394	XLOC_001394	-	chr1:23629420-23636184	q1	q2	OK	0.281021	0.455436	0.696569	1.4007	0.0339	0.241785	no
XLOC_001395	XLOC_001395	HNRNPR	chr1:23636275-23670981	q1	q2	OK	85.118	88.4771	0.0558408	0.204775	0.70785	0.959058	no
XLOC_001396	XLOC_001396	ZNF436	chr1:23685940-23698330	q1	q2	OK	6.73711	4.8476	-0.47486	-1.42857	0.0135	0.134918	no
XLOC_001397	XLOC_001397	TCEA3	chr1:23707547-23751261	q1	q2	OK	1.48529	1.18849	-0.321611	-0.527993	0.28545	0.726086	no
XLOC_001398	XLOC_001398	ASAP3	chr1:23754798-23810750	q1	q2	OK	3.46581	3.33719	-0.0545585	-0.138358	0.79665	0.980283	no
XLOC_001399	XLOC_001399	E2F2	chr1:23832551-23857712	q1	q2	OK	2.34078	5.91553	1.33752	3.79761	5e-05	0.0020124	yes
XLOC_001400	XLOC_001400	ID3	chr1:23884420-23886285	q1	q2	OK	22.8045	25.2379	0.146271	0.558619	0.46315	0.864908	no
XLOC_001401	XLOC_001401	LOC100506963	chr1:24069855-24104787	q1	q2	OK	8.59075	12.3774	0.526858	0.599457	0.2992	0.740902	no
XLOC_001402	XLOC_001402	GALE	chr1:24122069-24127294	q1	q2	OK	37.9151	30.4418	-0.316719	-1.03618	0.06645	0.357181	no
XLOC_001403	XLOC_001403	HMGCL	chr1:24128366-24151949	q1	q2	OK	18.7465	10.2875	-0.865737	-2.43383	5e-05	0.0020124	yes
XLOC_001404	XLOC_001404	FUCA1	chr1:24171571-24194859	q1	q2	OK	19.331	20.568	0.0894852	0.270439	0.6326	0.93824	no
XLOC_001405	XLOC_001405	CNR2	chr1:24200459-24239817	q1	q2	NOTEST	0	0.00627814	inf	0	1	1	no
XLOC_001406	XLOC_001406	SRSF10	chr1:24292936-24306953	q1	q2	OK	49.2469	50.2362	0.0286957	0.100942	0.86235	0.98919	no
XLOC_001407	XLOC_001407	MYOM3	chr1:24382530-24438665	q1	q2	NOTEST	0.00432668	0.00186101	-1.21718	0	1	1	no
XLOC_001408	XLOC_001408	IL22RA1	chr1:24446260-24469775	q1	q2	OK	0.351557	0.487909	0.472854	0.841218	0.15355	0.548821	no
XLOC_001409	XLOC_001409	IFNLR1	chr1:24477995-24513765	q1	q2	OK	0.665971	0.84327	0.340536	0.706955	0.20285	0.62501	no
XLOC_001410	XLOC_001410	STPG1	chr1:24645811-24799493	q1	q2	OK	3.57724	3.97253	0.15121	0.133354	0.83605	0.986915	no
XLOC_001411	XLOC_001411	RCAN3AS	chr1:24822822-24864989	q1	q2	NOTEST	0.097607	0.128069	0.391863	0	1	1	no
XLOC_001412	XLOC_001412	RUNX3	chr1:25226001-25291501	q1	q2	NOTEST	0.00243761	0	-inf	0	1	1	no
XLOC_001413	XLOC_001413	SYF2	chr1:25548766-25560150	q1	q2	OK	11.6083	16.1643	0.477647	1.40286	0.0113	0.11965	no
XLOC_001414	XLOC_001414	C1orf63	chr1:25568739-25573985	q1	q2	OK	7.63319	8.46573	0.149347	0.39904	0.50215	0.885748	no
XLOC_001415	XLOC_001415	RHCE	chr1:25664788-25747363	q1	q2	NOTEST	0.121684	0.13645	0.16523	0	1	1	no
XLOC_001416	XLOC_001416	LOC646471	chr1:26146396-26185848	q1	q2	OK	0.681398	0.774009	0.183851	0.154255	0.7981	0.980725	no
XLOC_001417	XLOC_001417	AUNIP	chr1:26146396-26185848	q1	q2	OK	12.414	11.2117	-0.146964	-0.236653	0.67955	0.952187	no
XLOC_001418	XLOC_001418	PAQR7	chr1:26187944-26202028	q1	q2	OK	3.64347	6.97772	0.937441	2.67292	5e-05	0.0020124	yes
XLOC_001419	XLOC_001419	STMN1	chr1:26210676-26233368	q1	q2	OK	61.6449	121.347	0.977091	3.54062	5e-05	0.0020124	yes
XLOC_001420	XLOC_001420	PAFAH2	chr1:26286226-26326348	q1	q2	OK	8.40961	13.8509	0.719867	2.283	0.0001	0.00363818	yes
XLOC_001421	XLOC_001421	SLC30A2	chr1:26364513-26372604	q1	q2	NOTEST	0	0	0	0	1	1	no
XLOC_001422	XLOC_001422	TRIM63	chr1:26377795-26394125	q1	q2	NOTEST	0.00433279	0.0108463	1.32383	0	1	1	no
XLOC_001423	XLOC_001423	UBXN11	chr1:26608772-26647014	q1	q2	OK	2.86217	3.8806	0.439174	1.02122	0.07305	0.375177	no
XLOC_001424	XLOC_001424	AIM1L	chr1:26648349-26680621	q1	q2	OK	0.334503	0.228236	-0.55149	-0.873882	0.0975	0.439345	no
XLOC_001425	XLOC_001425	ZNF683	chr1:26688124-26699266	q1	q2	NOTEST	0	0	0	0	1	1	no
XLOC_001426	XLOC_001426	GPN2	chr1:27202389-27216869	q1	q2	OK	14.5205	16.8807	0.217275	0.595552	0.3157	0.757214	no
XLOC_001427	XLOC_001427	GPATCH3	chr1:27216978-27273362	q1	q2	OK	4.71153	6.62401	0.49151	0.617928	0.3019	0.742485	no
XLOC_001428	XLOC_001428	NR0B2	chr1:27216978-27273362	q1	q2	NOTEST	0.0351783	0.0465963	0.405531	0	1	1	no
XLOC_001429	XLOC_001429	C1orf172	chr1:27276046-27286925	q1	q2	OK	6.4116	6.0344	-0.0874734	-0.230899	0.68525	0.953091	no
XLOC_001430	XLOC_001430	FAM46B	chr1:27331510-27339333	q1	q2	OK	1.24999	1.04796	-0.254332	-0.5597	0.39605	0.821313	no
XLOC_001431	XLOC_001431	SLC9A1	chr1:27425299-27481621	q1	q2	OK	22.4809	22.417	-0.0041058	-0.0153175	0.9786	0.998572	no
XLOC_001432	XLOC_001432	MAP3K6	chr1:27680647-27693625	q1	q2	OK	3.39238	3.49756	0.0440526	0.130315	0.83055	0.986296	no
XLOC_001433	XLOC_001433	FCN3	chr1:27695600-27701315	q1	q2	NOTEST	0.0436705	0.0364993	-0.258789	0	1	1	no
XLOC_001434	XLOC_001434	CD164L2	chr1:27705595-27709805	q1	q2	NOTEST	0.134606	0.108013	-0.317537	0	1	1	no
XLOC_001435	XLOC_001435	WASF2	chr1:27730642-27816678	q1	q2	OK	27.1796	22.8758	-0.248704	-0.924075	0.10905	0.463533	no
XLOC_001436	XLOC_001436	AHDC1	chr1:27860755-27930442	q1	q2	OK	2.6171	1.79108	-0.547138	-1.62966	0.01285	0.131355	no
XLOC_001437	XLOC_001437	FGR	chr1:27938800-27961727	q1	q2	NOTEST	0.0170364	0.00845445	-1.01084	0	1	1	no
XLOC_001438	XLOC_001438	IFI6	chr1:27992571-27998724	q1	q2	OK	5.00069	9.0142	0.850073	1.77746	0.00815	0.0964613	no
XLOC_001439	XLOC_001439	RPA2	chr1:28218048-28241236	q1	q2	OK	42.5431	44.5823	0.0675456	0.223026	0.69005	0.953929	no
XLOC_001440	XLOC_001440	EYA3	chr1:28296854-28415210	q1	q2	OK	5.07804	6.68968	0.397666	0.976069	0.08135	0.396313	no
XLOC_001441	XLOC_001441	PTAFR	chr1:28473676-28520447	q1	q2	OK	1.48321	1.46292	-0.0198754	-0.0373805	0.9489	0.996618	no
XLOC_001442	XLOC_001442	DNAJC8	chr1:28526671-28559547	q1	q2	OK	72.8016	80.4752	0.144574	0.381665	0.48845	0.879509	no
XLOC_001443	XLOC_001443	SNHG12,SNORA61	chr1:28879528-28908369	q1	q2	OK	14.3424	10.9474	-0.389692	-0.223939	0.56405	0.914955	no
XLOC_001444	XLOC_001444	SNORD99	chr1:28879528-28908369	q1	q2	NOTEST	0	0	0	0	1	1	no
XLOC_001445	XLOC_001445	SNORA44	chr1:28879528-28908369	q1	q2	NOTEST	5.5764	0	-inf	0	1	1	no
XLOC_001446	XLOC_001446	SNORA16A	chr1:28879528-28908369	q1	q2	NOTEST	2.29061	0	-inf	0	1	1	no
XLOC_001447	XLOC_001447	TAF12	chr1:28929608-28974748	q1	q2	OK	18.792	20.9511	0.156904	0.515549	0.41755	0.834479	no
XLOC_001448	XLOC_001448	TMEM200B	chr1:29213602-29450421	q1	q2	OK	0.966998	1.16318	0.266488	0.150936	0.8026	0.981211	no
XLOC_001449	XLOC_001449	SRSF4	chr1:29474249-29508637	q1	q2	OK	16.3373	20.9564	0.359228	1.10368	0.0538	0.320177	no
XLOC_001450	XLOC_001450	MECR	chr1:29519349-29557454	q1	q2	OK	5.17894	4.48217	-0.20846	-0.522149	0.32365	0.764412	no
XLOC_001451	XLOC_001451	MATN1	chr1:31184123-31199786	q1	q2	NOTEST	0.0184644	0.0246508	0.416894	0	1	1	no
XLOC_001452	XLOC_001452	LAPTM5	chr1:31205314-31230683	q1	q2	NOTEST	0.0280705	0.044693	0.670993	0	1	1	no
XLOC_001453	XLOC_001453	MIR4420	chr1:31205314-31230683	q1	q2	NOTEST	0	0	0	0	1	1	no
XLOC_001454	XLOC_001454	SDC3	chr1:31342312-31381480	q1	q2	OK	4.60616	5.28987	0.199667	0.601256	0.28635	0.726998	no
XLOC_001455	XLOC_001455	PUM1	chr1:31404352-31538565	q1	q2	OK	22.5004	22.8176	0.0201955	0.0482167	0.93355	0.995882	no
XLOC_001456	XLOC_001456	SNORD103A	chr1:31404352-31538565	q1	q2	NOTEST	0	0	0	0	1	1	no
XLOC_001457	XLOC_001457	SNORD103A	chr1:31404352-31538565	q1	q2	NOTEST	0	0	0	0	1	1	no
XLOC_001458	XLOC_001458	SNORD85	chr1:31404352-31538565	q1	q2	NOTEST	0	0	0	0	1	1	no
XLOC_001459	XLOC_001459	NKAIN1	chr1:31652185-31712734	q1	q2	OK	1.19254	1.20866	0.0193623	0.043672	0.9416	0.996241	no
XLOC_001460	XLOC_001460	SNRNP40	chr1:31732414-31769644	q1	q2	OK	22.5602	21.9355	-0.0405123	-0.121037	0.8276	0.985329	no
XLOC_001461	XLOC_001461	FABP3	chr1:31838099-31845923	q1	q2	NOTEST	0.186121	0.162693	-0.194086	0	1	1	no
XLOC_001462	XLOC_001462	PEF1	chr1:32095462-32110838	q1	q2	OK	28.175	30.3976	0.109542	0.359499	0.5218	0.895493	no
XLOC_001463	XLOC_001463	COL16A1	chr1:32117847-32169768	q1	q2	NOTEST	0.131962	0.163837	0.312139	0	1	1	no
XLOC_001464	XLOC_001464	BAI2	chr1:32192717-32229648	q1	q2	NOTEST	0.12423	0.13605	0.131118	0	1	1	no
XLOC_001465	XLOC_001465	MIR4254	chr1:32192717-32229648	q1	q2	NOTEST	0	0	0	0	1	1	no
XLOC_001466	XLOC_001466	SPOCD1	chr1:32256024-32281580	q1	q2	OK	0.204826	0.345287	0.753396	1.10809	0.0356	0.249453	no
XLOC_001467	XLOC_001467	PTP4A2	chr1:32372021-32403988	q1	q2	OK	60.1534	53.8219	-0.160453	-0.65485	0.2873	0.728534	no
XLOC_001468	XLOC_001468	TMEM234	chr1:32674694-32687926	q1	q2	OK	2.77743	2.54561	-0.125736	-0.242327	0.66405	0.948972	no
XLOC_001469	XLOC_001469	MTMR9LP	chr1:32697260-32707311	q1	q2	NOTEST	0.144052	0.195782	0.442659	0	1	1	no
XLOC_001470	XLOC_001470	MARCKSL1	chr1:32799429-32801840	q1	q2	OK	153.666	151.893	-0.0167469	-0.0653789	0.91435	0.993425	no
XLOC_001471	XLOC_001471	FAM229A	chr1:32819070-32830445	q1	q2	NOTEST	0.162532	0.230211	0.502231	0	1	1	no
XLOC_001472	XLOC_001472	BSDC1	chr1:32830704-32860076	q1	q2	OK	21.6618	20.4173	-0.0853638	-0.276908	0.6153	0.931202	no
XLOC_001473	XLOC_001473	ZBTB8OS	chr1:33086297-33116574	q1	q2	OK	21.6408	21.7855	0.00961459	0.0235111	0.96395	0.998572	no
XLOC_001474	XLOC_001474	SYNC	chr1:33116748-33190709	q1	q2	OK	6.19593	6.88106	0.151311	0.223228	0.6783	0.952187	no
XLOC_001475	XLOC_001475	YARS	chr1:33240839-33324480	q1	q2	OK	50.3735	49.3928	-0.0283646	-0.095156	0.86875	0.98919	no
XLOC_001476	XLOC_001476	FNDC5	chr1:33327868-33338082	q1	q2	OK	0.183605	0.369091	1.00737	1.38064	0.00875	0.100738	no
XLOC_001477	XLOC_001477	TMEM54	chr1:33352097-33366953	q1	q2	OK	30.1156	20.718	-0.539623	-1.71119	0.0063	0.0819166	no
XLOC_001478	XLOC_001478	RNF19B	chr1:33399655-33430286	q1	q2	OK	8.48844	7.89723	-0.104154	-0.303743	0.5967	0.926195	no
XLOC_001479	XLOC_001479	AK2	chr1:33473540-33502512	q1	q2	OK	62.2534	62.2033	-0.0011609	-0.00267995	0.9962	0.999556	no
XLOC_001480	XLOC_001480	TRIM62	chr1:33607316-33647671	q1	q2	OK	4.64991	4.17005	-0.157139	-0.457406	0.4392	0.850029	no
XLOC_001481	XLOC_001481	PHC2	chr1:33789223-33841194	q1	q2	OK	13.5905	13.0465	-0.0589355	-0.180352	0.75005	0.970224	no
XLOC_001482	XLOC_001482	CSMD2	chr1:33979608-34631443	q1	q2	NOTEST	0	0.000675535	inf	0	1	1	no
XLOC_001483	XLOC_001483	SMIM12	chr1:35315962-35330738	q1	q2	OK	5.55675	5.0904	-0.126463	-0.408778	0.4864	0.878466	no
XLOC_001484	XLOC_001484	DLGAP3	chr1:35330859-35391002	q1	q2	NOTEST	0.169546	0.169268	-0.00236726	0	1	1	no
XLOC_001485	XLOC_001485	LOC653160	chr1:35440218-35445674	q1	q2	OK	0.341692	0.373931	0.130075	0.22458	0.7047	0.958836	no
XLOC_001486	XLOC_001486	ZMYM6,ZMYM6NB	chr1:35445876-35497680	q1	q2	OK	12.8793	14.0809	0.128688	0.364783	0.58735	0.923325	no
XLOC_001487	XLOC_001487	SFPQ	chr1:35641992-35658778	q1	q2	OK	154.724	164.407	0.0875797	0.234023	0.6872	0.953449	no
XLOC_001488	XLOC_001488	KIAA0319L	chr1:35899089-36023237	q1	q2	OK	18.0775	15.6953	-0.203863	-0.526649	0.3242	0.765466	no
XLOC_001489	XLOC_001489	PSMB2	chr1:36065142-36107764	q1	q2	OK	25.6372	27.3973	0.0957936	0.37834	0.5396	0.904441	no
XLOC_001490	XLOC_001490	C1orf216	chr1:36179476-36184790	q1	q2	OK	5.90588	6.35624	0.106021	0.300454	0.5891	0.923991	no
XLOC_001491	XLOC_001491	CLSPN	chr1:36186344-36235583	q1	q2	OK	10.9452	12.7716	0.222638	0.656213	0.21365	0.639608	no
XLOC_001492	XLOC_001492	COL8A2	chr1:36560843-36565850	q1	q2	NOTEST	0.0042205	0.0045884	0.120578	0	1	1	no
XLOC_001493	XLOC_001493	TRAPPC3	chr1:36602169-36621654	q1	q2	OK	35.3958	37.108	0.0681523	0.220087	0.6949	0.955249	no
XLOC_001494	XLOC_001494	EVA1B	chr1:36787631-36789755	q1	q2	OK	0.713183	0.723604	0.0209297	0.0408265	0.9729	0.998572	no
XLOC_001495	XLOC_001495	STK40	chr1:36805221-36851485	q1	q2	OK	15.3289	15.2277	-0.00955802	-0.0215955	0.97015	0.998572	no
XLOC_001496	XLOC_001496	LSM10	chr1:36859019-36863493	q1	q2	OK	18.5998	16.2345	-0.196223	-0.500272	0.3563	0.793797	no
XLOC_001497	XLOC_001497	OSCP1	chr1:36883506-36916086	q1	q2	OK	2.91412	6.47313	1.1514	2.2851	5e-05	0.0020124	yes
XLOC_001498	XLOC_001498	MRPS15	chr1:36921361-36930040	q1	q2	OK	80.0625	78.6613	-0.025473	-0.0719797	0.89885	0.991553	no
XLOC_001499	XLOC_001499	CSF3R	chr1:36931643-36948915	q1	q2	NOTEST	0.0496201	0.00357344	-3.79554	0	1	1	no
XLOC_001500	XLOC_001500	GRIK3	chr1:37261127-37499844	q1	q2	NOTEST	0.0591594	0.0447073	-0.404097	0	1	1	no
XLOC_001501	XLOC_001501	LOC728431	chr1:37920473-37940044	q1	q2	OK	1.90238	1.38349	-0.459492	-0.868787	0.1296	0.507239	no
XLOC_001502	XLOC_001502	ZC3H12A	chr1:37940118-37950035	q1	q2	OK	0.624484	0.479874	-0.380009	-0.406867	0.4789	0.874606	no
XLOC_001503	XLOC_001503	MEAF6	chr1:37955560-37980420	q1	q2	OK	11.9175	11.1279	-0.0988976	-0.352092	0.5665	0.91526	no
XLOC_001504	XLOC_001504	MIR5581	chr1:37955560-37980420	q1	q2	NOTEST	0	0	0	0	1	1	no
XLOC_001505	XLOC_001505	SNIP1	chr1:37985194-38019945	q1	q2	OK	8.30531	8.74276	0.0740557	0.189386	0.72985	0.96413	no
XLOC_001506	XLOC_001506	GNL2	chr1:38022519-38061586	q1	q2	OK	35.6299	35.7199	0.00363892	0.0100897	0.98585	0.998572	no
XLOC_001507	XLOC_001507	RSPO1	chr1:38076950-38100595	q1	q2	NOTEST	0	0	0	0	1	1	no
XLOC_001508	XLOC_001508	C1orf109	chr1:38147241-38157915	q1	q2	OK	12.0859	11.7549	-0.0400648	-0.12137	0.8304	0.986296	no
XLOC_001509	XLOC_001509	EPHA10	chr1:38180279-38230824	q1	q2	OK	2.05386	1.66248	-0.305	-0.788129	0.1916	0.606932	no
XLOC_001510	XLOC_001510	YRDC	chr1:38259773-38275126	q1	q2	OK	20.2404	20.0828	-0.0112708	-0.027995	0.96785	0.998572	no
XLOC_001511	XLOC_001511	MTF1	chr1:38275238-38325855	q1	q2	OK	5.83217	5.82672	-0.0013468	-0.00452757	0.99375	0.999179	no
XLOC_001512	XLOC_001512	INPP5B	chr1:38326020-38412729	q1	q2	OK	4.1668	4.49603	0.10971	0.275453	0.62705	0.935362	no
XLOC_001513	XLOC_001513	SF3A3	chr1:38422651-38455761	q1	q2	OK	34.7479	34.7974	0.00205605	0.00742047	0.99	0.998684	no
XLOC_001514	XLOC_001514	FHL3	chr1:38462402-38471371	q1	q2	OK	1.33754	2.1715	0.699106	1.43881	0.01725	0.157284	no
XLOC_001515	XLOC_001515	POU3F1	chr1:38509522-38512450	q1	q2	NOTEST	0	0.0104623	inf	0	1	1	no
XLOC_001516	XLOC_001516	LOC339442	chr1:38674705-38680439	q1	q2	NOTEST	0	0	0	0	1	1	no
XLOC_001517	XLOC_001517	RRAGC	chr1:39303868-39325495	q1	q2	OK	20.7234	19.8266	-0.0638205	-0.213891	0.7171	0.961603	no
XLOC_001518	XLOC_001518	GJA9,MYCBP	chr1:39328161-39347298	q1	q2	OK	18.968	22.2078	0.2275	0.855178	0.18375	0.596946	no
XLOC_001519	XLOC_001519	RHBDL2	chr1:39351478-39407456	q1	q2	NOTEST	0.283181	0.213959	-0.404386	0	1	1	no
XLOC_001520	XLOC_001520	PPIEL	chr1:39957317-40025370	q1	q2	NOTEST	0.142432	0.0672064	-1.0836	0	1	1	no
XLOC_001521	XLOC_001521	PABPC4	chr1:40026482-40042521	q1	q2	OK	68.6514	60.9649	-0.171311	-0.543086	0.3648	0.800981	no
XLOC_001522	XLOC_001522	SNORA55	chr1:40026482-40042521	q1	q2	NOTEST	0	0	0	0	1	1	no
XLOC_001523	XLOC_001523	HEYL	chr1:40089102-40105348	q1	q2	OK	0.298853	0.334218	0.161352	0.284418	0.6245	0.933936	no
XLOC_001524	XLOC_001524	NT5C1A	chr1:40124792-40137710	q1	q2	NOTEST	0	0	0	0	1	1	no
XLOC_001525	XLOC_001525	HPCAL4	chr1:40144644-40157089	q1	q2	NOTEST	0.0232733	0.0354073	0.605375	0	1	1	no
XLOC_001526	XLOC_001526	BMP8B	chr1:40204516-40254533	q1	q2	OK	2.21767	1.86479	-0.250032	-0.41846	0.4925	0.880823	no
XLOC_001527	XLOC_001527	OXCT2	chr1:40204516-40254533	q1	q2	NOTEST	0.214157	0.250255	0.224725	0	1	1	no
XLOC_001528	XLOC_001528	TRIT1	chr1:40306705-40349177	q1	q2	OK	8.41625	10.0198	0.251611	0.669821	0.22345	0.653451	no
XLOC_001529	XLOC_001529	MYCL1	chr1:40361095-40367687	q1	q2	OK	3.33069	1.88328	-0.822572	-2.0635	0.0008	0.0181518	yes
XLOC_001530	XLOC_001530	PPT1	chr1:40538381-40563142	q1	q2	OK	154.932	127.687	-0.279019	-1.07122	0.05905	0.337288	no
XLOC_001531	XLOC_001531	COL9A2	chr1:40765832-40782939	q1	q2	OK	2.32887	1.71546	-0.441034	-0.885882	0.10425	0.454509	no
XLOC_001532	XLOC_001532	RIMS3	chr1:41086350-41135179	q1	q2	OK	1.31846	0.737884	-0.837387	-2.01722	0.00035	0.00980996	yes
XLOC_001533	XLOC_001533	LOC100130557	chr1:41154751-41237275	q1	q2	OK	0.34421	0.388164	0.173377	0.100695	0.8673	0.98919	no
XLOC_001534	XLOC_001534	CITED4	chr1:41326727-41328018	q1	q2	OK	7.54597	7.23952	-0.0598125	-0.25883	0.80805	0.981959	no
XLOC_001535	XLOC_001535	SLFNL1	chr1:41480261-41707815	q1	q2	NOTEST	0.122791	0.0711488	-0.787294	0	1	1	no
XLOC_001536	XLOC_001536	SCMH1	chr1:41480261-41707815	q1	q2	OK	5.86141	4.92479	-0.251187	-0.633159	0.2463	0.681547	no
XLOC_001537	XLOC_001537	EDN2	chr1:41944445-41951715	q1	q2	OK	0.528936	0.248154	-1.09186	-1.30207	0.01575	0.148086	no
XLOC_001538	XLOC_001538	HIVEP3	chr1:41972035-42501596	q1	q2	OK	5.37866	4.48914	-0.260809	-0.560142	0.3146	0.756455	no
XLOC_001539	XLOC_001539	GUCA2A	chr1:42628361-42630395	q1	q2	NOTEST	0.145301	0.0944814	-0.620943	0	1	1	no
XLOC_001540	XLOC_001540	FOXJ3	chr1:42642209-42801621	q1	q2	OK	14.4265	9.83933	-0.552088	-1.91271	0.0011	0.0228204	yes
XLOC_001541	XLOC_001541	ZMYND12	chr1:42896000-42922061	q1	q2	OK	0.353439	0.350508	-0.0120157	-0.0158379	0.9773	0.998572	no
XLOC_001542	XLOC_001542	CLDN19	chr1:43198763-43205925	q1	q2	NOTEST	0.00344646	0.00374637	0.120377	0	1	1	no
XLOC_001543	XLOC_001543	LEPRE1	chr1:43212005-43232755	q1	q2	OK	2.23928	2.864	0.354996	0.832563	0.1346	0.51574	no
XLOC_001544	XLOC_001544	CCDC23	chr1:43272722-43310698	q1	q2	OK	5.76015	7.75322	0.428688	0.745886	0.27545	0.716067	no
XLOC_001545	XLOC_001545	SLC2A1	chr1:43374942-43449029	q1	q2	OK	46.6884	38.7615	-0.268439	-1.04737	0.10225	0.449772	no
XLOC_001546	XLOC_001546	EBNA1BP2	chr1:43629844-43720029	q1	q2	OK	57.4232	71.6472	0.319277	1.19982	0.04815	0.299715	no
XLOC_001547	XLOC_001547	C1orf210	chr1:43747556-43751288	q1	q2	OK	4.70381	5.14989	0.130709	0.330314	0.5805	0.919762	no
XLOC_001548	XLOC_001548	ELOVL1,MED8	chr1:43829067-43855490	q1	q2	OK	80.2801	70.5396	-0.186608	-0.738837	0.2414	0.675966	no
XLOC_001549	XLOC_001549	HYI	chr1:43855555-43920690	q1	q2	OK	3.68826	3.47697	-0.0851106	-0.104394	0.86185	0.98919	no
XLOC_001550	XLOC_001550	KDM4A-AS1	chr1:44115790-44173012	q1	q2	OK	0.662727	0.780607	0.23618	0.0878959	0.8751	0.989486	no
XLOC_001551	XLOC_001551	-	chr1:44403128-44412079	q1	q2	OK	0.802385	0.791231	-0.0201954	-0.0230607	0.96425	0.998572	no
XLOC_001552	XLOC_001552	SLC6A9	chr1:44457279-44506370	q1	q2	OK	5.1611	4.03449	-0.355293	-0.930504	0.13815	0.521906	no
XLOC_001553	XLOC_001553	ERI3	chr1:44686725-44820970	q1	q2	OK	29.2873	30.0718	0.0381366	0.121866	0.8294	0.985862	no
XLOC_001554	XLOC_001554	TMEM53	chr1:45119500-45140099	q1	q2	OK	2.52256	2.1363	-0.239779	-0.618282	0.3866	0.817065	no
XLOC_001555	XLOC_001555	BEST4	chr1:45249256-45253426	q1	q2	NOTEST	0.105746	0.144341	0.448883	0	1	1	no
XLOC_001556	XLOC_001556	TCTEX1D4	chr1:45266035-45272957	q1	q2	NOTEST	0.0778027	0.167342	1.1049	0	1	1	no
XLOC_001557	XLOC_001557	PTCH2	chr1:45285515-45308616	q1	q2	NOTEST	0.0251259	0.0116523	-1.10857	0	1	1	no
XLOC_001558	XLOC_001558	EIF2B3	chr1:45316193-45452394	q1	q2	OK	16.5605	14.4571	-0.195971	-0.569761	0.289	0.730716	no
XLOC_001559	XLOC_001559	HECTD3	chr1:45468219-45477027	q1	q2	OK	19.6692	20.1242	0.032994	0.114046	0.83895	0.987509	no
XLOC_001560	XLOC_001560	ZSWIM5	chr1:45481942-45672250	q1	q2	OK	2.96649	2.79228	-0.0873122	-0.252919	0.65815	0.947426	no
XLOC_001561	XLOC_001561	MUTYH	chr1:45794913-45956840	q1	q2	OK	3.39246	2.5058	-0.437058	-0.519153	0.40075	0.824454	no
XLOC_001562	XLOC_001562	TESK2	chr1:45794913-45956840	q1	q2	OK	3.11316	4.14767	0.413919	0.641951	0.25615	0.694755	no
XLOC_001563	XLOC_001563	CCDC163P	chr1:45959597-45965751	q1	q2	OK	1.56971	0.579575	-1.43743	-2.72744	5e-05	0.0020124	yes
XLOC_001564	XLOC_001564	PRDX1	chr1:45965855-45988562	q1	q2	OK	978.04	852.874	-0.197561	-0.76351	0.18625	0.599107	no
XLOC_001565	XLOC_001565	CCDC17	chr1:46085715-46090102	q1	q2	NOTEST	0.276525	0.261917	-0.0783041	0	1	1	no
XLOC_001566	XLOC_001566	GPBP1L1	chr1:46092975-46152787	q1	q2	OK	33.105	38.6548	0.223599	0.808116	0.1614	0.563469	no
XLOC_001567	XLOC_001567	RPS15AP10	chr1:46092975-46152787	q1	q2	NOTEST	0.111761	0.0940402	-0.249066	0	1	1	no
XLOC_001568	XLOC_001568	IPP	chr1:46153846-46216485	q1	q2	OK	7.39181	6.78372	-0.123852	-0.234179	0.68665	0.953402	no
XLOC_001569	XLOC_001569	PIK3R3	chr1:46505811-46598708	q1	q2	OK	38.7554	33.1748	-0.224309	-0.837435	0.13755	0.521631	no
XLOC_001570	XLOC_001570	POMGNT1	chr1:46654352-46686928	q1	q2	OK	21.0446	18.5364	-0.183087	-0.614447	0.2783	0.718819	no
XLOC_001571	XLOC_001571	LRRC41	chr1:46713366-46769038	q1	q2	OK	25.429	25.6426	0.012067	0.030697	0.9602	0.998572	no
XLOC_001572	XLOC_001572	KNCN	chr1:47004367-47069966	q1	q2	NOTEST	0	0	0	0	1	1	no
XLOC_001573	XLOC_001573	MKNK1	chr1:47004367-47069966	q1	q2	OK	11.4686	9.76849	-0.231478	-0.705814	0.21335	0.639487	no
XLOC_001574	XLOC_001574	MOB3C	chr1:47073386-47082563	q1	q2	OK	4.6758	4.80773	0.0401407	0.101933	0.8475	0.987509	no
XLOC_001575	XLOC_001575	ATPAF1,EFCAB14	chr1:47098431-47184736	q1	q2	OK	78.2655	73.2486	-0.0955752	-0.326458	0.59495	0.926195	no
XLOC_001576	XLOC_001576	CYP4Z2P	chr1:47308766-47366147	q1	q2	NOTEST	0.050854	0.0293591	-0.792555	0	1	1	no
XLOC_001577	XLOC_001577	CYP4A11	chr1:47394845-47407156	q1	q2	NOTEST	0	0	0	0	1	1	no
XLOC_001578	XLOC_001578	-	chr1:47643799-47644695	q1	q2	OK	0.348038	0.732295	1.07318	1.38498	0.1703	0.575366	no
XLOC_001579	XLOC_001579	PDZK1IP1	chr1:47649260-47655771	q1	q2	NOTEST	0	0	0	0	1	1	no
XLOC_001580	XLOC_001580	TAL1	chr1:47681962-47695443	q1	q2	NOTEST	0	0.00222811	inf	0	1	1	no
XLOC_001581	XLOC_001581	STIL	chr1:47715810-47779824	q1	q2	OK	13.9933	14.2069	0.0218627	0.0740375	0.89455	0.991397	no
XLOC_001582	XLOC_001582	-	chr1:47779882-47780660	q1	q2	OK	0.866416	2.55808	1.56193	1.92441	0.00455	0.0648101	no
XLOC_001583	XLOC_001583	FOXD2-AS1	chr1:47846421-47906365	q1	q2	OK	0.815448	0.884136	0.116675	0.129818	0.83615	0.986915	no
XLOC_001584	XLOC_001584	FOXD2-AS1	chr1:47846421-47906365	q1	q2	OK	0.260979	0.425061	0.703734	0.802165	0.23685	0.67137	no
XLOC_001585	XLOC_001585	TRABD2B	chr1:48226199-48462562	q1	q2	NOTEST	0.0353139	0.0528974	0.582962	0	1	1	no
XLOC_001586	XLOC_001586	SKINTL	chr1:48567386-48648100	q1	q2	NOTEST	0	0	0	0	1	1	no
XLOC_001587	XLOC_001587	SPATA6	chr1:48761043-48937876	q1	q2	OK	0.248823	0.534051	1.10186	2.07585	0.00045	0.0117645	yes
XLOC_001588	XLOC_001588	AGBL4	chr1:48998526-50489626	q1	q2	NOTEST	0.00596435	0.014314	1.26299	0	1	1	no
XLOC_001589	XLOC_001589	BEND5	chr1:48998526-50489626	q1	q2	NOTEST	0	0.00870333	inf	0	1	1	no
XLOC_001590	XLOC_001590	DMRTA2	chr1:50883222-50889119	q1	q2	NOTEST	0	0	0	0	1	1	no
XLOC_001591	XLOC_001591	FAF1	chr1:50906934-51425936	q1	q2	OK	27.8586	32.6866	0.230579	0.746758	0.1757	0.58373	no
XLOC_001592	XLOC_001592	-	chr1:51740331-51743992	q1	q2	OK	0.533137	0.259606	-1.03818	-1.78594	0.0024	0.0399216	yes
XLOC_001593	XLOC_001593	TTC39A	chr1:51752929-51815010	q1	q2	OK	51.7143	39.6281	-0.384042	-1.3913	0.01695	0.155315	no
XLOC_001594	XLOC_001594	EPS15	chr1:51819934-52035712	q1	q2	OK	38.3604	33.5348	-0.193957	-0.624099	0.294	0.737048	no
XLOC_001595	XLOC_001595	-	chr1:51819934-52035712	q1	q2	OK	0.423404	0.470846	0.153221	0.0364252	0.95385	0.997346	no
XLOC_001596	XLOC_001596	NRD1	chr1:52039668-52344609	q1	q2	OK	66.2762	53.5759	-0.306908	-0.848648	0.1139	0.475393	no
XLOC_001597	XLOC_001597	RAB3B	chr1:52373627-52456436	q1	q2	OK	1.48273	1.11812	-0.407184	-1.11936	0.04865	0.301304	no
XLOC_001598	XLOC_001598	KTI12,TXNDC12	chr1:52485803-52556388	q1	q2	OK	47.5728	32.743	-0.538954	-1.25575	0.05535	0.324821	no
XLOC_001599	XLOC_001599	CC2D1B	chr1:52815333-52831877	q1	q2	OK	6.95675	5.91348	-0.234407	-0.728764	0.1903	0.60502	no
XLOC_001600	XLOC_001600	ORC1	chr1:52838500-52870143	q1	q2	OK	10.1889	13.3866	0.393783	1.20548	0.0288	0.21883	no
XLOC_001601	XLOC_001601	ZCCHC11	chr1:52870218-53018762	q1	q2	OK	1.99133	1.48701	-0.421319	-0.469273	0.38645	0.817065	no
XLOC_001602	XLOC_001602	SELRC1	chr1:53150077-53164038	q1	q2	OK	32.2684	26.4999	-0.284136	-0.912149	0.0986	0.441741	no
XLOC_001603	XLOC_001603	ECHDC2	chr1:53361581-53387446	q1	q2	OK	18.5348	19.2597	0.0553525	0.158574	0.7822	0.975819	no
XLOC_001604	XLOC_001604	SLC1A7	chr1:53552854-53608289	q1	q2	NOTEST	0	0.00390313	inf	0	1	1	no
XLOC_001605	XLOC_001605	C1orf123	chr1:53662100-53686289	q1	q2	OK	24.159	31.3674	0.37671	0.624685	0.2443	0.679194	no
XLOC_001606	XLOC_001606	MAGOH	chr1:53692563-53793821	q1	q2	OK	48.9422	47.0087	-0.0581511	-0.111268	0.87495	0.989486	no
XLOC_001607	XLOC_001607	LRP8	chr1:53692563-53793821	q1	q2	OK	20.8072	24.2163	0.218893	0.517132	0.3406	0.779872	no
XLOC_001608	XLOC_001608	SLC25A3P1	chr1:53904042-53905693	q1	q2	NOTEST	0	0	0	0	1	1	no
XLOC_001609	XLOC_001609	GLIS1	chr1:53971905-54199877	q1	q2	NOTEST	0	0.00438732	inf	0	1	1	no
XLOC_001610	XLOC_001610	TMEM48	chr1:54231133-54304225	q1	q2	OK	25.7697	21.5501	-0.257984	-0.875529	0.1382	0.521906	no
XLOC_001611	XLOC_001611	YIPF1	chr1:54317391-54355487	q1	q2	OK	15.5346	14.8943	-0.0607324	-0.180109	0.74455	0.968055	no
XLOC_001612	XLOC_001612	HSPB11	chr1:54387233-54411976	q1	q2	OK	40.1762	33.2043	-0.274971	-0.75791	0.1708	0.57585	no
XLOC_001613	XLOC_001613	LDLRAD1	chr1:54472970-54483859	q1	q2	NOTEST	0.275515	0.171188	-0.686544	0	1	1	no
XLOC_001614	XLOC_001614	TMEM59	chr1:54496261-54571706	q1	q2	OK	79.1633	99.9704	0.33667	1.31891	0.0505	0.30926	no
XLOC_001615	XLOC_001615	CDCP2	chr1:54604667-54618679	q1	q2	NOTEST	0.00559077	0	-inf	0	1	1	no
XLOC_001616	XLOC_001616	CYB5RL	chr1:54635048-54665746	q1	q2	OK	2.94962	2.09586	-0.492989	-1.23385	0.02895	0.21963	no
XLOC_001617	XLOC_001617	SSBP3	chr1:54684116-54872092	q1	q2	OK	12.028	10.3681	-0.214241	-0.604293	0.30525	0.745386	no
XLOC_001618	XLOC_001618	FAM151A	chr1:55008083-55100623	q1	q2	OK	0.894492	0.763379	-0.228668	-0.215672	0.69805	0.95602	no
XLOC_001619	XLOC_001619	PARS2	chr1:55221073-55230226	q1	q2	OK	5.05207	6.15666	0.285274	0.773837	0.1782	0.587543	no
XLOC_001620	XLOC_001620	TTC22	chr1:55245452-55266941	q1	q2	NOTEST	0.142141	0.109554	-0.375685	0	1	1	no
XLOC_001621	XLOC_001621	DHCR24	chr1:55315299-55352921	q1	q2	OK	229.824	144.394	-0.670518	-2.52107	5e-05	0.0020124	yes
XLOC_001622	XLOC_001622	USP24	chr1:55532031-55681039	q1	q2	OK	12.0173	11.7866	-0.0279627	-0.101693	0.8563	0.988947	no
XLOC_001623	XLOC_001623	PPAP2B	chr1:56960418-57045257	q1	q2	OK	5.93181	7.31231	0.301855	0.859109	0.143	0.531251	no
XLOC_001624	XLOC_001624	C1orf168	chr1:57184476-57285369	q1	q2	NOTEST	0.00475844	0.0107161	1.17122	0	1	1	no
XLOC_001625	XLOC_001625	C8B	chr1:57394882-57431688	q1	q2	NOTEST	0	0	0	0	1	1	no
XLOC_001626	XLOC_001626	DAB1	chr1:57463578-58716211	q1	q2	NOTEST	0	0	0	0	1	1	no
XLOC_001627	XLOC_001627	OMA1	chr1:58946390-59012446	q1	q2	OK	13.1061	14.2269	0.118381	0.352471	0.53975	0.904441	no
XLOC_001628	XLOC_001628	TACSTD2	chr1:59041094-59043166	q1	q2	OK	152.039	134.194	-0.180122	-0.835524	0.23055	0.663056	no
XLOC_001629	XLOC_001629	MYSM1	chr1:59120410-59165747	q1	q2	OK	5.1726	5.61243	0.117736	0.392551	0.50445	0.887668	no
XLOC_001630	XLOC_001630	JUN	chr1:59246462-59249785	q1	q2	OK	21.9814	13.6743	-0.684813	-2.71062	5e-05	0.0020124	yes
XLOC_001631	XLOC_001631	HSD52	chr1:59597607-59612479	q1	q2	NOTEST	0.0106707	0	-inf	0	1	1	no
XLOC_001632	XLOC_001632	MIR4711	chr1:59762494-60228402	q1	q2	NOTEST	0	0	0	0	1	1	no
XLOC_001633	XLOC_001633	CYP2J2	chr1:60358962-60392472	q1	q2	OK	5.18648	2.85004	-0.863775	-2.02269	0.0005	0.0127556	yes
XLOC_001634	XLOC_001634	C1orf87	chr1:60456065-60539442	q1	q2	NOTEST	0.00499358	0	-inf	0	1	1	no
XLOC_001635	XLOC_001635	TM2D1	chr1:62139532-62191095	q1	q2	OK	14.5725	19.1014	0.390433	0.826123	0.1887	0.602917	no
XLOC_001636	XLOC_001636	KANK4	chr1:62701836-62785083	q1	q2	NOTEST	0.00188427	0.00394868	1.06737	0	1	1	no
XLOC_001637	XLOC_001637	DOCK7	chr1:62920396-63154039	q1	q2	OK	12.9867	11.8513	-0.131999	-0.457572	0.41705	0.834044	no
XLOC_001638	XLOC_001638	LINC00466	chr1:63624753-63782901	q1	q2	NOTEST	0	0.00646463	inf	0	1	1	no
XLOC_001639	XLOC_001639	ITGB3BP	chr1:63906440-63988944	q1	q2	OK	11.2988	12.1124	0.100311	0.256061	0.64935	0.944094	no
XLOC_001640	XLOC_001640	JAK1	chr1:65210777-65432187	q1	q2	OK	59.7694	63.3596	0.0841562	0.300039	0.5886	0.923835	no
XLOC_001641	XLOC_001641	MIR3671	chr1:65523437-65523525	q1	q2	NOTEST	0	0	0	0	1	1	no
XLOC_001642	XLOC_001642	MIR101-1	chr1:65524116-65524191	q1	q2	NOTEST	0	0	0	0	1	1	no
XLOC_001643	XLOC_001643	INSL5	chr1:67263423-67266942	q1	q2	NOTEST	0	0	0	0	1	1	no
XLOC_001644	XLOC_001644	WDR78	chr1:67278571-67390570	q1	q2	OK	0.414222	0.568951	0.457899	0.665411	0.20915	0.633714	no
XLOC_001645	XLOC_001645	SLC35D1	chr1:67464924-67520080	q1	q2	OK	7.37707	10.0176	0.441413	1.57034	0.00975	0.107878	no
XLOC_001646	XLOC_001646	C1orf141	chr1:67557858-67600654	q1	q2	NOTEST	0	0	0	0	1	1	no
XLOC_001647	XLOC_001647	SERBP1	chr1:67873492-67896193	q1	q2	OK	144.47	141.465	-0.0303315	-0.075045	0.8915	0.990955	no
XLOC_001648	XLOC_001648	GNG12	chr1:68167148-68698284	q1	q2	OK	22.1512	22.7225	0.036738	0.145721	0.82765	0.985329	no
XLOC_001649	XLOC_001649	DIRAS3	chr1:68167148-68698284	q1	q2	NOTEST	0	0	0	0	1	1	no
XLOC_001650	XLOC_001650	WLS	chr1:68167148-68698284	q1	q2	OK	1.29523	2.51821	0.959188	0.609541	0.27865	0.718819	no
XLOC_001651	XLOC_001651	MIR1262	chr1:68167148-68698284	q1	q2	NOTEST	0	0	0	0	1	1	no
XLOC_001652	XLOC_001652	RPE65	chr1:68894506-68915642	q1	q2	NOTEST	0	0	0	0	1	1	no
XLOC_001653	XLOC_001653	DEPDC1	chr1:68939834-69004071	q1	q2	OK	13.613	12.6041	-0.111098	-0.282851	0.6531	0.945289	no
XLOC_001654	XLOC_001654	LRRC40	chr1:70610484-70671361	q1	q2	OK	8.86047	8.29794	-0.0946299	-0.247616	0.6795	0.952187	no
XLOC_001655	XLOC_001655	ANKRD13C	chr1:70724684-70833705	q1	q2	OK	5.51427	6.32356	0.197566	0.635826	0.3017	0.742363	no
XLOC_001656	XLOC_001656	PTGER3	chr1:71318035-71546972	q1	q2	NOTEST	0.125163	0.124775	-0.00447358	0	1	1	no
XLOC_001657	XLOC_001657	ZRANB2	chr1:71318035-71546972	q1	q2	OK	15.1575	20.3228	0.423069	1.43484	0.01485	0.142527	no
XLOC_001658	XLOC_001658	MIR186	chr1:71318035-71546972	q1	q2	NOTEST	0	0	0	0	1	1	no
XLOC_001659	XLOC_001659	NEGR1	chr1:71868624-72748277	q1	q2	NOTEST	0.0208493	0.0112943	-0.884409	0	1	1	no
XLOC_001660	XLOC_001660	NEGR1-IT1	chr1:71868624-72748277	q1	q2	NOTEST	0	0	0	0	1	1	no
XLOC_001661	XLOC_001661	LRRIQ3	chr1:74491701-74663871	q1	q2	NOTEST	0.0210913	0.0623071	1.56275	0	1	1	no
XLOC_001662	XLOC_001662	C1orf173	chr1:75033794-75139422	q1	q2	NOTEST	0	0.000956213	inf	0	1	1	no
XLOC_001663	XLOC_001663	CRYZ	chr1:75171171-75232360	q1	q2	OK	11.9162	12.0569	0.016927	0.0437982	0.9442	0.996241	no
XLOC_001664	XLOC_001664	SLC44A5	chr1:75667815-76076799	q1	q2	NOTEST	0.0722802	0.0656167	-0.139538	0	1	1	no
XLOC_001665	XLOC_001665	ASB17	chr1:76384557-76398116	q1	q2	NOTEST	0	0	0	0	1	1	no
XLOC_001666	XLOC_001666	PIGK	chr1:77554666-77685132	q1	q2	OK	12.7319	10.5386	-0.27276	-0.647847	0.2643	0.705453	no
XLOC_001667	XLOC_001667	ZZZ3	chr1:78030189-78149068	q1	q2	OK	20.388	18.5439	-0.136777	-0.464315	0.4004	0.824454	no
XLOC_001668	XLOC_001668	USP33	chr1:78161673-78225564	q1	q2	OK	17.1098	15.6249	-0.130975	-0.43117	0.4461	0.855062	no
XLOC_001669	XLOC_001669	FUBP1	chr1:78413590-78483656	q1	q2	OK	57.4078	61.7146	0.104365	0.400019	0.49415	0.881711	no
XLOC_001670	XLOC_001670	ELTD1	chr1:79355448-79472495	q1	q2	NOTEST	0	0	0	0	1	1	no
XLOC_001671	XLOC_001671	MIR548AP	chr1:84259597-84464833	q1	q2	NOTEST	0	0	0	0	1	1	no
XLOC_001672	XLOC_001672	TTLL7	chr1:84259597-84464833	q1	q2	OK	3.01777	3.2724	0.116867	0.290848	0.5973	0.926268	no
XLOC_001673	XLOC_001673	UOX	chr1:84830640-84863576	q1	q2	NOTEST	0.00594354	0.00760008	0.354691	0	1	1	no
XLOC_001674	XLOC_001674	GNG5	chr1:84944919-84972262	q1	q2	OK	183.764	188.647	0.0378383	0.0890934	0.8833	0.989812	no
XLOC_001675	XLOC_001675	CTBS	chr1:85018803-85040163	q1	q2	OK	5.85886	4.59002	-0.352119	-0.670316	0.284	0.725147	no
XLOC_001676	XLOC_001676	C1orf180	chr1:85093912-85100703	q1	q2	NOTEST	0.0210288	0	-inf	0	1	1	no
XLOC_001677	XLOC_001677	SSX2IP	chr1:85109389-85156240	q1	q2	OK	8.43934	8.02466	-0.0726892	-0.244377	0.67435	0.952187	no
XLOC_001678	XLOC_001678	LPAR3	chr1:85279085-85358896	q1	q2	NOTEST	0.0263562	0.0612114	1.21566	0	1	1	no
XLOC_001679	XLOC_001679	MCOLN2	chr1:85391265-85462796	q1	q2	OK	2.08699	1.24957	-0.739991	-1.69709	0.00305	0.0478762	yes
XLOC_001680	XLOC_001680	MCOLN3	chr1:85483630-85514223	q1	q2	OK	3.14269	4.84809	0.625415	1.61326	0.00595	0.0785411	no
XLOC_001681	XLOC_001681	SYDE2	chr1:85618172-85666728	q1	q2	OK	13.803	12.3767	-0.15735	-0.448895	0.43995	0.850144	no
XLOC_001682	XLOC_001682	C1orf52	chr1:85715636-85725355	q1	q2	OK	8.97011	8.88118	-0.014374	-0.0228019	0.9684	0.998572	no
XLOC_001683	XLOC_001683	BCL10	chr1:85731459-85743771	q1	q2	OK	9.73115	13.2491	0.445213	1.56523	0.0183	0.163625	no
XLOC_001684	XLOC_001684	DDAH1	chr1:85784167-86044046	q1	q2	OK	23.511	17.1879	-0.451937	-1.63756	0.0069	0.0871855	no
XLOC_001685	XLOC_001685	ZNHIT6	chr1:86114352-86174116	q1	q2	OK	3.85791	4.6774	0.277887	0.855385	0.1341	0.514491	no
XLOC_001686	XLOC_001686	COL24A1	chr1:86194915-86622121	q1	q2	NOTEST	0.0639214	0.0402272	-0.668128	0	1	1	no
XLOC_001687	XLOC_001687	ODF2L	chr1:86812506-86862025	q1	q2	OK	1.47503	1.47403	-0.000978893	-0.00228551	0.9974	0.999556	no
XLOC_001688	XLOC_001688	SEP15	chr1:87328127-87380107	q1	q2	OK	51.7694	53.435	0.0456879	0.166479	0.7854	0.976836	no
XLOC_001689	XLOC_001689	LOC100505768	chr1:87819209-87837338	q1	q2	NOTEST	0	0	0	0	1	1	no
XLOC_001690	XLOC_001690	GTF2B	chr1:89318320-89357758	q1	q2	OK	13.4957	14.3341	0.0869561	0.256412	0.65025	0.944094	no
XLOC_001691	XLOC_001691	CCBL2,RBMXL1	chr1:89401455-89458643	q1	q2	OK	11.7689	10.5969	-0.15134	-0.446874	0.4463	0.855143	no
XLOC_001692	XLOC_001692	GBP3	chr1:89472359-89488549	q1	q2	NOTEST	0.0803112	0.0837486	0.0604644	0	1	1	no
XLOC_001693	XLOC_001693	GBP1	chr1:89517986-89531043	q1	q2	NOTEST	0.062705	0.0265551	-1.23959	0	1	1	no
XLOC_001694	XLOC_001694	GBP2	chr1:89572416-89592505	q1	q2	OK	2.76417	1.55775	-0.827385	-1.67246	0.00145	0.0277794	yes
XLOC_001695	XLOC_001695	GBP7	chr1:89597433-89641723	q1	q2	NOTEST	0	0	0	0	1	1	no
XLOC_001696	XLOC_001696	GBP4	chr1:89646830-89664633	q1	q2	NOTEST	0.0245661	0.0067896	-1.85527	0	1	1	no
XLOC_001697	XLOC_001697	GBP5	chr1:89724633-89738544	q1	q2	NOTEST	0	0.00476847	inf	0	1	1	no
XLOC_001698	XLOC_001698	FLJ27354	chr1:90090407-90098453	q1	q2	NOTEST	0.0154607	0	-inf	0	1	1	no
XLOC_001699	XLOC_001699	GEMIN8P4	chr1:90458823-90460525	q1	q2	NOTEST	0.313609	0.277948	-0.174153	0	1	1	no
XLOC_001700	XLOC_001700	BARHL2	chr1:91177578-91182794	q1	q2	NOTEST	0	0	0	0	1	1	no
XLOC_001701	XLOC_001701	ZNF644	chr1:91380856-91487910	q1	q2	OK	10.246	10.1106	-0.0191973	-0.0606532	0.91525	0.993489	no
XLOC_001702	XLOC_001702	HFM1	chr1:91726322-91870426	q1	q2	NOTEST	0.00193976	0	-inf	0	1	1	no
XLOC_001703	XLOC_001703	TGFBR3	chr1:92145899-92371559	q1	q2	OK	0.230247	0.374846	0.703114	1.32388	0.0244	0.195876	no
XLOC_001704	XLOC_001704	GLMN	chr1:92711954-92867507	q1	q2	OK	4.95861	5.58775	0.172332	0.327328	0.60835	0.930274	no
XLOC_001705	XLOC_001705	EVI5,GFI1	chr1:92940284-93257961	q1	q2	OK	4.85389	4.76435	-0.0268622	-0.0581325	0.92105	0.994241	no
XLOC_001706	XLOC_001706	FAM69A	chr1:93297593-93427079	q1	q2	OK	4.83442	4.17585	-0.211272	-0.0990092	0.86095	0.98919	no
XLOC_001707	XLOC_001707	TMED5	chr1:93615298-93811368	q1	q2	OK	10.7598	7.28561	-0.562532	-1.90723	0.00205	0.0360912	yes
XLOC_001708	XLOC_001708	LOC100131564	chr1:93615298-93811368	q1	q2	OK	1.11903	0.718755	-0.638675	-0.373493	0.4972	0.883028	no
XLOC_001709	XLOC_001709	BCAR3	chr1:94027342-94312706	q1	q2	OK	8.44936	7.48233	-0.175355	-0.505343	0.37875	0.810437	no
XLOC_001710	XLOC_001710	DNTTIP2	chr1:94335013-94344762	q1	q2	OK	26.514	26.9675	0.0244679	0.0780975	0.878	0.989486	no
XLOC_001711	XLOC_001711	GCLM	chr1:94348876-94375104	q1	q2	OK	28.529	32.5614	0.190736	0.418242	0.48505	0.877701	no
XLOC_001712	XLOC_001712	ABCA4	chr1:94458393-94586705	q1	q2	NOTEST	0.0977007	0.0700888	-0.479185	0	1	1	no
XLOC_001713	XLOC_001713	ARHGAP29	chr1:94634462-94713164	q1	q2	OK	5.39819	3.98359	-0.438407	-0.928557	0.1123	0.471647	no
XLOC_001714	XLOC_001714	F3	chr1:94994731-95007413	q1	q2	OK	0.914509	1.34211	0.553433	1.07454	0.0591	0.337313	no
XLOC_001715	XLOC_001715	CNN3	chr1:95362506-95392735	q1	q2	NOTEST	0.00966268	0.0500519	2.37293	0	1	1	no
XLOC_001716	XLOC_001716	ALG14	chr1:95448278-95538507	q1	q2	OK	3.81351	12.6586	1.73092	4.18587	5e-05	0.0020124	yes
XLOC_001717	XLOC_001717	DPYD	chr1:97543299-98386615	q1	q2	OK	11.701	17.4192	0.574046	1.56019	0.0072	0.088774	no
XLOC_001718	XLOC_001718	MIR137,MIR137HG	chr1:98453555-98515249	q1	q2	NOTEST	0	0	0	0	1	1	no
XLOC_001719	XLOC_001719	MIR2682	chr1:98453555-98515249	q1	q2	NOTEST	0	0	0	0	1	1	no
XLOC_001720	XLOC_001720	LPPR5	chr1:99355800-99614408	q1	q2	OK	0.758728	0.380117	-0.99714	-2.11146	0.001	0.0215007	yes
XLOC_001721	XLOC_001721	MIR548D1	chr1:100111430-100232191	q1	q2	NOTEST	0	0	0	0	1	1	no
XLOC_001722	XLOC_001722	FRRS1	chr1:100111430-100232191	q1	q2	OK	1.84041	1.30586	-0.495032	-1.07024	0.0704	0.36862	no
XLOC_001723	XLOC_001723	SASS6	chr1:100549101-100598511	q1	q2	OK	5.89033	6.44973	0.13089	0.303762	0.5992	0.927131	no
XLOC_001724	XLOC_001724	LRRC39	chr1:100598604-100643829	q1	q2	OK	0.228474	0.360957	0.659795	0.334191	0.50255	0.886189	no
XLOC_001725	XLOC_001725	DBT	chr1:100652477-100715424	q1	q2	OK	9.02376	8.8859	-0.0222102	-0.0405072	0.9434	0.996241	no
XLOC_001726	XLOC_001726	LOC100128787	chr1:101092605-101112560	q1	q2	NOTEST	0	0	0	0	1	1	no
XLOC_001727	XLOC_001727	EXTL2	chr1:101337927-101361524	q1	q2	OK	1.03274	0.991617	-0.0586165	-0.126779	0.82735	0.985309	no
XLOC_001728	XLOC_001728	DPH5	chr1:101361631-101491362	q1	q2	OK	10.2677	9.74583	-0.0752561	-0.139573	0.8019	0.981185	no
XLOC_001729	XLOC_001729	RNU6-6	chr1:101806424-101806451	q1	q2	NOTEST	0	0	0	0	1	1	no
XLOC_001730	XLOC_001730	OLFM3	chr1:102268126-102462790	q1	q2	NOTEST	0	0	0	0	1	1	no
XLOC_001731	XLOC_001731	COL11A1	chr1:103342022-103574052	q1	q2	NOTEST	0.00213977	0.00148675	-0.525294	0	1	1	no
XLOC_001732	XLOC_001732	AMY1A	chr1:104230039-104239073	q1	q2	NOTEST	0	0	0	0	1	1	no
XLOC_001733	XLOC_001733	VAV3	chr1:108113781-108537229	q1	q2	OK	6.68269	6.31406	-0.081862	-0.239289	0.6823	0.952216	no
XLOC_001734	XLOC_001734	SLC25A24	chr1:108677343-109013352	q1	q2	OK	115.17	122.455	0.0884896	0.366317	0.56305	0.91462	no
XLOC_001735	XLOC_001735	NBPF4	chr1:108677343-109013352	q1	q2	OK	9.43757	7.69266	-0.294933	-0.202676	0.7376	0.965942	no
XLOC_001736	XLOC_001736	HENMT1	chr1:109190909-109204148	q1	q2	OK	36.7629	39.5737	0.10629	0.364756	0.5216	0.895493	no
XLOC_001737	XLOC_001737	AKNAD1	chr1:109358519-109401146	q1	q2	NOTEST	0.0763441	0.0381367	-1.00133	0	1	1	no
XLOC_001738	XLOC_001738	CLCC1	chr1:109419602-109506111	q1	q2	OK	15.6044	15.2328	0.0172696	-0.0971175	0.9363	0.995882	no
XLOC_001739	XLOC_001739	TAF13,WDR47	chr1:109512837-109625833	q1	q2	OK	103.797	102.125	-0.0234249	-0.0535454	0.92545	0.995327	no
XLOC_001740	XLOC_001740	C1orf194	chr1:109648572-109656479	q1	q2	NOTEST	0.035682	0.0518064	0.537934	0	1	1	no
XLOC_001741	XLOC_001741	PSRC1	chr1:109822175-109825801	q1	q2	OK	17.2425	16.8519	-0.0330544	-0.0976483	0.85725	0.989076	no
XLOC_001742	XLOC_001742	MYBPHL	chr1:109834986-109849663	q1	q2	NOTEST	0.0415219	0	-inf	0	1	1	no
XLOC_001743	XLOC_001743	SORT1	chr1:109852187-109940563	q1	q2	OK	37.1652	40.5261	0.124898	0.480548	0.3956	0.821313	no
XLOC_001744	XLOC_001744	PSMA5	chr1:109941652-109969108	q1	q2	OK	227.892	233.342	0.0340968	0.0955399	0.8601	0.98919	no
XLOC_001745	XLOC_001745	AMIGO1	chr1:110046739-110052336	q1	q2	OK	5.94411	4.5371	-0.38969	-1.09993	0.0476	0.298429	no
XLOC_001746	XLOC_001746	-	chr1:110088983-110138454	q1	q2	NOTEST	0.0246596	0.0264081	0.0988315	0	1	1	no
XLOC_001747	XLOC_001747	GNAT2	chr1:110145630-110162127	q1	q2	OK	0.394057	0.514334	0.384301	0.421785	0.4595	0.863521	no
XLOC_001748	XLOC_001748	GSTM3	chr1:110268257-110324599	q1	q2	OK	74.1196	81.0633	0.129193	0.431183	0.44305	0.85301	no
XLOC_001749	XLOC_001749	EPS8L3	chr1:110268257-110324599	q1	q2	NOTEST	0	0.00366658	inf	0	1	1	no
XLOC_001750	XLOC_001750	STRIP1	chr1:110527386-110613322	q1	q2	OK	0.375764	0.249943	-0.58823	-0.0918935	0.83545	0.986915	no
XLOC_001751	XLOC_001751	ALX3	chr1:110527386-110613322	q1	q2	OK	1.7876	2.11046	0.239535	0.18605	0.73705	0.965852	no
XLOC_001752	XLOC_001752	LOC440600	chr1:110828998-110933704	q1	q2	OK	0.740828	0.420975	-0.815403	-0.285571	0.7146	0.961184	no
XLOC_001753	XLOC_001753	SLC16A4	chr1:110828998-110933704	q1	q2	NOTEST	0.283951	0.273545	-0.0538614	0	1	1	no
XLOC_001754	XLOC_001754	LAMTOR5	chr1:110943876-110950546	q1	q2	OK	98.5758	105.854	0.102763	0.312301	0.57715	0.918494	no
XLOC_001755	XLOC_001755	KCNA10	chr1:111059838-111061797	q1	q2	NOTEST	0.00518689	0.00488723	-0.0858517	0	1	1	no
XLOC_001756	XLOC_001756	KCNA2	chr1:111136201-111174096	q1	q2	NOTEST	0	0	0	0	1	1	no
XLOC_001757	XLOC_001757	KCNA3	chr1:111214309-111217655	q1	q2	NOTEST	0	0	0	0	1	1	no
XLOC_001758	XLOC_001758	LRIF1	chr1:111489811-111506730	q1	q2	OK	14.6774	11.5409	-0.346839	-1.05268	0.0624	0.34716	no
XLOC_001759	XLOC_001759	DRAM2	chr1:111659798-111727724	q1	q2	OK	11.3123	12.0459	0.0906516	0.240654	0.7193	0.961784	no
XLOC_001760	XLOC_001760	DENND2D	chr1:111728590-111747160	q1	q2	OK	16.831	12.7884	-0.39629	-1.25557	0.02555	0.201602	no
XLOC_001761	XLOC_001761	PGCP1	chr1:111927140-111932473	q1	q2	NOTEST	0	0	0	0	1	1	no
XLOC_001762	XLOC_001762	OVGP1	chr1:111956936-111970399	q1	q2	OK	1.61543	0.973186	-0.731128	-1.38348	0.009	0.102576	no
XLOC_001763	XLOC_001763	WDR77	chr1:111981272-112004525	q1	q2	OK	35.8935	33.2988	-0.108255	-0.210744	0.73865	0.966354	no
XLOC_001764	XLOC_001764	ADORA3	chr1:112025969-112106597	q1	q2	NOTEST	0.0428467	0.0248446	-0.786251	0	1	1	no
XLOC_001765	XLOC_001765	LOC100129269	chr1:112141628-112150940	q1	q2	NOTEST	0.0380165	0.0178549	-1.0903	0	1	1	no
XLOC_001766	XLOC_001766	FAM212B	chr1:112264685-112310199	q1	q2	OK	1.34388	1.38794	0.0465478	0.0546507	0.9168	0.993489	no
XLOC_001767	XLOC_001767	KCND3	chr1:112318453-112531777	q1	q2	OK	0.754184	0.788363	0.0639428	0.113716	0.84285	0.987509	no
XLOC_001768	XLOC_001768	LOC643355	chr1:112532786-112574398	q1	q2	OK	0.31263	0.219468	-0.510445	-0.359366	0.5159	0.893046	no
XLOC_001769	XLOC_001769	LOC643355	chr1:112532786-112574398	q1	q2	OK	0.478335	0.506524	0.0826081	0.0859739	0.8741	0.989486	no
XLOC_001770	XLOC_001770	MIR4256	chr1:112938799-113007539	q1	q2	NOTEST	0	0	0	0	1	1	no
XLOC_001771	XLOC_001771	ST7L	chr1:113066140-113162040	q1	q2	OK	1.7455	1.99432	0.192262	0.399563	0.4819	0.876352	no
XLOC_001772	XLOC_001772	RHOC	chr1:113243748-113250025	q1	q2	OK	199.162	169.428	-0.233269	-0.821038	0.139	0.523155	no
XLOC_001773	XLOC_001773	PPM1J	chr1:113252615-113257950	q1	q2	OK	1.27737	0.929356	-0.458878	-0.830249	0.15025	0.544223	no
XLOC_001774	XLOC_001774	SLC16A1	chr1:113454469-113498975	q1	q2	OK	14.8785	12.7443	-0.223375	-0.779781	0.1951	0.612502	no
XLOC_001775	XLOC_001775	LOC643441	chr1:113739403-113748875	q1	q2	NOTEST	0	0	0	0	1	1	no
XLOC_001776	XLOC_001776	PHTF1	chr1:113933474-114302059	q1	q2	OK	17.9728	24.4487	0.443941	1.19111	0.03425	0.243693	no
XLOC_001777	XLOC_001777	RSBN1	chr1:114304453-114456708	q1	q2	OK	9.63047	10.875	0.175337	0.305172	0.63055	0.936987	no
XLOC_001778	XLOC_001778	PTPN22	chr1:114304453-114456708	q1	q2	NOTEST	0.165286	0.144941	-0.189497	0	1	1	no
XLOC_001779	XLOC_001779	BCL2L15	chr1:114304453-114456708	q1	q2	NOTEST	0.271031	0.323888	0.257038	0	1	1	no
XLOC_001780	XLOC_001780	AP4B1	chr1:114304453-114456708	q1	q2	OK	33.9408	32.5112	-0.0620829	-0.125105	0.83455	0.986487	no
XLOC_001781	XLOC_001781	SYT6	chr1:114631913-114696472	q1	q2	NOTEST	0.00215876	0.00462426	1.09902	0	1	1	no
XLOC_001782	XLOC_001782	TRIM33	chr1:114935398-115053781	q1	q2	OK	80.294	62.9035	-0.352152	-1.42582	0.0181	0.162427	no
XLOC_001783	XLOC_001783	BCAS2	chr1:115110180-115124265	q1	q2	OK	278.507	284.899	0.0327391	0.143564	0.82355	0.983818	no
XLOC_001784	XLOC_001784	DENND2C	chr1:115124491-115212732	q1	q2	OK	3.94946	4.41136	0.159568	0.452305	0.41635	0.833634	no
XLOC_001785	XLOC_001785	AMPD1	chr1:115215719-115238602	q1	q2	OK	0.272159	0.342831	0.333047	0.471202	0.38605	0.81637	no
XLOC_001786	XLOC_001786	CSDE1,NRAS	chr1:115247084-115300671	q1	q2	OK	1055.76	942.607	-0.163557	-0.505711	0.37015	0.803432	no
XLOC_001787	XLOC_001787	SIKE1	chr1:115312104-115323308	q1	q2	OK	37.8417	26.2318	-0.52866	-2.10693	0.0006	0.0147219	yes
XLOC_001788	XLOC_001788	TSPAN2	chr1:115590632-115632121	q1	q2	NOTEST	0.0209829	0.0635951	1.5997	0	1	1	no
XLOC_001789	XLOC_001789	NGF	chr1:115828536-115880857	q1	q2	NOTEST	0	0	0	0	1	1	no
XLOC_001790	XLOC_001790	CASQ2	chr1:116242625-116311426	q1	q2	NOTEST	0.152385	0.101627	-0.584436	0	1	1	no
XLOC_001791	XLOC_001791	NHLH2	chr1:116378998-116383747	q1	q2	NOTEST	0.0398499	0.0687973	0.787778	0	1	1	no
XLOC_001792	XLOC_001792	ATP1A1OS	chr1:116915105-116961244	q1	q2	OK	7.65592	7.6454	-0.00198335	-0.000640905	0.99935	0.999688	no
XLOC_001793	XLOC_001793	CD58	chr1:117057155-117113715	q1	q2	OK	14.0114	9.22468	-0.603025	-1.54623	0.0077	0.0926195	no
XLOC_001794	XLOC_001794	IGSF3	chr1:117117030-117210314	q1	q2	OK	28.9118	32.3797	0.163428	0.62029	0.2835	0.72462	no
XLOC_001795	XLOC_001795	CD101	chr1:117544371-117645491	q1	q2	NOTEST	0.272464	0.170219	-0.678673	0	1	1	no
XLOC_001796	XLOC_001796	CD101,TTF2	chr1:117544371-117645491	q1	q2	OK	1.31423	1.06171	-0.307834	-0.123687	0.85345	0.988922	no
XLOC_001797	XLOC_001797	TRIM45	chr1:117646571-117664411	q1	q2	OK	4.03172	5.02261	0.317042	0.855736	0.13305	0.513665	no
XLOC_001798	XLOC_001798	VTCN1	chr1:117686182-117755745	q1	q2	OK	0.62257	0.464466	-0.422665	-0.630406	0.21055	0.636062	no
XLOC_001799	XLOC_001799	GDAP2	chr1:118406106-118472302	q1	q2	OK	10.0847	10.966	0.120865	0.330833	0.5611	0.91338	no
XLOC_001800	XLOC_001800	SPAG17	chr1:118472371-118727848	q1	q2	NOTEST	0.0297534	0.0420321	0.498439	0	1	1	no
XLOC_001801	XLOC_001801	TBX15	chr1:119425665-119532179	q1	q2	NOTEST	0.0110345	0.0194708	0.819294	0	1	1	no
XLOC_001802	XLOC_001802	WARS2	chr1:119573838-119683295	q1	q2	OK	9.02901	8.41945	-0.100843	-0.308182	0.5902	0.924676	no
XLOC_001803	XLOC_001803	LINC00622	chr1:120140324-120141914	q1	q2	NOTEST	0.00704416	0.00793313	0.171462	0	1	1	no
XLOC_001804	XLOC_001804	ZNF697	chr1:120161999-120190740	q1	q2	OK	1.51189	1.67342	0.146453	0.391671	0.51655	0.893544	no
XLOC_001805	XLOC_001805	HMGCS2	chr1:120290618-120311555	q1	q2	OK	0.291583	0.208787	-0.481876	-0.570524	0.2891	0.730716	no
XLOC_001806	XLOC_001806	REG4	chr1:120323970-120354203	q1	q2	OK	2.74737	2.95801	0.106575	0.20673	0.7077	0.959011	no
XLOC_001807	XLOC_001807	NBPF7	chr1:120377387-120387779	q1	q2	OK	2.05747	1.85021	-0.153186	-0.339141	0.56025	0.913069	no
XLOC_001808	XLOC_001808	ADAM30	chr1:120436155-120439147	q1	q2	NOTEST	0	0	0	0	1	1	no
XLOC_001809	XLOC_001809	NOTCH2	chr1:120454175-120612317	q1	q2	OK	31.0979	27.1936	-0.193552	-0.737408	0.1894	0.603486	no
XLOC_001810	XLOC_001810	FCGR1B	chr1:120926127-120935944	q1	q2	OK	0.641148	0.238062	-1.42932	-2.13516	0.0012	0.0242811	yes
XLOC_001811	XLOC_001811	ANKRD20A12P	chr1:142697270-142713605	q1	q2	OK	0.31851	0.333057	0.0644317	0.0891386	0.87135	0.989486	no
XLOC_001812	XLOC_001812	-	chr1:142801356-142890966	q1	q2	OK	0.813082	0.760645	-0.0961777	-0.128334	0.81545	0.982887	no
XLOC_001813	XLOC_001813	LOC100286793	chr1:143718512-143744587	q1	q2	NOTEST	0.120587	0.115235	-0.0655008	0	1	1	no
XLOC_001814	XLOC_001814	PPIAL4G	chr1:143767143-143767881	q1	q2	NOTEST	0.193256	0.0875423	-1.14246	0	1	1	no
XLOC_001815	XLOC_001815	FAM72D	chr1:143896451-143913143	q1	q2	OK	6.45198	6.7863	0.0728833	0.222416	0.72255	0.962218	no
XLOC_001816	XLOC_001816	LINC00623,LOC728875	chr1:144300511-144341755	q1	q2	OK	0.406592	0.365987	-0.151792	-0.181438	0.7075	0.959004	no
XLOC_001817	XLOC_001817	PPIAL4B	chr1:144363461-144364246	q1	q2	NOTEST	0	0	0	0	1	1	no
XLOC_001818	XLOC_001818	LOC728875	chr1:144480745-144521969	q1	q2	NOTEST	0	0	0	0	1	1	no
XLOC_001819	XLOC_001819	PFN1P2	chr1:144610051-144612861	q1	q2	OK	5.11565	4.74075	-0.109803	-0.298246	0.62685	0.935362	no
XLOC_001820	XLOC_001820	LOC653513	chr1:144614958-144828810	q1	q2	OK	0.427427	0.394155	-0.116917	-0.0526199	0.91905	0.993489	no
XLOC_001821	XLOC_001821	PDE4DIP	chr1:144851423-145076186	q1	q2	OK	33.7986	44.8704	0.408799	1.41185	0.01165	0.122044	no
XLOC_001822	XLOC_001822	SEC22B	chr1:145087968-145117659	q1	q2	OK	0.409501	0.533993	0.382955	0.106186	0.89005	0.990955	no
XLOC_001823	XLOC_001823	-	chr1:145200355-145208834	q1	q2	NOTEST	0.175804	0.116571	-0.592756	0	1	1	no
XLOC_001824	XLOC_001824	-	chr1:145372946-145382570	q1	q2	OK	1.97081	1.72708	-0.190459	-0.429193	0.45695	0.862223	no
XLOC_001825	XLOC_001825	POLR3GL	chr1:145456234-145470407	q1	q2	OK	8.88489	8.88964	0.000769719	0.00176832	0.9973	0.999556	no
XLOC_001826	XLOC_001826	GNRHR2	chr1:145507556-145523732	q1	q2	OK	19.9804	17.8449	-0.163072	-0.318468	0.595	0.926195	no
XLOC_001827	XLOC_001827	ITGA10	chr1:145524950-145544077	q1	q2	NOTEST	0.029127	0.0265805	-0.13199	0	1	1	no
XLOC_001828	XLOC_001828	NUDT17	chr1:145575265-145589435	q1	q2	OK	4.34097	1.84418	-1.23503	-0.553314	0.3296	0.770402	no
XLOC_001829	XLOC_001829	POLR3C	chr1:145590495-145688776	q1	q2	OK	44.8628	43.0698	-0.0588461	-0.162599	0.78015	0.975819	no
XLOC_001830	XLOC_001830	CD160	chr1:145695586-145715565	q1	q2	NOTEST	0.218133	0.242465	0.152566	0	1	1	no
XLOC_001831	XLOC_001831	GPR89A	chr1:145764594-145827103	q1	q2	OK	9.22161	9.34	0.0184024	0.053582	0.92685	0.995456	no
XLOC_001832	XLOC_001832	PDZK1P1	chr1:145924387-145942619	q1	q2	NOTEST	0	0	0	0	1	1	no
XLOC_001833	XLOC_001833	NBPF11,NBPF24	chr1:146032541-146082765	q1	q2	OK	0.816415	0.908194	0.153698	0.320855	0.5455	0.906568	no
XLOC_001834	XLOC_001834	-	chr1:146242688-146250923	q1	q2	OK	7.12447	6.52739	-0.126276	-0.141908	0.7887	0.977628	no
XLOC_001835	XLOC_001835	LOC728989	chr1:146490894-146514599	q1	q2	NOTEST	0.13258	0.162093	0.289961	0	1	1	no
XLOC_001836	XLOC_001836	-	chr1:146570409-146586098	q1	q2	OK	0.398565	0.138686	-1.523	-1.40796	0.14775	0.539801	no
XLOC_001837	XLOC_001837	PRKAB2	chr1:146626566-146644195	q1	q2	OK	16.9029	15.2849	-0.145168	-0.533569	0.3712	0.804302	no
XLOC_001838	XLOC_001838	FMO5	chr1:146644323-146697230	q1	q2	OK	1.07357	1.17123	0.125604	0.110168	0.84635	0.987509	no
XLOC_001839	XLOC_001839	LINC00624	chr1:146853913-146989699	q1	q2	NOTEST	0.00892207	0.0183206	1.03802	0	1	1	no
XLOC_001840	XLOC_001840	ACP6	chr1:147119134-147144947	q1	q2	OK	31.3283	36.643	0.226072	0.665491	0.2378	0.671743	no
XLOC_001841	XLOC_001841	GJA5	chr1:147228331-147245484	q1	q2	NOTEST	0.015428	0.00273457	-2.49617	0	1	1	no
XLOC_001842	XLOC_001842	PDZK1P1	chr1:147466093-147484331	q1	q2	NOTEST	0	0	0	0	1	1	no
XLOC_001843	XLOC_001843	NBPF11,NBPF24	chr1:147574322-147624601	q1	q2	NOTEST	0.0891443	0.123197	0.466752	0	1	1	no
XLOC_001844	XLOC_001844	-	chr1:147759643-147806452	q1	q2	OK	0.589731	0.699368	0.245995	0.49242	0.3938	0.820415	no
XLOC_001845	XLOC_001845	MIR5087	chr1:147806602-147806678	q1	q2	NOTEST	0	0	0	0	1	1	no
XLOC_001846	XLOC_001846	FLJ39739	chr1:147906021-147931980	q1	q2	NOTEST	0	0	0	0	1	1	no
XLOC_001847	XLOC_001847	PPIAL4B	chr1:147954634-147955419	q1	q2	NOTEST	0	0	0	0	1	1	no
XLOC_001848	XLOC_001848	NBPF14	chr1:148003641-148025848	q1	q2	OK	30.0886	24.5411	-0.294017	-1.01738	0.0646	0.351846	no
XLOC_001849	XLOC_001849	-	chr1:148176695-148179818	q1	q2	NOTEST	0.0988027	0.1127	0.189862	0	1	1	no
XLOC_001850	XLOC_001850	PPIAL4D	chr1:148201751-148202536	q1	q2	NOTEST	0	0	0	0	1	1	no
XLOC_001851	XLOC_001851	-	chr1:148346310-148347386	q1	q2	OK	0.315148	0.630262	0.999924	1.51174	0.03265	0.23664	no
XLOC_001852	XLOC_001852	HIST2H2BF	chr1:149754244-149783928	q1	q2	OK	2.98716	3.28017	0.134997	0.124666	0.8201	0.983815	no
XLOC_001853	XLOC_001853	HIST2H3D	chr1:149784779-149785236	q1	q2	NOTEST	0.211243	0.198599	-0.0890471	0	1	1	no
XLOC_001854	XLOC_001854	HIST2H3A	chr1:149812258-149812765	q1	q2	NOTEST	0	0	0	0	1	1	no
XLOC_001855	XLOC_001855	HIST2H2AA3	chr1:149813784-149814318	q1	q2	NOTEST	0	0.0277319	inf	0	1	1	no
XLOC_001856	XLOC_001856	HIST2H2BC	chr1:149814944-149823161	q1	q2	OK	11.0312	11.2214	0.0246698	0.0306851	0.9629	0.998572	no
XLOC_001857	XLOC_001857	HIST2H4A	chr1:149832329-149832725	q1	q2	NOTEST	0	0.0454004	inf	0	1	1	no
XLOC_001858	XLOC_001858	HIST2H2BE	chr1:149856009-149858232	q1	q2	OK	38.2568	43.2296	0.176306	0.782102	0.2952	0.737925	no
XLOC_001859	XLOC_001859	HIST2H2AB	chr1:149859018-149859466	q1	q2	OK	1.12825	1.78246	0.659778	1.49661	0.15095	0.545069	no
XLOC_001860	XLOC_001860	SV2A	chr1:149874798-149889434	q1	q2	NOTEST	0.0751229	0.0716967	-0.0673473	0	1	1	no
XLOC_001861	XLOC_001861	SF3B4	chr1:149895208-149900144	q1	q2	OK	130.779	149.161	0.189736	0.681917	0.2413	0.675814	no
XLOC_001862	XLOC_001862	MTMR11	chr1:149900451-149909311	q1	q2	OK	7.09265	6.41116	-0.145739	-0.414709	0.46295	0.864908	no
XLOC_001863	XLOC_001863	OTUD7B	chr1:149912231-149982693	q1	q2	OK	17.714	15.0869	-0.231596	-0.829896	0.1382	0.521906	no
XLOC_001864	XLOC_001864	-	chr1:150036544-150038351	q1	q2	NOTEST	0.281806	0.246314	-0.194205	0	1	1	no
XLOC_001865	XLOC_001865	ANP32E	chr1:150190716-150208889	q1	q2	OK	41.079	38.4681	-0.0947396	-0.303261	0.5951	0.926195	no
XLOC_001866	XLOC_001866	APH1A	chr1:150230217-150241609	q1	q2	OK	166.439	181	0.120994	0.502436	0.4139	0.831786	no
XLOC_001867	XLOC_001867	MCL1	chr1:150547026-150552214	q1	q2	OK	100.298	206.188	1.03966	4.19793	5e-05	0.0020124	yes
XLOC_001868	XLOC_001868	ENSA	chr1:150594598-150602098	q1	q2	OK	359.195	311.274	-0.206584	-0.731404	0.185	0.598536	no
XLOC_001869	XLOC_001869	GOLPH3L	chr1:150618700-150669672	q1	q2	OK	17.6851	19.4017	0.133649	0.481035	0.42515	0.840232	no
XLOC_001870	XLOC_001870	HORMAD1	chr1:150670534-150693364	q1	q2	NOTEST	0.00543182	0	-inf	0	1	1	no
XLOC_001871	XLOC_001871	CTSS	chr1:150702671-150738433	q1	q2	NOTEST	0.0534967	0.01743	-1.61787	0	1	1	no
XLOC_001872	XLOC_001872	ARNT,CTSK	chr1:150768683-150849244	q1	q2	OK	25.9477	21.2851	-0.285762	-1.0123	0.07575	0.380831	no
XLOC_001873	XLOC_001873	CERS2	chr1:150937648-150947521	q1	q2	OK	511.967	432.619	-0.155418	-1.0315	0.28765	0.728922	no
XLOC_001874	XLOC_001874	FAM63A	chr1:150969235-150980854	q1	q2	OK	16.7294	15.0535	-0.152287	-0.44798	0.44175	0.851839	no
XLOC_001875	XLOC_001875	CDC42SE1	chr1:151020258-151032125	q1	q2	OK	115.752	93.6299	-0.305996	-1.15934	0.03915	0.265147	no
XLOC_001876	XLOC_001876	SEMA6C	chr1:151104135-151119140	q1	q2	OK	0.255746	0.924735	1.85433	3.62227	5e-05	0.0020124	yes
XLOC_001877	XLOC_001877	LYSMD1	chr1:151129104-151162689	q1	q2	OK	4.67685	24.6971	2.40073	3.20071	5e-05	0.0020124	yes
XLOC_001878	XLOC_001878	TMOD4,VPS72	chr1:151129104-151162689	q1	q2	OK	61.1852	64.6081	0.0785325	0.185822	0.7384	0.966239	no
XLOC_001879	XLOC_001879	PI4KB	chr1:151254142-151300226	q1	q2	OK	56.2196	54.8888	-0.0345594	-0.109318	0.84325	0.987509	no
XLOC_001880	XLOC_001880	RFX5	chr1:151313083-151319769	q1	q2	OK	27.5083	20.0552	-0.455888	-1.5708	0.00485	0.0676481	no
XLOC_001881	XLOC_001881	SELENBP1	chr1:151336777-151345210	q1	q2	OK	61.8848	36.3783	-0.766505	-2.55657	5e-05	0.0020124	yes
XLOC_001882	XLOC_001882	POGZ	chr1:151375187-151431941	q1	q2	OK	25.593	25.7811	0.0105649	0.0392168	0.9432	0.996241	no
XLOC_001883	XLOC_001883	CELF3	chr1:151672533-151689290	q1	q2	NOTEST	0.0617965	0.0557349	-0.148943	0	1	1	no
XLOC_001884	XLOC_001884	MRPL9	chr1:151732122-151743806	q1	q2	OK	128.363	165.292	0.364786	1.50992	0.02435	0.195581	no
XLOC_001885	XLOC_001885	TDRKH	chr1:151744040-151763010	q1	q2	OK	19.9144	18.1037	-0.137534	-0.443531	0.41825	0.835321	no
XLOC_001886	XLOC_001886	LINGO4	chr1:151772764-151777882	q1	q2	NOTEST	0.0119742	0.0125479	0.0675192	0	1	1	no
XLOC_001887	XLOC_001887	RORC	chr1:151778546-151826537	q1	q2	OK	1.13831	0.48552	-1.22929	-1.03716	0.1135	0.474528	no
XLOC_001888	XLOC_001888	C2CD4D	chr1:151778546-151826537	q1	q2	NOTEST	0.173657	0.123453	-0.492277	0	1	1	no
XLOC_001889	XLOC_001889	THEM5	chr1:151778546-151826537	q1	q2	OK	1.46046	0.952857	-0.616095	-0.653873	0.2374	0.671743	no
XLOC_001890	XLOC_001890	THEM4	chr1:151843342-151882361	q1	q2	OK	7.23768	6.1031	-0.245985	-0.774489	0.17275	0.579008	no
XLOC_001891	XLOC_001891	S100A10	chr1:151955384-151966714	q1	q2	OK	1149.14	1132.64	-0.0208659	-0.0737726	0.89675	0.991553	no
XLOC_001892	XLOC_001892	S100A11	chr1:152004981-152009511	q1	q2	OK	1791.19	1623.62	-0.141706	-0.759608	0.3352	0.775437	no
XLOC_001893	XLOC_001893	TCHHL1	chr1:152056619-152061540	q1	q2	NOTEST	0.0696079	0.0489874	-0.506842	0	1	1	no
XLOC_001894	XLOC_001894	TCHH	chr1:152078663-152087930	q1	q2	OK	0.618355	0.66569	0.106414	0.23029	0.6805	0.952187	no
XLOC_001895	XLOC_001895	RPTN	chr1:152126070-152131704	q1	q2	NOTEST	0	0	0	0	1	1	no
XLOC_001896	XLOC_001896	HRNR	chr1:152184551-152196672	q1	q2	NOTEST	0	0.000979118	inf	0	1	1	no
XLOC_001897	XLOC_001897	FLG	chr1:152274650-152297679	q1	q2	NOTEST	0.00330221	0	-inf	0	1	1	no
XLOC_001898	XLOC_001898	FLG2	chr1:152321212-152332482	q1	q2	NOTEST	0.00103351	0	-inf	0	1	1	no
XLOC_001899	XLOC_001899	CRNN	chr1:152381718-152386750	q1	q2	NOTEST	0	0	0	0	1	1	no
XLOC_001900	XLOC_001900	LCE3E	chr1:152538174-152539229	q1	q2	NOTEST	0	0	0	0	1	1	no
XLOC_001901	XLOC_001901	LCE3D	chr1:152551859-152552980	q1	q2	NOTEST	0	0	0	0	1	1	no
XLOC_001902	XLOC_001902	LCE3A	chr1:152595309-152595579	q1	q2	NOTEST	0	0	0	0	1	1	no
XLOC_001903	XLOC_001903	LCE1C	chr1:152777310-152779107	q1	q2	NOTEST	0	0	0	0	1	1	no
XLOC_001904	XLOC_001904	SPRR2D	chr1:153012200-153013594	q1	q2	NOTEST	0	0	0	0	1	1	no
XLOC_001905	XLOC_001905	SPRR2A	chr1:153028595-153029988	q1	q2	NOTEST	0	0	0	0	1	1	no
XLOC_001906	XLOC_001906	SPRR2B	chr1:153042717-153044084	q1	q2	NOTEST	0	0	0	0	1	1	no
XLOC_001907	XLOC_001907	SPRR2E	chr1:153065610-153067001	q1	q2	NOTEST	0	0	0	0	1	1	no
XLOC_001908	XLOC_001908	SPRR2F	chr1:153084612-153085989	q1	q2	NOTEST	0.0192846	0	-inf	0	1	1	no
XLOC_001909	XLOC_001909	SPRR2C	chr1:153112593-153113969	q1	q2	NOTEST	0	0	0	0	1	1	no
XLOC_001910	XLOC_001910	SPRR2G	chr1:153122057-153123427	q1	q2	NOTEST	0	0	0	0	1	1	no
XLOC_001911	XLOC_001911	PGLYRP3	chr1:153270337-153283194	q1	q2	NOTEST	0.00927849	0	-inf	0	1	1	no
XLOC_001912	XLOC_001912	PGLYRP4	chr1:153302596-153321022	q1	q2	NOTEST	0.00527902	0.00630884	0.257105	0	1	1	no
XLOC_001913	XLOC_001913	S100A12	chr1:153346183-153348075	q1	q2	NOTEST	0.154114	0.0895974	-0.78247	0	1	1	no
XLOC_001914	XLOC_001914	S100A8	chr1:153362507-153363664	q1	q2	NOTEST	0.401634	0.272612	-0.559032	0	1	1	no
XLOC_001915	XLOC_001915	S100A7L2	chr1:153409470-153412503	q1	q2	NOTEST	0	0	0	0	1	1	no
XLOC_001916	XLOC_001916	S100A7	chr1:153430219-153433137	q1	q2	NOTEST	0	0	0	0	1	1	no
XLOC_001917	XLOC_001917	S100A6	chr1:153507075-153508717	q1	q2	OK	98.1203	83.5956	-0.231124	-0.500471	0.36535	0.800981	no
XLOC_001918	XLOC_001918	S100A5	chr1:153509622-153514241	q1	q2	NOTEST	0.0117729	0.0195066	0.728494	0	1	1	no
XLOC_001919	XLOC_001919	S100A4	chr1:153516094-153518282	q1	q2	OK	1.91855	2.03895	0.0878074	0.120589	0.8133	0.982519	no
XLOC_001920	XLOC_001920	S100A3	chr1:153519808-153521734	q1	q2	NOTEST	0.0161339	0	-inf	0	1	1	no
XLOC_001921	XLOC_001921	S100A2	chr1:153533584-153538306	q1	q2	OK	0.296643	0.395333	0.414339	0.565189	0.40185	0.82475	no
XLOC_001922	XLOC_001922	S100A16	chr1:153579366-153585514	q1	q2	OK	203.727	152.671	-0.41621	-1.56562	0.00775	0.0930693	no
XLOC_001923	XLOC_001923	S100A14	chr1:153586731-153589844	q1	q2	OK	393.794	265.536	-0.568532	-2.07171	0.0002	0.00636681	yes
XLOC_001924	XLOC_001924	S100A13	chr1:153591275-153618782	q1	q2	OK	255.74	216.963	-0.23723	-0.889646	0.254	0.691837	no
XLOC_001925	XLOC_001925	ILF2	chr1:153631129-153643504	q1	q2	OK	233.535	238.49	0.0302941	0.109914	0.83725	0.986973	no
XLOC_001926	XLOC_001926	GATAD2B	chr1:153777202-153901157	q1	q2	OK	9.70513	9.49435	-0.0316789	-0.114271	0.84435	0.987509	no
XLOC_001927	XLOC_001927	DENND4B	chr1:153901976-153919154	q1	q2	OK	14.4292	12.2727	-0.233537	-0.802904	0.17455	0.582135	no
XLOC_001928	XLOC_001928	CRTC2	chr1:153920147-153931333	q1	q2	OK	18.9313	21.7735	0.201796	0.669443	0.2386	0.672588	no
XLOC_001929	XLOC_001929	SLC39A1	chr1:153931574-153950451	q1	q2	OK	124.375	118.929	-0.064604	-0.221975	0.72645	0.962931	no
XLOC_001930	XLOC_001930	JTB	chr1:153931574-153950451	q1	q2	OK	89.8599	40.2586	-1.15838	-2.1448	0.0012	0.0242811	yes
XLOC_001931	XLOC_001931	RAB13	chr1:153954092-153958853	q1	q2	OK	80.0927	76.0109	-0.0754656	-0.241838	0.63175	0.937901	no
XLOC_001932	XLOC_001932	NUP210L	chr1:153965160-154127592	q1	q2	OK	13.2791	13.6045	0.0349231	0.0965628	0.86555	0.98919	no
XLOC_001933	XLOC_001933	TPM3	chr1:154127779-154164609	q1	q2	OK	160.465	137.235	-0.225606	-0.890248	0.11735	0.483104	no
XLOC_001934	XLOC_001934	MIR190B	chr1:154166140-154166219	q1	q2	NOTEST	0	0	0	0	1	1	no
XLOC_001935	XLOC_001935	C1orf189	chr1:154171561-154178841	q1	q2	NOTEST	0.0174963	0.034242	0.968718	0	1	1	no
XLOC_001936	XLOC_001936	C1orf43	chr1:154179182-154243565	q1	q2	OK	183.131	181.165	-0.0155722	-0.048404	0.93845	0.995894	no
XLOC_001937	XLOC_001937	SHE	chr1:154451953-154474526	q1	q2	NOTEST	0.00476111	0.00336294	-0.501575	0	1	1	no
XLOC_001938	XLOC_001938	UBE2Q1	chr1:154521050-154531120	q1	q2	OK	44.2261	45.5383	0.0421833	0.154734	0.7858	0.976842	no
XLOC_001939	XLOC_001939	ADAR	chr1:154554487-154600476	q1	q2	OK	90.7787	95.0279	0.0659979	0.251703	0.64875	0.943901	no
XLOC_001940	XLOC_001940	KCNN3	chr1:154669941-154842754	q1	q2	NOTEST	0.00476265	0.000781902	-2.6067	0	1	1	no
XLOC_001941	XLOC_001941	PBXIP1,PMVK	chr1:154897187-154928619	q1	q2	OK	32.0004	30.8442	-0.0530916	-0.152005	0.79965	0.980831	no
XLOC_001942	XLOC_001942	PYGO2	chr1:154929501-154934468	q1	q2	OK	13.6511	22.5423	0.723621	2.4815	5e-05	0.0020124	yes
XLOC_001943	XLOC_001943	SHC1	chr1:154934773-154955369	q1	q2	OK	43.6073	41.413	-0.0744872	-0.193532	0.75075	0.970279	no
XLOC_001944	XLOC_001944	DCST2	chr1:154991002-155042070	q1	q2	OK	0.638148	0.647243	0.0204173	0.008666	0.98725	0.998572	no
XLOC_001945	XLOC_001945	LOC100505666	chr1:154991002-155042070	q1	q2	OK	0.962294	1.04301	0.116198	0.0362119	0.9502	0.996618	no
XLOC_001946	XLOC_001946	DPM3	chr1:155112366-155113008	q1	q2	OK	18.8946	16.6056	-0.186302	-0.408689	0.49675	0.882441	no
XLOC_001947	XLOC_001947	KRTCAP2	chr1:155141883-155145804	q1	q2	OK	177.488	166.55	-0.0917624	-0.251345	0.6807	0.952187	no
XLOC_001948	XLOC_001948	MUC1	chr1:155158299-155162706	q1	q2	OK	15.492	9.32194	-0.732825	-2.03613	0.0004	0.010881	yes
XLOC_001949	XLOC_001949	THBS3	chr1:155165344-155177772	q1	q2	OK	4.55177	4.81056	0.079776	0.20912	0.69345	0.954953	no
XLOC_001950	XLOC_001950	GBAP1	chr1:155178489-155197325	q1	q2	OK	2.65008	3.03086	0.193691	0.194612	0.72285	0.962218	no
XLOC_001951	XLOC_001951	GBA	chr1:155204238-155214653	q1	q2	OK	21.8507	32.0763	0.553825	1.84104	0.00065	0.0155107	yes
XLOC_001952	XLOC_001952	FAM189B	chr1:155216995-155225274	q1	q2	OK	15.3107	5.52347	-1.4709	-4.72807	5e-05	0.0020124	yes
XLOC_001953	XLOC_001953	SCAMP3	chr1:155225769-155232176	q1	q2	OK	51.8684	50.8451	-0.0287459	-0.101901	0.86775	0.98919	no
XLOC_001954	XLOC_001954	CLK2	chr1:155232658-155243281	q1	q2	OK	18.4714	20.2508	0.132692	0.420423	0.45185	0.858538	no
XLOC_001955	XLOC_001955	PKLR	chr1:155247217-155271225	q1	q2	OK	0.42036	0.26552	-0.662807	-0.538872	0.36415	0.800636	no
XLOC_001956	XLOC_001956	RUSC1-AS1	chr1:155278538-155300909	q1	q2	OK	11.1753	19.4005	0.795781	0.773861	0.23585	0.670466	no
XLOC_001957	XLOC_001957	ASH1L	chr1:155305051-155533735	q1	q2	OK	17.7259	17.5008	-0.0184356	-0.0669163	0.90395	0.992008	no
XLOC_001958	XLOC_001958	YY1AP1	chr1:155556453-155708800	q1	q2	OK	45.5203	43.9669	-0.0500942	-0.109152	0.8379	0.987266	no
XLOC_001959	XLOC_001959	GON4L	chr1:155715558-155826972	q1	q2	OK	11.2306	12.3135	0.132801	0.405027	0.4263	0.841014	no
XLOC_001960	XLOC_001960	RIT1	chr1:155867598-155881193	q1	q2	OK	16.3728	19.4753	0.250345	0.870322	0.14255	0.530165	no
XLOC_001961	XLOC_001961	KIAA0907	chr1:155882794-155904203	q1	q2	OK	12.4347	13.9037	0.161099	0.489728	0.3882	0.817955	no
XLOC_001962	XLOC_001962	SNORA42	chr1:155882794-155904203	q1	q2	NOTEST	0	0	0	0	1	1	no
XLOC_001963	XLOC_001963	SCARNA4	chr1:155882794-155904203	q1	q2	NOTEST	3.45478	0	-inf	0	1	1	no
XLOC_001964	XLOC_001964	ARHGEF2	chr1:155916557-155953400	q1	q2	OK	2.46391	3.50443	0.50823	1.32935	0.01655	0.152788	no
XLOC_001965	XLOC_001965	SSR2	chr1:155978838-155990758	q1	q2	OK	208.437	246.122	0.23976	1.08851	0.11075	0.467263	no
XLOC_001966	XLOC_001966	UBQLN4	chr1:156005090-156023516	q1	q2	OK	43.5284	34.0331	-0.355021	-1.28392	0.0235	0.19125	no
XLOC_001967	XLOC_001967	MEX3A	chr1:156040594-156052085	q1	q2	OK	4.39531	1.39253	-1.65826	-4.69645	5e-05	0.0020124	yes
XLOC_001968	XLOC_001968	PAQR6	chr1:156182778-156217908	q1	q2	OK	3.57533	3.92993	0.136426	0.135676	0.8112	0.982418	no
XLOC_001969	XLOC_001969	SMG5	chr1:156219014-156252620	q1	q2	OK	43.6004	43.7621	0.00534269	0.0205609	0.97315	0.998572	no
XLOC_001970	XLOC_001970	C1orf85	chr1:156262477-156265480	q1	q2	OK	19.363	25.755	0.411551	1.29883	0.0248	0.197876	no
XLOC_001971	XLOC_001971	VHLL	chr1:156268414-156269428	q1	q2	NOTEST	0.0119143	0	-inf	0	1	1	no
XLOC_001972	XLOC_001972	CCT3	chr1:156278751-156333913	q1	q2	OK	277.302	337.993	0.285535	1.12506	0.05215	0.315183	no
XLOC_001973	XLOC_001973	C1orf61	chr1:156374054-156399184	q1	q2	NOTEST	0.038278	0.0262433	-0.544566	0	1	1	no
XLOC_001974	XLOC_001974	MIR9-1	chr1:156374054-156399184	q1	q2	NOTEST	0	0	0	0	1	1	no
XLOC_001975	XLOC_001975	MEF2D	chr1:156399281-156470634	q1	q2	OK	6.06679	6.1366	0.016506	0.044666	0.93975	0.9962	no
XLOC_001976	XLOC_001976	IQGAP3	chr1:156495194-156542396	q1	q2	OK	13.5243	13.0621	-0.0501678	-0.160779	0.77085	0.974704	no
XLOC_001977	XLOC_001977	GPATCH4	chr1:156549518-156571279	q1	q2	OK	47.6976	46.7402	-0.0292538	-0.06535	0.89585	0.991553	no
XLOC_001978	XLOC_001978	NES	chr1:156638555-156647189	q1	q2	OK	1.39958	1.53304	0.131402	0.318333	0.5537	0.910952	no
XLOC_001979	XLOC_001979	CRABP2	chr1:156669399-156675608	q1	q2	OK	358.303	276.48	-0.374004	-1.35479	0.0118	0.123353	no
XLOC_001980	XLOC_001980	ISG20L2	chr1:156691680-156706752	q1	q2	OK	60.9206	53.6918	-0.182229	-0.657117	0.2741	0.714818	no
XLOC_001981	XLOC_001981	MRPL24	chr1:156707093-156710923	q1	q2	OK	95.0738	82.237	-0.20926	-0.682732	0.2019	0.623383	no
XLOC_001982	XLOC_001982	HDGF	chr1:156711843-156736686	q1	q2	OK	336.119	264.668	-0.344785	-1.28345	0.0224	0.186406	no
XLOC_001983	XLOC_001983	SH2D2A	chr1:156776034-156851642	q1	q2	NOTEST	0	0	0	0	1	1	no
XLOC_001984	XLOC_001984	INSRR	chr1:156776034-156851642	q1	q2	NOTEST	0	0	0	0	1	1	no
XLOC_001985	XLOC_001985	ARHGEF11	chr1:156904544-157015405	q1	q2	OK	11.9015	13.4549	0.176991	0.500703	0.34405	0.783031	no
XLOC_001986	XLOC_001986	MIR765	chr1:156904544-157015405	q1	q2	NOTEST	0	0	0	0	1	1	no
XLOC_001987	XLOC_001987	ETV3L	chr1:157061834-157069600	q1	q2	NOTEST	0.00505864	0	-inf	0	1	1	no
XLOC_001988	XLOC_001988	ETV3	chr1:157091008-157108383	q1	q2	OK	8.93584	8.69958	-0.0386566	-0.0852002	0.8798	0.989486	no
XLOC_001989	XLOC_001989	FCRL5	chr1:157483166-157522310	q1	q2	NOTEST	0.00177505	0	-inf	0	1	1	no
XLOC_001990	XLOC_001990	FCRL4	chr1:157543538-157567870	q1	q2	NOTEST	0	0	0	0	1	1	no
XLOC_001991	XLOC_001991	FCRL3	chr1:157647977-157670647	q1	q2	NOTEST	0	0	0	0	1	1	no
XLOC_001992	XLOC_001992	FCRL2	chr1:157715522-157746922	q1	q2	NOTEST	0	0	0	0	1	1	no
XLOC_001993	XLOC_001993	FCRL1	chr1:157764193-157789940	q1	q2	NOTEST	0	0	0	0	1	1	no
XLOC_001994	XLOC_001994	CD5L	chr1:157800703-157811634	q1	q2	NOTEST	0	0	0	0	1	1	no
XLOC_001995	XLOC_001995	LOC646268	chr1:158101833-158110430	q1	q2	NOTEST	0	0	0	0	1	1	no
XLOC_001996	XLOC_001996	CD1B	chr1:158297739-158301321	q1	q2	NOTEST	0.007449	0.00856343	0.201143	0	1	1	no
XLOC_001997	XLOC_001997	OR10T2	chr1:158368311-158369256	q1	q2	NOTEST	0.0490058	0.0688594	0.490703	0	1	1	no
XLOC_001998	XLOC_001998	OR10K2	chr1:158389036-158396203	q1	q2	NOTEST	0.134915	0.256085	0.924568	0	1	1	no
XLOC_001999	XLOC_001999	OR6Y1	chr1:158516917-158517895	q1	q2	NOTEST	0	0	0	0	1	1	no
[truncated: 25,503 more rows]
