# Supplementary material for: A-Lister: a tool for analysis of differentially expressed omics entities across multiple pairwise comparisons
Source: BMC Bioinformatics. 2019 Nov 19;20:595. doi: 10.1186/s12859-019-3121-x (PMC6862834; doi:10.1186/s12859-019-3121-x)
Supplement: Supplementary file 9 — Additional file 9. A-Lister source code. [file 12859_2019_3121_MOESM9_ESM.zip › A-Lister-master/Sample_Input/DE_Sample/GSE76453_cuffdiff_siCtl.diff]

test_id	gene_id	gene	locus	sample_1	sample_2	status	value_1	value_2	log2(fold_change)	test_stat	p_value	q_value	significant
XLOC_000001	XLOC_000001	DDX11L1	chr1:11873-29370	q1	q2	NOTEST	0	0	0	0	1	1	no
XLOC_000002	XLOC_000002	OR4F5	chr1:69090-70008	q1	q2	NOTEST	0	0	0	0	1	1	no
XLOC_000003	XLOC_000003	LOC100132062,LOC100133331	chr1:228760-522720	q1	q2	NOTEST	0	0	0	0	1	1	no
XLOC_000004	XLOC_000004	OR4F3	chr1:228760-522720	q1	q2	NOTEST	0	0	0	0	1	1	no
XLOC_000005	XLOC_000005	LOC643837	chr1:761585-794826	q1	q2	OK	2.23052	2.33331	0.0649976	0.134438	0.81245	1	no
XLOC_000006	XLOC_000006	LOC100130417	chr1:841707-860935	q1	q2	OK	0.690279	0.599784	-0.202737	-0.106696	0.85995	1	no
XLOC_000007	XLOC_000007	SAMD11	chr1:861120-894679	q1	q2	OK	1.90895	1.94443	0.0265714	0.0191181	0.9779	1	no
XLOC_000008	XLOC_000008	KLHL17	chr1:895966-901733	q1	q2	OK	1.1393	1.4147	0.312344	0.667731	0.29275	1	no
XLOC_000009	XLOC_000009	PLEKHN1	chr1:901854-917473	q1	q2	OK	1.09837	1.54113	0.488621	0.88655	0.1659	1	no
XLOC_000010	XLOC_000010	ISG15	chr1:948846-949919	q1	q2	OK	9.2524	11.1645	0.271019	0.681926	0.38185	1	no
XLOC_000011	XLOC_000011	AGRN	chr1:955502-991499	q1	q2	OK	29.5866	35.7127	0.271494	0.258054	0.6459	1	no
XLOC_000012	XLOC_000012	-	chr1:996264-1004049	q1	q2	OK	2.80089	2.98545	0.0920672	0.170845	0.7919	1	no
XLOC_000013	XLOC_000013	C1orf159	chr1:1017046-1051736	q1	q2	OK	0.307309	0.404945	0.398039	0.459899	0.45025	1	no
XLOC_000014	XLOC_000014	LOC254099	chr1:1072396-1079434	q1	q2	NOTEST	0.0153822	0	-inf	0	1	1	no
XLOC_000015	XLOC_000015	-	chr1:1098767-1099930	q1	q2	OK	0.706526	0.702696	-0.00784179	-0.00880134	0.9875	1	no
XLOC_000016	XLOC_000016	MIR200B	chr1:1102483-1102578	q1	q2	NOTEST	0	0	0	0	1	1	no
XLOC_000017	XLOC_000017	MIR200A	chr1:1103242-1103332	q1	q2	NOTEST	0	0	0	0	1	1	no
XLOC_000018	XLOC_000018	MIR429	chr1:1104346-1105782	q1	q2	OK	0.493725	0.581571	0.236247	0.157697	0.69025	1	no
XLOC_000019	XLOC_000019	TTLL10	chr1:1109285-1133313	q1	q2	NOTEST	0.109709	0.0570085	-0.944433	0	1	1	no
XLOC_000020	XLOC_000020	B3GALT6	chr1:1152287-1174868	q1	q2	OK	5.78164	5.32447	-0.118841	-0.132514	0.83815	1	no
XLOC_000021	XLOC_000021	SCNN1D	chr1:1215815-1227409	q1	q2	NOTEST	0.107593	0.157413	0.548971	0	1	1	no
XLOC_000022	XLOC_000022	PUSL1	chr1:1227755-1260067	q1	q2	OK	6.36883	7.63032	0.260716	0.271728	0.72995	1	no
XLOC_000023	XLOC_000023	CPSF3L	chr1:1227755-1260067	q1	q2	OK	0.891971	1.0499	0.235179	0.159927	0.79045	1	no
XLOC_000024	XLOC_000024	GLTPD1	chr1:1260142-1264373	q1	q2	OK	3.91589	3.65859	-0.0980526	-0.231261	0.73145	1	no
XLOC_000025	XLOC_000025	TAS1R3	chr1:1266725-1269844	q1	q2	NOTEST	0.0114026	0.0379366	1.73423	0	1	1	no
XLOC_000026	XLOC_000026	LOC148413	chr1:1334909-1342693	q1	q2	OK	5.05666	5.8052	0.199161	0.218284	0.7296	1	no
XLOC_000027	XLOC_000027	TMEM88B	chr1:1361507-1363167	q1	q2	NOTEST	0	0	0	0	1	1	no
XLOC_000028	XLOC_000028	VWA1	chr1:1370902-1470067	q1	q2	OK	1.89223	2.16715	0.195712	0.250694	0.7263	1	no
XLOC_000029	XLOC_000029	ATAD3C	chr1:1370902-1470067	q1	q2	NOTEST	0.244332	0.231741	-0.0763325	0	1	1	no
XLOC_000030	XLOC_000030	ATAD3A,ATAD3B	chr1:1370902-1470067	q1	q2	OK	10.9215	14.3889	0.397785	0.94136	0.13095	1	no
XLOC_000031	XLOC_000031	MIB2	chr1:1550794-1566050	q1	q2	OK	0.440925	0.626347	0.506429	0.877103	0.1608	1	no
XLOC_000032	XLOC_000032	MMP23B	chr1:1567559-1570030	q1	q2	NOTEST	0	0.00933958	inf	0	1	1	no
XLOC_000033	XLOC_000033	MMP23A	chr1:1571099-1655791	q1	q2	NOTEST	0	0	0	0	1	1	no
XLOC_000034	XLOC_000034	CALML6	chr1:1846141-1848733	q1	q2	OK	0.312793	0.190081	-0.718596	-0.818861	0.1261	1	no
XLOC_000035	XLOC_000035	GABRD	chr1:1950767-1962192	q1	q2	NOTEST	0.235738	0.272729	0.210286	0	1	1	no
XLOC_000036	XLOC_000036	PRKCZ	chr1:1981908-2144159	q1	q2	OK	10.3066	9.83671	-0.0673166	-0.159585	0.79475	1	no
XLOC_000037	XLOC_000037	SKI	chr1:2160133-2241653	q1	q2	OK	6.7119	6.75847	0.00997373	0.0295325	0.9636	1	no
XLOC_000038	XLOC_000038	RER1	chr1:2252695-2344010	q1	q2	OK	65.2484	62.9249	-0.0523121	-0.113551	0.8847	1	no
XLOC_000039	XLOC_000039	PLCH2	chr1:2361800-2437032	q1	q2	NOTEST	0.118954	0.0999488	-0.251139	0	1	1	no
XLOC_000040	XLOC_000040	TNFRSF14	chr1:2487207-2495267	q1	q2	NOTEST	0	0.0245567	inf	0	1	1	no
XLOC_000041	XLOC_000041	FAM213B	chr1:2517898-2564481	q1	q2	OK	10.7511	11.2516	0.0656481	0.184827	0.77425	1	no
XLOC_000042	XLOC_000042	ACTRT2	chr1:2938045-2939467	q1	q2	NOTEST	0	0	0	0	1	1	no
XLOC_000043	XLOC_000043	PRDM16	chr1:2985641-3355185	q1	q2	OK	0.231652	0.312521	0.431995	0.802983	0.17515	1	no
XLOC_000044	XLOC_000044	MIR4251	chr1:2985641-3355185	q1	q2	NOTEST	0	0	0	0	1	1	no
XLOC_000045	XLOC_000045	ARHGEF16	chr1:3371146-3403706	q1	q2	OK	10.9077	11.031	0.0162163	0.0393594	0.9442	1	no
XLOC_000046	XLOC_000046	TPRG1L	chr1:3541555-3546694	q1	q2	OK	39.3751	40.6782	0.0469729	0.142328	0.8118	1	no
XLOC_000047	XLOC_000047	TP73	chr1:3569128-3663937	q1	q2	OK	0.521537	0.564983	0.115437	0.217155	0.70235	1	no
XLOC_000048	XLOC_000048	CCDC27	chr1:3668964-3688209	q1	q2	NOTEST	0.00559597	0	-inf	0	1	1	no
XLOC_000049	XLOC_000049	SMIM1	chr1:3689351-3692546	q1	q2	OK	0.797078	0.967857	0.280074	0.472605	0.585	1	no
XLOC_000050	XLOC_000050	DFFB	chr1:3773844-3802403	q1	q2	OK	2.22949	2.95102	0.404496	0.894187	0.1385	1	no
XLOC_000051	XLOC_000051	LOC100133612	chr1:3816967-3833878	q1	q2	NOTEST	0.192042	0.163113	-0.235552	0	1	1	no
XLOC_000052	XLOC_000052	LOC728716	chr1:4000671-4012643	q1	q2	NOTEST	0	0	0	0	1	1	no
XLOC_000053	XLOC_000053	LOC284661	chr1:4472110-4484744	q1	q2	NOTEST	0	0	0	0	1	1	no
XLOC_000054	XLOC_000054	AJAP1	chr1:4715104-4844130	q1	q2	OK	1.35104	1.47053	0.122264	0.229238	0.69175	1	no
XLOC_000055	XLOC_000055	MIR4417	chr1:5624130-5624203	q1	q2	NOTEST	0	0	0	0	1	1	no
XLOC_000056	XLOC_000056	KCNAB2	chr1:5922710-6161253	q1	q2	OK	2.99005	3.01049	0.00982879	0.0178712	0.97335	1	no
XLOC_000057	XLOC_000057	RNF207	chr1:6266188-6296044	q1	q2	OK	2.60232	2.31871	-0.166476	-0.136189	0.82895	1	no
XLOC_000058	XLOC_000058	HES3	chr1:6297532-6305638	q1	q2	OK	0.483716	0.380669	-0.345623	-0.474721	0.38095	1	no
XLOC_000059	XLOC_000059	ESPN	chr1:6484847-6580121	q1	q2	OK	6.22172	6.6545	0.0970181	0.195525	0.7794	1	no
XLOC_000060	XLOC_000060	TAS1R1	chr1:6615337-6639817	q1	q2	NOTEST	0.0112099	0	-inf	0	1	1	no
XLOC_000061	XLOC_000061	ZBTB48	chr1:6640062-6649340	q1	q2	OK	3.13741	3.50845	0.161259	0.329945	0.55805	1	no
XLOC_000062	XLOC_000062	PHF13	chr1:6673755-6684093	q1	q2	OK	10.2567	10.0816	-0.0248324	-0.068147	0.9176	1	no
XLOC_000063	XLOC_000063	THAP3	chr1:6684924-6761966	q1	q2	OK	2.90269	2.80235	-0.0507517	-0.0374931	0.9589	1	no
XLOC_000064	XLOC_000064	CAMTA1	chr1:6845383-7829766	q1	q2	OK	34.808	30.9574	-0.169136	-0.415907	0.57285	1	no
XLOC_000065	XLOC_000065	VAMP3	chr1:7831328-7841492	q1	q2	OK	38.4567	37.2082	-0.0476125	-0.142571	0.8079	1	no
XLOC_000066	XLOC_000066	PER3	chr1:7844400-7905237	q1	q2	OK	2.4013	2.60062	0.115041	0.276355	0.6409	1	no
XLOC_000067	XLOC_000067	PARK7	chr1:8014358-8045342	q1	q2	OK	225.646	209.672	-0.105927	-0.324807	0.5586	1	no
XLOC_000068	XLOC_000068	SLC45A1	chr1:8384389-8404227	q1	q2	NOTEST	0.0435267	0.0366495	-0.248108	0	1	1	no
XLOC_000069	XLOC_000069	ENO1-AS1	chr1:8921058-8939943	q1	q2	OK	0.636101	0.614793	-0.0491554	-0.0019733	0.28835	1	no
XLOC_000070	XLOC_000070	CA6	chr1:9005892-9035148	q1	q2	NOTEST	0.0113393	0	-inf	0	1	1	no
XLOC_000071	XLOC_000071	GPR157	chr1:9160366-9189229	q1	q2	OK	4.88135	4.51097	-0.113842	-0.0940459	0.89385	1	no
XLOC_000072	XLOC_000072	-	chr1:9242297-9252504	q1	q2	OK	0.847069	0.740587	-0.193811	-0.26993	0.60695	1	no
XLOC_000073	XLOC_000073	H6PD	chr1:9294862-9331394	q1	q2	OK	3.02686	2.79203	-0.116509	-0.309568	0.6122	1	no
XLOC_000074	XLOC_000074	SPSB1	chr1:9352940-9429590	q1	q2	OK	5.67621	4.93784	-0.201049	-0.362406	0.52085	1	no
XLOC_000075	XLOC_000075	SLC25A33	chr1:9599527-9642831	q1	q2	OK	10.0619	11.8383	0.234557	0.655954	0.3333	1	no
XLOC_000076	XLOC_000076	TMEM201	chr1:9648931-9674983	q1	q2	OK	2.5505	3.83932	0.590073	1.42371	0.0233	1	no
XLOC_000077	XLOC_000077	PIK3CD	chr1:9711789-9884550	q1	q2	NOTEST	0.198452	0.168826	-0.233252	0	1	1	no
XLOC_000078	XLOC_000078	NMNAT1	chr1:9982188-10056703	q1	q2	OK	6.18396	7.52249	0.282678	0.222256	0.68	1	no
XLOC_000079	XLOC_000079	RBP7	chr1:10057254-10076078	q1	q2	OK	1.08	1.76191	0.706105	1.23374	0.0778	1	no
XLOC_000080	XLOC_000080	UBE4B	chr1:10093030-10241296	q1	q2	OK	16.7476	19.1023	0.189793	0.536908	0.3526	1	no
XLOC_000081	XLOC_000081	KIF1B	chr1:10270763-10441806	q1	q2	OK	12.4013	12.0007	-0.04737	-0.134579	0.8103	1	no
XLOC_000082	XLOC_000082	PGD	chr1:10459084-10480410	q1	q2	OK	202.555	187.294	-0.113009	-0.342866	0.5352	1	no
XLOC_000083	XLOC_000083	APITD1,APITD1-CORT,CORT	chr1:10490158-10512060	q1	q2	OK	10.4527	10.5108	0.00799196	0.02127	0.9753	1	no
XLOC_000084	XLOC_000084	PEX14	chr1:10534953-10690815	q1	q2	OK	5.66832	6.19705	0.12866	0.238518	0.67615	1	no
XLOC_000085	XLOC_000085	TARDBP	chr1:11072550-11085549	q1	q2	OK	57.4438	56.5288	-0.0231672	-0.0739715	0.8979	1	no
XLOC_000086	XLOC_000086	MTOR-AS1	chr1:11166587-11322608	q1	q2	NOTEST	0.0211318	0	-inf	0	1	1	no
XLOC_000087	XLOC_000087	ANGPTL7	chr1:11166587-11322608	q1	q2	NOTEST	0.00474245	0.00723122	0.608606	0	1	1	no
XLOC_000088	XLOC_000088	UBIAD1	chr1:11333254-11358521	q1	q2	OK	6.58521	8.946	0.442014	1.20666	0.0477	1	no
XLOC_000089	XLOC_000089	PTCHD2	chr1:11539294-11597640	q1	q2	NOTEST	0.0799968	0.104147	0.380608	0	1	1	no
XLOC_000090	XLOC_000090	FBXO44	chr1:11708417-11723384	q1	q2	OK	2.21572	2.15779	-0.0382185	-0.0578229	0.9136	1	no
XLOC_000091	XLOC_000091	FBXO6	chr1:11724149-11780336	q1	q2	OK	4.88559	4.66272	-0.0673605	-0.105529	0.87185	1	no
XLOC_000092	XLOC_000092	DRAXIN	chr1:11724149-11780336	q1	q2	NOTEST	0.00541617	0.0165423	1.61081	0	1	1	no
XLOC_000093	XLOC_000093	AGTRAP	chr1:11796141-11810828	q1	q2	OK	6.94321	7.65953	0.141653	0.312287	0.61995	1	no
XLOC_000094	XLOC_000094	CLCN6	chr1:11845781-11907840	q1	q2	OK	2.81114	2.58245	-0.12242	-0.174145	0.7666	1	no
XLOC_000095	XLOC_000095	PLOD1	chr1:11994723-12035655	q1	q2	OK	18.6431	18.9904	0.0266287	0.0727428	0.8991	1	no
XLOC_000096	XLOC_000096	MFN2	chr1:12040237-12073684	q1	q2	OK	20.7426	21.8392	0.074322	0.216599	0.70235	1	no
XLOC_000097	XLOC_000097	MIIP	chr1:12079298-12092106	q1	q2	OK	3.02522	3.08861	0.0299209	0.0586201	0.9188	1	no
XLOC_000098	XLOC_000098	TNFRSF8	chr1:12123433-12204264	q1	q2	NOTEST	0	0.00397356	inf	0	1	1	no
XLOC_000099	XLOC_000099	TNFRSF1B	chr1:12227059-12269277	q1	q2	NOTEST	0.00562805	0.00504734	-0.157112	0	1	1	no
XLOC_000100	XLOC_000100	VPS13D	chr1:12290112-12572098	q1	q2	OK	5.69559	6.13107	0.106293	0.288928	0.602	1	no
XLOC_000101	XLOC_000101	SNORA59A	chr1:12290112-12572098	q1	q2	NOTEST	0	0	0	0	1	1	no
XLOC_000102	XLOC_000102	AADACL4	chr1:12704565-12727097	q1	q2	NOTEST	0	0	0	0	1	1	no
XLOC_000103	XLOC_000103	AADACL3	chr1:12776117-12788726	q1	q2	NOTEST	0	0	0	0	1	1	no
XLOC_000104	XLOC_000104	C1orf158	chr1:12806162-12821102	q1	q2	NOTEST	0	0	0	0	1	1	no
XLOC_000105	XLOC_000105	PRAMEF12	chr1:12834983-12838048	q1	q2	NOTEST	0	0	0	0	1	1	no
XLOC_000106	XLOC_000106	PRAMEF1	chr1:12851545-12856777	q1	q2	NOTEST	0	0	0	0	1	1	no
XLOC_000107	XLOC_000107	PRAMEF2	chr1:12916940-12921764	q1	q2	NOTEST	0	0	0	0	1	1	no
XLOC_000108	XLOC_000108	PRAMEF7,PRAMEF8	chr1:12976449-12980568	q1	q2	NOTEST	0	0	0	0	1	1	no
XLOC_000109	XLOC_000109	PRAMEF22	chr1:13035542-13038381	q1	q2	NOTEST	0	0	0	0	1	1	no
XLOC_000110	XLOC_000110	PRAMEF5	chr1:13359818-13369057	q1	q2	NOTEST	0	0	0	0	1	1	no
XLOC_000111	XLOC_000111	PRAMEF9	chr1:13421175-13428191	q1	q2	NOTEST	0	0	0	0	1	1	no
XLOC_000112	XLOC_000112	PRAMEF16	chr1:13495253-13498259	q1	q2	NOTEST	0	0	0	0	1	1	no
XLOC_000113	XLOC_000113	PRAMEF20,PRAMEF21	chr1:13516065-13526943	q1	q2	NOTEST	0	0	0	0	1	1	no
XLOC_000114	XLOC_000114	PRAMEF9	chr1:13641972-13648988	q1	q2	NOTEST	0	0	0	0	1	1	no
XLOC_000115	XLOC_000115	PRAMEF17	chr1:13716087-13719064	q1	q2	NOTEST	0	0	0	0	1	1	no
XLOC_000116	XLOC_000116	PRAMEF20,PRAMEF21	chr1:13736906-13747803	q1	q2	NOTEST	0	0	0	0	1	1	no
XLOC_000117	XLOC_000117	PDPN	chr1:13910251-13944452	q1	q2	NOTEST	0	0.00387458	inf	0	1	1	no
XLOC_000118	XLOC_000118	PRDM2	chr1:14026734-14151574	q1	q2	OK	9.50322	9.73282	0.0344415	0.094971	0.8679	1	no
XLOC_000119	XLOC_000119	KAZN	chr1:14925212-15478960	q1	q2	OK	3.5178	5.94381	0.756715	1.77408	0.00725	0.78123	no
XLOC_000120	XLOC_000120	TMEM51	chr1:15479027-15546974	q1	q2	OK	6.89227	6.99341	0.021016	0.0430388	0.9383	1	no
XLOC_000121	XLOC_000121	FHAD1	chr1:15573767-15724622	q1	q2	NOTEST	0.0235037	0.0319514	0.44299	0	1	1	no
XLOC_000122	XLOC_000122	EFHD2	chr1:15736390-15756868	q1	q2	OK	11.6153	11.3093	-0.0385202	-0.0691021	0.9128	1	no
XLOC_000123	XLOC_000123	CTRC	chr1:15764937-15773153	q1	q2	NOTEST	0.0400944	0.0112922	-1.82807	0	1	1	no
XLOC_000124	XLOC_000124	CELA2A	chr1:15783222-15798586	q1	q2	NOTEST	0	0	0	0	1	1	no
XLOC_000125	XLOC_000125	CELA2B	chr1:15802595-15851285	q1	q2	NOTEST	0.0871769	0.127628	0.549929	0	1	1	no
XLOC_000126	XLOC_000126	DNAJC16	chr1:15853351-15911605	q1	q2	OK	4.72717	4.70299	-0.00740059	-0.0167195	0.9769	1	no
XLOC_000127	XLOC_000127	DDI2,RSC1A1	chr1:15936229-15995532	q1	q2	OK	17.4053	20.4902	0.235402	0.472077	0.39425	1	no
XLOC_000128	XLOC_000128	PLEKHM2	chr1:16010826-16061266	q1	q2	OK	8.16777	8.60819	0.0757691	0.19671	0.7416	1	no
XLOC_000129	XLOC_000129	SLC25A34	chr1:16062808-16067884	q1	q2	NOTEST	0.141641	0.116054	-0.287446	0	1	1	no
XLOC_000130	XLOC_000130	TMEM82	chr1:16068986-16074292	q1	q2	NOTEST	0	0	0	0	1	1	no
XLOC_000131	XLOC_000131	FBLIM1	chr1:16085166-16113084	q1	q2	OK	5.32161	4.44742	-0.258893	-0.564593	0.31825	1	no
XLOC_000132	XLOC_000132	SPEN	chr1:16160709-16267191	q1	q2	OK	10.8854	12.5759	0.208257	0.5953	0.274	1	no
XLOC_000133	XLOC_000133	C1orf64	chr1:16330730-16333184	q1	q2	NOTEST	0.0371224	0.0266194	-0.479811	0	1	1	no
XLOC_000134	XLOC_000134	CLCNKA	chr1:16348485-16360545	q1	q2	NOTEST	0.00764577	0.00827604	0.11428	0	1	1	no
XLOC_000135	XLOC_000135	CLCNKB	chr1:16370230-16383821	q1	q2	NOTEST	0	0	0	0	1	1	no
XLOC_000136	XLOC_000136	SZRD1	chr1:16679761-16724643	q1	q2	OK	38.1668	39.6081	0.0534776	0.16603	0.77965	1	no
XLOC_000137	XLOC_000137	NECAP2	chr1:16767166-16786584	q1	q2	OK	23.0212	20.9855	-0.133566	-0.350426	0.531	1	no
XLOC_000138	XLOC_000138	MIR3675	chr1:16793143-16959903	q1	q2	NOTEST	0	0	0	0	1	1	no
XLOC_000139	XLOC_000139	NBPF1	chr1:16793143-16959903	q1	q2	OK	4.45773	5.86504	0.395831	0.564503	0.32535	1	no
XLOC_000140	XLOC_000140	MST1P2	chr1:16969374-16976915	q1	q2	OK	0.478802	0.410345	-0.222593	-0.37476	0.5237	1	no
XLOC_000141	XLOC_000141	MIR3675	chr1:17007749-17007823	q1	q2	NOTEST	0	0	0	0	1	1	no
XLOC_000142	XLOC_000142	CROCC	chr1:17234960-17299474	q1	q2	OK	0.477982	0.500182	0.0654981	0.0968762	0.87355	1	no
XLOC_000143	XLOC_000143	PADI1	chr1:17531620-17572501	q1	q2	OK	0.212265	0.309642	0.544733	0.720398	0.1809	1	no
XLOC_000144	XLOC_000144	PADI3	chr1:17575592-17610727	q1	q2	OK	0.182677	0.319163	0.805004	1.1259	0.04785	1	no
XLOC_000145	XLOC_000145	PADI4	chr1:17634689-17690495	q1	q2	NOTEST	0.0512403	0.0573843	0.163377	0	1	1	no
XLOC_000146	XLOC_000146	PADI6	chr1:17698740-17728195	q1	q2	NOTEST	0.0076363	0.0168181	1.13907	0	1	1	no
XLOC_000147	XLOC_000147	ARHGEF10L	chr1:17846497-18024370	q1	q2	OK	5.28147	7.14447	0.435887	1.10852	0.0615	1	no
XLOC_000148	XLOC_000148	ACTL8	chr1:18081807-18153558	q1	q2	OK	1.53545	1.70131	0.147979	0.277817	0.63585	1	no
XLOC_000149	XLOC_000149	IGSF21	chr1:18434239-18704977	q1	q2	NOTEST	0	0.00535613	inf	0	1	1	no
XLOC_000150	XLOC_000150	KLHDC7A	chr1:18807423-18812480	q1	q2	OK	0.546243	0.415508	-0.394666	-0.73574	0.20915	1	no
XLOC_000151	XLOC_000151	PAX7	chr1:18957499-19075360	q1	q2	NOTEST	0.00396734	0.00456644	0.202898	0	1	1	no
XLOC_000152	XLOC_000152	EMC1	chr1:19536956-19578053	q1	q2	OK	0.209269	0.360613	0.785092	0.134467	0.81635	1	no
XLOC_000153	XLOC_000153	MRTO4	chr1:19578074-19586622	q1	q2	OK	32.3469	34.7262	0.102397	0.286546	0.6009	1	no
XLOC_000154	XLOC_000154	PQLC2	chr1:19638739-19655848	q1	q2	OK	4.90548	4.90887	0.000996068	0.00225136	0.99655	1	no
XLOC_000155	XLOC_000155	-	chr1:19657757-19659700	q1	q2	OK	0.379343	0.433189	0.191494	0.28715	0.6534	1	no
XLOC_000156	XLOC_000156	C1orf151-NBL1,MINOS1,NBL1	chr1:19923470-19984949	q1	q2	OK	30.275	32.8956	0.119771	0.330945	0.5792	1	no
XLOC_000157	XLOC_000157	HTR6	chr1:19991779-20006927	q1	q2	NOTEST	0.0856294	0.0574662	-0.575393	0	1	1	no
XLOC_000158	XLOC_000158	OTUD3	chr1:20208887-20239652	q1	q2	OK	3.19593	3.05068	-0.067107	-0.171853	0.77215	1	no
XLOC_000159	XLOC_000159	PLA2G5	chr1:20396700-20418394	q1	q2	NOTEST	0	0	0	0	1	1	no
XLOC_000160	XLOC_000160	PLA2G2F	chr1:20465822-20476879	q1	q2	NOTEST	0.0479999	0.0154197	-1.63825	0	1	1	no
XLOC_000161	XLOC_000161	UBXN10	chr1:20512577-20519942	q1	q2	NOTEST	0	0	0	0	1	1	no
XLOC_000162	XLOC_000162	VWA5B1	chr1:20617411-20681387	q1	q2	NOTEST	0	0	0	0	1	1	no
XLOC_000163	XLOC_000163	FAM43B	chr1:20878931-20881513	q1	q2	NOTEST	0	0	0	0	1	1	no
XLOC_000164	XLOC_000164	CDA	chr1:20915443-20945400	q1	q2	NOTEST	0.314431	0.184231	-0.771229	0	1	1	no
XLOC_000165	XLOC_000165	PINK1	chr1:20959947-20988037	q1	q2	OK	13.6894	12.2958	-0.154889	-0.182513	0.78175	1	no
XLOC_000166	XLOC_000166	KIF17	chr1:20990506-21044317	q1	q2	NOTEST	0.0937244	0.0943701	0.00990549	0	1	1	no
XLOC_000167	XLOC_000167	LOC100506801	chr1:21543739-21672034	q1	q2	NOTEST	0.00901029	0.0200801	1.15612	0	1	1	no
XLOC_000168	XLOC_000168	NBPF3	chr1:21766620-21811393	q1	q2	OK	8.10362	8.95304	0.143812	0.345534	0.521	1	no
XLOC_000169	XLOC_000169	ALPL	chr1:21835857-21904905	q1	q2	NOTEST	0.00457121	0.00747198	0.708912	0	1	1	no
XLOC_000170	XLOC_000170	LDLRAD2	chr1:22138757-22263750	q1	q2	NOTEST	0.0105675	0.0203496	0.945372	0	1	1	no
XLOC_000171	XLOC_000171	CELA3B	chr1:22303417-22315847	q1	q2	NOTEST	0	0	0	0	1	1	no
XLOC_000172	XLOC_000172	CELA3A	chr1:22328148-22339035	q1	q2	NOTEST	0	0	0	0	1	1	no
XLOC_000173	XLOC_000173	LINC00339	chr1:22351389-22357715	q1	q2	OK	6.18898	4.44807	-0.476521	-0.91679	0.1017	1	no
XLOC_000174	XLOC_000174	CDC42	chr1:22379119-22419436	q1	q2	OK	119.872	112.27	-0.0945171	-0.309092	0.60025	1	no
XLOC_000175	XLOC_000175	ZBTB40	chr1:22755331-22857650	q1	q2	OK	5.10034	5.31058	0.0582754	0.154635	0.7822	1	no
XLOC_000176	XLOC_000176	EPHA8	chr1:22890003-22930087	q1	q2	NOTEST	0.0286535	0.02569	-0.157504	0	1	1	no
XLOC_000177	XLOC_000177	C1QA	chr1:22963117-22966175	q1	q2	NOTEST	0	0	0	0	1	1	no
XLOC_000178	XLOC_000178	C1QC	chr1:22970117-22974603	q1	q2	NOTEST	0	0	0	0	1	1	no
XLOC_000179	XLOC_000179	C1QB	chr1:22979681-22988029	q1	q2	NOTEST	0	0	0	0	1	1	no
XLOC_000180	XLOC_000180	EPHB2	chr1:23037330-23241823	q1	q2	OK	1.54829	1.53892	-0.00874855	-0.0182364	0.97315	1	no
XLOC_000181	XLOC_000181	MIR4684	chr1:23037330-23241823	q1	q2	NOTEST	0	0	0	0	1	1	no
XLOC_000182	XLOC_000182	KDM1A	chr1:23345940-23410184	q1	q2	OK	33.6942	34.8389	0.0481969	0.139692	0.8058	1	no
XLOC_000183	XLOC_000183	MIR3115	chr1:23345940-23410184	q1	q2	NOTEST	0	0	0	0	1	1	no
XLOC_000184	XLOC_000184	C1orf213	chr1:23685940-23698330	q1	q2	OK	0.480485	0.403502	-0.251916	-0.111188	0.8296	1	no
XLOC_000185	XLOC_000185	MDS2	chr1:23953823-23967056	q1	q2	NOTEST	0	0	0	0	1	1	no
XLOC_000186	XLOC_000186	RPL11	chr1:24018268-24022915	q1	q2	OK	1173.18	1116.62	-0.0712922	-0.220326	0.6822	1	no
XLOC_000187	XLOC_000187	TCEB3	chr1:24069855-24104787	q1	q2	OK	11.2148	13.1001	0.224173	0.598577	0.28895	1	no
XLOC_000188	XLOC_000188	PITHD1	chr1:24104875-24114722	q1	q2	OK	28.0398	26.358	-0.089235	-0.273633	0.67375	1	no
XLOC_000189	XLOC_000189	LYPLA2	chr1:24117645-24122029	q1	q2	OK	39.0776	41.686	0.0932218	0.156616	0.79265	1	no
XLOC_000190	XLOC_000190	MIR378F	chr1:24255559-24255637	q1	q2	NOTEST	0	0	0	0	1	1	no
XLOC_000191	XLOC_000191	PNRC2	chr1:24285712-24289949	q1	q2	OK	41.8269	37.1417	-0.171391	-0.507856	0.3736	1	no
XLOC_000192	XLOC_000192	-	chr1:24345580-24350246	q1	q2	OK	4.21014	5.8684	0.479099	2.74076	0.44315	1	no
XLOC_000193	XLOC_000193	LOC284632	chr1:24526729-24538180	q1	q2	NOTEST	0.0510383	0.00546634	-3.22293	0	1	1	no
XLOC_000194	XLOC_000194	GRHL3	chr1:24645811-24799493	q1	q2	OK	32.8994	25.4754	-0.368956	-0.924039	0.12495	1	no
XLOC_000195	XLOC_000195	NIPAL3	chr1:24645811-24799493	q1	q2	OK	4.66604	4.95287	0.0860652	0.078441	0.88805	1	no
XLOC_000196	XLOC_000196	RCAN3	chr1:24822822-24864989	q1	q2	OK	7.26432	5.752	-0.336765	-0.806498	0.16635	1	no
XLOC_000197	XLOC_000197	NCMAP	chr1:24882566-24935818	q1	q2	NOTEST	0.0446448	0.0887154	0.990692	0	1	1	no
XLOC_000198	XLOC_000198	SRRM1	chr1:24969520-24999783	q1	q2	OK	39.2142	38.7507	-0.0171513	-0.0515964	0.92735	1	no
XLOC_000199	XLOC_000199	CLIC4	chr1:25070513-25170815	q1	q2	OK	35.5347	33.0543	-0.104388	-0.326109	0.58265	1	no
XLOC_000200	XLOC_000200	RHD	chr1:25598980-25656936	q1	q2	NOTEST	0.0262097	0.0229972	-0.188645	0	1	1	no
XLOC_000201	XLOC_000201	TMEM50A	chr1:25664788-25747363	q1	q2	OK	26.0408	25.5576	-0.0270189	-0.0822654	0.8946	1	no
XLOC_000202	XLOC_000202	TMEM57	chr1:25757387-25826698	q1	q2	OK	10.4922	10.5595	0.00922895	0.0202992	0.971	1	no
XLOC_000203	XLOC_000203	LDLRAP1	chr1:25870075-25895377	q1	q2	OK	8.71349	8.92614	0.034787	0.088756	0.8817	1	no
XLOC_000204	XLOC_000204	MAN1C1	chr1:25943958-26111258	q1	q2	OK	1.33325	1.35888	0.0274732	0.0597551	0.9242	1	no
XLOC_000205	XLOC_000205	SEPN1	chr1:26126666-26144713	q1	q2	OK	20.7946	21.8648	0.0724024	0.213299	0.72005	1	no
XLOC_000206	XLOC_000206	MTFR1L	chr1:26146396-26185848	q1	q2	OK	10.7516	9.99459	-0.105334	-0.185692	0.76295	1	no
XLOC_000207	XLOC_000207	EXTL1	chr1:26348270-26362954	q1	q2	NOTEST	0.011497	0.0198572	0.788407	0	1	1	no
XLOC_000208	XLOC_000208	PDIK1L	chr1:26437655-26452039	q1	q2	OK	5.35551	5.04006	-0.087581	-0.221777	0.7087	1	no
XLOC_000209	XLOC_000209	FAM110D	chr1:26485510-26489119	q1	q2	NOTEST	0.00724693	0.0209251	1.5298	0	1	1	no
XLOC_000210	XLOC_000210	ZNF593	chr1:26496387-26497364	q1	q2	OK	12.4155	12.7678	0.0403653	0.116414	0.88805	1	no
XLOC_000211	XLOC_000211	CNKSR1	chr1:26503980-26516375	q1	q2	OK	5.98917	5.12024	-0.226143	-0.47141	0.39835	1	no
XLOC_000212	XLOC_000212	CATSPER4	chr1:26517118-26529033	q1	q2	NOTEST	0.00899834	0	-inf	0	1	1	no
XLOC_000213	XLOC_000213	CEP85	chr1:26560655-26606109	q1	q2	OK	8.51569	9.76982	0.198209	0.511199	0.3516	1	no
XLOC_000214	XLOC_000214	SH3BGRL3	chr1:26606212-26608013	q1	q2	OK	86.4107	80.4038	-0.103947	-0.383134	0.5959	1	no
XLOC_000215	XLOC_000215	CD52	chr1:26608772-26647014	q1	q2	NOTEST	0.113222	0	-inf	0	1	1	no
XLOC_000216	XLOC_000216	LIN28A	chr1:26737268-26756219	q1	q2	NOTEST	0.00754234	0.0277794	1.88093	0	1	1	no
XLOC_000217	XLOC_000217	DHDDS	chr1:26758772-26798769	q1	q2	OK	12.3635	12.1024	-0.0307975	-0.0837055	0.88575	1	no
XLOC_000218	XLOC_000218	HMGN2	chr1:26798901-26803133	q1	q2	OK	316.804	286.084	-0.147152	-0.482075	0.39935	1	no
XLOC_000219	XLOC_000219	RPS6KA1	chr1:26856248-26901520	q1	q2	OK	15.1203	15.4468	0.0308241	0.0827254	0.8793	1	no
XLOC_000220	XLOC_000220	MIR1976	chr1:26856248-26901520	q1	q2	NOTEST	0	0	0	0	1	1	no
XLOC_000221	XLOC_000221	ARID1A	chr1:27022521-27108601	q1	q2	OK	16.3807	16.4219	0.00362176	0.0101601	0.98495	1	no
XLOC_000222	XLOC_000222	PIGV	chr1:27114445-27125241	q1	q2	OK	7.23913	6.38175	-0.181863	-0.447331	0.4549	1	no
XLOC_000223	XLOC_000223	ZDHHC18	chr1:27153200-27182211	q1	q2	OK	19.9401	19.0344	-0.0670597	-0.209245	0.742	1	no
XLOC_000224	XLOC_000224	SFN	chr1:27189632-27190947	q1	q2	OK	88.4499	87.5646	-0.0145126	-0.0483967	0.94295	1	no
XLOC_000225	XLOC_000225	NUDC	chr1:27216978-27273362	q1	q2	OK	43.6294	44.3222	0.022731	0.0581998	0.91395	1	no
XLOC_000226	XLOC_000226	TRNP1	chr1:27287045-27327997	q1	q2	OK	2.89273	2.71869	-0.0895223	-0.202791	0.75575	1	no
XLOC_000227	XLOC_000227	WDTC1	chr1:27560984-27635124	q1	q2	OK	10.5317	11.8407	0.169012	0.405364	0.48755	1	no
XLOC_000228	XLOC_000228	TMEM222	chr1:27648635-27662891	q1	q2	OK	12.5786	13.5026	0.102261	0.276057	0.6832	1	no
XLOC_000229	XLOC_000229	LOC644961	chr1:27648635-27662891	q1	q2	OK	0.332115	0.375702	0.177905	0.0697175	0.8886	1	no
XLOC_000230	XLOC_000230	SYTL1	chr1:27668482-27680423	q1	q2	OK	4.57496	5.06515	0.146848	0.316245	0.6103	1	no
XLOC_000231	XLOC_000231	GPR3	chr1:27719147-27722317	q1	q2	NOTEST	0.109947	0.146809	0.417128	0	1	1	no
XLOC_000232	XLOC_000232	AHDC1	chr1:27860755-27930442	q1	q2	OK	0.658463	0.589722	-0.159067	-0.0663248	0.9036	1	no
XLOC_000233	XLOC_000233	FAM76A	chr1:28052489-28089551	q1	q2	OK	2.76802	2.49798	-0.148097	-0.328461	0.56865	1	no
XLOC_000234	XLOC_000234	STX12	chr1:28099693-28150963	q1	q2	OK	9.05165	9.06495	0.00211742	0.00437807	0.99355	1	no
XLOC_000235	XLOC_000235	PPP1R8	chr1:28157251-28178183	q1	q2	OK	19.2078	19.346	0.0103429	0.0278806	0.9611	1	no
XLOC_000236	XLOC_000236	SCARNA1	chr1:28157251-28178183	q1	q2	NOTEST	0	0	0	0	1	1	no
XLOC_000237	XLOC_000237	THEMIS2	chr1:28199054-28213193	q1	q2	OK	0.308882	0.187074	-0.723446	-0.79548	0.1393	1	no
XLOC_000238	XLOC_000238	SMPDL3B	chr1:28261503-28285663	q1	q2	OK	3.18277	3.28983	0.0477302	0.0943599	0.86435	1	no
XLOC_000239	XLOC_000239	XKR8	chr1:28286503-28294605	q1	q2	OK	8.74937	8.40891	-0.0572606	-0.137653	0.8191	1	no
XLOC_000240	XLOC_000240	ATPIF1	chr1:28562601-28564616	q1	q2	OK	110.597	102.95	-0.103369	-0.227965	0.69	1	no
XLOC_000241	XLOC_000241	SESN2	chr1:28585962-28609002	q1	q2	OK	6.39537	5.61934	-0.186626	-0.502909	0.4274	1	no
XLOC_000242	XLOC_000242	MED18	chr1:28655512-28662478	q1	q2	OK	9.51179	7.94881	-0.258978	-0.613318	0.28275	1	no
XLOC_000243	XLOC_000243	PHACTR4	chr1:28696092-28826881	q1	q2	OK	8.93388	8.23216	-0.118016	-0.243561	0.65715	1	no
XLOC_000244	XLOC_000244	RCC1	chr1:28832454-28865708	q1	q2	OK	68.6394	72.5325	0.0795907	0.236146	0.67895	1	no
XLOC_000245	XLOC_000245	TRNAU1AP	chr1:28879528-28908369	q1	q2	OK	9.41994	9.2706	-0.0230539	-0.0459555	0.93935	1	no
XLOC_000246	XLOC_000246	RAB42	chr1:28918711-28922737	q1	q2	NOTEST	0.227374	0.251734	0.146833	0	1	1	no
XLOC_000247	XLOC_000247	RNU11	chr1:28975111-28975246	q1	q2	NOTEST	0	0	0	0	1	1	no
XLOC_000248	XLOC_000248	GMEB1	chr1:28995239-29046305	q1	q2	OK	6.085	5.90375	-0.043624	-0.0927839	0.86735	1	no
XLOC_000249	XLOC_000249	YTHDF2	chr1:29063132-29096296	q1	q2	OK	38.8077	40.7134	0.0691596	0.204398	0.71295	1	no
XLOC_000250	XLOC_000250	OPRD1	chr1:29138653-29190208	q1	q2	NOTEST	0	0.00953442	inf	0	1	1	no
XLOC_000251	XLOC_000251	EPB41	chr1:29213602-29450421	q1	q2	OK	15.6521	15.7094	0.00526558	0.0142213	0.9769	1	no
XLOC_000252	XLOC_000252	PTPRU	chr1:29563027-29653325	q1	q2	OK	12.5346	13.1117	0.0649432	0.186461	0.7556	1	no
XLOC_000253	XLOC_000253	MATN1-AS1	chr1:31184123-31199786	q1	q2	OK	0.709142	0.939626	0.406012	0.676727	0.2327	1	no
XLOC_000254	XLOC_000254	ZCCHC17	chr1:31769839-31837785	q1	q2	OK	18.0063	18.3444	0.0268384	0.0640425	0.90285	1	no
XLOC_000255	XLOC_000255	SERINC2	chr1:31875455-31907527	q1	q2	OK	5.73906	6.25232	0.123577	0.308226	0.64255	1	no
XLOC_000256	XLOC_000256	LOC149086	chr1:31971838-31974167	q1	q2	NOTEST	0	0	0	0	1	1	no
XLOC_000257	XLOC_000257	LOC284551	chr1:31984035-31989846	q1	q2	NOTEST	0	0	0	0	1	1	no
XLOC_000258	XLOC_000258	TINAGL1	chr1:32042085-32053287	q1	q2	NOTEST	0.0823206	0.0966936	0.232167	0	1	1	no
XLOC_000259	XLOC_000259	HCRTR1	chr1:32083300-32092919	q1	q2	NOTEST	0	0.00602449	inf	0	1	1	no
XLOC_000260	XLOC_000260	KHDRBS1	chr1:32479294-32526460	q1	q2	OK	66.5092	64.5216	-0.0437714	-0.139424	0.8113	1	no
XLOC_000261	XLOC_000261	TMEM39B	chr1:32538502-32568467	q1	q2	OK	4.19516	4.37385	0.0601799	0.126933	0.8331	1	no
XLOC_000262	XLOC_000262	KPNA6	chr1:32573616-32642168	q1	q2	OK	18.5033	19.0247	0.0400951	0.124045	0.8294	1	no
XLOC_000263	XLOC_000263	TXLNA	chr1:32645297-32663887	q1	q2	OK	15.5245	15.5975	0.00677235	0.0191019	0.9707	1	no
XLOC_000264	XLOC_000264	CCDC28B	chr1:32666201-32670991	q1	q2	OK	0.368413	0.425993	0.209505	0.286565	0.66535	1	no
XLOC_000265	XLOC_000265	IQCC	chr1:32671235-32674333	q1	q2	OK	2.92473	3.04197	0.0567025	0.107345	0.83325	1	no
XLOC_000266	XLOC_000266	DCDC2B	chr1:32674694-32687926	q1	q2	NOTEST	0.0384583	0.0254271	-0.596927	0	1	1	no
XLOC_000267	XLOC_000267	EIF3I	chr1:32687970-32697205	q1	q2	OK	167.098	162.719	-0.038306	-0.129604	0.837	1	no
XLOC_000268	XLOC_000268	FAM167B	chr1:32712817-32714461	q1	q2	NOTEST	0.107696	0.0703738	-0.613854	0	1	1	no
XLOC_000269	XLOC_000269	LCK	chr1:32716839-32751766	q1	q2	NOTEST	0.0101574	0.024365	1.26227	0	1	1	no
XLOC_000270	XLOC_000270	HDAC1	chr1:32757705-32799224	q1	q2	OK	86.1825	80.1648	-0.104425	-0.311604	0.5645	1	no
XLOC_000271	XLOC_000271	TSSK3	chr1:32819070-32830445	q1	q2	OK	0.876683	0.747155	-0.230648	-0.329376	0.56605	1	no
XLOC_000272	XLOC_000272	ZBTB8B	chr1:32930657-32953459	q1	q2	NOTEST	0.0376382	0.0586878	0.640862	0	1	1	no
XLOC_000273	XLOC_000273	ZBTB8A	chr1:33004770-33071578	q1	q2	OK	2.52003	2.49609	-0.013773	-0.0338197	0.9525	1	no
XLOC_000274	XLOC_000274	RBBP4	chr1:33116748-33190709	q1	q2	OK	46.9033	46.1902	-0.0221024	-0.0549837	0.92705	1	no
XLOC_000275	XLOC_000275	KIAA1522	chr1:33207511-33240571	q1	q2	OK	58.9313	53.0106	-0.152752	-0.371826	0.51965	1	no
XLOC_000276	XLOC_000276	S100PBP	chr1:33240839-33324480	q1	q2	OK	8.81523	7.7671	-0.182621	-0.248276	0.66735	1	no
XLOC_000277	XLOC_000277	HPCA	chr1:33352097-33366953	q1	q2	NOTEST	0.102934	0.101876	-0.014906	0	1	1	no
XLOC_000278	XLOC_000278	ADC	chr1:33546713-33585995	q1	q2	NOTEST	0.0562411	0.0378039	-0.573087	0	1	1	no
XLOC_000279	XLOC_000279	ZNF362	chr1:33704497-33766338	q1	q2	OK	4.08463	3.30655	-0.304877	-0.66411	0.2618	1	no
XLOC_000280	XLOC_000280	ZSCAN20	chr1:33938209-33967412	q1	q2	OK	1.1444	1.05673	-0.114992	-0.213576	0.68625	1	no
XLOC_000281	XLOC_000281	HMGB4	chr1:33979608-34631443	q1	q2	NOTEST	0	0	0	0	1	1	no
XLOC_000282	XLOC_000282	LOC402779	chr1:33979608-34631443	q1	q2	NOTEST	0	0	0	0	1	1	no
XLOC_000283	XLOC_000283	C1orf94	chr1:34632623-34684731	q1	q2	NOTEST	0	0	0	0	1	1	no
XLOC_000284	XLOC_000284	GJB5	chr1:35220647-35224113	q1	q2	NOTEST	0.0483475	0.0942363	0.962841	0	1	1	no
XLOC_000285	XLOC_000285	GJB4	chr1:35225341-35229325	q1	q2	NOTEST	0.00367238	0.0126958	1.78956	0	1	1	no
XLOC_000286	XLOC_000286	GJB3	chr1:35246789-35251967	q1	q2	OK	1.89221	2.43838	0.365849	0.707847	0.2233	1	no
XLOC_000287	XLOC_000287	GJA4	chr1:35258598-35261348	q1	q2	NOTEST	0	0.0129603	inf	0	1	1	no
XLOC_000288	XLOC_000288	ZMYM1	chr1:35544971-35582436	q1	q2	OK	4.33695	4.78301	0.141239	0.258525	0.66495	1	no
XLOC_000289	XLOC_000289	ZMYM4	chr1:35734567-35887545	q1	q2	OK	10.3568	9.92229	-0.0618343	-0.170493	0.75255	1	no
XLOC_000290	XLOC_000290	NCDN	chr1:36023392-36032878	q1	q2	OK	8.30279	9.62272	0.212848	0.582897	0.3601	1	no
XLOC_000291	XLOC_000291	TFAP2E	chr1:36038970-36060927	q1	q2	NOTEST	0.15894	0.115466	-0.461023	0	1	1	no
XLOC_000292	XLOC_000292	AGO4	chr1:36273255-36323490	q1	q2	OK	2.46578	2.40154	-0.0380802	-0.0875373	0.87815	1	no
XLOC_000293	XLOC_000293	AGO1	chr1:36348809-36395633	q1	q2	OK	5.97828	6.42882	0.104823	0.285526	0.61345	1	no
XLOC_000294	XLOC_000294	AGO3	chr1:36396370-36522302	q1	q2	OK	3.4726	3.4613	-0.0047037	-0.0101283	0.98705	1	no
XLOC_000295	XLOC_000295	TEKT2	chr1:36549675-36553876	q1	q2	NOTEST	0.00487639	0.012512	1.35942	0	1	1	no
XLOC_000296	XLOC_000296	ADPRHL2	chr1:36554452-36559533	q1	q2	OK	15.202	14.9274	-0.0262909	-0.0740264	0.90795	1	no
XLOC_000297	XLOC_000297	MAP7D1	chr1:36621802-36646449	q1	q2	OK	12.4228	10.669	-0.219564	-0.57615	0.33035	1	no
XLOC_000298	XLOC_000298	THRAP3	chr1:36689190-36770957	q1	q2	OK	43.71	43.9311	0.00728171	0.0215888	0.9669	1	no
XLOC_000299	XLOC_000299	SH3D21	chr1:36771993-36787509	q1	q2	OK	4.32601	4.02938	-0.102478	-0.215675	0.69115	1	no
XLOC_000300	XLOC_000300	MIR4255	chr1:37627163-37627235	q1	q2	NOTEST	0	0	0	0	1	1	no
XLOC_000301	XLOC_000301	ZC3H12A	chr1:37940118-37950035	q1	q2	OK	5.42914	5.75643	0.0844484	0.174926	0.77395	1	no
XLOC_000302	XLOC_000302	DNALI1	chr1:38022519-38061586	q1	q2	NOTEST	0.0331776	0.0210711	-0.654946	0	1	1	no
XLOC_000303	XLOC_000303	CDCA8	chr1:38158072-38175391	q1	q2	OK	22.0868	22.5178	0.0278806	0.0749685	0.89185	1	no
XLOC_000304	XLOC_000304	MANEAL	chr1:38259773-38275126	q1	q2	OK	15.2892	21.9439	0.52131	1.16751	0.0672	1	no
XLOC_000305	XLOC_000305	C1orf122	chr1:38259773-38275126	q1	q2	OK	22.0817	20.229	-0.126427	-0.194704	0.7915	1	no
XLOC_000306	XLOC_000306	UTP11L	chr1:38478380-38490497	q1	q2	OK	29.3425	29.8029	0.0224599	0.0445834	0.94025	1	no
XLOC_000307	XLOC_000307	MIR3659	chr1:38554902-38555001	q1	q2	NOTEST	0	0	0	0	1	1	no
XLOC_000308	XLOC_000308	AKIRIN1	chr1:39456915-39471737	q1	q2	OK	17.9721	17.1594	-0.0667588	-0.190905	0.7491	1	no
XLOC_000309	XLOC_000309	NDUFS5	chr1:39491966-39500308	q1	q2	OK	211.053	203.769	-0.0506773	-0.139938	0.7935	1	no
XLOC_000310	XLOC_000310	KIAA0754,MACF1	chr1:39547088-39952810	q1	q2	OK	7.94178	9.50051	0.258542	0.618579	0.23195	1	no
XLOC_000311	XLOC_000311	BMP8A	chr1:39957317-40025370	q1	q2	OK	0.38229	0.434136	0.183479	0.31983	0.60205	1	no
XLOC_000312	XLOC_000312	PPIE	chr1:40204516-40254533	q1	q2	OK	21.7939	19.5307	-0.158179	-0.345595	0.5814	1	no
XLOC_000313	XLOC_000313	MFSD2A	chr1:40420783-40435628	q1	q2	OK	0.657444	0.853998	0.377364	0.669249	0.26875	1	no
XLOC_000314	XLOC_000314	CAP1	chr1:40506254-40538321	q1	q2	OK	136.477	128.91	-0.0822867	-0.259064	0.63975	1	no
XLOC_000315	XLOC_000315	RLF	chr1:40627040-40706593	q1	q2	OK	6.52589	6.50235	-0.00521318	-0.0133768	0.98015	1	no
XLOC_000316	XLOC_000316	TMCO2	chr1:40713572-40717365	q1	q2	NOTEST	0	0.0660148	inf	0	1	1	no
XLOC_000317	XLOC_000317	ZMPSTE24	chr1:40722208-40759856	q1	q2	OK	27.583	27.6827	0.00520179	0.0159384	0.97865	1	no
XLOC_000318	XLOC_000318	SMAP2	chr1:40839377-40888998	q1	q2	OK	18.5565	18.4114	-0.0113278	-0.0306801	0.9571	1	no
XLOC_000319	XLOC_000319	ZFP69B	chr1:40915806-40932564	q1	q2	OK	1.48947	1.65808	0.154711	0.264281	0.63005	1	no
XLOC_000320	XLOC_000320	ZFP69	chr1:40943162-40962288	q1	q2	OK	1.92048	1.8463	-0.0568278	-0.106117	0.84285	1	no
XLOC_000321	XLOC_000321	EXO5	chr1:40974316-40983481	q1	q2	OK	3.83534	3.8616	0.00984322	0.020164	0.97075	1	no
XLOC_000322	XLOC_000322	ZNF684	chr1:40997232-41013841	q1	q2	OK	0.675171	0.563431	-0.261014	-0.45289	0.465	1	no
XLOC_000323	XLOC_000323	NFYC	chr1:41154751-41237275	q1	q2	OK	17.2508	16.2545	-0.0858205	-0.210192	0.7108	1	no
XLOC_000324	XLOC_000324	MIR30E	chr1:41154751-41237275	q1	q2	NOTEST	0	0	0	0	1	1	no
XLOC_000325	XLOC_000325	MIR30C1	chr1:41154751-41237275	q1	q2	NOTEST	0	0	0	0	1	1	no
XLOC_000326	XLOC_000326	KCNQ4	chr1:41249683-41306124	q1	q2	OK	0.25911	0.541656	1.06381	1.8183	0.0034	0.474964	no
XLOC_000327	XLOC_000327	CTPS1	chr1:41445006-41478373	q1	q2	OK	32.3779	34.4908	0.0912018	0.262854	0.6372	1	no
XLOC_000328	XLOC_000328	SLFNL1-AS1	chr1:41480261-41707815	q1	q2	NOTEST	0.0544698	0.085297	0.647039	0	1	1	no
XLOC_000329	XLOC_000329	-	chr1:41827796-41847525	q1	q2	OK	3.27556	2.70391	-0.276699	-0.666838	0.47335	1	no
XLOC_000330	XLOC_000330	GUCA2B	chr1:42619091-42621495	q1	q2	NOTEST	0	0	0	0	1	1	no
XLOC_000331	XLOC_000331	RIMKLA	chr1:42846467-42890033	q1	q2	OK	0.316271	0.261635	-0.273606	-0.51684	0.3678	1	no
XLOC_000332	XLOC_000332	PPCS	chr1:42922172-42926134	q1	q2	OK	36.7577	34.0343	-0.111055	-0.287683	0.6281	1	no
XLOC_000333	XLOC_000333	CCDC30	chr1:43000559-43120335	q1	q2	NOTEST	0.0310208	0.0490147	0.659979	0	1	1	no
XLOC_000334	XLOC_000334	PPIH	chr1:43124047-43142429	q1	q2	OK	42.5978	43.0357	0.0147526	0.0470749	0.9433	1	no
XLOC_000335	XLOC_000335	YBX1	chr1:43148065-43168020	q1	q2	OK	221.791	235.713	0.0878291	0.261771	0.63815	1	no
XLOC_000336	XLOC_000336	C1orf50	chr1:43232915-43247706	q1	q2	OK	7.99043	7.08114	-0.174292	-0.271901	0.61435	1	no
XLOC_000337	XLOC_000337	LOC100129924	chr1:43253660-43263901	q1	q2	NOTEST	0.0452838	0.0472206	0.0604231	0	1	1	no
XLOC_000338	XLOC_000338	ERMAP	chr1:43272722-43310698	q1	q2	OK	4.24293	3.5507	-0.256956	-0.514985	0.3591	1	no
XLOC_000339	XLOC_000339	ZNF691	chr1:43312243-43318553	q1	q2	OK	2.75993	2.93742	0.0899158	0.174544	0.75875	1	no
XLOC_000340	XLOC_000340	SLC2A1-AS1	chr1:43374942-43449029	q1	q2	OK	0.312104	0.240482	-0.376096	-0.0500304	0.86695	1	no
XLOC_000341	XLOC_000341	FAM183A	chr1:43613593-43622067	q1	q2	OK	0.391947	0.364471	-0.104854	-0.128224	0.8653	1	no
XLOC_000342	XLOC_000342	WDR65	chr1:43629844-43720029	q1	q2	NOTEST	0.0322449	0.0439755	0.447632	0	1	1	no
XLOC_000343	XLOC_000343	TMEM125	chr1:43735664-43739673	q1	q2	OK	7.11874	6.59553	-0.110135	-0.21114	0.70725	1	no
XLOC_000344	XLOC_000344	TIE1	chr1:43766565-43788781	q1	q2	NOTEST	0	0	0	0	1	1	no
XLOC_000345	XLOC_000345	MPL	chr1:43803474-43820135	q1	q2	NOTEST	0.159907	0.112024	-0.513428	0	1	1	no
XLOC_000346	XLOC_000346	CDC20	chr1:43824625-43828873	q1	q2	OK	38.614	37.0748	-0.0586852	-0.176271	0.7755	1	no
XLOC_000347	XLOC_000347	SZT2	chr1:43855555-43920690	q1	q2	OK	1.50572	1.47656	-0.0282129	-0.0664502	0.9123	1	no
XLOC_000348	XLOC_000348	PTPRF	chr1:43996546-44089553	q1	q2	OK	45.044	46.8255	0.055961	0.15925	0.78665	1	no
XLOC_000349	XLOC_000349	KDM4A	chr1:44115790-44173012	q1	q2	OK	17.5206	15.9748	-0.13325	-0.378369	0.4985	1	no
XLOC_000350	XLOC_000350	ST3GAL3	chr1:44173203-44396837	q1	q2	OK	0.670404	0.811674	0.27587	0.438059	0.344	1	no
XLOC_000351	XLOC_000351	ARTN	chr1:44398991-44403031	q1	q2	OK	0.790068	1.44296	0.868983	1.62528	0.01365	1	no
XLOC_000352	XLOC_000352	IPO13	chr1:44412477-44433694	q1	q2	OK	9.45095	10.0803	0.093002	0.241008	0.67805	1	no
XLOC_000353	XLOC_000353	DPH2	chr1:44435652-44439043	q1	q2	OK	16.3813	22.1022	0.43214	1.16511	0.047	1	no
XLOC_000354	XLOC_000354	ATP6V0B	chr1:44440120-44443972	q1	q2	OK	95.9159	98.607	0.03992	0.120421	0.84485	1	no
XLOC_000355	XLOC_000355	B4GALT2	chr1:44444873-44456843	q1	q2	OK	18.3093	21.3272	0.220118	0.617977	0.3117	1	no
XLOC_000356	XLOC_000356	CCDC24	chr1:44457279-44506370	q1	q2	OK	3.29071	3.3495	0.025544	0.0341936	0.9583	1	no
XLOC_000357	XLOC_000357	SLC6A9	chr1:44457279-44506370	q1	q2	OK	1.76999	1.77517	0.00421458	0.0023232	0.99645	1	no
XLOC_000358	XLOC_000358	KLF17	chr1:44584521-44600809	q1	q2	NOTEST	0	0	0	0	1	1	no
XLOC_000359	XLOC_000359	DMAP1	chr1:44679124-44686351	q1	q2	OK	9.23969	8.88062	-0.0571845	-0.10977	0.8483	1	no
XLOC_000360	XLOC_000360	RNF220	chr1:44870959-45117631	q1	q2	OK	16.9972	17.3877	0.0327651	0.0844028	0.87985	1	no
XLOC_000361	XLOC_000361	MIR5584	chr1:44870959-45117631	q1	q2	NOTEST	0	0	0	0	1	1	no
XLOC_000362	XLOC_000362	C1orf228	chr1:45140378-45191263	q1	q2	OK	0.408605	0.465813	0.189042	0.271707	0.63515	1	no
XLOC_000363	XLOC_000363	KIF2C	chr1:45205489-45233438	q1	q2	OK	26.4062	24.6705	-0.098093	-0.271138	0.6215	1	no
XLOC_000364	XLOC_000364	RPS8	chr1:45241245-45244412	q1	q2	OK	1217.42	1195.02	-0.0267934	-0.0830123	0.87765	1	no
XLOC_000365	XLOC_000365	SNORD55	chr1:45241245-45244412	q1	q2	NOTEST	0	0	0	0	1	1	no
XLOC_000366	XLOC_000366	SNORD46	chr1:45241245-45244412	q1	q2	NOTEST	0	0	0	0	1	1	no
XLOC_000367	XLOC_000367	SNORD38A	chr1:45241245-45244412	q1	q2	NOTEST	0	0	0	0	1	1	no
XLOC_000368	XLOC_000368	SNORD38B	chr1:45241245-45244412	q1	q2	NOTEST	0	0	0	0	1	1	no
XLOC_000369	XLOC_000369	PLK3	chr1:45266035-45272957	q1	q2	OK	2.84826	3.48288	0.290199	0.69747	0.29695	1	no
XLOC_000370	XLOC_000370	BTBD19	chr1:45274153-45279801	q1	q2	NOTEST	0.0240138	0.0410002	0.77177	0	1	1	no
XLOC_000371	XLOC_000371	UROD	chr1:45477804-45481341	q1	q2	OK	19.487	19.8885	0.0294194	0.0728186	0.898	1	no
XLOC_000372	XLOC_000372	LOC400752	chr1:45769581-45771291	q1	q2	OK	0.470239	0.328007	-0.519671	-0.834584	0.21205	1	no
XLOC_000373	XLOC_000373	HPDL	chr1:45792544-45794346	q1	q2	OK	8.99586	13.8888	0.626586	1.80651	0.00995	0.906501	no
XLOC_000374	XLOC_000374	TOE1	chr1:45794913-45956840	q1	q2	OK	7.99794	9.24353	0.208815	0.386801	0.5308	1	no
XLOC_000375	XLOC_000375	MMACHC	chr1:45965855-45988562	q1	q2	OK	3.97599	4.41106	0.14981	0.0565114	0.9276	1	no
XLOC_000376	XLOC_000376	AKR1A1	chr1:46016454-46035723	q1	q2	OK	36.2924	34.5696	-0.0701636	-0.187048	0.7388	1	no
XLOC_000377	XLOC_000377	NASP	chr1:46049149-46084578	q1	q2	OK	47.4616	47.2737	-0.00572276	-0.0158367	0.97725	1	no
XLOC_000378	XLOC_000378	TMEM69	chr1:46153846-46216485	q1	q2	OK	25.4707	25.3975	-0.00415396	-0.0101744	0.98825	1	no
XLOC_000379	XLOC_000379	MAST2	chr1:46269284-46501866	q1	q2	OK	13.2408	14.3279	0.113842	0.321556	0.5698	1	no
XLOC_000380	XLOC_000380	-	chr1:46598820-46604780	q1	q2	OK	1.78926	1.43407	-0.319254	-0.633101	0.4227	1	no
XLOC_000381	XLOC_000381	TSPAN1	chr1:46637015-46651659	q1	q2	OK	25.502	24.9664	-0.0306229	-0.0798198	0.8917	1	no
XLOC_000382	XLOC_000382	LURAP1	chr1:46654352-46686928	q1	q2	NOTEST	0.0263882	0.0455172	0.786518	0	1	1	no
XLOC_000383	XLOC_000383	RAD54L	chr1:46713366-46769038	q1	q2	OK	10.8006	10.3941	-0.0553522	-0.0708316	0.90925	1	no
XLOC_000384	XLOC_000384	UQCRH	chr1:46769331-46782449	q1	q2	OK	386.043	369.706	-0.0623818	-0.181773	0.74085	1	no
XLOC_000385	XLOC_000385	NSUN4	chr1:46805848-46830824	q1	q2	OK	9.46099	10.4618	0.145073	0.406839	0.4915	1	no
XLOC_000386	XLOC_000386	FAAH	chr1:46859938-46881756	q1	q2	OK	7.43455	8.09543	0.122862	0.288461	0.6203	1	no
XLOC_000387	XLOC_000387	LOC729041	chr1:46899498-46948135	q1	q2	OK	0.534433	0.335443	-0.671944	-0.783503	0.1492	1	no
XLOC_000388	XLOC_000388	DMBX1	chr1:46956348-46979886	q1	q2	NOTEST	0.110035	0.0613706	-0.842342	0	1	1	no
XLOC_000389	XLOC_000389	MKNK1-AS1	chr1:47004367-47069966	q1	q2	NOTEST	0.0662399	0.0486114	-0.446406	0	1	1	no
XLOC_000390	XLOC_000390	TEX38	chr1:47098431-47184736	q1	q2	NOTEST	0.0844406	0.0250978	-1.75038	0	1	1	no
XLOC_000391	XLOC_000391	EFCAB14-AS1	chr1:47098431-47184736	q1	q2	NOTEST	0	0	0	0	1	1	no
XLOC_000392	XLOC_000392	CYP4B1	chr1:47231478-47285021	q1	q2	OK	0.667249	0.679999	0.0273077	0.0448435	0.9347	1	no
XLOC_000393	XLOC_000393	CYP4X1	chr1:47489239-47516423	q1	q2	NOTEST	0.0140945	0.00418525	-1.75175	0	1	1	no
XLOC_000394	XLOC_000394	CYP4Z1	chr1:47533159-47583992	q1	q2	NOTEST	0.00645974	0.00472853	-0.450084	0	1	1	no
XLOC_000395	XLOC_000395	CYP4A22	chr1:47603106-47614526	q1	q2	NOTEST	0	0	0	0	1	1	no
XLOC_000396	XLOC_000396	LINC00853	chr1:47644921-47646011	q1	q2	OK	0.446917	0.426401	-0.067794	-0.0966233	0.88835	1	no
XLOC_000397	XLOC_000397	CMPK1	chr1:47799468-47844511	q1	q2	OK	44.2338	42.3805	-0.0617498	-0.190221	0.75805	1	no
XLOC_000398	XLOC_000398	FOXE3	chr1:47846421-47906365	q1	q2	NOTEST	0	0.0107011	inf	0	1	1	no
XLOC_000399	XLOC_000399	FOXD2	chr1:47846421-47906365	q1	q2	NOTEST	0.14953	0.154848	0.0504171	0	1	1	no
XLOC_000400	XLOC_000400	SLC5A9	chr1:48688356-48714316	q1	q2	NOTEST	0	0.00301795	inf	0	1	1	no
XLOC_000401	XLOC_000401	ELAVL4	chr1:50513685-50667540	q1	q2	NOTEST	0	0	0	0	1	1	no
XLOC_000402	XLOC_000402	CDKN2C	chr1:51426404-51441013	q1	q2	OK	7.00715	6.34597	-0.142986	-0.312284	0.6056	1	no
XLOC_000403	XLOC_000403	C1orf185	chr1:51567905-51613754	q1	q2	NOTEST	0	0	0	0	1	1	no
XLOC_000404	XLOC_000404	RNF11	chr1:51701378-51739896	q1	q2	OK	43.9382	42.5874	-0.0450478	-0.145778	0.8146	1	no
XLOC_000405	XLOC_000405	TTC39A	chr1:51752929-51815010	q1	q2	OK	0.46158	0.547717	0.246848	0.0866918	0.88375	1	no
XLOC_000406	XLOC_000406	EPS15	chr1:51819934-52035712	q1	q2	OK	0.411389	0.394157	-0.0617358	-0.0145185	0.97945	1	no
XLOC_000407	XLOC_000407	OSBPL9	chr1:52039668-52344609	q1	q2	OK	42.6582	40.7255	-0.0668901	-0.132589	0.8168	1	no
XLOC_000408	XLOC_000408	BTF3L4	chr1:52485803-52556388	q1	q2	OK	21.3947	21.9083	0.0342219	0.0844495	0.88845	1	no
XLOC_000409	XLOC_000409	ZFYVE9	chr1:52607928-52815264	q1	q2	OK	7.32188	7.67758	0.0684376	0.161313	0.76885	1	no
XLOC_000410	XLOC_000410	PRPF38A	chr1:52870218-53018762	q1	q2	OK	42.7755	40.0922	-0.0934619	-0.245041	0.6991	1	no
XLOC_000411	XLOC_000411	GPX7	chr1:53068042-53074723	q1	q2	NOTEST	0	0	0	0	1	1	no
XLOC_000412	XLOC_000412	FAM159A	chr1:53099065-53122737	q1	q2	NOTEST	0	0	0	0	1	1	no
XLOC_000413	XLOC_000413	ZYG11B	chr1:53192130-53293015	q1	q2	OK	10.3739	9.75773	-0.0883389	-0.227717	0.6967	1	no
XLOC_000414	XLOC_000414	ZYG11A	chr1:53308182-53361521	q1	q2	OK	4.86175	5.23064	0.105513	0.265405	0.6512	1	no
XLOC_000415	XLOC_000415	SCP2	chr1:53392900-53517289	q1	q2	OK	62.8578	61.7162	-0.026442	-0.0769524	0.8985	1	no
XLOC_000416	XLOC_000416	PODN	chr1:53527723-53551174	q1	q2	NOTEST	0	0	0	0	1	1	no
XLOC_000417	XLOC_000417	CPT2	chr1:53662100-53686289	q1	q2	OK	34.0636	31.7984	-0.0992763	-0.273907	0.6489	1	no
XLOC_000418	XLOC_000418	LOC100507564	chr1:53692563-53793821	q1	q2	OK	0.949918	0.872323	-0.122939	-0.0364102	0.9596	1	no
XLOC_000419	XLOC_000419	DMRTB1	chr1:53925071-53933158	q1	q2	NOTEST	0	0	0	0	1	1	no
XLOC_000420	XLOC_000420	DIO1	chr1:54359860-54376759	q1	q2	OK	1.67828	1.90937	0.186117	0.331976	0.54545	1	no
XLOC_000421	XLOC_000421	LRRC42	chr1:54411998-54434098	q1	q2	OK	22.087	20.5369	-0.104977	-0.26865	0.6301	1	no
XLOC_000422	XLOC_000422	TCEANC2	chr1:54496261-54571706	q1	q2	OK	2.63373	2.78946	0.0828736	0.078267	0.8892	1	no
XLOC_000423	XLOC_000423	MIR4781	chr1:54496261-54571706	q1	q2	NOTEST	0	0	0	0	1	1	no
XLOC_000424	XLOC_000424	MRPL37	chr1:54665839-54684056	q1	q2	OK	96.8569	91.936	-0.0752264	-0.205118	0.71885	1	no
XLOC_000425	XLOC_000425	ACOT11	chr1:55008083-55100623	q1	q2	OK	1.86046	1.859	-0.00113611	-0.00200361	0.99825	1	no
XLOC_000426	XLOC_000426	MROH7,TTC4	chr1:55107426-55208328	q1	q2	OK	13.0717	13.3973	0.0354909	0.0895259	0.8695	1	no
XLOC_000427	XLOC_000427	C1orf177	chr1:55271735-55307937	q1	q2	NOTEST	0.0307372	0.030989	0.0117673	0	1	1	no
XLOC_000428	XLOC_000428	TMEM61	chr1:55446464-55457966	q1	q2	NOTEST	0.0667653	0.0516657	-0.369893	0	1	1	no
XLOC_000429	XLOC_000429	BSND	chr1:55464616-55474465	q1	q2	NOTEST	0.009368	0.00764664	-0.292916	0	1	1	no
XLOC_000430	XLOC_000430	PCSK9	chr1:55505148-55530526	q1	q2	NOTEST	0.019735	0.00556063	-1.82744	0	1	1	no
XLOC_000431	XLOC_000431	LOC100507634	chr1:55681080-55683128	q1	q2	OK	0.768277	0.807985	0.0727017	0.142725	0.831	1	no
XLOC_000432	XLOC_000432	MIR4422	chr1:55691313-55691396	q1	q2	NOTEST	0	0	0	0	1	1	no
XLOC_000433	XLOC_000433	PRKAA2	chr1:57110989-57181008	q1	q2	NOTEST	0.111023	0.136817	0.301384	0	1	1	no
XLOC_000434	XLOC_000434	C8A	chr1:57320442-57383894	q1	q2	NOTEST	0	0	0	0	1	1	no
XLOC_000435	XLOC_000435	LOC100131060	chr1:59250810-59366544	q1	q2	OK	0.218784	0.29981	0.454536	0.496614	0.29115	1	no
XLOC_000436	XLOC_000436	FGGY	chr1:59762494-60228402	q1	q2	OK	11.2831	11.3064	0.00297495	0.00690001	0.99125	1	no
XLOC_000437	XLOC_000437	HOOK1	chr1:60280532-60342050	q1	q2	OK	11.7295	12.6117	0.104621	0.296673	0.6027	1	no
XLOC_000438	XLOC_000438	NFIA	chr1:61542923-61928460	q1	q2	OK	5.12804	5.74421	0.163702	0.260053	0.6553	1	no
XLOC_000439	XLOC_000439	MGC34796	chr1:62119913-62121800	q1	q2	NOTEST	0	0	0	0	1	1	no
XLOC_000440	XLOC_000440	INADL	chr1:62208134-62629591	q1	q2	OK	19.0151	20.015	0.0739375	0.19357	0.71	1	no
XLOC_000441	XLOC_000441	L1TD1	chr1:62660473-62678001	q1	q2	NOTEST	0.0207198	0.0160533	-0.368136	0	1	1	no
XLOC_000442	XLOC_000442	USP1	chr1:62901974-62917475	q1	q2	OK	35.4749	35.3541	-0.00492067	-0.0142868	0.9809	1	no
XLOC_000443	XLOC_000443	ANGPTL3	chr1:62920396-63154039	q1	q2	NOTEST	0.0057428	0.00468475	-0.293782	0	1	1	no
XLOC_000444	XLOC_000444	ATG4C	chr1:63249476-63330941	q1	q2	OK	2.93254	2.72446	-0.106178	-0.228789	0.69325	1	no
XLOC_000445	XLOC_000445	FOXD3	chr1:63788729-63790797	q1	q2	NOTEST	0.093302	0.0849832	-0.134731	0	1	1	no
XLOC_000446	XLOC_000446	ALG6	chr1:63833260-63905951	q1	q2	OK	8.67316	8.11247	-0.0964168	-0.2348	0.69685	1	no
XLOC_000447	XLOC_000447	EFCAB7	chr1:63989012-64038364	q1	q2	OK	0.760697	0.573115	-0.408496	-0.66116	0.2548	1	no
XLOC_000448	XLOC_000448	DLEU2L	chr1:63989012-64038364	q1	q2	NOTEST	0.229956	0.164752	-0.481062	0	1	1	no
XLOC_000449	XLOC_000449	PGM1	chr1:64058946-64125916	q1	q2	OK	0.875582	0.70887	-0.304722	-0.510314	0.36675	1	no
XLOC_000450	XLOC_000450	ROR1	chr1:64239689-64647179	q1	q2	NOTEST	0.0500374	0.0640367	0.355893	0	1	1	no
XLOC_000451	XLOC_000451	UBE2U	chr1:64669489-64710027	q1	q2	NOTEST	0	0	0	0	1	1	no
XLOC_000452	XLOC_000452	CACHD1	chr1:64936475-65158741	q1	q2	OK	1.87056	1.83539	-0.0273771	-0.0472218	0.9312	1	no
XLOC_000453	XLOC_000453	MIR4794	chr1:64936475-65158741	q1	q2	NOTEST	0	0	0	0	1	1	no
XLOC_000454	XLOC_000454	RAVER2	chr1:65210777-65432187	q1	q2	OK	4.14181	3.74248	-0.146268	-0.114848	0.85485	1	no
XLOC_000455	XLOC_000455	AK4	chr1:65613231-65697828	q1	q2	OK	7.05548	8.92828	0.339637	0.975846	0.1013	1	no
XLOC_000456	XLOC_000456	DNAJC6	chr1:65720282-65881552	q1	q2	OK	1.5654	1.42472	-0.135851	-0.273277	0.61265	1	no
XLOC_000457	XLOC_000457	LEPR,LEPROT	chr1:65885505-66103176	q1	q2	OK	17.3191	15.5846	-0.152247	-0.437244	0.4957	1	no
XLOC_000458	XLOC_000458	PDE4B	chr1:66258192-66840262	q1	q2	NOTEST	0	0	0	0	1	1	no
XLOC_000459	XLOC_000459	SGIP1	chr1:66999824-67210768	q1	q2	NOTEST	0.00164126	0	-inf	0	1	1	no
XLOC_000460	XLOC_000460	MIR3117	chr1:66999824-67210768	q1	q2	NOTEST	0	0	0	0	1	1	no
XLOC_000461	XLOC_000461	TCTEX1D1	chr1:67218139-67244730	q1	q2	NOTEST	0	0	0	0	1	1	no
XLOC_000462	XLOC_000462	MIER1	chr1:67390577-67454302	q1	q2	OK	12.021	12.0383	0.00207525	0.00339459	0.99465	1	no
XLOC_000463	XLOC_000463	IL23R	chr1:67632168-67725650	q1	q2	NOTEST	0.0024216	0	-inf	0	1	1	no
XLOC_000464	XLOC_000464	IL12RB2	chr1:67773046-67862583	q1	q2	NOTEST	0.0119512	0.00758599	-0.655751	0	1	1	no
XLOC_000465	XLOC_000465	GADD45A	chr1:68150859-68154021	q1	q2	OK	13.6652	11.7255	-0.220859	-0.513095	0.3754	1	no
XLOC_000466	XLOC_000466	GNG12-AS1	chr1:68167148-68698284	q1	q2	NOTEST	0.0135457	0.0449767	1.73134	0	1	1	no
XLOC_000467	XLOC_000467	DEPDC1	chr1:68939834-69004071	q1	q2	OK	0.53556	0.342092	-0.646666	-0.148311	0.82225	1	no
XLOC_000468	XLOC_000468	LRRC7	chr1:70225857-70589171	q1	q2	NOTEST	0	0.00150248	inf	0	1	1	no
XLOC_000469	XLOC_000469	PIN1P1	chr1:70225857-70589171	q1	q2	NOTEST	0	0	0	0	1	1	no
XLOC_000470	XLOC_000470	SRSF11	chr1:70671364-70717701	q1	q2	OK	34.6037	35.299	0.0287015	0.0822828	0.88045	1	no
XLOC_000471	XLOC_000471	HHLA3	chr1:70724684-70833705	q1	q2	OK	10.643	9.00832	-0.240578	-0.255836	0.6536	1	no
XLOC_000472	XLOC_000472	CTH	chr1:70876896-70910284	q1	q2	OK	2.25693	2.21919	-0.0243297	-0.0476352	0.93635	1	no
XLOC_000473	XLOC_000473	ZRANB2-AS1	chr1:71318035-71546972	q1	q2	NOTEST	0.122136	0.133769	0.131252	0	1	1	no
XLOC_000474	XLOC_000474	ZRANB2-AS2	chr1:71547006-71703406	q1	q2	NOTEST	0.0836169	0.04561	-0.874443	0	1	1	no
XLOC_000475	XLOC_000475	FPGT,FPGT-TNNI3K,TNNI3K	chr1:74663895-75010116	q1	q2	OK	2.07343	2.03941	-0.0238693	-0.0547023	0.9256	1	no
XLOC_000476	XLOC_000476	TYW3	chr1:75171171-75232360	q1	q2	OK	8.7077	8.95177	0.0398807	0.0621513	0.90995	1	no
XLOC_000477	XLOC_000477	LHX8	chr1:75594118-75627218	q1	q2	NOTEST	0	0	0	0	1	1	no
XLOC_000478	XLOC_000478	ACADM	chr1:76189568-76229355	q1	q2	OK	14.2193	14.0297	-0.01936	-0.0527891	0.9274	1	no
XLOC_000479	XLOC_000479	RABGGTB	chr1:76251866-76260775	q1	q2	OK	22.5262	25.1082	0.156553	0.417526	0.4719	1	no
XLOC_000480	XLOC_000480	SNORD45C	chr1:76251866-76260775	q1	q2	NOTEST	0	0	0	0	1	1	no
XLOC_000481	XLOC_000481	SNORD45A	chr1:76251866-76260775	q1	q2	NOTEST	0	0	0	0	1	1	no
XLOC_000482	XLOC_000482	SNORD45B	chr1:76251866-76260775	q1	q2	NOTEST	0	0	0	0	1	1	no
XLOC_000483	XLOC_000483	MSH4	chr1:76262555-76378923	q1	q2	NOTEST	0.00360474	0.00294334	-0.292444	0	1	1	no
XLOC_000484	XLOC_000484	ST6GALNAC3	chr1:76540388-77096669	q1	q2	NOTEST	0	0	0	0	1	1	no
XLOC_000485	XLOC_000485	ST6GALNAC5	chr1:77333185-77529737	q1	q2	NOTEST	0.0428418	0.0207793	-1.04387	0	1	1	no
XLOC_000486	XLOC_000486	AK5	chr1:77747661-78029675	q1	q2	OK	0.49303	0.461536	-0.0952329	-0.181336	0.73915	1	no
XLOC_000487	XLOC_000487	FAM73A	chr1:78245308-78345377	q1	q2	OK	3.68549	3.89072	0.0781807	0.207141	0.7326	1	no
XLOC_000488	XLOC_000488	NEXN	chr1:78354199-78409578	q1	q2	NOTEST	0.0283333	0.0269215	-0.0737418	0	1	1	no
XLOC_000489	XLOC_000489	DNAJB4	chr1:78413590-78483656	q1	q2	OK	1.57558	1.17436	-0.424002	-0.170326	0.7785	1	no
XLOC_000490	XLOC_000490	GIPC2	chr1:78511588-78603112	q1	q2	NOTEST	0.0042233	0	-inf	0	1	1	no
XLOC_000491	XLOC_000491	MGC27382	chr1:78695282-78835147	q1	q2	NOTEST	0	0	0	0	1	1	no
XLOC_000492	XLOC_000492	PTGFR	chr1:78956727-79006386	q1	q2	NOTEST	0	0	0	0	1	1	no
XLOC_000493	XLOC_000493	IFI44L	chr1:79086087-79111830	q1	q2	NOTEST	0	0	0	0	1	1	no
XLOC_000494	XLOC_000494	IFI44	chr1:79115476-79129763	q1	q2	NOTEST	0.0305589	0.0226066	-0.434853	0	1	1	no
XLOC_000495	XLOC_000495	LPHN2	chr1:82266081-82458118	q1	q2	OK	1.00647	0.771723	-0.383143	-0.71953	0.18675	1	no
XLOC_000496	XLOC_000496	PRKACB	chr1:84543744-84704181	q1	q2	OK	12.9784	12.4464	-0.0603837	-0.171253	0.7755	1	no
XLOC_000497	XLOC_000497	SAMD13	chr1:84764048-84816481	q1	q2	OK	0.467165	0.310841	-0.587755	-0.787953	0.1646	1	no
XLOC_000498	XLOC_000498	DNASE2B	chr1:84864214-84880691	q1	q2	NOTEST	0.178564	0.140359	-0.347318	0	1	1	no
XLOC_000499	XLOC_000499	RPF1	chr1:84944919-84972262	q1	q2	OK	18.2666	19.2127	0.0728511	0.137037	0.8254	1	no
XLOC_000500	XLOC_000500	WDR63	chr1:85527992-85598821	q1	q2	NOTEST	0.058167	0.0707988	0.283524	0	1	1	no
XLOC_000501	XLOC_000501	MIR4423	chr1:85599476-85599556	q1	q2	NOTEST	0	0	0	0	1	1	no
XLOC_000502	XLOC_000502	LOC646626	chr1:85731459-85743771	q1	q2	OK	0.328977	0.297596	-0.144633	-0.034542	0.9502	1	no
XLOC_000503	XLOC_000503	CYR61	chr1:86046443-86049648	q1	q2	OK	11.2635	12.2089	0.116274	0.30254	0.609	1	no
XLOC_000504	XLOC_000504	CLCA2	chr1:86889768-86922240	q1	q2	NOTEST	0.0139474	0.0142143	0.0273457	0	1	1	no
XLOC_000505	XLOC_000505	CLCA1	chr1:86934525-86965974	q1	q2	NOTEST	0	0	0	0	1	1	no
XLOC_000506	XLOC_000506	CLCA4	chr1:87012758-87046432	q1	q2	NOTEST	0.00630553	0.00340983	-0.886918	0	1	1	no
XLOC_000507	XLOC_000507	CLCA3P	chr1:87099958-87121059	q1	q2	NOTEST	0.00415235	0	-inf	0	1	1	no
XLOC_000508	XLOC_000508	SH3GLB1	chr1:87170252-87213867	q1	q2	OK	7.60747	7.51977	-0.0167282	-0.0467917	0.9365	1	no
XLOC_000509	XLOC_000509	HS2ST1	chr1:87380334-87575681	q1	q2	OK	13.0849	13.7278	0.069199	0.156002	0.7933	1	no
XLOC_000510	XLOC_000510	LOC339524	chr1:87595447-87634886	q1	q2	NOTEST	0.0365917	0.017739	-1.0446	0	1	1	no
XLOC_000511	XLOC_000511	LMO4	chr1:87794150-87814607	q1	q2	OK	2.27453	2.06814	-0.137234	-0.319034	0.60275	1	no
XLOC_000512	XLOC_000512	PKN2	chr1:89149879-89301938	q1	q2	OK	10.131	10.3989	0.0376535	0.107545	0.85465	1	no
XLOC_000513	XLOC_000513	GBP6	chr1:89829435-89853719	q1	q2	NOTEST	0	0	0	0	1	1	no
XLOC_000514	XLOC_000514	GBP1P1	chr1:89873237-89890493	q1	q2	NOTEST	0	0	0	0	1	1	no
XLOC_000515	XLOC_000515	LRRC8B	chr1:89990085-90063420	q1	q2	OK	9.13057	11.4484	0.326373	0.788865	0.18115	1	no
XLOC_000516	XLOC_000516	LRRC8C	chr1:90098643-90185094	q1	q2	OK	0.378925	0.418696	0.143992	0.270659	0.65515	1	no
XLOC_000517	XLOC_000517	LRRC8D	chr1:90286572-90402303	q1	q2	OK	11.5856	12.3889	0.0967109	0.264306	0.64145	1	no
XLOC_000518	XLOC_000518	ZNF326	chr1:90460677-90494094	q1	q2	OK	9.55825	9.64615	0.013206	0.0320064	0.95485	1	no
XLOC_000519	XLOC_000519	CDC7	chr1:91966399-91991321	q1	q2	OK	6.60929	6.42056	-0.0417962	-0.101168	0.85755	1	no
XLOC_000520	XLOC_000520	BRDT	chr1:92414927-92479985	q1	q2	NOTEST	0.0210791	0.0147332	-0.516736	0	1	1	no
XLOC_000521	XLOC_000521	EPHX4	chr1:92495532-92529093	q1	q2	OK	1.1271	1.28998	0.194733	0.399689	0.5717	1	no
XLOC_000522	XLOC_000522	BTBD8,KIAA1107	chr1:92545861-92650280	q1	q2	OK	0.832364	0.56124	-0.568596	-0.925358	0.07775	1	no
XLOC_000523	XLOC_000523	C1orf146	chr1:92683572-92711367	q1	q2	NOTEST	0	0	0	0	1	1	no
XLOC_000524	XLOC_000524	RPAP2	chr1:92711954-92867507	q1	q2	OK	4.69581	5.20093	0.147394	0.219421	0.679	1	no
XLOC_000525	XLOC_000525	RPL5	chr1:93297593-93427079	q1	q2	OK	616.527	587.927	-0.0685268	-0.253773	0.6983	1	no
XLOC_000526	XLOC_000526	SNORD21	chr1:93297593-93427079	q1	q2	NOTEST	0	0	0	0	1	1	no
XLOC_000527	XLOC_000527	SNORA66	chr1:93297593-93427079	q1	q2	NOTEST	0	0	0	0	1	1	no
XLOC_000528	XLOC_000528	MTF2	chr1:93544786-93604638	q1	q2	OK	5.33887	5.33582	-0.00082418	-0.00171169	0.99795	1	no
XLOC_000529	XLOC_000529	CCDC18	chr1:93615298-93811368	q1	q2	OK	1.92249	1.99307	0.0520203	0.0491845	0.9297	1	no
XLOC_000530	XLOC_000530	DR1	chr1:93811464-93828148	q1	q2	OK	18.1371	18.2651	0.0101447	0.0223278	0.9732	1	no
XLOC_000531	XLOC_000531	FNBP1L	chr1:93913666-94020218	q1	q2	OK	18.2837	17.9395	-0.027418	-0.0771447	0.89005	1	no
XLOC_000532	XLOC_000532	BCAR3	chr1:94027342-94312706	q1	q2	OK	0.392495	0.309447	-0.342983	-0.135098	0.828	1	no
XLOC_000533	XLOC_000533	LOC100129046	chr1:94027342-94312706	q1	q2	NOTEST	0.0824334	0.0403915	-1.02918	0	1	1	no
XLOC_000534	XLOC_000534	MIR760	chr1:94027342-94312706	q1	q2	NOTEST	0	0	0	0	1	1	no
XLOC_000535	XLOC_000535	ABCD3	chr1:94883932-94984219	q1	q2	OK	24.0824	25.0991	0.0596571	0.143786	0.8083	1	no
XLOC_000536	XLOC_000536	SLC44A3	chr1:95285897-95360803	q1	q2	OK	1.92988	1.6699	-0.208757	-0.399277	0.50995	1	no
XLOC_000537	XLOC_000537	LOC729970	chr1:95393583-95428826	q1	q2	NOTEST	0	0.0117687	inf	0	1	1	no
XLOC_000538	XLOC_000538	RWDD3,TMEM56,TMEM56-RWDD3	chr1:95558072-95712781	q1	q2	OK	6.87804	5.81071	-0.243283	-0.409973	0.4688	1	no
XLOC_000539	XLOC_000539	FLJ31662	chr1:95940292-95944912	q1	q2	NOTEST	0	0	0	0	1	1	no
XLOC_000540	XLOC_000540	-	chr1:96541963-96547679	q1	q2	OK	0.313801	0.133118	-1.23715	-1.39609	0.0371	1	no
XLOC_000541	XLOC_000541	PTBP2	chr1:97187174-97280791	q1	q2	OK	3.28708	3.26328	-0.0104837	-0.0250486	0.966	1	no
XLOC_000542	XLOC_000542	DPYD-AS1	chr1:97543299-98386615	q1	q2	NOTEST	0.0856861	0.0787653	-0.121501	0	1	1	no
XLOC_000543	XLOC_000543	LOC729987	chr1:98676266-98738214	q1	q2	NOTEST	0	0	0	0	1	1	no
XLOC_000544	XLOC_000544	SNX7	chr1:99127084-99226056	q1	q2	OK	24.4196	22.2238	-0.135933	-0.34615	0.5241	1	no
XLOC_000545	XLOC_000545	LOC100129620	chr1:99355800-99614408	q1	q2	NOTEST	0.0308034	0.0252882	-0.284626	0	1	1	no
XLOC_000546	XLOC_000546	LPPR4	chr1:99729847-99775138	q1	q2	NOTEST	0.00165554	0.00195296	0.238363	0	1	1	no
XLOC_000547	XLOC_000547	PALMD	chr1:100111430-100232191	q1	q2	OK	0.914215	0.498472	-0.875021	-0.818117	0.1477	1	no
XLOC_000548	XLOC_000548	AGL	chr1:100315630-100389579	q1	q2	OK	5.65851	6.28001	0.150345	0.401834	0.4851	1	no
XLOC_000549	XLOC_000549	HIAT1,SLC35A3	chr1:100434712-100548929	q1	q2	OK	32.0361	32.6656	0.0280769	0.0834445	0.8887	1	no
XLOC_000550	XLOC_000550	TRMT13	chr1:100598604-100643829	q1	q2	OK	3.33233	3.73012	0.162692	0.334357	0.58255	1	no
XLOC_000551	XLOC_000551	RTCA	chr1:100731713-100758325	q1	q2	OK	11.4707	10.6217	-0.110931	-0.290445	0.617	1	no
XLOC_000552	XLOC_000552	MIR553	chr1:100731713-100758325	q1	q2	NOTEST	0	0	0	0	1	1	no
XLOC_000553	XLOC_000553	CDC14A	chr1:100817290-100985833	q1	q2	OK	2.04099	2.23104	0.128445	0.257503	0.64995	1	no
XLOC_000554	XLOC_000554	GPR88	chr1:101003727-101007583	q1	q2	NOTEST	0.00727274	0.0190823	1.39167	0	1	1	no
XLOC_000555	XLOC_000555	VCAM1	chr1:101185195-101204601	q1	q2	NOTEST	0	0	0	0	1	1	no
XLOC_000556	XLOC_000556	SLC30A7	chr1:101361631-101491362	q1	q2	OK	10.3162	11.7473	0.187416	0.355338	0.59995	1	no
XLOC_000557	XLOC_000557	-	chr1:101491447-101552805	q1	q2	OK	4.26943	4.1868	-0.028194	-0.045118	0.9357	1	no
XLOC_000558	XLOC_000558	S1PR1	chr1:101702304-101707076	q1	q2	NOTEST	0	0	0	0	1	1	no
XLOC_000559	XLOC_000559	DNAJA1P5	chr1:102268126-102462790	q1	q2	NOTEST	0	0	0	0	1	1	no
XLOC_000560	XLOC_000560	AMY2B,RNPC3	chr1:104068330-104122149	q1	q2	OK	3.62706	3.40548	-0.0909408	-0.198758	0.74985	1	no
XLOC_000561	XLOC_000561	ACTG1P4	chr1:104068330-104122149	q1	q2	NOTEST	0.00402196	0.00551091	0.454393	0	1	1	no
XLOC_000562	XLOC_000562	AMY2A	chr1:104159998-104168400	q1	q2	NOTEST	0	0	0	0	1	1	no
XLOC_000563	XLOC_000563	AMY1A	chr1:104198140-104207173	q1	q2	NOTEST	0	0	0	0	1	1	no
XLOC_000564	XLOC_000564	AMY1A	chr1:104292278-104301311	q1	q2	NOTEST	0	0	0	0	1	1	no
XLOC_000565	XLOC_000565	LOC100129138	chr1:104615644-104619693	q1	q2	NOTEST	0.0176941	0	-inf	0	1	1	no
XLOC_000566	XLOC_000566	-	chr1:107074330-107293421	q1	q2	OK	87.4553	77.7153	-0.170348	-0.462981	0.43465	1	no
XLOC_000567	XLOC_000567	PRMT6	chr1:107595058-107603271	q1	q2	OK	91.3739	110.598	0.275466	0.918346	0.1324	1	no
XLOC_000568	XLOC_000568	NTNG1	chr1:107682628-108024475	q1	q2	NOTEST	0.129582	0.087161	-0.572107	0	1	1	no
XLOC_000569	XLOC_000569	VAV3	chr1:108113781-108537229	q1	q2	OK	0.716488	0.677357	-0.0810258	-0.0527247	0.92565	1	no
XLOC_000570	XLOC_000570	VAV3-AS1	chr1:108113781-108537229	q1	q2	NOTEST	0	0.0206271	inf	0	1	1	no
XLOC_000571	XLOC_000571	-	chr1:108677343-109013352	q1	q2	OK	1.16662	1.57669	0.434559	0.120185	0.88225	1	no
XLOC_000572	XLOC_000572	NBPF6	chr1:108677343-109013352	q1	q2	OK	3.64804	5.00754	0.45698	0.11741	0.8447	1	no
XLOC_000573	XLOC_000573	FAM102B	chr1:109102970-109181949	q1	q2	OK	20.5488	25.3085	0.30057	0.935775	0.11275	1	no
XLOC_000574	XLOC_000574	PRPF38B	chr1:109233297-109244422	q1	q2	OK	20.7364	23.7172	0.19377	0.529524	0.34575	1	no
XLOC_000575	XLOC_000575	FNDC7	chr1:109255555-109285367	q1	q2	NOTEST	0.00957192	0.0100784	0.074381	0	1	1	no
XLOC_000576	XLOC_000576	STXBP3	chr1:109289275-109352148	q1	q2	OK	30.3253	28.9548	-0.0667173	-0.189161	0.73615	1	no
XLOC_000577	XLOC_000577	SRG7	chr1:109358519-109401146	q1	q2	NOTEST	0.0215375	0	-inf	0	1	1	no
XLOC_000578	XLOC_000578	GPSM2	chr1:109419602-109506111	q1	q2	OK	25.2626	22.852	-0.144683	-0.302961	0.6235	1	no
XLOC_000579	XLOC_000579	TMEM167B	chr1:109630160-109639554	q1	q2	OK	20.0037	20.4935	0.0348954	0.0977981	0.86825	1	no
XLOC_000580	XLOC_000580	SCARNA2	chr1:109642814-109643234	q1	q2	NOTEST	0	0.2237	inf	0	1	1	no
XLOC_000581	XLOC_000581	KIAA1324	chr1:109656584-109749403	q1	q2	OK	2.82927	3.39764	0.264102	0.634594	0.26215	1	no
XLOC_000582	XLOC_000582	SARS	chr1:109756514-109782096	q1	q2	OK	122.789	127.664	0.0561649	0.166394	0.75935	1	no
XLOC_000583	XLOC_000583	CELSR2	chr1:109792640-109818378	q1	q2	OK	10.6966	18.1325	0.761427	2.36514	0.0002	0.0505793	no
XLOC_000584	XLOC_000584	SYPL2	chr1:110009099-110024764	q1	q2	NOTEST	0.0372204	0.0682834	0.875442	0	1	1	no
XLOC_000585	XLOC_000585	ATXN7L2	chr1:110026560-110035944	q1	q2	OK	2.69443	2.86376	0.087927	0.168918	0.7811	1	no
XLOC_000586	XLOC_000586	CYB561D1	chr1:110036657-110043144	q1	q2	OK	8.86991	8.81009	-0.00976268	-0.02811	0.9629	1	no
XLOC_000587	XLOC_000587	GPR61	chr1:110082493-110088455	q1	q2	NOTEST	0	0.00709149	inf	0	1	1	no
XLOC_000588	XLOC_000588	GNAI3	chr1:110088983-110138454	q1	q2	OK	51.4352	49.2443	-0.0627997	-0.20737	0.72555	1	no
XLOC_000589	XLOC_000589	MIR197	chr1:110140700-110143539	q1	q2	NOTEST	0.200744	0.224649	0.162316	0	1	1	no
XLOC_000590	XLOC_000590	AMPD2	chr1:110162434-110174845	q1	q2	OK	10.0397	13.4608	0.423045	1.15887	0.0522	1	no
XLOC_000591	XLOC_000591	GSTM4	chr1:110198697-110208123	q1	q2	OK	9.68513	8.24267	-0.23266	-0.489834	0.3594	1	no
XLOC_000592	XLOC_000592	GSTM2	chr1:110209906-110226619	q1	q2	OK	0.670016	0.527223	-0.345782	-0.521362	0.3696	1	no
XLOC_000593	XLOC_000593	GSTM1	chr1:110230417-110236367	q1	q2	NOTEST	0.0237994	0.0269076	0.177084	0	1	1	no
XLOC_000594	XLOC_000594	GSTM5	chr1:110254863-110260890	q1	q2	NOTEST	0	0	0	0	1	1	no
XLOC_000595	XLOC_000595	EPS8L3	chr1:110268257-110324599	q1	q2	OK	0.567268	0.537595	-0.0775106	-0.0364475	0.95545	1	no
XLOC_000596	XLOC_000596	-	chr1:110336424-110362217	q1	q2	NOTEST	0.0834071	0.0908632	0.123525	0	1	1	no
XLOC_000597	XLOC_000597	CSF1	chr1:110453135-110473616	q1	q2	OK	1.72922	1.61819	-0.0957422	-0.174602	0.7643	1	no
XLOC_000598	XLOC_000598	AHCYL1	chr1:110527386-110613322	q1	q2	OK	51.0978	49.4295	-0.0478904	-0.134636	0.822	1	no
XLOC_000599	XLOC_000599	STRIP1	chr1:110527386-110613322	q1	q2	OK	13.4618	14.0508	0.0617832	0.0820324	0.8885	1	no
XLOC_000600	XLOC_000600	UBL4B	chr1:110655061-110656569	q1	q2	NOTEST	0	0	0	0	1	1	no
XLOC_000601	XLOC_000601	SLC6A17	chr1:110693131-110744823	q1	q2	NOTEST	0.0282459	0.0193823	-0.543302	0	1	1	no
XLOC_000602	XLOC_000602	KCNC4	chr1:110753335-110776674	q1	q2	NOTEST	0.0851881	0.122573	0.52492	0	1	1	no
XLOC_000603	XLOC_000603	RBM15	chr1:110828998-110933704	q1	q2	OK	7.97209	8.60716	0.11058	0.279752	0.64875	1	no
XLOC_000604	XLOC_000604	PROK1	chr1:110993787-110999976	q1	q2	NOTEST	0.0268695	0.00831345	-1.69245	0	1	1	no
XLOC_000605	XLOC_000605	CYMP	chr1:111023387-111033891	q1	q2	NOTEST	0	0	0	0	1	1	no
XLOC_000606	XLOC_000606	CD53	chr1:111413820-111442558	q1	q2	NOTEST	0.0504616	0.0285854	-0.819909	0	1	1	no
XLOC_000607	XLOC_000607	CEPT1	chr1:111659798-111727724	q1	q2	OK	11.8371	11.8037	-0.00407096	-0.00808265	0.98895	1	no
XLOC_000608	XLOC_000608	CHI3L2	chr1:111770280-111786062	q1	q2	NOTEST	0.0907222	0.0932249	0.0392596	0	1	1	no
XLOC_000609	XLOC_000609	CHIAP2	chr1:111823145-111828730	q1	q2	NOTEST	0.00233591	0	-inf	0	1	1	no
XLOC_000610	XLOC_000610	CHIA	chr1:111833473-111863188	q1	q2	NOTEST	0.0093412	0	-inf	0	1	1	no
XLOC_000611	XLOC_000611	PIFO	chr1:111888921-111895639	q1	q2	OK	0.885276	0.829625	-0.0936673	-0.16261	0.77895	1	no
XLOC_000612	XLOC_000612	ATP5F1	chr1:111981272-112004525	q1	q2	OK	124.351	123.762	-0.00684513	-0.0203172	0.97475	1	no
XLOC_000613	XLOC_000613	C1orf162	chr1:112016603-112021134	q1	q2	NOTEST	0.152217	0.0734598	-1.0511	0	1	1	no
XLOC_000614	XLOC_000614	RAP1A	chr1:112162404-112256101	q1	q2	OK	29.7633	31.6261	0.0875841	0.249396	0.6664	1	no
XLOC_000615	XLOC_000615	LOC100506343	chr1:112264685-112310199	q1	q2	NOTEST	0.0648533	0.163322	1.33247	0	1	1	no
XLOC_000616	XLOC_000616	DDX20	chr1:112264685-112310199	q1	q2	OK	13.7536	15.156	0.140074	0.322374	0.57475	1	no
XLOC_000617	XLOC_000617	LOC643355	chr1:112532786-112574398	q1	q2	OK	2.0225	2.08666	0.0450602	0.0651473	0.9109	1	no
XLOC_000618	XLOC_000618	CTTNBP2NL	chr1:112938799-113007539	q1	q2	OK	7.6708	7.60697	-0.0120552	-0.0245072	0.96295	1	no
XLOC_000619	XLOC_000619	WNT2B	chr1:113010039-113063910	q1	q2	NOTEST	0.112925	0.0707018	-0.675542	0	1	1	no
XLOC_000620	XLOC_000620	CAPZA1	chr1:113162074-113214241	q1	q2	OK	74.7377	72.3152	-0.047536	-0.147595	0.7965	1	no
XLOC_000621	XLOC_000621	MOV10	chr1:113217047-113243368	q1	q2	OK	26.3221	26.328	0.000321201	0.000934913	0.99865	1	no
XLOC_000622	XLOC_000622	FAM19A3	chr1:113263188-113269856	q1	q2	NOTEST	0.00756137	0.0214362	1.50333	0	1	1	no
XLOC_000623	XLOC_000623	AKR7A2P1	chr1:113454469-113498975	q1	q2	NOTEST	0.0195169	0.023171	0.247595	0	1	1	no
XLOC_000624	XLOC_000624	-	chr1:113499353-113511199	q1	q2	NOTEST	0.195981	0.34027	0.795968	0	1	1	no
XLOC_000625	XLOC_000625	LRIG2	chr1:113615830-113674844	q1	q2	OK	3.53082	3.69192	0.0643676	0.13796	0.8031	1	no
XLOC_000626	XLOC_000626	MAGI3	chr1:113933474-114302059	q1	q2	OK	5.16873	5.32035	0.0417114	0.0729345	0.8978	1	no
XLOC_000627	XLOC_000627	DCLRE1B	chr1:114304453-114456708	q1	q2	OK	37.1412	39.3225	0.0823331	0.177581	0.7584	1	no
XLOC_000628	XLOC_000628	HIPK1	chr1:114471995-114520491	q1	q2	OK	100.013	111.987	0.16314	0.465419	0.42875	1	no
XLOC_000629	XLOC_000629	OLFML3	chr1:114522029-114524875	q1	q2	OK	0.448614	0.505912	0.173413	0.267623	0.6506	1	no
XLOC_000630	XLOC_000630	-	chr1:115124491-115212732	q1	q2	NOTEST	0.293717	0.176009	-0.738779	0	1	1	no
XLOC_000631	XLOC_000631	SYCP1	chr1:115397454-115537990	q1	q2	NOTEST	0	0	0	0	1	1	no
XLOC_000632	XLOC_000632	TSHB	chr1:115572414-115576941	q1	q2	NOTEST	0	0	0	0	1	1	no
XLOC_000633	XLOC_000633	VANGL1	chr1:116184271-116240845	q1	q2	OK	20.7621	21.5316	0.0525095	0.168103	0.7751	1	no
XLOC_000634	XLOC_000634	SLC22A15	chr1:116519118-116612988	q1	q2	OK	0.748555	0.847407	0.178946	0.364716	0.5355	1	no
XLOC_000635	XLOC_000635	MAB21L3	chr1:116654375-116677861	q1	q2	OK	5.63484	5.60094	-0.00870558	-0.0210115	0.97205	1	no
XLOC_000636	XLOC_000636	ATP1A1	chr1:116915105-116961244	q1	q2	OK	283.716	288.417	0.0237092	0.0786149	0.89635	1	no
XLOC_000637	XLOC_000637	MIR320B1	chr1:117214370-117214449	q1	q2	NOTEST	0	0	0	0	1	1	no
XLOC_000638	XLOC_000638	CD2	chr1:117297085-117311851	q1	q2	NOTEST	0	0	0	0	1	1	no
XLOC_000639	XLOC_000639	-	chr1:117422352-117428811	q1	q2	NOTEST	0.26956	0.290253	0.106707	0	1	1	no
XLOC_000640	XLOC_000640	PTGFRN	chr1:117452688-117533072	q1	q2	OK	19.1428	21.592	0.173694	0.536214	0.3579	1	no
XLOC_000641	XLOC_000641	CD101	chr1:117544371-117645491	q1	q2	OK	0.468431	0.646993	0.465912	0.151555	0.7863	1	no
XLOC_000642	XLOC_000642	TTF2	chr1:117544371-117645491	q1	q2	OK	29.3879	33.7147	0.198159	0.550036	0.31235	1	no
XLOC_000643	XLOC_000643	MIR942	chr1:117544371-117645491	q1	q2	NOTEST	0	0	0	0	1	1	no
XLOC_000644	XLOC_000644	MAN1A2	chr1:117909897-118071490	q1	q2	OK	27.6122	28.9732	0.0694105	0.205574	0.7174	1	no
XLOC_000645	XLOC_000645	FAM46C	chr1:118148603-118171011	q1	q2	OK	4.92106	4.65303	-0.0808004	-0.207867	0.7143	1	no
XLOC_000646	XLOC_000646	WDR3	chr1:118472371-118727848	q1	q2	OK	22.3062	31.431	0.494744	1.47337	0.0105	0.933418	no
XLOC_000647	XLOC_000647	-	chr1:119401698-119402360	q1	q2	OK	1.08664	1.32688	0.288159	0.564784	0.59855	1	no
XLOC_000648	XLOC_000648	-	chr1:119686348-119721656	q1	q2	OK	0.490255	0.445117	-0.139346	-0.196504	0.73625	1	no
XLOC_000649	XLOC_000649	HAO2	chr1:119911401-119936751	q1	q2	NOTEST	0	0.00613641	inf	0	1	1	no
XLOC_000650	XLOC_000650	HSD3B2	chr1:119957553-119965662	q1	q2	NOTEST	0	0	0	0	1	1	no
XLOC_000651	XLOC_000651	HSD3B1	chr1:120049825-120057681	q1	q2	NOTEST	0.0913738	0.0360016	-1.34372	0	1	1	no
XLOC_000652	XLOC_000652	HSD3BP4	chr1:120106502-120115199	q1	q2	NOTEST	0.00229865	0.00222677	-0.0458293	0	1	1	no
XLOC_000653	XLOC_000653	PHGDH	chr1:120254418-120286849	q1	q2	OK	19.9946	20.2043	0.0150567	0.0429349	0.9446	1	no
XLOC_000654	XLOC_000654	-	chr1:120837961-120838675	q1	q2	OK	0.796799	0.603091	-0.40184	-0.665596	0.49515	1	no
XLOC_000655	XLOC_000655	FAM72B	chr1:120839004-120855681	q1	q2	OK	2.67828	2.77013	0.0486476	0.111065	0.857	1	no
XLOC_000656	XLOC_000656	HIST2H2BA	chr1:120906033-120914842	q1	q2	NOTEST	0.0330802	0.114178	1.78724	0	1	1	no
XLOC_000657	XLOC_000657	SRGAP2D	chr1:121107151-121129827	q1	q2	OK	4.04002	3.88401	-0.0568152	-0.123137	0.845	1	no
XLOC_000658	XLOC_000658	EMBP1	chr1:121260909-121313686	q1	q2	NOTEST	0.0278588	0.0186484	-0.579079	0	1	1	no
XLOC_000659	XLOC_000659	-	chr1:143119018-143231711	q1	q2	OK	0.608652	0.511064	-0.252114	-0.236524	0.63485	1	no
XLOC_000660	XLOC_000660	LOC100130000	chr1:143687129-143714180	q1	q2	NOTEST	0.0789931	0.0733469	-0.106991	0	1	1	no
XLOC_000661	XLOC_000661	-	chr1:143913517-144095137	q1	q2	OK	10.5138	10.3804	-0.0184259	-0.0407356	0.94115	1	no
XLOC_000662	XLOC_000662	NBPF9	chr1:144614958-144828810	q1	q2	OK	12.9643	14.4768	0.159202	0.408426	0.45935	1	no
XLOC_000663	XLOC_000663	PDE4DIP	chr1:144851423-145076186	q1	q2	OK	3.76137	2.92878	-0.360961	-0.173577	0.79345	1	no
XLOC_000664	XLOC_000664	SEC22B	chr1:145087968-145117659	q1	q2	OK	74.5076	71.9317	-0.0507612	-0.160605	0.7867	1	no
XLOC_000665	XLOC_000665	NOTCH2NL	chr1:145209110-145292883	q1	q2	OK	13.6843	15.8883	0.215445	0.545216	0.3458	1	no
XLOC_000666	XLOC_000666	NBPF10	chr1:145293370-145368684	q1	q2	OK	5.94593	6.51426	0.131697	0.341275	0.49885	1	no
XLOC_000667	XLOC_000667	HFE2	chr1:145413190-145417545	q1	q2	NOTEST	0.0151064	0.0044768	-1.75462	0	1	1	no
XLOC_000668	XLOC_000668	TXNIP	chr1:145438461-145442628	q1	q2	OK	79.4003	80.731	0.0239795	0.0804994	0.89135	1	no
XLOC_000669	XLOC_000669	ANKRD34A	chr1:145470479-145475698	q1	q2	OK	0.947287	0.704955	-0.42627	-0.819706	0.16	1	no
XLOC_000670	XLOC_000670	LIX1L	chr1:145477084-145499864	q1	q2	NOTEST	0.168738	0.0901043	-0.905114	0	1	1	no
XLOC_000671	XLOC_000671	RBM8A	chr1:145507556-145523732	q1	q2	OK	182.018	178.8	-0.0257349	-0.0579372	0.93085	1	no
XLOC_000672	XLOC_000672	PEX11B	chr1:145507556-145523732	q1	q2	OK	42.663	39.6116	-0.107061	-0.130823	0.8302	1	no
XLOC_000673	XLOC_000673	ITGA10	chr1:145524950-145544077	q1	q2	OK	0.319626	0.253184	-0.336198	-0.540912	0.3244	1	no
XLOC_000674	XLOC_000674	ANKRD35	chr1:145549108-145568658	q1	q2	OK	0.966707	0.727308	-0.410512	-0.665538	0.19905	1	no
XLOC_000675	XLOC_000675	PIAS3	chr1:145575265-145589435	q1	q2	OK	70.2903	64.3686	-0.126969	-0.409281	0.5026	1	no
XLOC_000676	XLOC_000676	RNF115	chr1:145590495-145688776	q1	q2	OK	48.5565	46.1946	-0.0719387	-0.144814	0.8004	1	no
XLOC_000677	XLOC_000677	PDZK1	chr1:145726765-145764575	q1	q2	OK	0.935721	2.65511	1.50462	2.66026	5e-05	0.0159435	yes
XLOC_000678	XLOC_000678	GPR89C	chr1:145883867-145924049	q1	q2	NOTEST	0	0	0	0	1	1	no
XLOC_000679	XLOC_000679	HYDIN2	chr1:146310551-146334210	q1	q2	NOTEST	0.00118931	0.00234535	0.979675	0	1	1	no
XLOC_000680	XLOC_000680	PDIA3P	chr1:146644323-146697230	q1	q2	OK	6.03709	5.68239	-0.087355	-0.147178	0.79835	1	no
XLOC_000681	XLOC_000681	CHD1L	chr1:146714290-146767447	q1	q2	OK	45.8569	44.3096	-0.0495181	-0.143167	0.79215	1	no
XLOC_000682	XLOC_000682	BCL9	chr1:147013181-147098015	q1	q2	OK	9.67247	9.48066	-0.0288973	-0.0785869	0.88655	1	no
XLOC_000683	XLOC_000683	GJA8	chr1:147374945-147381395	q1	q2	NOTEST	0	0	0	0	1	1	no
XLOC_000684	XLOC_000684	GPR89B,GPR89C	chr1:147400505-147465755	q1	q2	OK	1.0209	1.1977	0.230428	0.448828	0.4642	1	no
XLOC_000685	XLOC_000685	NBPF15,NBPF16	chr1:148558187-148596267	q1	q2	OK	14.2599	15.3803	0.109125	0.290252	0.5836	1	no
XLOC_000686	XLOC_000686	PPIAL4E	chr1:148644010-148644795	q1	q2	NOTEST	0	0	0	0	1	1	no
XLOC_000687	XLOC_000687	NBPF16	chr1:148739441-148758311	q1	q2	OK	10.0815	10.6162	0.0745501	0.197154	0.7318	1	no
XLOC_000688	XLOC_000688	PPIAL4D	chr1:148806014-148806799	q1	q2	NOTEST	0	0	0	0	1	1	no
XLOC_000689	XLOC_000689	LOC645166	chr1:148928285-148953726	q1	q2	OK	6.23434	5.75968	-0.114247	-0.18352	0.74565	1	no
XLOC_000690	XLOC_000690	LOC388692	chr1:149149478-149291924	q1	q2	OK	3.49466	2.43391	-0.521872	-0.535346	0.38815	1	no
XLOC_000691	XLOC_000691	-	chr1:149149478-149291924	q1	q2	OK	0.74885	0.787978	0.0734796	0.0552313	0.93715	1	no
XLOC_000692	XLOC_000692	FCGR1C	chr1:149369293-149378297	q1	q2	NOTEST	0.0056954	0	-inf	0	1	1	no
XLOC_000693	XLOC_000693	PPIAL4B	chr1:149553002-149553787	q1	q2	NOTEST	0	0	0	0	1	1	no
XLOC_000694	XLOC_000694	FAM91A2,LINC00623	chr1:149576261-149672733	q1	q2	OK	1.08721	1.27813	0.23341	0.469504	0.50425	1	no
XLOC_000695	XLOC_000695	FCGR1A	chr1:149754244-149783928	q1	q2	OK	0.88357	0.838917	-0.0748165	-0.13558	0.82325	1	no
XLOC_000696	XLOC_000696	HIST2H4B	chr1:149804220-149804616	q1	q2	NOTEST	0	0	0	0	1	1	no
XLOC_000697	XLOC_000697	HIST2H2BC	chr1:149814944-149823161	q1	q2	OK	9.87006	8.85256	-0.156964	-0.161658	0.7934	1	no
XLOC_000698	XLOC_000698	HIST2H2AA3	chr1:149814944-149823161	q1	q2	NOTEST	0	0.0302292	inf	0	1	1	no
XLOC_000699	XLOC_000699	HIST2H3C	chr1:149824180-149824687	q1	q2	NOTEST	0	0	0	0	1	1	no
XLOC_000700	XLOC_000700	HIST2H2AC	chr1:149858524-149858961	q1	q2	OK	3.37053	5.07148	0.589432	1.63593	0.1169	1	no
XLOC_000701	XLOC_000701	BOLA1	chr1:149871154-149872348	q1	q2	OK	30.5099	30.1612	-0.0165829	-0.052095	0.94315	1	no
XLOC_000702	XLOC_000702	VPS45	chr1:150039341-150117505	q1	q2	OK	38.6401	35.2415	-0.132825	-0.410371	0.48975	1	no
XLOC_000703	XLOC_000703	PLEKHO1	chr1:150121913-150131825	q1	q2	OK	5.6816	5.38765	-0.0766411	-0.157474	0.77445	1	no
XLOC_000704	XLOC_000704	CA14	chr1:150230217-150241609	q1	q2	NOTEST	0.161329	0.244488	0.59976	0	1	1	no
XLOC_000705	XLOC_000705	C1orf54	chr1:150245182-150253335	q1	q2	OK	1.20477	1.15147	-0.0652763	-0.119824	0.88565	1	no
XLOC_000706	XLOC_000706	C1orf51	chr1:150254936-150259657	q1	q2	OK	4.61452	6.72977	0.544378	1.08369	0.0484	1	no
XLOC_000707	XLOC_000707	MRPS21	chr1:150266268-150280819	q1	q2	OK	380.82	360.47	-0.0792327	-0.234756	0.685	1	no
XLOC_000708	XLOC_000708	PRPF3,RPRD2	chr1:150293927-150449487	q1	q2	OK	76.3707	73.0355	-0.064421	-0.175023	0.74965	1	no
XLOC_000709	XLOC_000709	TARS2	chr1:150459839-150480085	q1	q2	OK	21.2173	20.0828	-0.0792789	-0.214126	0.69995	1	no
XLOC_000710	XLOC_000710	ECM1	chr1:150480486-150486265	q1	q2	OK	0.525671	0.446213	-0.236428	-0.355591	0.509	1	no
XLOC_000711	XLOC_000711	LINC00568	chr1:150488232-150490508	q1	q2	NOTEST	0.0929889	0.186763	1.00608	0	1	1	no
XLOC_000712	XLOC_000712	ADAMTSL4	chr1:150521897-150534051	q1	q2	NOTEST	0.142389	0.160064	0.16881	0	1	1	no
XLOC_000713	XLOC_000713	MIR4257	chr1:150521897-150534051	q1	q2	NOTEST	0	0	0	0	1	1	no
XLOC_000714	XLOC_000714	SETDB1	chr1:150898814-150937220	q1	q2	OK	32.7369	33.3734	0.0277788	0.0685576	0.8988	1	no
XLOC_000715	XLOC_000715	ANXA9	chr1:150953724-150968114	q1	q2	OK	103.73	109.704	0.0807869	0.23707	0.66055	1	no
XLOC_000716	XLOC_000716	FAM63A	chr1:150969235-150980854	q1	q2	OK	2.51856	2.68196	0.0906897	0.0905233	0.87615	1	no
XLOC_000717	XLOC_000717	PRUNE	chr1:150980972-151008417	q1	q2	OK	20.8561	22.5426	0.112183	0.317091	0.5785	1	no
XLOC_000718	XLOC_000718	BNIPL	chr1:151008919-151020096	q1	q2	OK	1.24872	1.18586	-0.0745118	-0.132035	0.8094	1	no
XLOC_000719	XLOC_000719	C1orf56	chr1:151020258-151032125	q1	q2	OK	5.36314	4.96308	-0.111842	-0.0635307	0.9207	1	no
XLOC_000720	XLOC_000720	MLLT11	chr1:151032150-151041035	q1	q2	OK	2.22078	2.02156	-0.1356	-0.273014	0.6425	1	no
XLOC_000721	XLOC_000721	GABPB2	chr1:151042686-151098016	q1	q2	OK	11.113	10.1253	-0.134283	-0.262338	0.6336	1	no
XLOC_000722	XLOC_000722	SCNM1,TNFAIP8L2,TNFAIP8L2-SCNM1	chr1:151129104-151162689	q1	q2	OK	18.8178	18.8695	0.00395831	0.00699213	0.98995	1	no
XLOC_000723	XLOC_000723	PIP5K1A	chr1:151171020-151222007	q1	q2	OK	71.7649	69.6516	-0.0431212	-0.1384	0.81025	1	no
XLOC_000724	XLOC_000724	PSMD4	chr1:151227196-151239954	q1	q2	OK	254.05	244.702	-0.0540871	-0.187616	0.7572	1	no
XLOC_000725	XLOC_000725	ZNF687	chr1:151254142-151300226	q1	q2	OK	20.3108	20.1952	-0.00823466	-0.0143448	0.98075	1	no
XLOC_000726	XLOC_000726	PSMB4	chr1:151372040-151374412	q1	q2	OK	574.183	546.841	-0.0703893	-0.290961	0.694	1	no
XLOC_000727	XLOC_000727	CGN	chr1:151483861-151511168	q1	q2	OK	59.4124	56.1986	-0.0802298	-0.201147	0.7114	1	no
XLOC_000728	XLOC_000728	TUFT1	chr1:151512780-151556059	q1	q2	OK	90.4791	72.6934	-0.315761	-0.969353	0.0792	1	no
XLOC_000729	XLOC_000729	MIR554	chr1:151512780-151556059	q1	q2	NOTEST	0	0	0	0	1	1	no
XLOC_000730	XLOC_000730	SNX27	chr1:151584661-151671559	q1	q2	OK	19.5024	19.6805	0.0131147	0.0399132	0.9435	1	no
XLOC_000731	XLOC_000731	RIIAD1	chr1:151694012-151702082	q1	q2	OK	0.721701	0.635548	-0.183401	-0.171886	0.73975	1	no
XLOC_000732	XLOC_000732	OAZ3	chr1:151732122-151743806	q1	q2	OK	4.49037	4.4784	-0.00385245	-0.00182576	0.99755	1	no
XLOC_000733	XLOC_000733	-	chr1:151763173-151764881	q1	q2	OK	1.92594	1.71151	-0.170292	-0.335002	0.5944	1	no
XLOC_000734	XLOC_000734	LOC100132111	chr1:151778546-151826537	q1	q2	OK	2.22607	2.25605	0.0193018	0.0251952	0.96455	1	no
XLOC_000735	XLOC_000735	LCE5A	chr1:152483319-152484653	q1	q2	NOTEST	0	0	0	0	1	1	no
XLOC_000736	XLOC_000736	CRCT1	chr1:152486977-152488481	q1	q2	NOTEST	0.0659023	0.0659632	0.00133357	0	1	1	no
XLOC_000737	XLOC_000737	LCE3C	chr1:152573137-152573562	q1	q2	NOTEST	0	0	0	0	1	1	no
XLOC_000738	XLOC_000738	LCE3B	chr1:152586286-152586574	q1	q2	NOTEST	0	0	0	0	1	1	no
XLOC_000739	XLOC_000739	LCE2D	chr1:152635886-152637135	q1	q2	NOTEST	0	0	0	0	1	1	no
XLOC_000740	XLOC_000740	LCE2C	chr1:152647790-152649049	q1	q2	NOTEST	0	0	0	0	1	1	no
XLOC_000741	XLOC_000741	LCE2B	chr1:152658598-152659876	q1	q2	NOTEST	0	0	0	0	1	1	no
XLOC_000742	XLOC_000742	LCE2A	chr1:152670839-152671918	q1	q2	NOTEST	0	0	0	0	1	1	no
XLOC_000743	XLOC_000743	LCE4A	chr1:152681522-152681910	q1	q2	NOTEST	0	0	0	0	1	1	no
XLOC_000744	XLOC_000744	C1orf68	chr1:152691997-152692905	q1	q2	NOTEST	0	0	0	0	1	1	no
XLOC_000745	XLOC_000745	KPRP	chr1:152730505-152734529	q1	q2	NOTEST	0	0	0	0	1	1	no
XLOC_000746	XLOC_000746	LCE1F	chr1:152748847-152749445	q1	q2	NOTEST	0	0	0	0	1	1	no
XLOC_000747	XLOC_000747	LCE1E	chr1:152758752-152760901	q1	q2	NOTEST	0	0.00990453	inf	0	1	1	no
XLOC_000748	XLOC_000748	LCE1D	chr1:152769226-152770657	q1	q2	NOTEST	0	0	0	0	1	1	no
XLOC_000749	XLOC_000749	LCE1B	chr1:152784446-152785585	q1	q2	NOTEST	0.011618	0	-inf	0	1	1	no
XLOC_000750	XLOC_000750	LCE1A	chr1:152799948-152800573	q1	q2	NOTEST	0	0	0	0	1	1	no
XLOC_000751	XLOC_000751	LCE6A	chr1:152815329-152816459	q1	q2	NOTEST	0	0	0	0	1	1	no
XLOC_000752	XLOC_000752	SMCP	chr1:152850797-152857523	q1	q2	NOTEST	0	0	0	0	1	1	no
XLOC_000753	XLOC_000753	IVL	chr1:152881032-152884362	q1	q2	OK	0.387031	0.418031	0.111161	0.149371	0.7584	1	no
XLOC_000754	XLOC_000754	SPRR4	chr1:152943127-152945069	q1	q2	NOTEST	0.0122922	0	-inf	0	1	1	no
XLOC_000755	XLOC_000755	SPRR1A	chr1:152956563-152958290	q1	q2	OK	0.937753	0.740783	-0.340156	-0.34812	0.5309	1	no
XLOC_000756	XLOC_000756	SPRR3	chr1:152974222-152976332	q1	q2	OK	0.67515	0.556958	-0.277638	-0.242767	0.59015	1	no
XLOC_000757	XLOC_000757	SPRR1B	chr1:153003678-153005376	q1	q2	NOTEST	0.21214	0.204256	-0.0546355	0	1	1	no
XLOC_000758	XLOC_000758	LELP1	chr1:153175905-153177601	q1	q2	NOTEST	0	0	0	0	1	1	no
XLOC_000759	XLOC_000759	PRR9	chr1:153190059-153191793	q1	q2	NOTEST	0.0318716	0	-inf	0	1	1	no
XLOC_000760	XLOC_000760	LOR	chr1:153232178-153234600	q1	q2	NOTEST	0	0	0	0	1	1	no
XLOC_000761	XLOC_000761	S100A9	chr1:153330329-153333503	q1	q2	OK	3.70985	3.48414	-0.0905604	-0.179017	0.79245	1	no
XLOC_000762	XLOC_000762	S100A7A	chr1:153388999-153395701	q1	q2	NOTEST	0.00178584	0	-inf	0	1	1	no
XLOC_000763	XLOC_000763	S100A1	chr1:153591275-153618782	q1	q2	OK	0.888471	0.947052	0.0921188	0.0166316	0.9085	1	no
XLOC_000764	XLOC_000764	CHTOP	chr1:153591275-153618782	q1	q2	OK	44.1495	41.0821	-0.103886	-0.202917	0.72335	1	no
XLOC_000765	XLOC_000765	SNAPIN	chr1:153631129-153643504	q1	q2	OK	39.3487	35.5658	-0.145824	-0.151177	0.83095	1	no
XLOC_000766	XLOC_000766	NPR1	chr1:153650982-153666674	q1	q2	OK	1.01343	1.09616	0.113207	0.215458	0.71725	1	no
XLOC_000767	XLOC_000767	INTS3	chr1:153700566-153747115	q1	q2	OK	26.9565	26.2767	-0.0368478	-0.105831	0.8466	1	no
XLOC_000768	XLOC_000768	SLC27A3	chr1:153747767-153752633	q1	q2	OK	16.9524	17.1571	0.0173192	0.0445626	0.93845	1	no
XLOC_000769	XLOC_000769	-	chr1:153777202-153901157	q1	q2	NOTEST	0.246128	0.162404	-0.599828	0	1	1	no
XLOC_000770	XLOC_000770	CREB3L4	chr1:153931574-153950451	q1	q2	OK	31.6611	30.5219	-0.0528685	-0.0603902	0.9232	1	no
XLOC_000771	XLOC_000771	RPS27	chr1:153963238-153964631	q1	q2	OK	3829.69	3502.06	-0.129022	-0.784329	0.4548	1	no
XLOC_000772	XLOC_000772	UBAP2L	chr1:154179182-154243565	q1	q2	OK	71.0646	76.5267	0.106832	0.23448	0.66455	1	no
XLOC_000773	XLOC_000773	HAX1	chr1:154245038-154248355	q1	q2	OK	108.742	101.776	-0.0955149	-0.269536	0.6094	1	no
XLOC_000774	XLOC_000774	AQP10	chr1:154293591-154297801	q1	q2	NOTEST	0.00522729	0	-inf	0	1	1	no
XLOC_000775	XLOC_000775	ATP8B2	chr1:154298035-154323780	q1	q2	OK	7.56959	7.17509	-0.0772183	-0.193833	0.7388	1	no
XLOC_000776	XLOC_000776	IL6R	chr1:154377653-154441926	q1	q2	OK	4.36374	4.15867	-0.0694439	-0.16943	0.77875	1	no
XLOC_000777	XLOC_000777	TDRD10	chr1:154474694-154520623	q1	q2	NOTEST	0.00847054	0.0142244	0.747845	0	1	1	no
XLOC_000778	XLOC_000778	CHRNB2	chr1:154540256-154552472	q1	q2	NOTEST	0.0325286	0.0442103	0.442671	0	1	1	no
XLOC_000779	XLOC_000779	CKS1B	chr1:154934773-154955369	q1	q2	OK	164.627	155.409	-0.0831292	-0.144192	0.8052	1	no
XLOC_000780	XLOC_000780	MIR4258	chr1:154934773-154955369	q1	q2	NOTEST	0	0	0	0	1	1	no
XLOC_000781	XLOC_000781	FLAD1	chr1:154955769-154965587	q1	q2	OK	23.009	25.3154	0.137814	0.364535	0.515	1	no
XLOC_000782	XLOC_000782	LENEP	chr1:154966061-154966791	q1	q2	NOTEST	0.246152	0.216941	-0.182244	0	1	1	no
XLOC_000783	XLOC_000783	ZBTB7B	chr1:154975105-154991001	q1	q2	OK	13.5742	13.6662	0.00974118	0.0281088	0.9656	1	no
XLOC_000784	XLOC_000784	DCST1	chr1:154991002-155042070	q1	q2	NOTEST	0.0275697	0.0691915	1.32751	0	1	1	no
XLOC_000785	XLOC_000785	ADAM15	chr1:154991002-155042070	q1	q2	OK	50.8574	56.1282	0.142266	0.407846	0.482	1	no
XLOC_000786	XLOC_000786	EFNA4	chr1:154991002-155042070	q1	q2	OK	8.4948	7.51411	-0.176978	-0.12313	0.82415	1	no
XLOC_000787	XLOC_000787	EFNA3	chr1:155051347-155060108	q1	q2	OK	2.22678	2.28288	0.0359016	0.0696234	0.9041	1	no
XLOC_000788	XLOC_000788	EFNA1	chr1:155100348-155107386	q1	q2	OK	42.5137	31.8234	-0.417841	-1.12043	0.0392	1	no
XLOC_000789	XLOC_000789	SLC50A1	chr1:155108148-155111334	q1	q2	OK	128.74	119.728	-0.104704	-0.316169	0.5921	1	no
XLOC_000790	XLOC_000790	TRIM46	chr1:155146262-155157447	q1	q2	NOTEST	0.133339	0.145627	0.127184	0	1	1	no
XLOC_000791	XLOC_000791	MIR92B	chr1:155164967-155165063	q1	q2	NOTEST	0	0	0	0	1	1	no
XLOC_000792	XLOC_000792	MTX1	chr1:155178489-155197325	q1	q2	OK	20.1825	19.55	-0.0459387	-0.124954	0.8548	1	no
XLOC_000793	XLOC_000793	-	chr1:155200774-155203997	q1	q2	OK	5.17128	4.50896	-0.197726	-0.42947	0.4425	1	no
XLOC_000794	XLOC_000794	HCN3	chr1:155247217-155271225	q1	q2	OK	2.14542	2.2774	0.0861259	0.193675	0.7577	1	no
XLOC_000795	XLOC_000795	FDPS	chr1:155278538-155300909	q1	q2	OK	265.863	243	-0.129725	-0.357815	0.55745	1	no
XLOC_000796	XLOC_000796	RUSC1	chr1:155278538-155300909	q1	q2	OK	46.4016	43.7978	-0.0833147	-0.112654	0.8582	1	no
XLOC_000797	XLOC_000797	POU5F1P4	chr1:155305051-155533735	q1	q2	NOTEST	0.0258564	0.00808914	-1.67646	0	1	1	no
XLOC_000798	XLOC_000798	ASH1L-AS1	chr1:155305051-155533735	q1	q2	OK	2.0683	2.17443	0.0721875	0.0318	0.9632	1	no
XLOC_000799	XLOC_000799	DAP3	chr1:155556453-155708800	q1	q2	OK	98.2609	96.7581	-0.0222356	-0.0534022	0.92615	1	no
XLOC_000800	XLOC_000800	MSTO1	chr1:155556453-155708800	q1	q2	OK	7.92434	8.56154	0.111578	0.084963	0.88125	1	no
XLOC_000801	XLOC_000801	MSTO2P	chr1:155715558-155826972	q1	q2	OK	0.510314	0.544334	0.0931088	0.0327727	0.96205	1	no
XLOC_000802	XLOC_000802	SYT11	chr1:155829259-155854990	q1	q2	NOTEST	0.00756083	0.00899836	0.251118	0	1	1	no
XLOC_000803	XLOC_000803	RXFP4	chr1:155911479-155912625	q1	q2	NOTEST	0.0100593	0	-inf	0	1	1	no
XLOC_000804	XLOC_000804	LAMTOR2	chr1:156024516-156028301	q1	q2	OK	47.5154	47.0805	-0.0132661	-0.0320509	0.953	1	no
XLOC_000805	XLOC_000805	RAB25	chr1:156030910-156040295	q1	q2	OK	100.208	98.758	-0.0210248	-0.059946	0.9144	1	no
XLOC_000806	XLOC_000806	LMNA	chr1:156052368-156109880	q1	q2	OK	64.1834	66.087	0.0421681	0.122334	0.83465	1	no
XLOC_000807	XLOC_000807	SEMA4A	chr1:156119734-156149271	q1	q2	OK	3.85281	3.85975	0.00259875	0.00589183	0.9922	1	no
XLOC_000808	XLOC_000808	SLC25A44	chr1:156163729-156182588	q1	q2	OK	26.6555	28.0253	0.0722987	0.20979	0.7117	1	no
XLOC_000809	XLOC_000809	BGLAP,PMF1,PMF1-BGLAP	chr1:156182778-156217908	q1	q2	OK	42.1888	41.835	-0.0121487	-0.0354371	0.95855	1	no
XLOC_000810	XLOC_000810	TMEM79	chr1:156252703-156262234	q1	q2	OK	8.04355	7.28326	-0.143248	-0.36238	0.54965	1	no
XLOC_000811	XLOC_000811	TSACC	chr1:156278751-156333913	q1	q2	OK	1.19328	1.00484	-0.247967	-0.0262047	0.8452	1	no
XLOC_000812	XLOC_000812	RHBG	chr1:156337790-156355078	q1	q2	OK	3.38474	3.04391	-0.153119	-0.316428	0.5931	1	no
XLOC_000813	XLOC_000813	TTC24	chr1:156549518-156571279	q1	q2	NOTEST	0	0	0	0	1	1	no
XLOC_000814	XLOC_000814	APOA1BP	chr1:156549518-156571279	q1	q2	OK	79.9948	77.9005	-0.0382744	-0.0889226	0.89315	1	no
XLOC_000815	XLOC_000815	HAPLN2	chr1:156589085-156595517	q1	q2	NOTEST	0.00782218	0	-inf	0	1	1	no
XLOC_000816	XLOC_000816	BCAN	chr1:156607333-156629324	q1	q2	OK	3.26191	3.22904	-0.0146126	-0.0379592	0.94815	1	no
XLOC_000817	XLOC_000817	RRNAD1	chr1:156691680-156706752	q1	q2	OK	5.92035	5.74305	-0.0438655	-0.0350713	0.95335	1	no
XLOC_000818	XLOC_000818	PRCC	chr1:156737273-156770609	q1	q2	OK	42.1542	43.233	0.0364584	0.117399	0.8473	1	no
XLOC_000819	XLOC_000819	NTRK1	chr1:156776034-156851642	q1	q2	NOTEST	0	0	0	0	1	1	no
XLOC_000820	XLOC_000820	PEAR1	chr1:156863522-156886226	q1	q2	NOTEST	0.0637524	0.0678637	0.0901604	0	1	1	no
XLOC_000821	XLOC_000821	LRRC71	chr1:156890423-156902880	q1	q2	NOTEST	0.00469069	0	-inf	0	1	1	no
XLOC_000822	XLOC_000822	ETV3	chr1:157091008-157108383	q1	q2	OK	4.80777	4.83394	0.00783301	0.00533257	0.99285	1	no
XLOC_000823	XLOC_000823	CYCSP52	chr1:157091008-157108383	q1	q2	NOTEST	0.0455725	0.0676165	0.56921	0	1	1	no
XLOC_000824	XLOC_000824	KIRREL	chr1:157963062-158065844	q1	q2	NOTEST	0	0	0	0	1	1	no
XLOC_000825	XLOC_000825	CD1D	chr1:158149736-158156216	q1	q2	NOTEST	0	0	0	0	1	1	no
XLOC_000826	XLOC_000826	CD1A	chr1:158223926-158228058	q1	q2	NOTEST	0	0	0	0	1	1	no
XLOC_000827	XLOC_000827	CD1C	chr1:158259562-158264564	q1	q2	NOTEST	0	0	0	0	1	1	no
XLOC_000828	XLOC_000828	CD1E	chr1:158323485-158327343	q1	q2	NOTEST	0	0	0	0	1	1	no
XLOC_000829	XLOC_000829	OR10K1	chr1:158435351-158436293	q1	q2	NOTEST	0	0	0	0	1	1	no
XLOC_000830	XLOC_000830	OR10R2	chr1:158449667-158450675	q1	q2	NOTEST	0	0	0	0	1	1	no
XLOC_000831	XLOC_000831	OR10Z1	chr1:158576228-158577170	q1	q2	NOTEST	0	0	0	0	1	1	no
XLOC_000832	XLOC_000832	OR6K6	chr1:158724605-158725637	q1	q2	NOTEST	0	0	0	0	1	1	no
XLOC_000833	XLOC_000833	MNDA	chr1:158801167-158819270	q1	q2	NOTEST	0	0	0	0	1	1	no
XLOC_000834	XLOC_000834	PYHIN1	chr1:158901336-158946849	q1	q2	NOTEST	0	0	0	0	1	1	no
XLOC_000835	XLOC_000835	IFI16	chr1:158979681-159024945	q1	q2	NOTEST	0	0	0	0	1	1	no
XLOC_000836	XLOC_000836	CADM3	chr1:159141376-159172932	q1	q2	NOTEST	0	0.00257398	inf	0	1	1	no
XLOC_000837	XLOC_000837	DARC	chr1:159173802-159176290	q1	q2	NOTEST	0	0	0	0	1	1	no
XLOC_000838	XLOC_000838	FCER1A	chr1:159259503-159278014	q1	q2	NOTEST	0	0	0	0	1	1	no
XLOC_000839	XLOC_000839	OR10J1	chr1:159409511-159410600	q1	q2	NOTEST	0	0	0	0	1	1	no
XLOC_000840	XLOC_000840	APCS	chr1:159557615-159558661	q1	q2	NOTEST	0	0	0	0	1	1	no
XLOC_000841	XLOC_000841	DUSP23	chr1:159750755-159752334	q1	q2	OK	26.1049	24.9202	-0.0670034	-0.133064	0.8151	1	no
XLOC_000842	XLOC_000842	FCRL6	chr1:159772172-159786047	q1	q2	NOTEST	0.0218419	0	-inf	0	1	1	no
XLOC_000843	XLOC_000843	SLAMF8	chr1:159796478-159832447	q1	q2	NOTEST	0	0	0	0	1	1	no
XLOC_000844	XLOC_000844	LOC100505633	chr1:159931013-159948876	q1	q2	NOTEST	0	0.00681108	inf	0	1	1	no
XLOC_000845	XLOC_000845	KCNJ9	chr1:160051359-160059212	q1	q2	NOTEST	0	0.00349425	inf	0	1	1	no
XLOC_000846	XLOC_000846	ATP1A2	chr1:160085519-160113374	q1	q2	NOTEST	0.0102441	0.0190437	0.894517	0	1	1	no
XLOC_000847	XLOC_000847	ATP1A4	chr1:160121351-160156767	q1	q2	NOTEST	0.0596555	0.0128636	-2.21335	0	1	1	no
XLOC_000848	XLOC_000848	CASQ1	chr1:160160284-160171676	q1	q2	NOTEST	0.0360758	0.0239011	-0.593954	0	1	1	no
XLOC_000849	XLOC_000849	PEA15	chr1:160175124-160185162	q1	q2	OK	62.4607	62.6447	0.00424415	0.013472	0.98315	1	no
XLOC_000850	XLOC_000850	PEX19	chr1:160246598-160256138	q1	q2	NOTEST	0.233614	0.179642	-0.379003	0	1	1	no
XLOC_000851	XLOC_000851	SUMO1P3	chr1:160258376-160328742	q1	q2	NOTEST	0.0373936	0.016171	-1.20939	0	1	1	no
XLOC_000852	XLOC_000852	NCSTN	chr1:160258376-160328742	q1	q2	OK	32.483	30.4351	-0.0939487	-0.143123	0.8005	1	no
XLOC_000853	XLOC_000853	NHLH1	chr1:160336860-160342638	q1	q2	NOTEST	0.035855	0.0376974	0.0722885	0	1	1	no
XLOC_000854	XLOC_000854	VANGL2	chr1:160370363-160398468	q1	q2	NOTEST	0.0115165	0.0102676	-0.165611	0	1	1	no
XLOC_000855	XLOC_000855	SLAMF7	chr1:160709076-160724601	q1	q2	NOTEST	0	0.00965581	inf	0	1	1	no
XLOC_000856	XLOC_000856	LY9	chr1:160765863-160798045	q1	q2	NOTEST	0.032342	0.00339545	-3.25174	0	1	1	no
XLOC_000857	XLOC_000857	KLHDC9	chr1:161068150-161070138	q1	q2	OK	4.08958	3.95443	-0.0484828	-0.0892775	0.8727	1	no
XLOC_000858	XLOC_000858	NIT1	chr1:161070345-161102478	q1	q2	OK	10.4581	9.2687	-0.174176	-0.228071	0.72065	1	no
XLOC_000859	XLOC_000859	UFC1	chr1:161102559-161128646	q1	q2	OK	89.5134	83.6042	-0.0985273	-0.268315	0.61225	1	no
XLOC_000860	XLOC_000860	USP21	chr1:161129253-161135516	q1	q2	OK	8.12917	7.75919	-0.0672008	-0.164119	0.7745	1	no
XLOC_000861	XLOC_000861	PPOX	chr1:161136180-161141040	q1	q2	OK	2.87105	3.05884	0.0914057	0.198231	0.74345	1	no
XLOC_000862	XLOC_000862	NDUFS2	chr1:161169104-161184184	q1	q2	OK	64.398	61.7694	-0.0601227	-0.178765	0.74875	1	no
XLOC_000863	XLOC_000863	FCER1G	chr1:161185086-161189038	q1	q2	NOTEST	0.30051	0.117047	-1.36033	0	1	1	no
XLOC_000864	XLOC_000864	TOMM40L	chr1:161195794-161208000	q1	q2	OK	6.10522	6.09833	-0.0016277	-0.00354324	0.9956	1	no
XLOC_000865	XLOC_000865	PCP4L1	chr1:161228516-161255240	q1	q2	NOTEST	0.18828	0.0633531	-1.57139	0	1	1	no
XLOC_000866	XLOC_000866	SDHC	chr1:161284165-161337673	q1	q2	OK	60.2351	60.3025	0.00161245	0.00547954	0.9924	1	no
XLOC_000867	XLOC_000867	FCGR2A	chr1:161475204-161489360	q1	q2	NOTEST	0.00496558	0.0209472	2.07672	0	1	1	no
XLOC_000868	XLOC_000868	HSPA6	chr1:161494035-161496687	q1	q2	NOTEST	0.193462	0.132086	-0.550577	0	1	1	no
XLOC_000869	XLOC_000869	FCGR2C	chr1:161551128-161571010	q1	q2	NOTEST	0	0.0128474	inf	0	1	1	no
XLOC_000870	XLOC_000870	HSPA7	chr1:161575848-161578341	q1	q2	NOTEST	0	0	0	0	1	1	no
XLOC_000871	XLOC_000871	FCGR2B	chr1:161632904-161648444	q1	q2	NOTEST	0	0.0294075	inf	0	1	1	no
XLOC_000872	XLOC_000872	FCRLA	chr1:161676761-161684142	q1	q2	NOTEST	0.00508559	0	-inf	0	1	1	no
XLOC_000873	XLOC_000873	FCRLB	chr1:161692456-161697993	q1	q2	OK	1.10213	1.13586	0.0434957	0.0809028	0.90065	1	no
XLOC_000874	XLOC_000874	DUSP12	chr1:161718341-161726952	q1	q2	OK	21.2513	20.8689	-0.026195	-0.0582743	0.9197	1	no
XLOC_000875	XLOC_000875	ATF6	chr1:161736021-161933860	q1	q2	OK	20.8193	21.9446	0.0759388	0.177739	0.74125	1	no
XLOC_000876	XLOC_000876	C1orf226,NOS1AP	chr1:162039580-162356609	q1	q2	OK	3.0484	8.68058	1.50974	3.7235	5e-05	0.0159435	yes
XLOC_000877	XLOC_000877	MIR4654	chr1:162039580-162356609	q1	q2	NOTEST	0	0	0	0	1	1	no
XLOC_000878	XLOC_000878	MIR556	chr1:162039580-162356609	q1	q2	NOTEST	0	0	0	0	1	1	no
XLOC_000879	XLOC_000879	UHMK1	chr1:162466963-162499419	q1	q2	OK	23.9298	24.9942	0.0627874	0.206838	0.7424	1	no
XLOC_000880	XLOC_000880	UAP1	chr1:162531295-162569633	q1	q2	OK	21.8105	21.6717	-0.00920694	-0.0243568	0.9655	1	no
XLOC_000881	XLOC_000881	DDR2	chr1:162570641-162750567	q1	q2	NOTEST	0.0573339	0.089808	0.647455	0	1	1	no
XLOC_000882	XLOC_000882	HSD17B7	chr1:162760495-162782608	q1	q2	OK	12.218	11.1704	-0.129326	-0.338809	0.58145	1	no
XLOC_000883	XLOC_000883	RGS4	chr1:163038395-163046592	q1	q2	NOTEST	0	0	0	0	1	1	no
XLOC_000884	XLOC_000884	NUF2	chr1:163291722-163325553	q1	q2	OK	14.3526	12.5338	-0.195485	-0.463509	0.38995	1	no
XLOC_000885	XLOC_000885	PBX1	chr1:164528596-164821060	q1	q2	OK	17.4738	17.442	-0.00263222	-0.00809101	0.9892	1	no
XLOC_000886	XLOC_000886	LRRC52	chr1:165446078-165551341	q1	q2	NOTEST	0	0	0	0	1	1	no
XLOC_000887	XLOC_000887	MGST3	chr1:165600090-165625372	q1	q2	OK	18.4276	17.254	-0.0949306	-0.250576	0.6823	1	no
XLOC_000888	XLOC_000888	LOC440700	chr1:165667986-165679199	q1	q2	NOTEST	0.00943911	0	-inf	0	1	1	no
XLOC_000889	XLOC_000889	UCK2	chr1:165796731-165880855	q1	q2	OK	16.247	21.5131	0.40504	1.18708	0.03825	1	no
XLOC_000890	XLOC_000890	FMO9P	chr1:166573152-166594473	q1	q2	NOTEST	0.00507955	0	-inf	0	1	1	no
XLOC_000891	XLOC_000891	POGK	chr1:166808723-166823820	q1	q2	OK	31.132	34.8721	0.163676	0.490577	0.37805	1	no
XLOC_000892	XLOC_000892	MAEL	chr1:166958518-166991447	q1	q2	NOTEST	0	0.00587076	inf	0	1	1	no
XLOC_000893	XLOC_000893	DUSP27	chr1:167064086-167098402	q1	q2	NOTEST	0	0	0	0	1	1	no
XLOC_000894	XLOC_000894	POU2F1	chr1:167190065-167396582	q1	q2	OK	4.02171	4.26634	0.0851895	0.245501	0.6798	1	no
XLOC_000895	XLOC_000895	RCSD1	chr1:167599473-167675486	q1	q2	NOTEST	0	0	0	0	1	1	no
XLOC_000896	XLOC_000896	MPZL1	chr1:167691186-167761156	q1	q2	OK	23.0961	24.2683	0.0714204	0.220029	0.70595	1	no
XLOC_000897	XLOC_000897	DCAF6	chr1:167885912-168045083	q1	q2	OK	29.4542	28.8129	-0.0317624	-0.0783126	0.8874	1	no
XLOC_000898	XLOC_000898	TIPRL	chr1:168148080-168171351	q1	q2	OK	26.0236	25.4335	-0.033096	-0.0754769	0.89685	1	no
XLOC_000899	XLOC_000899	SFT2D2	chr1:168195251-168222936	q1	q2	OK	16.4731	19.0678	0.211023	0.327259	0.6192	1	no
XLOC_000900	XLOC_000900	TBX19	chr1:168250277-168283664	q1	q2	NOTEST	0.203566	0.26573	0.384465	0	1	1	no
XLOC_000901	XLOC_000901	MIR557	chr1:168344761-168344859	q1	q2	NOTEST	0	0	0	0	1	1	no
XLOC_000902	XLOC_000902	XCL1	chr1:168545710-168551315	q1	q2	NOTEST	0.00643655	0	-inf	0	1	1	no
XLOC_000903	XLOC_000903	LINC00626	chr1:168756178-168762126	q1	q2	NOTEST	0	0	0	0	1	1	no
XLOC_000904	XLOC_000904	ATP1B1	chr1:169075946-169337186	q1	q2	OK	98.278	77.3662	-0.345166	-0.967785	0.1376	1	no
XLOC_000905	XLOC_000905	BLZF1	chr1:169337193-169396670	q1	q2	OK	23.8328	22.3829	-0.0905532	-0.267575	0.65855	1	no
XLOC_000906	XLOC_000906	C1orf112	chr1:169754017-169863100	q1	q2	OK	17.103	14.3827	-0.24991	-0.502507	0.41955	1	no
XLOC_000907	XLOC_000907	SCYL3	chr1:169754017-169863100	q1	q2	OK	0.500543	0.444351	-0.171795	-0.0611781	0.92145	1	no
XLOC_000908	XLOC_000908	METTL11B	chr1:170115187-170136923	q1	q2	NOTEST	0	0	0	0	1	1	no
XLOC_000909	XLOC_000909	GORAB	chr1:170501262-170522974	q1	q2	OK	4.59811	4.22102	-0.123448	-0.272704	0.6264	1	no
XLOC_000910	XLOC_000910	PRRX1	chr1:170633312-170708541	q1	q2	NOTEST	0	0	0	0	1	1	no
XLOC_000911	XLOC_000911	MROH9	chr1:170904611-171033906	q1	q2	NOTEST	0	0.00412548	inf	0	1	1	no
XLOC_000912	XLOC_000912	FMO3	chr1:171060017-171086959	q1	q2	NOTEST	0	0	0	0	1	1	no
XLOC_000913	XLOC_000913	MIR1295B	chr1:171060017-171086959	q1	q2	NOTEST	0	0	0	0	1	1	no
XLOC_000914	XLOC_000914	FMO6P	chr1:171106878-171130702	q1	q2	NOTEST	0	0	0	0	1	1	no
XLOC_000915	XLOC_000915	FMO2	chr1:171154387-171181822	q1	q2	NOTEST	0.00195607	0.00564046	1.52785	0	1	1	no
XLOC_000916	XLOC_000916	FMO1	chr1:171217662-171341678	q1	q2	NOTEST	0.0246416	0.0241741	-0.027638	0	1	1	no
XLOC_000917	XLOC_000917	FMO4	chr1:171217662-171341678	q1	q2	OK	1.75893	1.69442	-0.0539056	-0.0952326	0.87475	1	no
XLOC_000918	XLOC_000918	PRRC2C	chr1:171453988-171562650	q1	q2	OK	36.2444	41.3244	0.189234	0.5511	0.2917	1	no
XLOC_000919	XLOC_000919	METTL13	chr1:171750760-171766856	q1	q2	OK	29.1923	32.3041	0.146129	0.425063	0.4586	1	no
XLOC_000920	XLOC_000920	DNM3	chr1:171810620-172381857	q1	q2	OK	0.61232	0.413432	-0.566636	-0.629334	0.2498	1	no
XLOC_000921	XLOC_000921	MIR3120	chr1:171810620-172381857	q1	q2	NOTEST	0	0	0	0	1	1	no
XLOC_000922	XLOC_000922	C1orf105	chr1:172389827-172437969	q1	q2	NOTEST	0.193822	0.222256	0.197487	0	1	1	no
XLOC_000923	XLOC_000923	SUCO	chr1:172501759-172580973	q1	q2	OK	31.5346	33.4487	0.0850153	0.254492	0.65485	1	no
XLOC_000924	XLOC_000924	FASLG	chr1:172628184-172636012	q1	q2	NOTEST	0	0.00445697	inf	0	1	1	no
XLOC_000925	XLOC_000925	PRDX6	chr1:173446485-173457946	q1	q2	OK	207.055	199.114	-0.0564165	-0.181934	0.75205	1	no
XLOC_000926	XLOC_000926	LOC730159	chr1:173577474-173639001	q1	q2	NOTEST	0	0	0	0	1	1	no
XLOC_000927	XLOC_000927	KLHL20	chr1:173684079-173755840	q1	q2	OK	11.2358	10.6353	-0.0792472	-0.205313	0.71495	1	no
XLOC_000928	XLOC_000928	DARS2	chr1:173793796-173827682	q1	q2	OK	63.0531	62.3588	-0.0159743	-0.0516669	0.92735	1	no
XLOC_000929	XLOC_000929	GAS5-AS1	chr1:173830214-173872672	q1	q2	OK	7.57388	8.71315	0.202162	0.237784	0.68315	1	no
XLOC_000930	XLOC_000930	ZBTB37	chr1:173830214-173872672	q1	q2	OK	3.73159	3.88422	0.0578346	0.0412907	0.94205	1	no
XLOC_000931	XLOC_000931	RABGAP1L	chr1:174128095-174965220	q1	q2	OK	7.47853	7.53741	0.0113147	0.0252541	0.9649	1	no
XLOC_000932	XLOC_000932	GPR52	chr1:174128095-174965220	q1	q2	NOTEST	0.049852	0.0371131	-0.425725	0	1	1	no
XLOC_000933	XLOC_000933	CACYBP	chr1:174968570-174992591	q1	q2	OK	68.1457	66.2613	-0.0404557	-0.120476	0.8432	1	no
XLOC_000934	XLOC_000934	TNN	chr1:175036993-175117202	q1	q2	NOTEST	0.00143626	0.00153035	0.0915466	0	1	1	no
XLOC_000935	XLOC_000935	PAPPA2	chr1:176432306-176811970	q1	q2	NOTEST	0.00188771	0.007249	1.94114	0	1	1	no
XLOC_000936	XLOC_000936	FAM5B	chr1:177140632-177251558	q1	q2	OK	0.231707	0.33581	0.53534	0.755479	0.18185	1	no
XLOC_000937	XLOC_000937	RASAL2	chr1:178060642-178448855	q1	q2	OK	2.59271	2.57255	-0.0112626	-0.0284044	0.96055	1	no
XLOC_000938	XLOC_000938	TEX35	chr1:178482211-178492635	q1	q2	NOTEST	0	0	0	0	1	1	no
XLOC_000939	XLOC_000939	C1orf220	chr1:178511913-178520837	q1	q2	OK	0.740598	0.773604	0.0629062	0.0846935	0.8804	1	no
XLOC_000940	XLOC_000940	MIR4424	chr1:178646883-178646969	q1	q2	NOTEST	0	0	0	0	1	1	no
XLOC_000941	XLOC_000941	RALGPS2	chr1:178694299-178891705	q1	q2	OK	11.4064	13.42	0.234545	0.702196	0.2446	1	no
XLOC_000942	XLOC_000942	FAM20B	chr1:178994835-179045723	q1	q2	OK	28.1181	28.4535	0.0171091	0.052711	0.9237	1	no
XLOC_000943	XLOC_000943	TOR3A	chr1:179049797-179067123	q1	q2	OK	74.3157	77.8568	0.0671569	0.174545	0.7519	1	no
XLOC_000944	XLOC_000944	SOAT1	chr1:179250298-179327814	q1	q2	OK	11.1959	11.1498	-0.00595499	-0.0184916	0.97675	1	no
XLOC_000945	XLOC_000945	AXDND1	chr1:179334854-179545084	q1	q2	NOTEST	0.0313677	0.0239112	-0.391595	0	1	1	no
XLOC_000946	XLOC_000946	TDRD5	chr1:179560747-179660632	q1	q2	OK	3.03082	2.97014	-0.0291778	-0.0594498	0.9132	1	no
XLOC_000947	XLOC_000947	FAM163A	chr1:179712297-179785333	q1	q2	NOTEST	0.0108715	0.00364737	-1.57563	0	1	1	no
XLOC_000948	XLOC_000948	TOR1AIP1	chr1:179851176-179889962	q1	q2	OK	24.7926	25.1575	0.0210785	0.0618782	0.9164	1	no
XLOC_000949	XLOC_000949	CEP350	chr1:179923907-180084015	q1	q2	OK	11.6662	12.1597	0.0597646	0.17014	0.75	1	no
XLOC_000950	XLOC_000950	QSOX1	chr1:180123967-180173965	q1	q2	OK	130.669	142.514	0.125185	0.400911	0.51405	1	no
XLOC_000951	XLOC_000951	LHX4	chr1:180199391-180250552	q1	q2	OK	2.86222	3.2836	0.198143	0.283011	0.63825	1	no
XLOC_000952	XLOC_000952	XPR1	chr1:180601145-180868135	q1	q2	OK	19.0664	20.3742	0.0957088	0.210602	0.711	1	no
XLOC_000953	XLOC_000953	KIAA1614	chr1:180882312-180918490	q1	q2	NOTEST	0.263372	0.267617	0.0230724	0	1	1	no
XLOC_000954	XLOC_000954	MR1	chr1:181002560-181031074	q1	q2	OK	3.82771	3.7859	-0.0158457	-0.0414122	0.9461	1	no
XLOC_000955	XLOC_000955	IER5	chr1:181055807-181061560	q1	q2	OK	26.7799	24.1807	-0.147299	-0.487204	0.4856	1	no
XLOC_000956	XLOC_000956	GM140	chr1:181205523-181207740	q1	q2	NOTEST	0	0	0	0	1	1	no
XLOC_000957	XLOC_000957	CACNA1E	chr1:181452685-181775921	q1	q2	NOTEST	0.000663899	0	-inf	0	1	1	no
XLOC_000958	XLOC_000958	LINC00272	chr1:182376755-182383948	q1	q2	NOTEST	0	0.010833	inf	0	1	1	no
XLOC_000959	XLOC_000959	RGSL1	chr1:182419255-182529732	q1	q2	NOTEST	0.00165234	0	-inf	0	1	1	no
XLOC_000960	XLOC_000960	LOC284648	chr1:182584274-182585764	q1	q2	NOTEST	0.0755988	0.107357	0.505977	0	1	1	no
XLOC_000961	XLOC_000961	NPL	chr1:182758583-182799729	q1	q2	OK	0.744051	0.793002	0.0919235	0.164682	0.7762	1	no
XLOC_000962	XLOC_000962	DHX9	chr1:182808438-182857117	q1	q2	OK	96.9928	103.36	0.0917348	0.287969	0.5995	1	no
XLOC_000963	XLOC_000963	LAMC1	chr1:182992594-183114736	q1	q2	OK	54.5929	54.596	8.11716e-05	0.000228325	0.9997	1	no
XLOC_000964	XLOC_000964	LAMC2	chr1:183155173-183387634	q1	q2	OK	4.85451	4.55364	-0.0923058	-0.21044	0.70625	1	no
XLOC_000965	XLOC_000965	SMG7	chr1:183441505-183523417	q1	q2	OK	45.2896	49.2537	0.12105	0.376006	0.50465	1	no
XLOC_000966	XLOC_000966	RGL1	chr1:183605207-183897666	q1	q2	OK	0.75358	0.558464	-0.432296	-0.760197	0.15855	1	no
XLOC_000967	XLOC_000967	TSEN15	chr1:184020810-184043344	q1	q2	OK	14.4153	13.5288	-0.0915678	-0.241856	0.6915	1	no
XLOC_000968	XLOC_000968	C1orf21	chr1:184356096-184598155	q1	q2	OK	13.7064	13.2679	-0.0469093	-0.0819242	0.90415	1	no
XLOC_000969	XLOC_000969	RNF2	chr1:185014550-185071850	q1	q2	OK	7.60459	7.56731	-0.00709004	-0.0187115	0.97745	1	no
XLOC_000970	XLOC_000970	SWT1	chr1:185087217-185260913	q1	q2	OK	1.9817	1.72742	-0.198122	-0.187081	0.7302	1	no
XLOC_000971	XLOC_000971	HMCN1	chr1:185703648-186446655	q1	q2	OK	5.00078	4.58134	-0.126382	-0.103439	0.8445	1	no
XLOC_000972	XLOC_000972	PRG4	chr1:185703648-186446655	q1	q2	NOTEST	0.0877133	0.0675115	-0.377662	0	1	1	no
XLOC_000973	XLOC_000973	C1orf27	chr1:185703648-186446655	q1	q2	OK	13.3921	13.4567	0.00693958	0.00658907	0.9907	1	no
XLOC_000974	XLOC_000974	OCLM	chr1:185703648-186446655	q1	q2	OK	0.441589	0.450595	0.0291289	0.00238034	0.6002	1	no
XLOC_000975	XLOC_000975	PLA2G4A	chr1:186798031-186958113	q1	q2	NOTEST	0.00628051	0.0135228	1.10644	0	1	1	no
XLOC_000976	XLOC_000976	LOC440704	chr1:190594019-190770788	q1	q2	NOTEST	0	0	0	0	1	1	no
XLOC_000977	XLOC_000977	RGS18	chr1:192127591-192154945	q1	q2	NOTEST	0	0	0	0	1	1	no
XLOC_000978	XLOC_000978	RGS21	chr1:192286121-192336414	q1	q2	NOTEST	0	0	0	0	1	1	no
XLOC_000979	XLOC_000979	RGS1	chr1:192544856-192549159	q1	q2	NOTEST	0	0	0	0	1	1	no
XLOC_000980	XLOC_000980	RGS13	chr1:192605267-192629440	q1	q2	NOTEST	0	0	0	0	1	1	no
XLOC_000981	XLOC_000981	RGS2	chr1:192778168-192781407	q1	q2	NOTEST	0.232767	0.188207	-0.30657	0	1	1	no
XLOC_000982	XLOC_000982	TROVE2	chr1:192981495-193075244	q1	q2	OK	13.6232	14.2066	0.0604907	0.110924	0.8594	1	no
XLOC_000983	XLOC_000983	CDC73	chr1:193091087-193223942	q1	q2	OK	38.3294	39.0019	0.0250911	0.0693193	0.9104	1	no
XLOC_000984	XLOC_000984	MIR1278	chr1:193091087-193223942	q1	q2	NOTEST	0	0	0	0	1	1	no
XLOC_000985	XLOC_000985	CFH	chr1:196621007-196716634	q1	q2	NOTEST	0.00819214	0.00870037	0.0868365	0	1	1	no
XLOC_000986	XLOC_000986	CFHR3	chr1:196743929-196763203	q1	q2	NOTEST	0.0422199	0.089905	1.09048	0	1	1	no
XLOC_000987	XLOC_000987	CFHR1	chr1:196788860-196801319	q1	q2	NOTEST	0.0100341	0	-inf	0	1	1	no
XLOC_000988	XLOC_000988	CFHR4	chr1:196857143-196887843	q1	q2	NOTEST	0.0291037	0	-inf	0	1	1	no
XLOC_000989	XLOC_000989	CFHR2	chr1:196912933-196928356	q1	q2	NOTEST	0	0	0	0	1	1	no
XLOC_000990	XLOC_000990	CFHR5	chr1:196946666-196978803	q1	q2	NOTEST	0.0270708	0.0203832	-0.409359	0	1	1	no
XLOC_000991	XLOC_000991	CRB1	chr1:197170591-197447585	q1	q2	NOTEST	0	0	0	0	1	1	no
XLOC_000992	XLOC_000992	C1orf53	chr1:197871681-197876498	q1	q2	OK	3.22001	2.8049	-0.199113	-0.257165	0.6593	1	no
XLOC_000993	XLOC_000993	LHX9	chr1:197881634-197899273	q1	q2	NOTEST	0.00446284	0	-inf	0	1	1	no
XLOC_000994	XLOC_000994	NEK7	chr1:198126107-198291548	q1	q2	OK	16.5994	15.9894	-0.0540166	-0.164654	0.78715	1	no
XLOC_000995	XLOC_000995	PTPRC	chr1:198608097-198726605	q1	q2	NOTEST	0.00234295	0	-inf	0	1	1	no
XLOC_000996	XLOC_000996	LOC100131234	chr1:198777131-198906558	q1	q2	OK	0.286099	0.151318	-0.918931	-0.613552	0.34625	1	no
XLOC_000997	XLOC_000997	NR5A2	chr1:199996729-200146550	q1	q2	OK	0.202416	0.69606	1.78189	2.94361	5e-05	0.0159435	yes
XLOC_000998	XLOC_000998	CAMSAP2	chr1:200708387-200829918	q1	q2	OK	27.2079	28.5834	0.0711531	0.214344	0.7041	1	no
XLOC_000999	XLOC_000999	GPR25	chr1:200842082-200843306	q1	q2	NOTEST	0	0	0	0	1	1	no
XLOC_001000	XLOC_001000	C1orf106	chr1:200860589-200884865	q1	q2	OK	7.19331	5.57819	-0.366859	-0.931991	0.1165	1	no
XLOC_001001	XLOC_001001	IGFN1	chr1:201096244-201198080	q1	q2	NOTEST	0.0183279	0.0277429	0.598077	0	1	1	no
XLOC_001002	XLOC_001002	PKP1	chr1:201252579-201302121	q1	q2	OK	7.4059	6.77594	-0.128254	-0.335472	0.5559	1	no
XLOC_001003	XLOC_001003	TNNI1	chr1:201368812-201390874	q1	q2	OK	2.55526	2.58329	0.0157406	0.0243726	0.9657	1	no
XLOC_001004	XLOC_001004	RPS10P7	chr1:201476422-201552877	q1	q2	OK	3.00608	2.16943	-0.470563	-0.755751	0.18375	1	no
XLOC_001005	XLOC_001005	NAV1	chr1:201559762-201993005	q1	q2	OK	0.570185	0.675947	0.24548	0.0391943	0.9251	1	no
XLOC_001006	XLOC_001006	MIR5191	chr1:201559762-201993005	q1	q2	NOTEST	0	0	0	0	1	1	no
XLOC_001007	XLOC_001007	NAV1	chr1:201559762-201993005	q1	q2	OK	0.21008	0.352734	0.747642	0.0757917	0.7858	1	no
XLOC_001008	XLOC_001008	MIR1231	chr1:201559762-201993005	q1	q2	NOTEST	0	0	0	0	1	1	no
XLOC_001009	XLOC_001009	IPO9	chr1:201559762-201993005	q1	q2	OK	9.12954	9.32101	0.0299447	0.0468261	0.93135	1	no
XLOC_001010	XLOC_001010	SHISA4	chr1:201559762-201993005	q1	q2	OK	2.63239	2.28048	-0.207034	-0.0621505	0.9278	1	no
XLOC_001011	XLOC_001011	TIMM17A	chr1:201559762-201993005	q1	q2	OK	40.4725	41.9389	0.0513475	0.0666231	0.90735	1	no
XLOC_001012	XLOC_001012	RNPEP	chr1:201559762-201993005	q1	q2	OK	54.9402	51.296	-0.0990177	-0.165773	0.7731	1	no
XLOC_001013	XLOC_001013	ELF3	chr1:201559762-201993005	q1	q2	OK	28.6038	29.4588	0.0424885	0.0601884	0.91755	1	no
XLOC_001014	XLOC_001014	GPR37L1	chr1:202027904-202113871	q1	q2	OK	3.036	3.5152	0.211434	0.31528	0.6069	1	no
XLOC_001015	XLOC_001015	PTPRVP	chr1:202137178-202158577	q1	q2	NOTEST	0.0352251	0.0561836	0.673544	0	1	1	no
XLOC_001016	XLOC_001016	LGR6	chr1:202163117-202288889	q1	q2	NOTEST	0.090559	0.100642	0.152302	0	1	1	no
XLOC_001017	XLOC_001017	PPP1R12B	chr1:202317829-202557885	q1	q2	OK	4.9424	4.85641	-0.0253236	-0.0616324	0.9129	1	no
XLOC_001018	XLOC_001018	KDM5B-AS1,LOC641515	chr1:202780073-202796119	q1	q2	OK	2.93959	3.07839	0.0665604	0.151101	0.8519	1	no
XLOC_001019	XLOC_001019	LOC148709	chr1:202830881-202858385	q1	q2	OK	1.97585	1.77352	-0.155862	-0.104518	0.8698	1	no
XLOC_001020	XLOC_001020	TMEM183A	chr1:202976533-202993197	q1	q2	OK	130.506	129.92	-0.00649228	-0.0206012	0.97045	1	no
XLOC_001021	XLOC_001021	PPFIA4	chr1:203020310-203047864	q1	q2	OK	0.294724	0.289321	-0.0266931	-0.0361693	0.94705	1	no
XLOC_001022	XLOC_001022	ADORA1	chr1:203096835-203136533	q1	q2	NOTEST	0.0576032	0.170918	1.56909	0	1	1	no
XLOC_001023	XLOC_001023	BTG2	chr1:203274663-203278729	q1	q2	OK	26.3427	22.1058	-0.252975	-0.730512	0.21595	1	no
XLOC_001024	XLOC_001024	PRELP	chr1:203444882-203460479	q1	q2	NOTEST	0.0117438	0.0182809	0.63844	0	1	1	no
XLOC_001025	XLOC_001025	OPTC	chr1:203463270-203478077	q1	q2	NOTEST	0.00638	0.00784341	0.297925	0	1	1	no
XLOC_001026	XLOC_001026	ATP2B4	chr1:203595914-203713209	q1	q2	OK	5.87919	5.35238	-0.135438	-0.352856	0.52505	1	no
XLOC_001027	XLOC_001027	SNORA77	chr1:203595914-203713209	q1	q2	NOTEST	0	4.15139	inf	0	1	1	no
XLOC_001028	XLOC_001028	LINC00260	chr1:203595914-203713209	q1	q2	NOTEST	0.0880777	0.0331915	-1.40796	0	1	1	no
XLOC_001029	XLOC_001029	LAX1	chr1:203734283-203745480	q1	q2	NOTEST	0.00394834	0.0084237	1.09321	0	1	1	no
XLOC_001030	XLOC_001030	ZBED6,ZC3H11A	chr1:203764510-203823256	q1	q2	OK	62.4991	60.9306	-0.0366686	-0.09632	0.86205	1	no
XLOC_001031	XLOC_001031	SNRPE	chr1:203830719-203840280	q1	q2	OK	112.437	109.566	-0.0373151	-0.116571	0.8427	1	no
XLOC_001032	XLOC_001032	SOX13	chr1:204042245-204097241	q1	q2	OK	9.00217	8.5188	-0.0796222	-0.211121	0.7164	1	no
XLOC_001033	XLOC_001033	MDM4	chr1:204485506-204527809	q1	q2	OK	13.5277	15.802	0.224192	0.364032	0.51995	1	no
XLOC_001034	XLOC_001034	NFASC	chr1:204797781-204991950	q1	q2	NOTEST	0.0660751	0.0691206	0.0650082	0	1	1	no
XLOC_001035	XLOC_001035	CNTN2	chr1:205012339-205047171	q1	q2	NOTEST	0.00102632	0.00353935	1.78601	0	1	1	no
XLOC_001036	XLOC_001036	TMCC2	chr1:205197037-205242471	q1	q2	NOTEST	0.1295	0.0864607	-0.582841	0	1	1	no
XLOC_001037	XLOC_001037	LEMD1-AS1	chr1:205342379-205391214	q1	q2	NOTEST	0.00740951	0.00350388	-1.08042	0	1	1	no
XLOC_001038	XLOC_001038	CDK18	chr1:205473683-205501921	q1	q2	OK	5.66251	6.1585	0.121137	0.291583	0.6142	1	no
XLOC_001039	XLOC_001039	MFSD4	chr1:205538111-205572046	q1	q2	NOTEST	0.149558	0.190058	0.345737	0	1	1	no
XLOC_001040	XLOC_001040	LOC284581	chr1:205758219-205865795	q1	q2	OK	2.96073	2.94938	-0.00554056	-0.00560917	0.9918	1	no
XLOC_001041	XLOC_001041	FAM72A	chr1:206138910-206155074	q1	q2	OK	5.71494	6.15416	0.106823	0.265037	0.6813	1	no
XLOC_001042	XLOC_001042	AVPR1B	chr1:206224282-206231482	q1	q2	NOTEST	0	0	0	0	1	1	no
XLOC_001043	XLOC_001043	CTSE	chr1:206317458-206332104	q1	q2	NOTEST	0.154096	0.0917831	-0.747524	0	1	1	no
XLOC_001044	XLOC_001044	SRGAP2,SRGAP2C,SRGAP2D	chr1:206511415-206637783	q1	q2	OK	21.1821	19.5637	-0.114667	-0.311156	0.58585	1	no
XLOC_001045	XLOC_001045	IKBKE	chr1:206643585-206670223	q1	q2	OK	5.73253	5.56718	-0.0422274	-0.0999983	0.85665	1	no
XLOC_001046	XLOC_001046	RASSF5	chr1:206680878-206762616	q1	q2	OK	1.11034	0.953651	-0.219463	-0.432922	0.45665	1	no
XLOC_001047	XLOC_001047	DYRK3	chr1:206808880-206827520	q1	q2	OK	0.645869	0.591018	-0.128039	-0.189945	0.73495	1	no
XLOC_001048	XLOC_001048	MAPKAPK2	chr1:206858364-206907630	q1	q2	OK	63.6723	62.8526	-0.0186947	-0.0581797	0.9223	1	no
XLOC_001049	XLOC_001049	IL19	chr1:206972214-207016326	q1	q2	NOTEST	0.0130723	0	-inf	0	1	1	no
XLOC_001050	XLOC_001050	IL20	chr1:207039153-207042568	q1	q2	NOTEST	0	0.00863012	inf	0	1	1	no
XLOC_001051	XLOC_001051	IL24	chr1:207070787-207095378	q1	q2	NOTEST	0	0.0221132	inf	0	1	1	no
XLOC_001052	XLOC_001052	PFKFB2	chr1:207226619-207254368	q1	q2	OK	11.4356	11.0051	-0.0553606	-0.153497	0.7844	1	no
XLOC_001053	XLOC_001053	C4BPB	chr1:207262211-207273337	q1	q2	NOTEST	0.00888627	0	-inf	0	1	1	no
XLOC_001054	XLOC_001054	C4BPA	chr1:207277606-207318317	q1	q2	NOTEST	0	0	0	0	1	1	no
XLOC_001055	XLOC_001055	CD55	chr1:207494779-207534311	q1	q2	OK	71.5187	64.7685	-0.143029	-0.401999	0.4773	1	no
XLOC_001056	XLOC_001056	CR2	chr1:207627644-207663240	q1	q2	NOTEST	0.0146412	0.0380064	1.37621	0	1	1	no
XLOC_001057	XLOC_001057	CR1	chr1:207669472-207815110	q1	q2	NOTEST	0.00560878	0.0056308	0.0056519	0	1	1	no
XLOC_001058	XLOC_001058	CR1L	chr1:207818457-207968861	q1	q2	NOTEST	0	0	0	0	1	1	no
XLOC_001059	XLOC_001059	CD46	chr1:207818457-207968861	q1	q2	OK	85.8617	85.3799	-0.00811946	-0.0259307	0.96445	1	no
XLOC_001060	XLOC_001060	LOC148696	chr1:207991723-207995941	q1	q2	NOTEST	0.0205347	0.0109834	-0.902741	0	1	1	no
XLOC_001061	XLOC_001061	MIR205HG	chr1:209602167-209605892	q1	q2	NOTEST	0.177263	0.188853	0.091371	0	1	1	no
XLOC_001062	XLOC_001062	CAMK1G	chr1:209757044-209787284	q1	q2	NOTEST	0.0262717	0.0297212	0.177983	0	1	1	no
XLOC_001063	XLOC_001063	G0S2	chr1:209848669-209849735	q1	q2	NOTEST	0	0	0	0	1	1	no
XLOC_001064	XLOC_001064	HSD11B1	chr1:209859524-209908295	q1	q2	NOTEST	0	0	0	0	1	1	no
XLOC_001065	XLOC_001065	TRAF3IP3	chr1:209929393-209957890	q1	q2	NOTEST	0.261262	0.204576	-0.352864	0	1	1	no
XLOC_001066	XLOC_001066	DIEXF	chr1:210001256-210030910	q1	q2	OK	11.5621	16.0233	0.470772	0.633237	0.25595	1	no
XLOC_001067	XLOC_001067	SYT14	chr1:210111518-210337633	q1	q2	NOTEST	0.00162486	0	-inf	0	1	1	no
XLOC_001068	XLOC_001068	SERTAD4	chr1:210404803-210420164	q1	q2	OK	4.40248	3.98124	-0.145099	-0.286133	0.6251	1	no
XLOC_001069	XLOC_001069	HHAT	chr1:210501595-210849794	q1	q2	OK	0.985887	1.05873	0.102844	0.16417	0.7605	1	no
XLOC_001070	XLOC_001070	RCOR3	chr1:211432707-211489725	q1	q2	OK	7.35615	8.17924	0.153016	0.3286	0.56965	1	no
XLOC_001071	XLOC_001071	TRAF5	chr1:211499956-211548286	q1	q2	OK	7.69497	6.86612	-0.164421	-0.42568	0.4594	1	no
XLOC_001072	XLOC_001072	LINC00467	chr1:211548585-211608767	q1	q2	OK	12.4962	10.2926	-0.279882	-0.512025	0.34475	1	no
XLOC_001073	XLOC_001073	DTL	chr1:212113740-212280734	q1	q2	OK	12.2085	12.6476	0.0509816	0.096196	0.8677	1	no
XLOC_001074	XLOC_001074	MIR3122	chr1:212113740-212280734	q1	q2	NOTEST	0	0	0	0	1	1	no
XLOC_001075	XLOC_001075	PPP2R5A	chr1:212458878-212535205	q1	q2	OK	16.7395	16.8785	0.0119343	0.032101	0.95695	1	no
XLOC_001076	XLOC_001076	SNORA16B	chr1:212458878-212535205	q1	q2	NOTEST	0	0	0	0	1	1	no
XLOC_001077	XLOC_001077	NENF	chr1:212606228-212619721	q1	q2	OK	25.9138	24.9306	-0.0557987	-0.123753	0.81915	1	no
XLOC_001078	XLOC_001078	ATF3	chr1:212738675-212794119	q1	q2	OK	10.8374	9.72343	-0.15648	-0.368758	0.51605	1	no
XLOC_001079	XLOC_001079	FAM71A	chr1:212797788-212800120	q1	q2	NOTEST	0.017255	0.0143288	-0.268098	0	1	1	no
XLOC_001080	XLOC_001080	TATDN3	chr1:212899494-212997701	q1	q2	OK	3.05905	2.88389	-0.0850655	-0.126902	0.82865	1	no
XLOC_001081	XLOC_001081	FLVCR1	chr1:213031596-213072705	q1	q2	OK	3.98434	4.33345	0.121175	0.304646	0.6106	1	no
XLOC_001082	XLOC_001082	VASH2	chr1:213123886-213165070	q1	q2	OK	0.742944	0.69058	-0.105445	-0.197735	0.7283	1	no
XLOC_001083	XLOC_001083	RPS6KC1	chr1:213224587-213446918	q1	q2	OK	5.36548	5.40721	0.0111789	0.0262757	0.96205	1	no
XLOC_001084	XLOC_001084	LINC00538	chr1:214098091-214099996	q1	q2	NOTEST	0	0	0	0	1	1	no
XLOC_001085	XLOC_001085	PROX1	chr1:214161277-214214847	q1	q2	NOTEST	0	0	0	0	1	1	no
XLOC_001086	XLOC_001086	SMYD2	chr1:214454564-214510477	q1	q2	OK	14.797	14.2585	-0.0534888	-0.128503	0.8107	1	no
XLOC_001087	XLOC_001087	CENPF	chr1:214776531-214837914	q1	q2	OK	9.28384	9.68994	0.0617657	0.168956	0.74725	1	no
XLOC_001088	XLOC_001088	KCNK2	chr1:215178884-215410436	q1	q2	NOTEST	0.170929	0.114199	-0.58185	0	1	1	no
XLOC_001089	XLOC_001089	KCTD3	chr1:215740239-215795149	q1	q2	OK	73.0475	75.424	0.046189	0.141949	0.8067	1	no
XLOC_001090	XLOC_001090	-	chr1:217595776-217598848	q1	q2	NOTEST	0.301044	0.112635	-1.41832	0	1	1	no
XLOC_001091	XLOC_001091	SPATA17	chr1:217804688-218041263	q1	q2	OK	2.59706	2.29114	-0.180812	-0.295777	0.57315	1	no
XLOC_001092	XLOC_001092	LINC00210	chr1:218066241-218094146	q1	q2	NOTEST	0	0	0	0	1	1	no
XLOC_001093	XLOC_001093	RRP15	chr1:218458596-218511325	q1	q2	OK	76.9106	84.6571	0.138449	0.285041	0.5947	1	no
XLOC_001094	XLOC_001094	TGFB2	chr1:218517537-218617961	q1	q2	OK	29.4395	18.6663	-0.657321	-1.76721	0.00245	0.3667	no
XLOC_001095	XLOC_001095	LYPLAL1	chr1:219347191-219414615	q1	q2	OK	14.9614	14.9315	-0.00288	-0.00715576	0.99245	1	no
XLOC_001096	XLOC_001096	RNU5F-1	chr1:220046618-220321383	q1	q2	NOTEST	0	0	0	0	1	1	no
XLOC_001097	XLOC_001097	IARS2	chr1:220046618-220321383	q1	q2	OK	73.1219	73.3417	0.0043298	0.00859386	0.987	1	no
XLOC_001098	XLOC_001098	MARK1	chr1:220701567-220837799	q1	q2	NOTEST	0.137759	0.130773	-0.0750777	0	1	1	no
XLOC_001099	XLOC_001099	C1orf115	chr1:220863627-220872499	q1	q2	OK	6.45231	5.33297	-0.274876	-0.674131	0.24535	1	no
XLOC_001100	XLOC_001100	MARC2	chr1:220921000-220958148	q1	q2	OK	6.06929	6.68141	0.138624	0.294099	0.59645	1	no
XLOC_001101	XLOC_001101	MARC1	chr1:220959468-220987741	q1	q2	OK	50.9481	46.5988	-0.128736	-0.348122	0.53815	1	no
XLOC_001102	XLOC_001102	HLX	chr1:221052742-221058400	q1	q2	NOTEST	0.0201216	0	-inf	0	1	1	no
XLOC_001103	XLOC_001103	MIA3	chr1:222791443-222841351	q1	q2	OK	17.4845	16.2762	-0.103312	-0.271491	0.6133	1	no
XLOC_001104	XLOC_001104	BROX	chr1:222885905-222908525	q1	q2	OK	23.0471	22.4584	-0.0373323	-0.0948934	0.8675	1	no
XLOC_001105	XLOC_001105	FAM177B	chr1:222910557-222924002	q1	q2	NOTEST	0.00471177	0.0307522	2.70635	0	1	1	no
XLOC_001106	XLOC_001106	DISP1	chr1:222988362-223179337	q1	q2	OK	9.15651	8.73826	-0.0674515	-0.149469	0.8524	1	no
XLOC_001107	XLOC_001107	C1orf65	chr1:223566714-223568812	q1	q2	NOTEST	0.0483072	0.0503675	0.0602544	0	1	1	no
XLOC_001108	XLOC_001108	CAPN2	chr1:223889294-223963720	q1	q2	OK	30.2776	29.2441	-0.0501087	-0.140804	0.7962	1	no
XLOC_001109	XLOC_001109	-	chr1:224181024-224197760	q1	q2	OK	0.47125	0.384875	-0.292105	-0.500162	0.41325	1	no
XLOC_001110	XLOC_001110	FBXO28	chr1:224301788-224349749	q1	q2	OK	10.2916	10.3081	0.00230784	0.00680436	0.99085	1	no
XLOC_001111	XLOC_001111	DEGS1	chr1:224370909-224381142	q1	q2	OK	34.4739	31.1004	-0.14857	-0.408024	0.49105	1	no
XLOC_001112	XLOC_001112	CNIH4	chr1:224544594-224563695	q1	q2	OK	83.7209	79.089	-0.0821091	-0.302006	0.7034	1	no
XLOC_001113	XLOC_001113	-	chr1:224639527-224647264	q1	q2	NOTEST	0.34184	0.16084	-1.0877	0	1	1	no
XLOC_001114	XLOC_001114	CNIH3	chr1:224804178-224928249	q1	q2	NOTEST	0.209848	0.171215	-0.29354	0	1	1	no
XLOC_001115	XLOC_001115	DNAH14	chr1:225117355-225586996	q1	q2	OK	7.16916	6.82069	-0.0718873	-0.14127	0.80215	1	no
XLOC_001116	XLOC_001116	SRP9	chr1:225965514-225978168	q1	q2	OK	169.708	165.309	-0.0378929	-0.124534	0.8343	1	no
XLOC_001117	XLOC_001117	EPHX1	chr1:225997796-226070686	q1	q2	OK	74.5593	67.3788	-0.146094	-0.371193	0.55205	1	no
XLOC_001118	XLOC_001118	H3F3A	chr1:226250407-226259703	q1	q2	OK	198.709	191.915	-0.0501908	-0.168497	0.7875	1	no
XLOC_001119	XLOC_001119	MIXL1	chr1:226411382-226413513	q1	q2	NOTEST	0	0	0	0	1	1	no
XLOC_001120	XLOC_001120	C1orf95	chr1:226736500-226797212	q1	q2	OK	0.541276	0.521639	-0.0533139	-0.0987854	0.87195	1	no
XLOC_001121	XLOC_001121	PSEN2	chr1:227058272-227083804	q1	q2	OK	7.20874	7.69517	0.094206	0.224887	0.69485	1	no
XLOC_001122	XLOC_001122	-	chr1:227084545-227087183	q1	q2	OK	0.410128	0.35918	-0.191368	-0.231003	0.67465	1	no
XLOC_001123	XLOC_001123	ADCK3	chr1:227127937-227175247	q1	q2	OK	7.66893	9.38565	0.291431	0.691791	0.2296	1	no
XLOC_001124	XLOC_001124	ZNF678	chr1:227751088-227867665	q1	q2	OK	3.03006	3.12455	0.0443016	0.106411	0.85585	1	no
XLOC_001125	XLOC_001125	SNAP47	chr1:227916239-227969068	q1	q2	OK	10.4057	10.2673	-0.0193195	-0.0341756	0.9515	1	no
XLOC_001126	XLOC_001126	PRSS38	chr1:228003417-228034171	q1	q2	NOTEST	0	0	0	0	1	1	no
XLOC_001127	XLOC_001127	WNT3A	chr1:228194722-228248972	q1	q2	NOTEST	0.0203262	0.0277872	0.451082	0	1	1	no
XLOC_001128	XLOC_001128	ARF1	chr1:228270360-228286913	q1	q2	OK	169.811	181.27	0.0942079	0.308947	0.6026	1	no
XLOC_001129	XLOC_001129	MIR3620	chr1:228270360-228286913	q1	q2	NOTEST	0	0	0	0	1	1	no
XLOC_001130	XLOC_001130	GUK1	chr1:228327784-228336655	q1	q2	OK	51.1034	55.5179	0.119535	0.313931	0.5912	1	no
XLOC_001131	XLOC_001131	GJC2	chr1:228337414-228347527	q1	q2	NOTEST	0.111298	0.125994	0.178922	0	1	1	no
XLOC_001132	XLOC_001132	IBA57	chr1:228353428-228369993	q1	q2	OK	2.17294	2.14391	-0.0194045	-0.0473189	0.93555	1	no
XLOC_001133	XLOC_001133	OBSCN	chr1:228391206-228566575	q1	q2	OK	0.334302	0.359947	0.106631	0.207154	0.72805	1	no
XLOC_001134	XLOC_001134	TRIM17	chr1:228594933-228616819	q1	q2	OK	0.955623	1.09997	0.202946	0.284499	0.6804	1	no
XLOC_001135	XLOC_001135	HIST3H2BB	chr1:228629064-228650847	q1	q2	OK	0.938706	1.1456	0.287356	0.191108	0.73165	1	no
XLOC_001136	XLOC_001136	RNF187	chr1:228675067-228687563	q1	q2	OK	29.4365	31.5102	0.0982137	0.300786	0.6201	1	no
XLOC_001137	XLOC_001137	-	chr1:228696301-228697825	q1	q2	OK	1.78607	2.06869	0.211934	0.448451	0.6106	1	no
XLOC_001138	XLOC_001138	RHOU	chr1:228780393-228882416	q1	q2	OK	6.4997	6.99953	0.106884	0.26052	0.66575	1	no
XLOC_001139	XLOC_001139	RAB4A,SPHAR	chr1:229406808-229454060	q1	q2	OK	23.8299	23.0047	-0.0508475	-0.135108	0.83815	1	no
XLOC_001140	XLOC_001140	URB2	chr1:229761980-229805837	q1	q2	OK	7.62123	11.0056	0.530139	1.45875	0.0111	0.973501	no
XLOC_001141	XLOC_001141	GALNT2	chr1:230202955-230417875	q1	q2	OK	25.4731	27.6142	0.116434	0.26395	0.65465	1	no
XLOC_001142	XLOC_001142	COG2	chr1:230778201-230829731	q1	q2	OK	16.0746	17.2502	0.101826	0.277042	0.6188	1	no
XLOC_001143	XLOC_001143	CAPN9	chr1:230882919-230939373	q1	q2	OK	12.6003	11.7304	-0.103209	-0.2472	0.64565	1	no
XLOC_001144	XLOC_001144	C1orf198	chr1:230972864-231014762	q1	q2	OK	0.497715	0.350586	-0.505552	-0.153908	0.79735	1	no
XLOC_001145	XLOC_001145	ARV1	chr1:231114822-231136479	q1	q2	OK	9.98763	10.3785	0.0553838	0.125893	0.8228	1	no
XLOC_001146	XLOC_001146	TRIM67	chr1:231298673-231357314	q1	q2	NOTEST	0.0115675	0.014829	0.358345	0	1	1	no
XLOC_001147	XLOC_001147	GNPAT	chr1:231359508-231413719	q1	q2	OK	16.8269	16.5657	-0.0225661	-0.0508439	0.9272	1	no
XLOC_001148	XLOC_001148	SPRTN	chr1:231464400-231490769	q1	q2	OK	4.99506	5.27502	0.0786725	0.128084	0.82955	1	no
XLOC_001149	XLOC_001149	DISC1,TSNAX	chr1:231664398-232177019	q1	q2	OK	17.1588	17.6304	0.0391137	0.108005	0.85195	1	no
XLOC_001150	XLOC_001150	MAP10	chr1:232940307-232951347	q1	q2	OK	1.95979	1.96855	0.00643375	0.0132756	0.98145	1	no
XLOC_001151	XLOC_001151	NTPCR	chr1:233086355-233114452	q1	q2	OK	26.248	25.6778	-0.0316852	-0.0756333	0.8912	1	no
XLOC_001152	XLOC_001152	KIAA1804	chr1:233463513-233520994	q1	q2	OK	5.17181	6.52344	0.334964	0.878665	0.1438	1	no
XLOC_001153	XLOC_001153	KCNK1	chr1:233744913-233808258	q1	q2	OK	16.6675	17.0291	0.0309611	0.0779647	0.90035	1	no
XLOC_001154	XLOC_001154	MIR4427	chr1:233744913-233808258	q1	q2	NOTEST	0	0	0	0	1	1	no
XLOC_001155	XLOC_001155	SLC35F3	chr1:234040678-234460262	q1	q2	NOTEST	0.0109211	0.0297336	1.44498	0	1	1	no
XLOC_001156	XLOC_001156	MIR4671	chr1:234040678-234460262	q1	q2	NOTEST	0	0	0	0	1	1	no
XLOC_001157	XLOC_001157	COA6	chr1:234492803-234519795	q1	q2	OK	29.7719	28.0836	-0.084224	-0.175149	0.75715	1	no
XLOC_001158	XLOC_001158	LINC00184	chr1:234765056-234770526	q1	q2	NOTEST	0.015822	0.0127235	-0.314438	0	1	1	no
XLOC_001159	XLOC_001159	LOC100506810	chr1:234859788-234867390	q1	q2	NOTEST	0.198625	0.190558	-0.0598138	0	1	1	no
XLOC_001160	XLOC_001160	-	chr1:235092951-235100066	q1	q2	OK	0.366361	0.125504	-1.54553	-0.494539	0.4212	1	no
XLOC_001161	XLOC_001161	GGPS1	chr1:235330209-235507844	q1	q2	OK	17.6327	15.9368	-0.145892	-0.275191	0.6327	1	no
XLOC_001162	XLOC_001162	TBCE	chr1:235530716-235667781	q1	q2	OK	20.2142	19.9649	-0.0179073	-0.0344113	0.9513	1	no
XLOC_001163	XLOC_001163	GPR137B	chr1:236305831-236373509	q1	q2	OK	12.4554	10.6144	-0.230756	-0.584381	0.3508	1	no
XLOC_001164	XLOC_001164	EDARADD	chr1:236557595-236655542	q1	q2	OK	7.14733	4.75829	-0.586962	-1.28683	0.01785	1	no
XLOC_001165	XLOC_001165	LGALS8	chr1:236681513-236767841	q1	q2	OK	12.1196	11.0666	-0.131119	-0.234214	0.69135	1	no
XLOC_001166	XLOC_001166	ACTN2	chr1:236849769-236927558	q1	q2	NOTEST	0	0	0	0	1	1	no
XLOC_001167	XLOC_001167	MTR	chr1:236958526-237076677	q1	q2	OK	9.98795	11.3475	0.184109	0.486542	0.37755	1	no
XLOC_001168	XLOC_001168	RYR2	chr1:237205701-237997288	q1	q2	NOTEST	0.00891327	0.00932737	0.0655157	0	1	1	no
XLOC_001169	XLOC_001169	LOC100130331	chr1:238025474-238091619	q1	q2	NOTEST	0	0	0	0	1	1	no
XLOC_001170	XLOC_001170	CHRM3	chr1:239792244-240072717	q1	q2	OK	23.5488	28.5594	0.278312	0.730363	0.28875	1	no
XLOC_001171	XLOC_001171	RPS7P5	chr1:240170823-240176560	q1	q2	NOTEST	0	0	0	0	1	1	no
XLOC_001172	XLOC_001172	FMN2	chr1:240255184-240638489	q1	q2	NOTEST	0.0148126	0.0158956	0.101807	0	1	1	no
XLOC_001173	XLOC_001173	MIR3123	chr1:240938816-241520478	q1	q2	NOTEST	0	0	0	0	1	1	no
XLOC_001174	XLOC_001174	KMO	chr1:241695433-241803701	q1	q2	NOTEST	0.0967119	0.0755517	-0.356228	0	1	1	no
XLOC_001175	XLOC_001175	WDR64	chr1:241815579-241965434	q1	q2	NOTEST	0.00672311	0.0144393	1.1028	0	1	1	no
XLOC_001176	XLOC_001176	EXO1	chr1:242011492-242053241	q1	q2	OK	15.3975	15.7629	0.0338358	0.0891238	0.87235	1	no
XLOC_001177	XLOC_001177	SDCCAG8	chr1:243287729-244006886	q1	q2	OK	4.27773	4.17719	-0.0343147	-0.0414574	0.9338	1	no
XLOC_001178	XLOC_001178	MIR4677	chr1:243287729-244006886	q1	q2	NOTEST	0	0	0	0	1	1	no
XLOC_001179	XLOC_001179	LOC339529	chr1:244080703-244210619	q1	q2	NOTEST	0	0	0	0	1	1	no
XLOC_001180	XLOC_001180	ZBTB18	chr1:244214299-244220778	q1	q2	NOTEST	0.10025	0.118907	0.246227	0	1	1	no
XLOC_001181	XLOC_001181	C1orf100	chr1:244515936-244552388	q1	q2	NOTEST	0	0	0	0	1	1	no
XLOC_001182	XLOC_001182	C1orf101	chr1:244624672-244803662	q1	q2	NOTEST	0.0320274	0.030241	-0.0827999	0	1	1	no
XLOC_001183	XLOC_001183	DESI2	chr1:244816351-244872334	q1	q2	OK	10.814	10.4204	-0.0534925	-0.150511	0.80445	1	no
XLOC_001184	XLOC_001184	COX20	chr1:244998638-245012031	q1	q2	OK	22.2555	20.665	-0.10697	-0.204201	0.8182	1	no
XLOC_001185	XLOC_001185	EFCAB2	chr1:245133170-245288530	q1	q2	OK	5.77622	5.46097	-0.0809696	-0.144814	0.79205	1	no
XLOC_001186	XLOC_001186	KIF26B	chr1:245318286-245866428	q1	q2	NOTEST	0.0203416	0.0160971	-0.337632	0	1	1	no
XLOC_001187	XLOC_001187	CNST	chr1:246703862-246831884	q1	q2	OK	6.08552	6.58239	0.113231	0.217637	0.69555	1	no
XLOC_001188	XLOC_001188	-	chr1:246853110-246855810	q1	q2	NOTEST	0.224252	0.156065	-0.522974	0	1	1	no
XLOC_001189	XLOC_001189	SCCPDH	chr1:246862701-246931470	q1	q2	OK	146.376	132.975	-0.138529	-0.441696	0.4497	1	no
XLOC_001190	XLOC_001190	LOC149134	chr1:246931635-246956034	q1	q2	OK	1.61692	1.204	-0.425412	-0.529085	0.3223	1	no
XLOC_001191	XLOC_001191	-	chr1:247285252-247337707	q1	q2	OK	0.326323	0.254906	-0.356336	-0.100764	0.8713	1	no
XLOC_001192	XLOC_001192	VN1R5	chr1:247419373-247420447	q1	q2	NOTEST	0	0	0	0	1	1	no
XLOC_001193	XLOC_001193	-	chr1:247495661-247498967	q1	q2	OK	2.79558	3.23159	0.2091	0.442613	0.40965	1	no
XLOC_001194	XLOC_001194	NLRP3	chr1:247579457-247612406	q1	q2	NOTEST	0.0038132	0.00271501	-0.490045	0	1	1	no
XLOC_001195	XLOC_001195	OR2W5	chr1:247654369-247655711	q1	q2	NOTEST	0	0	0	0	1	1	no
XLOC_001196	XLOC_001196	GCSAML	chr1:247712450-247739848	q1	q2	NOTEST	0	0	0	0	1	1	no
XLOC_001197	XLOC_001197	OR2G2	chr1:247751661-247752615	q1	q2	NOTEST	0	0	0	0	1	1	no
XLOC_001198	XLOC_001198	OR2G3	chr1:247768887-247769817	q1	q2	NOTEST	0	0	0	0	1	1	no
XLOC_001199	XLOC_001199	TRIM58	chr1:248020500-248043438	q1	q2	NOTEST	0.0022443	0.00424763	0.92039	0	1	1	no
XLOC_001200	XLOC_001200	OR2W3	chr1:248058888-248059833	q1	q2	NOTEST	0	0	0	0	1	1	no
XLOC_001201	XLOC_001201	OR2T8	chr1:248084319-248085258	q1	q2	NOTEST	0	0	0	0	1	1	no
XLOC_001202	XLOC_001202	OR2L13	chr1:248100492-248264224	q1	q2	NOTEST	0	0	0	0	1	1	no
XLOC_001203	XLOC_001203	OR2L8	chr1:248100492-248264224	q1	q2	NOTEST	0	0	0	0	1	1	no
XLOC_001204	XLOC_001204	OR2AK2	chr1:248100492-248264224	q1	q2	NOTEST	0	0	0	0	1	1	no
XLOC_001205	XLOC_001205	OR2L1P	chr1:248100492-248264224	q1	q2	NOTEST	0	0	0	0	1	1	no
XLOC_001206	XLOC_001206	OR2L5	chr1:248100492-248264224	q1	q2	NOTEST	0	0	0	0	1	1	no
XLOC_001207	XLOC_001207	OR2L2	chr1:248100492-248264224	q1	q2	NOTEST	0	0	0	0	1	1	no
XLOC_001208	XLOC_001208	OR2L3	chr1:248100492-248264224	q1	q2	NOTEST	0	0	0	0	1	1	no
XLOC_001209	XLOC_001209	OR2M1P	chr1:248285437-248286082	q1	q2	NOTEST	0	0	0	0	1	1	no
XLOC_001210	XLOC_001210	OR2M5	chr1:248308449-248309388	q1	q2	NOTEST	0	0	0	0	1	1	no
XLOC_001211	XLOC_001211	OR2M2	chr1:248343287-248344331	q1	q2	NOTEST	0	0	0	0	1	1	no
XLOC_001212	XLOC_001212	OR2M3	chr1:248366369-248367308	q1	q2	NOTEST	0	0	0	0	1	1	no
XLOC_001213	XLOC_001213	OR2M4	chr1:248402230-248403166	q1	q2	NOTEST	0	0	0	0	1	1	no
XLOC_001214	XLOC_001214	OR14C36	chr1:248512076-248513015	q1	q2	NOTEST	0	0	0	0	1	1	no
XLOC_001215	XLOC_001215	OR2T4	chr1:248524882-248525929	q1	q2	NOTEST	0	0	0	0	1	1	no
XLOC_001216	XLOC_001216	OR2T6	chr1:248550909-248551836	q1	q2	NOTEST	0	0	0	0	1	1	no
XLOC_001217	XLOC_001217	OR2T1	chr1:248569295-248570405	q1	q2	NOTEST	0	0	0	0	1	1	no
XLOC_001218	XLOC_001218	OR2T2	chr1:248616098-248617073	q1	q2	NOTEST	0	0	0	0	1	1	no
XLOC_001219	XLOC_001219	OR2T3	chr1:248636651-248637608	q1	q2	NOTEST	0	0	0	0	1	1	no
XLOC_001220	XLOC_001220	OR2T5	chr1:248651889-248652837	q1	q2	NOTEST	0	0	0	0	1	1	no
XLOC_001221	XLOC_001221	OR2G6	chr1:248684947-248685898	q1	q2	NOTEST	0	0	0	0	1	1	no
XLOC_001222	XLOC_001222	MIR3124	chr1:249120575-249120642	q1	q2	NOTEST	0	0	0	0	1	1	no
XLOC_001223	XLOC_001223	ZNF672	chr1:249132529-249143715	q1	q2	OK	8.11395	7.37039	-0.138662	-0.38692	0.5581	1	no
XLOC_001224	XLOC_001224	PGBD2	chr1:249200441-249215128	q1	q2	OK	4.33518	4.27975	-0.0185677	-0.0414315	0.9439	1	no
XLOC_001225	XLOC_001225	WASH7P	chr1:11873-29370	q1	q2	OK	3.16215	2.88031	-0.13468	-0.26911	0.6341	1	no
XLOC_001226	XLOC_001226	FAM138F	chr1:34610-36081	q1	q2	NOTEST	0	0	0	0	1	1	no
XLOC_001227	XLOC_001227	LOC729737	chr1:134742-168124	q1	q2	OK	2.757	2.64098	-0.0620262	-0.160126	0.8058	1	no
XLOC_001228	XLOC_001228	LOC100132062	chr1:228760-522720	q1	q2	OK	0.458951	0.217913	-1.07458	-1.31715	0.13565	1	no
XLOC_001229	XLOC_001229	OR4F3	chr1:621095-622034	q1	q2	NOTEST	0	0	0	0	1	1	no
XLOC_001230	XLOC_001230	LOC100133331	chr1:661138-665731	q1	q2	OK	0.503696	0.494179	-0.0275207	-0.0571586	0.93065	1	no
XLOC_001231	XLOC_001231	LOC100288069	chr1:678725-741242	q1	q2	OK	9.10727	10.1132	0.151154	0.393748	0.5531	1	no
XLOC_001232	XLOC_001232	LINC00115	chr1:761585-794826	q1	q2	OK	0.898401	0.879507	-0.0306642	-0.0221063	0.9732	1	no
XLOC_001233	XLOC_001233	FAM41C	chr1:803450-812182	q1	q2	OK	1.82898	1.90091	0.0556526	0.0866371	0.8828	1	no
XLOC_001234	XLOC_001234	LOC100130417	chr1:841707-860935	q1	q2	OK	6.80734	6.25064	-0.123086	-0.266733	0.64845	1	no
XLOC_001235	XLOC_001235	NOC2L	chr1:861120-894679	q1	q2	OK	28.8347	32.9444	0.19223	0.525436	0.35145	1	no
XLOC_001236	XLOC_001236	C1orf170	chr1:901854-917473	q1	q2	OK	0.388304	0.474282	0.288557	0.310399	0.6136	1	no
XLOC_001237	XLOC_001237	HES4	chr1:934341-935552	q1	q2	OK	2.56355	3.11901	0.282946	0.711313	0.42345	1	no
XLOC_001238	XLOC_001238	-	chr1:996264-1004049	q1	q2	OK	0.355425	0.396881	0.159158	0.12982	0.84465	1	no
XLOC_001239	XLOC_001239	-	chr1:996264-1004049	q1	q2	OK	2.81878	3.35947	0.253164	0.357335	0.6934	1	no
XLOC_001240	XLOC_001240	RNF223	chr1:1005751-1010494	q1	q2	OK	4.50741	8.4817	0.912055	2.30416	0.0002	0.0505793	no
XLOC_001241	XLOC_001241	C1orf159	chr1:1017046-1051736	q1	q2	OK	1.5172	2.09213	0.463561	0.757798	0.24745	1	no
XLOC_001242	XLOC_001242	TNFRSF18	chr1:1138887-1142089	q1	q2	OK	2.08142	1.95127	-0.0931549	-0.178911	0.78495	1	no
XLOC_001243	XLOC_001243	TNFRSF4	chr1:1146705-1149548	q1	q2	NOTEST	0	0	0	0	1	1	no
XLOC_001244	XLOC_001244	SDF4	chr1:1152287-1174868	q1	q2	OK	32.7152	35.2343	0.107021	0.298254	0.6473	1	no
XLOC_001245	XLOC_001245	FAM132A	chr1:1177825-1182102	q1	q2	NOTEST	0.105803	0.0939557	-0.171334	0	1	1	no
XLOC_001246	XLOC_001246	UBE2J2	chr1:1189245-1209234	q1	q2	OK	13.4517	12.7323	-0.0792877	-0.223699	0.7309	1	no
XLOC_001247	XLOC_001247	ACAP3	chr1:1227755-1260067	q1	q2	OK	5.99524	6.50735	0.118254	0.203835	0.7615	1	no
XLOC_001248	XLOC_001248	CPSF3L	chr1:1227755-1260067	q1	q2	OK	14.7391	15.5484	0.0771115	0.15112	0.7973	1	no
XLOC_001249	XLOC_001249	DVL1	chr1:1270589-1284492	q1	q2	OK	3.64589	4.94739	0.440399	1.04145	0.0981	1	no
XLOC_001250	XLOC_001250	MXRA8	chr1:1286938-1293915	q1	q2	OK	0.370654	0.352869	-0.0709423	-0.121745	0.8404	1	no
XLOC_001251	XLOC_001251	AURKAIP1	chr1:1309109-1310818	q1	q2	OK	42.8839	45.1789	0.0752142	0.202426	0.74115	1	no
XLOC_001252	XLOC_001252	CCNL2	chr1:1321090-1334718	q1	q2	OK	20.7897	20.6259	-0.011414	-0.0293908	0.9621	1	no
XLOC_001253	XLOC_001253	MRPL20	chr1:1334909-1342693	q1	q2	OK	102.923	95.5281	-0.107571	-0.277185	0.63005	1	no
XLOC_001254	XLOC_001254	ANKRD65	chr1:1353799-1356824	q1	q2	NOTEST	0.0134165	0.0062642	-1.09881	0	1	1	no
XLOC_001255	XLOC_001255	TMEM240	chr1:1470157-1475740	q1	q2	NOTEST	0	0.0105534	inf	0	1	1	no
XLOC_001256	XLOC_001256	SSU72	chr1:1477052-1510722	q1	q2	OK	71.1023	68.0513	-0.0632742	-0.159205	0.7786	1	no
XLOC_001257	XLOC_001257	C1orf233	chr1:1533387-1535476	q1	q2	OK	4.84279	6.55693	0.437182	1.29265	0.1222	1	no
XLOC_001258	XLOC_001258	CDK11A,CDK11B	chr1:1571099-1655791	q1	q2	OK	16.3515	15.8998	-0.0404149	-0.076438	0.8794	1	no
XLOC_001259	XLOC_001259	SLC35E2B	chr1:1571099-1655791	q1	q2	OK	5.20458	7.19527	0.467266	0.974757	0.12195	1	no
XLOC_001260	XLOC_001260	SLC35E2	chr1:1656276-1677438	q1	q2	OK	3.45918	3.54168	0.0340037	0.0738477	0.9008	1	no
XLOC_001261	XLOC_001261	NADK	chr1:1682670-1711508	q1	q2	OK	18.0832	18.2708	0.0148846	0.0419255	0.9442	1	no
XLOC_001262	XLOC_001262	GNB1	chr1:1716722-1822526	q1	q2	OK	118.54	115.419	-0.0384908	-0.124291	0.8309	1	no
XLOC_001263	XLOC_001263	TMEM52	chr1:1849028-1850740	q1	q2	OK	1.81759	2.25166	0.308961	0.517824	0.37845	1	no
XLOC_001264	XLOC_001264	KIAA1751	chr1:1884751-1935276	q1	q2	NOTEST	0.0257919	0.0139897	-0.882547	0	1	1	no
XLOC_001265	XLOC_001265	C1orf86	chr1:1981908-2144159	q1	q2	OK	4.11178	4.6772	0.185883	0.212157	0.72195	1	no
XLOC_001266	XLOC_001266	MORN1	chr1:2252695-2344010	q1	q2	OK	1.93002	2.47352	0.357954	0.185491	0.77055	1	no
XLOC_001267	XLOC_001267	LOC100129534	chr1:2252695-2344010	q1	q2	OK	0.331302	0.278763	-0.249107	-0.0620031	0.9281	1	no
XLOC_001268	XLOC_001268	PEX10	chr1:2252695-2344010	q1	q2	OK	9.11883	8.96052	-0.0252669	-0.0295494	0.96235	1	no
XLOC_001269	XLOC_001269	PANK4	chr1:2439795-2458053	q1	q2	OK	4.54276	4.45377	-0.0285438	-0.053406	0.9255	1	no
XLOC_001270	XLOC_001270	HES5	chr1:2460183-2461684	q1	q2	NOTEST	0.00864005	0	-inf	0	1	1	no
XLOC_001271	XLOC_001271	LOC115110	chr1:2481358-2484284	q1	q2	NOTEST	0	0.00796087	inf	0	1	1	no
XLOC_001272	XLOC_001272	LOC100133445	chr1:2487207-2495267	q1	q2	NOTEST	0.0120377	0.0126043	0.0663556	0	1	1	no
XLOC_001273	XLOC_001273	MMEL1	chr1:2517898-2564481	q1	q2	OK	0.364022	0.49952	0.456519	0.229417	0.6915	1	no
XLOC_001274	XLOC_001274	TTC34	chr1:2572806-2706230	q1	q2	NOTEST	0	0	0	0	1	1	no
XLOC_001275	XLOC_001275	FLJ42875	chr1:2976180-2984289	q1	q2	NOTEST	0.0820096	0.128421	0.647018	0	1	1	no
XLOC_001276	XLOC_001276	MEGF6	chr1:3403757-3528059	q1	q2	OK	4.24593	3.82284	-0.151437	-0.297089	0.6158	1	no
XLOC_001277	XLOC_001277	MIR551A	chr1:3403757-3528059	q1	q2	NOTEST	0	0	0	0	1	1	no
XLOC_001278	XLOC_001278	WRAP73	chr1:3547330-3566671	q1	q2	OK	7.12136	8.22115	0.207187	0.493471	0.41275	1	no
XLOC_001279	XLOC_001279	TP73-AS1	chr1:3569128-3663937	q1	q2	NOTEST	0.00344189	0.00243064	-0.501862	0	1	1	no
XLOC_001280	XLOC_001280	LRRC47	chr1:3696783-3713068	q1	q2	OK	24.435	27.5145	0.17124	0.40434	0.49265	1	no
XLOC_001281	XLOC_001281	CEP104	chr1:3728644-3773797	q1	q2	OK	13.2277	14.0038	0.0822574	0.169156	0.7644	1	no
XLOC_001282	XLOC_001282	C1orf174	chr1:3805696-3816857	q1	q2	OK	13.8993	13.0397	-0.0921029	-0.224135	0.69215	1	no
XLOC_001283	XLOC_001283	NPHP4	chr1:5922710-6161253	q1	q2	OK	2.09809	2.59643	0.307456	0.427705	0.42565	1	no
XLOC_001284	XLOC_001284	CHD5	chr1:6161846-6240194	q1	q2	NOTEST	0.0853828	0.0808101	-0.0794104	0	1	1	no
XLOC_001285	XLOC_001285	RPL22	chr1:6241486-6259831	q1	q2	OK	302.616	298.303	-0.0207111	-0.0375256	0.94775	1	no
XLOC_001286	XLOC_001286	ICMT	chr1:6266188-6296044	q1	q2	OK	24.7279	25.5524	0.0473236	0.14294	0.8115	1	no
XLOC_001287	XLOC_001287	GPR153	chr1:6307405-6321035	q1	q2	OK	2.0557	1.9657	-0.0645878	-0.153242	0.8181	1	no
XLOC_001288	XLOC_001288	ACOT7	chr1:6324331-6453826	q1	q2	OK	23.9778	24.8181	0.0496919	0.12525	0.8292	1	no
XLOC_001289	XLOC_001289	HES2	chr1:6475293-6479979	q1	q2	OK	0.557767	0.46472	-0.263303	-0.497706	0.4135	1	no
XLOC_001290	XLOC_001290	MIR4252	chr1:6484847-6580121	q1	q2	NOTEST	0	0	0	0	1	1	no
XLOC_001291	XLOC_001291	PLEKHG5,TNFRSF25	chr1:6484847-6580121	q1	q2	OK	1.13718	1.40513	0.305233	0.353581	0.47625	1	no
XLOC_001292	XLOC_001292	NOL9	chr1:6581406-6614658	q1	q2	OK	7.12886	7.70729	0.112551	0.335344	0.58435	1	no
XLOC_001293	XLOC_001293	KLHL21	chr1:6650783-6662929	q1	q2	OK	4.86635	6.71146	0.463787	1.31131	0.04895	1	no
XLOC_001294	XLOC_001294	DNAJC11	chr1:6684924-6761966	q1	q2	OK	23.7379	24.9744	0.0732604	0.158421	0.7797	1	no
XLOC_001295	XLOC_001295	UTS2	chr1:7907671-7913551	q1	q2	NOTEST	0	0	0	0	1	1	no
XLOC_001296	XLOC_001296	TNFRSF9	chr1:7975930-8003225	q1	q2	NOTEST	0.021056	0.0435958	1.04996	0	1	1	no
XLOC_001297	XLOC_001297	ERRFI1	chr1:8071778-8086549	q1	q2	OK	39.0472	36.3911	-0.101633	-0.298199	0.5977	1	no
XLOC_001298	XLOC_001298	RERE	chr1:8412463-8877699	q1	q2	OK	10.4104	9.9296	-0.0682179	-0.105859	0.84635	1	no
XLOC_001299	XLOC_001299	ENO1	chr1:8921058-8939943	q1	q2	OK	574.169	578.128	0.00991376	0.0335147	0.95765	1	no
XLOC_001300	XLOC_001300	SLC2A7	chr1:9063358-9086404	q1	q2	NOTEST	0	0	0	0	1	1	no
XLOC_001301	XLOC_001301	SLC2A5	chr1:9097004-9129887	q1	q2	NOTEST	0.0381914	0.0296454	-0.365442	0	1	1	no
XLOC_001302	XLOC_001302	GPR157	chr1:9160366-9189229	q1	q2	OK	11.646	11.0361	-0.0776077	-0.177895	0.76995	1	no
XLOC_001303	XLOC_001303	MIR34A	chr1:9208085-9211938	q1	q2	OK	2.18869	1.67134	-0.389063	-0.704805	0.17355	1	no
XLOC_001304	XLOC_001304	C1orf200	chr1:9711789-9884550	q1	q2	NOTEST	0	0	0	0	1	1	no
XLOC_001305	XLOC_001305	CLSTN1	chr1:9711789-9884550	q1	q2	OK	45.2268	47.553	0.0723601	0.165634	0.7626	1	no
XLOC_001306	XLOC_001306	CTNNBIP1	chr1:9908333-9970316	q1	q2	OK	7.85727	7.98321	0.0229412	0.0590247	0.92455	1	no
XLOC_001307	XLOC_001307	LZIC	chr1:9982188-10056703	q1	q2	OK	22.3849	23.1548	0.0487825	0.106151	0.8627	1	no
XLOC_001308	XLOC_001308	DFFA	chr1:10516591-10532620	q1	q2	OK	11.4963	12.587	0.130762	0.279145	0.6208	1	no
XLOC_001309	XLOC_001309	CASZ1	chr1:10696615-10856733	q1	q2	OK	1.46577	1.45028	-0.0153318	-0.0340837	0.9561	1	no
XLOC_001310	XLOC_001310	C1orf127	chr1:11006529-11042094	q1	q2	NOTEST	0.00810908	0.00635898	-0.350743	0	1	1	no
XLOC_001311	XLOC_001311	MASP2	chr1:11086579-11107296	q1	q2	OK	0.363536	0.280469	-0.374257	-0.510115	0.3503	1	no
XLOC_001312	XLOC_001312	SRM	chr1:11114648-11120091	q1	q2	OK	86.5576	94.1293	0.120982	0.237021	0.6872	1	no
XLOC_001313	XLOC_001313	EXOSC10	chr1:11126675-11159938	q1	q2	OK	23.2469	22.624	-0.0391856	-0.101948	0.85185	1	no
XLOC_001314	XLOC_001314	MTOR	chr1:11166587-11322608	q1	q2	OK	12.7636	12.7648	0.000130093	0.000358499	0.9991	1	no
XLOC_001315	XLOC_001315	FBXO2	chr1:11708417-11723384	q1	q2	OK	3.76432	3.47465	-0.11552	-0.199805	0.8186	1	no
XLOC_001316	XLOC_001316	MAD2L2	chr1:11724149-11780336	q1	q2	OK	11.3918	10.6792	-0.0931926	-0.172378	0.76015	1	no
XLOC_001317	XLOC_001317	MTHFR	chr1:11845781-11907840	q1	q2	OK	2.49302	2.27635	-0.131176	-0.25943	0.67265	1	no
XLOC_001318	XLOC_001318	NPPA	chr1:11845781-11907840	q1	q2	NOTEST	0.0710893	0.0916761	0.366913	0	1	1	no
XLOC_001319	XLOC_001319	NPPB	chr1:11917520-11918992	q1	q2	NOTEST	0	0	0	0	1	1	no
XLOC_001320	XLOC_001320	KIAA2013	chr1:11979644-11986485	q1	q2	OK	16.6001	18.3114	0.141552	0.287362	0.6387	1	no
XLOC_001321	XLOC_001321	DHRS3	chr1:12627938-12679959	q1	q2	OK	13.5702	15.1335	0.157301	0.341352	0.55555	1	no
XLOC_001322	XLOC_001322	PRAMEF11	chr1:12884467-12891264	q1	q2	NOTEST	0	0	0	0	1	1	no
XLOC_001323	XLOC_001323	HNRNPCL1,LOC649330	chr1:12907235-12908578	q1	q2	NOTEST	0	0	0	0	1	1	no
XLOC_001324	XLOC_001324	PRAMEF4	chr1:12939032-12946025	q1	q2	NOTEST	0	0	0	0	1	1	no
XLOC_001325	XLOC_001325	PRAMEF10	chr1:12952726-12958094	q1	q2	NOTEST	0	0	0	0	1	1	no
XLOC_001326	XLOC_001326	PRAMEF6	chr1:12998301-13007406	q1	q2	NOTEST	0	0	0	0	1	1	no
XLOC_001327	XLOC_001327	PRAMEF5	chr1:13108513-13117751	q1	q2	NOTEST	0	0	0	0	1	1	no
XLOC_001328	XLOC_001328	LOC440563	chr1:13182959-13184326	q1	q2	NOTEST	0	0	0	0	1	1	no
XLOC_001329	XLOC_001329	PRAMEF3	chr1:13328195-13331692	q1	q2	NOTEST	0	0	0	0	1	1	no
XLOC_001330	XLOC_001330	PRAMEF8	chr1:13386646-13390765	q1	q2	NOTEST	0	0	0	0	1	1	no
XLOC_001331	XLOC_001331	PRAMEF13,PRAMEF14	chr1:13447413-13452656	q1	q2	NOTEST	0	0	0	0	1	1	no
XLOC_001332	XLOC_001332	PRAMEF18	chr1:13474052-13477569	q1	q2	NOTEST	0	0	0	0	1	1	no
XLOC_001333	XLOC_001333	PRAMEF7,PRAMEF8	chr1:13607430-13611550	q1	q2	NOTEST	0	0	0	0	1	1	no
XLOC_001334	XLOC_001334	PRAMEF14	chr1:13668268-13673511	q1	q2	NOTEST	0	0	0	0	1	1	no
XLOC_001335	XLOC_001335	PRAMEF18	chr1:13694888-13698405	q1	q2	NOTEST	0	0	0	0	1	1	no
XLOC_001336	XLOC_001336	LRRC38	chr1:13801444-13840242	q1	q2	NOTEST	0	0	0	0	1	1	no
XLOC_001337	XLOC_001337	TMEM51-AS1	chr1:14925212-15478960	q1	q2	OK	0.432478	0.425074	-0.0249144	-0.0239022	0.96435	1	no
XLOC_001338	XLOC_001338	CASP9	chr1:15802595-15851285	q1	q2	OK	5.03766	4.44182	-0.181601	-0.398852	0.49765	1	no
XLOC_001339	XLOC_001339	AGMAT	chr1:15853351-15911605	q1	q2	OK	5.17117	4.97823	-0.0548594	-0.0898856	0.88195	1	no
XLOC_001340	XLOC_001340	UQCRHL	chr1:16133656-16134194	q1	q2	OK	0.562159	0.448489	-0.325905	-0.466756	0.56	1	no
XLOC_001341	XLOC_001341	FLJ37453	chr1:16160709-16267191	q1	q2	OK	1.47551	1.51232	0.0355555	0.018866	0.9786	1	no
XLOC_001342	XLOC_001342	ZBTB17	chr1:16268363-16302627	q1	q2	OK	2.35075	2.41002	0.0359217	0.0726851	0.90115	1	no
XLOC_001343	XLOC_001343	HSPB7	chr1:16340522-16345285	q1	q2	NOTEST	0.00905743	0	-inf	0	1	1	no
XLOC_001344	XLOC_001344	FAM131C	chr1:16384262-16400127	q1	q2	OK	1.07013	1.089	0.0252174	0.0415082	0.9427	1	no
XLOC_001345	XLOC_001345	EPHA2	chr1:16450829-16494332	q1	q2	OK	9.44197	8.92873	-0.0806329	-0.224895	0.7141	1	no
XLOC_001346	XLOC_001346	ARHGEF19	chr1:16524347-16539127	q1	q2	OK	4.36472	4.57273	0.0671668	0.116574	0.8348	1	no
XLOC_001347	XLOC_001347	-	chr1:16542383-16543902	q1	q2	NOTEST	0.347377	0.273277	-0.346136	0	1	1	no
XLOC_001348	XLOC_001348	RSG1	chr1:16555063-16563659	q1	q2	OK	1.5398	1.58456	0.0413349	0.085186	0.8812	1	no
XLOC_001349	XLOC_001349	FBXO42	chr1:16567854-16678948	q1	q2	OK	7.00072	6.82712	-0.0362258	-0.0872982	0.8795	1	no
XLOC_001350	XLOC_001350	SPATA21	chr1:16725137-16763919	q1	q2	NOTEST	0	0	0	0	1	1	no
XLOC_001351	XLOC_001351	CROCCP3	chr1:16793143-16959903	q1	q2	OK	1.41089	1.45131	0.0407526	0.00552558	0.98975	1	no
XLOC_001352	XLOC_001352	NBPF1	chr1:16793143-16959903	q1	q2	OK	70.8768	87.6733	0.306824	0.792128	0.16985	1	no
XLOC_001353	XLOC_001353	ESPNP	chr1:17017712-17046652	q1	q2	NOTEST	0.0247914	0.0219712	-0.174223	0	1	1	no
XLOC_001354	XLOC_001354	MST1L	chr1:17081018-17090975	q1	q2	NOTEST	0.0931473	0.0506954	-0.877658	0	1	1	no
XLOC_001355	XLOC_001355	MIR3675	chr1:17185443-17185516	q1	q2	NOTEST	0	0	0	0	1	1	no
XLOC_001356	XLOC_001356	MFAP2	chr1:17300998-17308081	q1	q2	OK	0.744514	0.939273	0.335246	0.472214	0.41205	1	no
XLOC_001357	XLOC_001357	ATP13A2	chr1:17312403-17338423	q1	q2	OK	8.46383	10.0369	0.245925	0.686766	0.2744	1	no
XLOC_001358	XLOC_001358	SDHB	chr1:17345224-17380665	q1	q2	OK	62.485	59.1	-0.0803521	-0.2564	0.6879	1	no
XLOC_001359	XLOC_001359	PADI2	chr1:17393255-17445948	q1	q2	OK	1.27776	1.57577	0.302443	0.649598	0.2671	1	no
XLOC_001360	XLOC_001360	RCC2	chr1:17733250-17767885	q1	q2	OK	73.3163	72.3629	-0.0188843	-0.0609978	0.9197	1	no
XLOC_001361	XLOC_001361	TAS1R2	chr1:19166092-19186155	q1	q2	NOTEST	0	0.00389247	inf	0	1	1	no
XLOC_001362	XLOC_001362	ALDH4A1	chr1:19197794-19229293	q1	q2	OK	20.5551	21.1438	0.0407354	0.114327	0.8496	1	no
XLOC_001363	XLOC_001363	MIR4695	chr1:19197794-19229293	q1	q2	NOTEST	0	0	0	0	1	1	no
XLOC_001364	XLOC_001364	IFFO2	chr1:19230773-19282826	q1	q2	OK	4.99578	5.33997	0.0961225	0.245357	0.6681	1	no
XLOC_001365	XLOC_001365	UBR4	chr1:19400999-19536746	q1	q2	OK	9.53289	9.62582	0.013996	0.0400621	0.9432	1	no
XLOC_001366	XLOC_001366	EMC1	chr1:19536956-19578053	q1	q2	OK	14.6483	16.8716	0.203864	0.531075	0.3631	1	no
XLOC_001367	XLOC_001367	AKR7L	chr1:19592475-19600568	q1	q2	NOTEST	0.116617	0.131782	0.176366	0	1	1	no
XLOC_001368	XLOC_001368	AKR7A3	chr1:19609056-19615280	q1	q2	NOTEST	0.147927	0.15974	0.110844	0	1	1	no
XLOC_001369	XLOC_001369	AKR7A2	chr1:19619378-19638640	q1	q2	OK	17.0953	17.1459	0.00426027	0.0110483	0.9847	1	no
XLOC_001370	XLOC_001370	CAPZB	chr1:19665266-19812066	q1	q2	OK	147.839	141.927	-0.0588814	-0.183862	0.7387	1	no
XLOC_001371	XLOC_001371	TMCO4	chr1:20008619-20126643	q1	q2	OK	3.60063	3.36728	-0.0966638	-0.211696	0.7029	1	no
XLOC_001372	XLOC_001372	RNF186	chr1:20140521-20141771	q1	q2	NOTEST	0.0270963	0.00925306	-1.55009	0	1	1	no
XLOC_001373	XLOC_001373	PLA2G2E	chr1:20246799-20250110	q1	q2	NOTEST	0	0	0	0	1	1	no
XLOC_001374	XLOC_001374	PLA2G2A	chr1:20301923-20306932	q1	q2	OK	0.48198	0.452235	-0.0918985	-0.0975061	0.83065	1	no
XLOC_001375	XLOC_001375	PLA2G2D	chr1:20439142-20446059	q1	q2	NOTEST	0	0	0	0	1	1	no
XLOC_001376	XLOC_001376	PLA2G2C	chr1:20490483-20501687	q1	q2	NOTEST	0	0	0	0	1	1	no
XLOC_001377	XLOC_001377	LOC339505	chr1:20686293-20755287	q1	q2	NOTEST	0	0	0	0	1	1	no
XLOC_001378	XLOC_001378	CAMK2N1	chr1:20808883-20812728	q1	q2	OK	18.1677	15.75	-0.20602	-0.53589	0.4297	1	no
XLOC_001379	XLOC_001379	MUL1	chr1:20825854-20834674	q1	q2	OK	9.5887	9.37318	-0.032797	-0.0843753	0.89155	1	no
XLOC_001380	XLOC_001380	DDOST	chr1:20959947-20988037	q1	q2	OK	137.551	135.348	-0.0232941	-0.069753	0.9059	1	no
XLOC_001381	XLOC_001381	KIF17	chr1:20990506-21044317	q1	q2	NOTEST	0.0361822	0.0456736	0.336081	0	1	1	no
XLOC_001382	XLOC_001382	SH2D5	chr1:21046224-21059133	q1	q2	OK	0.527426	0.47144	-0.161897	-0.27322	0.64415	1	no
XLOC_001383	XLOC_001383	EIF4G3,HP1BP3	chr1:21069160-21503388	q1	q2	OK	58.9116	60.7518	0.0443741	0.109024	0.84895	1	no
XLOC_001384	XLOC_001384	ECE1	chr1:21543739-21672034	q1	q2	OK	11.3956	15.118	0.407786	1.1563	0.04175	1	no
XLOC_001385	XLOC_001385	RAP1GAP	chr1:21922707-21995856	q1	q2	OK	17.1528	15.2198	-0.172503	-0.379897	0.47475	1	no
XLOC_001386	XLOC_001386	USP48	chr1:22004791-22109688	q1	q2	OK	15.6584	15.3651	-0.0272806	-0.0729458	0.89585	1	no
XLOC_001387	XLOC_001387	HSPG2	chr1:22138757-22263750	q1	q2	OK	1.61298	2.05227	0.347487	0.897367	0.14175	1	no
XLOC_001388	XLOC_001388	LINC00339	chr1:22351389-22357715	q1	q2	OK	0.561083	0.467785	-0.26237	-0.15474	0.86105	1	no
XLOC_001389	XLOC_001389	WNT4	chr1:22443797-22469519	q1	q2	OK	0.88999	0.827613	-0.104833	-0.127214	0.82205	1	no
XLOC_001390	XLOC_001390	MIR4253	chr1:23037330-23241823	q1	q2	NOTEST	0	0	0	0	1	1	no
XLOC_001391	XLOC_001391	LOC729059	chr1:23337326-23342343	q1	q2	NOTEST	0.09614	0.027369	-1.81259	0	1	1	no
XLOC_001392	XLOC_001392	LUZP1	chr1:23410515-23495351	q1	q2	OK	5.84906	6.30173	0.107544	0.28724	0.6042	1	no
XLOC_001393	XLOC_001393	HTR1D	chr1:23518387-23544007	q1	q2	OK	0.400605	0.308018	-0.379165	-0.593337	0.31145	1	no
XLOC_001394	XLOC_001394	-	chr1:23629420-23636184	q1	q2	NOTEST	0.230093	0.279101	0.278569	0	1	1	no
XLOC_001395	XLOC_001395	HNRNPR	chr1:23636275-23670981	q1	q2	OK	82.9693	84.5744	0.0276441	0.082368	0.88175	1	no
XLOC_001396	XLOC_001396	ZNF436	chr1:23685940-23698330	q1	q2	OK	6.69932	6.69535	-0.000856114	-0.00215277	0.9968	1	no
XLOC_001397	XLOC_001397	TCEA3	chr1:23707547-23751261	q1	q2	OK	1.29936	1.4768	0.184665	0.277134	0.57045	1	no
XLOC_001398	XLOC_001398	ASAP3	chr1:23754798-23810750	q1	q2	OK	3.47865	3.44714	-0.0131278	-0.0289108	0.95585	1	no
XLOC_001399	XLOC_001399	E2F2	chr1:23832551-23857712	q1	q2	OK	2.23332	2.32724	0.0594322	0.13286	0.81955	1	no
XLOC_001400	XLOC_001400	ID3	chr1:23884420-23886285	q1	q2	OK	28.3282	22.7073	-0.319085	-1.02633	0.1857	1	no
XLOC_001401	XLOC_001401	LOC100506963	chr1:24069855-24104787	q1	q2	OK	7.78709	8.53719	0.132676	0.123023	0.83145	1	no
XLOC_001402	XLOC_001402	GALE	chr1:24122069-24127294	q1	q2	OK	37.9457	37.7199	-0.00861182	-0.0234923	0.9676	1	no
XLOC_001403	XLOC_001403	HMGCL	chr1:24128366-24151949	q1	q2	OK	20.3107	18.6398	-0.123857	-0.30687	0.57685	1	no
XLOC_001404	XLOC_001404	FUCA1	chr1:24171571-24194859	q1	q2	OK	20.4496	19.2077	-0.0903835	-0.22843	0.67865	1	no
XLOC_001405	XLOC_001405	CNR2	chr1:24200459-24239817	q1	q2	NOTEST	0	0	0	0	1	1	no
XLOC_001406	XLOC_001406	SRSF10	chr1:24292936-24306953	q1	q2	OK	51.0227	48.9122	0.0437329	-0.17732	0.82685	1	no
XLOC_001407	XLOC_001407	MYOM3	chr1:24382530-24438665	q1	q2	NOTEST	0.00348186	0.00431453	0.309345	0	1	1	no
XLOC_001408	XLOC_001408	IL22RA1	chr1:24446260-24469775	q1	q2	OK	0.394241	0.349323	-0.174516	-0.290293	0.62625	1	no
XLOC_001409	XLOC_001409	IFNLR1	chr1:24477995-24513765	q1	q2	OK	0.845165	0.662037	-0.352321	-0.664883	0.22925	1	no
XLOC_001410	XLOC_001410	STPG1	chr1:24645811-24799493	q1	q2	OK	4.86875	3.55262	-0.454669	-0.349114	0.58475	1	no
XLOC_001411	XLOC_001411	RCAN3AS	chr1:24822822-24864989	q1	q2	NOTEST	0.32813	0.0973808	-1.75256	0	1	1	no
XLOC_001412	XLOC_001412	RUNX3	chr1:25226001-25291501	q1	q2	NOTEST	0.00751103	0.00243503	-1.62507	0	1	1	no
XLOC_001413	XLOC_001413	SYF2	chr1:25548766-25560150	q1	q2	OK	13.0975	11.5345	-0.183336	-0.439632	0.42145	1	no
XLOC_001414	XLOC_001414	C1orf63	chr1:25568739-25573985	q1	q2	OK	9.3804	7.58158	-0.30715	-0.696523	0.2375	1	no
XLOC_001415	XLOC_001415	RHCE	chr1:25664788-25747363	q1	q2	NOTEST	0.16254	0.121185	-0.423592	0	1	1	no
XLOC_001416	XLOC_001416	LOC646471	chr1:26146396-26185848	q1	q2	OK	0.778665	0.677308	-0.201191	-0.139712	0.81575	1	no
XLOC_001417	XLOC_001417	AUNIP	chr1:26146396-26185848	q1	q2	OK	11.6926	12.3324	0.0768562	0.108318	0.8484	1	no
XLOC_001418	XLOC_001418	PAQR7	chr1:26187944-26202028	q1	q2	OK	4.99616	3.62427	-0.463129	-1.12106	0.0744	1	no
XLOC_001419	XLOC_001419	STMN1	chr1:26210676-26233368	q1	q2	OK	72.0802	61.2567	-0.234737	-0.689123	0.2295	1	no
XLOC_001420	XLOC_001420	PAFAH2	chr1:26286226-26326348	q1	q2	OK	8.63632	8.35776	-0.0473006	-0.11944	0.8304	1	no
XLOC_001421	XLOC_001421	SLC30A2	chr1:26364513-26372604	q1	q2	NOTEST	0	0	0	0	1	1	no
XLOC_001422	XLOC_001422	TRIM63	chr1:26377795-26394125	q1	q2	NOTEST	0.010889	0.00431464	-1.33556	0	1	1	no
XLOC_001423	XLOC_001423	UBXN11	chr1:26608772-26647014	q1	q2	OK	2.66319	2.8494	0.0975031	0.18886	0.74665	1	no
XLOC_001424	XLOC_001424	AIM1L	chr1:26648349-26680621	q1	q2	OK	0.402282	0.333286	-0.271447	-0.419351	0.43815	1	no
XLOC_001425	XLOC_001425	ZNF683	chr1:26688124-26699266	q1	q2	NOTEST	0.00757929	0	-inf	0	1	1	no
XLOC_001426	XLOC_001426	GPN2	chr1:27202389-27216869	q1	q2	OK	15.1442	14.4396	-0.0687326	-0.155906	0.7941	1	no
XLOC_001427	XLOC_001427	GPATCH3	chr1:27216978-27273362	q1	q2	OK	4.57503	4.68561	0.0344528	0.0346673	0.95435	1	no
XLOC_001428	XLOC_001428	NR0B2	chr1:27216978-27273362	q1	q2	NOTEST	0.0191311	0.0349919	0.871101	0	1	1	no
XLOC_001429	XLOC_001429	C1orf172	chr1:27276046-27286925	q1	q2	OK	6.38381	6.37797	-0.00131948	-0.00297654	0.99575	1	no
XLOC_001430	XLOC_001430	FAM46B	chr1:27331510-27339333	q1	q2	OK	1.908	1.2438	-0.617309	-1.31265	0.04975	1	no
XLOC_001431	XLOC_001431	SLC9A1	chr1:27425299-27481621	q1	q2	OK	25.2468	22.3765	-0.174113	-0.547449	0.3599	1	no
XLOC_001432	XLOC_001432	MAP3K6	chr1:27680647-27693625	q1	q2	OK	3.23065	3.3766	0.0637502	0.158343	0.7998	1	no
XLOC_001433	XLOC_001433	FCN3	chr1:27695600-27701315	q1	q2	NOTEST	0.0372866	0.0433982	0.218976	0	1	1	no
XLOC_001434	XLOC_001434	CD164L2	chr1:27705595-27709805	q1	q2	NOTEST	0.11957	0.134237	0.166921	0	1	1	no
XLOC_001435	XLOC_001435	WASF2	chr1:27730642-27816678	q1	q2	OK	27.7706	27.0236	-0.039339	-0.121876	0.8351	1	no
XLOC_001436	XLOC_001436	AHDC1	chr1:27860755-27930442	q1	q2	OK	1.98177	2.60671	0.395442	1.0001	0.12975	1	no
XLOC_001437	XLOC_001437	FGR	chr1:27938800-27961727	q1	q2	NOTEST	0.0036927	0.0170075	2.20342	0	1	1	no
XLOC_001438	XLOC_001438	IFI6	chr1:27992571-27998724	q1	q2	OK	4.81185	4.97705	0.0486994	0.077943	0.90145	1	no
XLOC_001439	XLOC_001439	RPA2	chr1:28218048-28241236	q1	q2	OK	43.0689	42.2703	-0.027002	-0.0736948	0.8973	1	no
XLOC_001440	XLOC_001440	EYA3	chr1:28296854-28415210	q1	q2	OK	4.62946	5.04391	0.123698	0.24736	0.6528	1	no
XLOC_001441	XLOC_001441	PTAFR	chr1:28473676-28520447	q1	q2	OK	2.03755	1.47405	-0.467045	-0.816382	0.1542	1	no
XLOC_001442	XLOC_001442	DNAJC8	chr1:28526671-28559547	q1	q2	OK	74.6259	72.3029	-0.0456225	-0.104583	0.84795	1	no
XLOC_001443	XLOC_001443	SNHG12,SNORA61	chr1:28879528-28908369	q1	q2	OK	14.0698	14.2508	0.0184367	0.0115831	0.9765	1	no
XLOC_001444	XLOC_001444	SNORD99	chr1:28879528-28908369	q1	q2	NOTEST	0	0	0	0	1	1	no
XLOC_001445	XLOC_001445	SNORA44	chr1:28879528-28908369	q1	q2	NOTEST	0	5.50426	inf	0	1	1	no
XLOC_001446	XLOC_001446	SNORA16A	chr1:28879528-28908369	q1	q2	NOTEST	2.18585	2.28131	0.0616656	0	1	1	no
XLOC_001447	XLOC_001447	TAF12	chr1:28929608-28974748	q1	q2	OK	19.8855	18.6693	-0.0910514	-0.249038	0.698	1	no
XLOC_001448	XLOC_001448	TMEM200B	chr1:29213602-29450421	q1	q2	OK	1.32539	0.961643	-0.462847	-0.223435	0.7184	1	no
XLOC_001449	XLOC_001449	SRSF4	chr1:29474249-29508637	q1	q2	OK	17.4553	16.241	-0.104032	-0.267961	0.64055	1	no
XLOC_001450	XLOC_001450	MECR	chr1:29519349-29557454	q1	q2	OK	4.68398	5.15179	0.137338	0.290067	0.5896	1	no
XLOC_001451	XLOC_001451	MATN1	chr1:31184123-31199786	q1	q2	NOTEST	0.0215609	0.0184303	-0.22634	0	1	1	no
XLOC_001452	XLOC_001452	LAPTM5	chr1:31205314-31230683	q1	q2	NOTEST	0.0317539	0.0278656	-0.188451	0	1	1	no
XLOC_001453	XLOC_001453	MIR4420	chr1:31205314-31230683	q1	q2	NOTEST	0	0	0	0	1	1	no
XLOC_001454	XLOC_001454	SDC3	chr1:31342312-31381480	q1	q2	OK	4.23504	4.5828	0.113855	0.28593	0.61355	1	no
XLOC_001455	XLOC_001455	PUM1	chr1:31404352-31538565	q1	q2	OK	19.2825	22.3623	0.213776	0.443653	0.429	1	no
XLOC_001456	XLOC_001456	SNORD103A	chr1:31404352-31538565	q1	q2	NOTEST	0	0	0	0	1	1	no
XLOC_001457	XLOC_001457	SNORD103A	chr1:31404352-31538565	q1	q2	NOTEST	0	0	0	0	1	1	no
XLOC_001458	XLOC_001458	SNORD85	chr1:31404352-31538565	q1	q2	NOTEST	0	0	0	0	1	1	no
XLOC_001459	XLOC_001459	NKAIN1	chr1:31652185-31712734	q1	q2	OK	0.896098	1.18608	0.40447	0.814345	0.1887	1	no
XLOC_001460	XLOC_001460	SNRNP40	chr1:31732414-31769644	q1	q2	OK	22.8697	22.4199	-0.0286539	-0.0720372	0.89695	1	no
XLOC_001461	XLOC_001461	FABP3	chr1:31838099-31845923	q1	q2	OK	0.311746	0.185036	-0.752567	-0.870621	0.1551	1	no
XLOC_001462	XLOC_001462	PEF1	chr1:32095462-32110838	q1	q2	OK	29.0252	28.0192	-0.0508928	-0.138361	0.809	1	no
XLOC_001463	XLOC_001463	COL16A1	chr1:32117847-32169768	q1	q2	NOTEST	0.104914	0.131411	0.324882	0	1	1	no
XLOC_001464	XLOC_001464	BAI2	chr1:32192717-32229648	q1	q2	NOTEST	0.120205	0.123674	0.0410474	0	1	1	no
XLOC_001465	XLOC_001465	MIR4254	chr1:32192717-32229648	q1	q2	NOTEST	0	0	0	0	1	1	no
XLOC_001466	XLOC_001466	SPOCD1	chr1:32256024-32281580	q1	q2	NOTEST	0.277658	0.203736	-0.446605	0	1	1	no
XLOC_001467	XLOC_001467	PTP4A2	chr1:32372021-32403988	q1	q2	OK	63.0952	59.7625	-0.0782903	-0.263223	0.668	1	no
XLOC_001468	XLOC_001468	TMEM234	chr1:32674694-32687926	q1	q2	OK	2.76134	2.76215	0.000419499	0.000732581	0.9991	1	no
XLOC_001469	XLOC_001469	MTMR9LP	chr1:32697260-32707311	q1	q2	NOTEST	0.181693	0.143276	-0.342706	0	1	1	no
XLOC_001470	XLOC_001470	MARCKSL1	chr1:32799429-32801840	q1	q2	OK	145.829	152.77	0.0670816	0.21604	0.7205	1	no
XLOC_001471	XLOC_001471	FAM229A	chr1:32819070-32830445	q1	q2	NOTEST	0.103332	0.161906	0.647874	0	1	1	no
XLOC_001472	XLOC_001472	BSDC1	chr1:32830704-32860076	q1	q2	OK	22.9428	21.5426	-0.0908536	-0.247791	0.6481	1	no
XLOC_001473	XLOC_001473	ZBTB8OS	chr1:33086297-33116574	q1	q2	OK	23.668	21.5008	-0.138549	-0.28668	0.5909	1	no
XLOC_001474	XLOC_001474	SYNC	chr1:33116748-33190709	q1	q2	OK	6.98074	6.15307	-0.182074	-0.226193	0.67885	1	no
XLOC_001475	XLOC_001475	YARS	chr1:33240839-33324480	q1	q2	OK	48.8295	50.0596	0.0358949	0.0966126	0.8706	1	no
XLOC_001476	XLOC_001476	FNDC5	chr1:33327868-33338082	q1	q2	NOTEST	0.125501	0.182387	0.539309	0	1	1	no
XLOC_001477	XLOC_001477	TMEM54	chr1:33352097-33366953	q1	q2	OK	26.759	29.9888	0.164398	0.437659	0.4905	1	no
XLOC_001478	XLOC_001478	RNF19B	chr1:33399655-33430286	q1	q2	OK	9.12785	8.43801	-0.113372	-0.283465	0.62435	1	no
XLOC_001479	XLOC_001479	AK2	chr1:33473540-33502512	q1	q2	OK	53.3152	61.8903	0.215167	0.399547	0.4728	1	no
XLOC_001480	XLOC_001480	TRIM62	chr1:33607316-33647671	q1	q2	OK	5.12683	4.62529	-0.148524	-0.371713	0.53375	1	no
XLOC_001481	XLOC_001481	PHC2	chr1:33789223-33841194	q1	q2	OK	14.1251	13.5183	-0.0633569	-0.163246	0.77575	1	no
XLOC_001482	XLOC_001482	CSMD2	chr1:33979608-34631443	q1	q2	NOTEST	0	0	0	0	1	1	no
XLOC_001483	XLOC_001483	SMIM12	chr1:35315962-35330738	q1	q2	OK	4.60085	5.52475	0.264008	0.697346	0.2409	1	no
XLOC_001484	XLOC_001484	DLGAP3	chr1:35330859-35391002	q1	q2	NOTEST	0.131937	0.168761	0.355138	0	1	1	no
XLOC_001485	XLOC_001485	LOC653160	chr1:35440218-35445674	q1	q2	OK	0.441534	0.339492	-0.37915	-0.634287	0.2953	1	no
XLOC_001486	XLOC_001486	ZMYM6,ZMYM6NB	chr1:35445876-35497680	q1	q2	OK	13.5576	12.7916	-0.0839027	-0.191959	0.76605	1	no
XLOC_001487	XLOC_001487	SFPQ	chr1:35641992-35658778	q1	q2	OK	151.211	153.68	0.0233672	0.0552732	0.9259	1	no
XLOC_001488	XLOC_001488	KIAA0319L	chr1:35899089-36023237	q1	q2	OK	17.9968	17.9585	-0.00307804	-0.00688737	0.99025	1	no
XLOC_001489	XLOC_001489	PSMB2	chr1:36065142-36107764	q1	q2	OK	25.4753	25.4942	0.00107398	0.00343401	0.99595	1	no
XLOC_001490	XLOC_001490	C1orf216	chr1:36179476-36184790	q1	q2	OK	5.81759	5.86957	0.012833	0.0304925	0.9574	1	no
XLOC_001491	XLOC_001491	CLSPN	chr1:36186344-36235583	q1	q2	OK	10.6419	10.8724	0.0309093	0.0744917	0.88675	1	no
XLOC_001492	XLOC_001492	COL8A2	chr1:36560843-36565850	q1	q2	NOTEST	0.00205898	0.00420449	1.03	0	1	1	no
XLOC_001493	XLOC_001493	TRAPPC3	chr1:36602169-36621654	q1	q2	OK	37.9867	35.1708	-0.111116	-0.294543	0.60685	1	no
XLOC_001494	XLOC_001494	EVA1B	chr1:36787631-36789755	q1	q2	OK	0.73552	0.709647	-0.0516632	-0.0977853	0.9006	1	no
XLOC_001495	XLOC_001495	STK40	chr1:36805221-36851485	q1	q2	OK	13.9265	15.2477	0.130761	0.272664	0.6383	1	no
XLOC_001496	XLOC_001496	LSM10	chr1:36859019-36863493	q1	q2	OK	18.4621	18.5044	0.00329967	0.0071749	0.9905	1	no
XLOC_001497	XLOC_001497	OSCP1	chr1:36883506-36916086	q1	q2	OK	3.20718	2.89911	-0.145692	-0.248917	0.6437	1	no
XLOC_001498	XLOC_001498	MRPS15	chr1:36921361-36930040	q1	q2	OK	87.8425	79.543	-0.143184	-0.344385	0.53435	1	no
XLOC_001499	XLOC_001499	CSF3R	chr1:36931643-36948915	q1	q2	NOTEST	0.051002	0.0492909	-0.0492335	0	1	1	no
XLOC_001500	XLOC_001500	GRIK3	chr1:37261127-37499844	q1	q2	NOTEST	0.035887	0.0588762	0.714224	0	1	1	no
XLOC_001501	XLOC_001501	LOC728431	chr1:37920473-37940044	q1	q2	OK	2.00792	1.89217	-0.0856663	-0.155429	0.79	1	no
XLOC_001502	XLOC_001502	ZC3H12A	chr1:37940118-37950035	q1	q2	OK	0.540311	0.620978	0.200752	0.182991	0.7422	1	no
XLOC_001503	XLOC_001503	MEAF6	chr1:37955560-37980420	q1	q2	OK	12.6744	11.839	-0.0983655	-0.288771	0.6307	1	no
XLOC_001504	XLOC_001504	MIR5581	chr1:37955560-37980420	q1	q2	NOTEST	0	0	0	0	1	1	no
XLOC_001505	XLOC_001505	SNIP1	chr1:37985194-38019945	q1	q2	OK	9.53975	8.25158	-0.209281	-0.456074	0.4208	1	no
XLOC_001506	XLOC_001506	GNL2	chr1:38022519-38061586	q1	q2	OK	32.7203	35.3915	0.113215	0.262733	0.621	1	no
XLOC_001507	XLOC_001507	RSPO1	chr1:38076950-38100595	q1	q2	NOTEST	0	0	0	0	1	1	no
XLOC_001508	XLOC_001508	C1orf109	chr1:38147241-38157915	q1	q2	OK	8.54257	12.0117	0.491702	1.21214	0.0379	1	no
XLOC_001509	XLOC_001509	EPHA10	chr1:38180279-38230824	q1	q2	OK	1.82914	2.04269	0.159304	0.351971	0.5553	1	no
XLOC_001510	XLOC_001510	YRDC	chr1:38259773-38275126	q1	q2	OK	16.4733	20.127	0.288999	0.578996	0.397	1	no
XLOC_001511	XLOC_001511	MTF1	chr1:38275238-38325855	q1	q2	OK	5.52139	5.79762	0.0704296	0.192491	0.7325	1	no
XLOC_001512	XLOC_001512	INPP5B	chr1:38326020-38412729	q1	q2	OK	4.15184	4.13882	-0.00453239	-0.00983428	0.98625	1	no
XLOC_001513	XLOC_001513	SF3A3	chr1:38422651-38455761	q1	q2	OK	32.6768	34.521	0.0792078	0.234898	0.6825	1	no
XLOC_001514	XLOC_001514	FHL3	chr1:38462402-38471371	q1	q2	OK	1.28244	1.33106	0.0536771	0.0975929	0.87055	1	no
XLOC_001515	XLOC_001515	POU3F1	chr1:38509522-38512450	q1	q2	NOTEST	0.00406209	0	-inf	0	1	1	no
XLOC_001516	XLOC_001516	LOC339442	chr1:38674705-38680439	q1	q2	NOTEST	0	0	0	0	1	1	no
XLOC_001517	XLOC_001517	RRAGC	chr1:39303868-39325495	q1	q2	OK	23.5202	20.5919	-0.191822	-0.528934	0.35335	1	no
XLOC_001518	XLOC_001518	GJA9,MYCBP	chr1:39328161-39347298	q1	q2	OK	18.5413	18.8425	0.0232484	0.0701922	0.9131	1	no
XLOC_001519	XLOC_001519	RHBDL2	chr1:39351478-39407456	q1	q2	OK	0.302851	0.281763	-0.104122	-0.142752	0.8061	1	no
XLOC_001520	XLOC_001520	PPIEL	chr1:39957317-40025370	q1	q2	NOTEST	0.152523	0.141474	-0.10849	0	1	1	no
XLOC_001521	XLOC_001521	PABPC4	chr1:40026482-40042521	q1	q2	OK	69.1092	68.2094	-0.0189081	-0.0509946	0.92995	1	no
XLOC_001522	XLOC_001522	SNORA55	chr1:40026482-40042521	q1	q2	NOTEST	0	0	0	0	1	1	no
XLOC_001523	XLOC_001523	HEYL	chr1:40089102-40105348	q1	q2	OK	0.384555	0.297319	-0.371181	-0.613456	0.2953	1	no
XLOC_001524	XLOC_001524	NT5C1A	chr1:40124792-40137710	q1	q2	NOTEST	0	0	0	0	1	1	no
XLOC_001525	XLOC_001525	HPCAL4	chr1:40144644-40157089	q1	q2	NOTEST	0.0131896	0.0231861	0.813867	0	1	1	no
XLOC_001526	XLOC_001526	BMP8B	chr1:40204516-40254533	q1	q2	OK	2.0814	2.20524	0.0833813	0.120083	0.84175	1	no
XLOC_001527	XLOC_001527	OXCT2	chr1:40204516-40254533	q1	q2	NOTEST	0.158526	0.212989	0.426066	0	1	1	no
XLOC_001528	XLOC_001528	TRIT1	chr1:40306705-40349177	q1	q2	OK	8.37988	8.35875	-0.00364285	-0.00799877	0.98785	1	no
XLOC_001529	XLOC_001529	MYCL1	chr1:40361095-40367687	q1	q2	OK	4.61377	3.31139	-0.478509	-1.1285	0.056	1	no
XLOC_001530	XLOC_001530	PPT1	chr1:40538381-40563142	q1	q2	OK	158.371	153.853	-0.0417501	-0.131507	0.81455	1	no
XLOC_001531	XLOC_001531	COL9A2	chr1:40765832-40782939	q1	q2	OK	2.57013	2.31771	-0.149138	-0.27919	0.6165	1	no
XLOC_001532	XLOC_001532	RIMS3	chr1:41086350-41135179	q1	q2	OK	1.39467	1.31143	-0.0887744	-0.196372	0.7311	1	no
XLOC_001533	XLOC_001533	LOC100130557	chr1:41154751-41237275	q1	q2	OK	0.50033	0.341577	-0.550668	-0.279144	0.6538	1	no
XLOC_001534	XLOC_001534	CITED4	chr1:41326727-41328018	q1	q2	OK	5.7129	7.5154	0.395628	1.45417	0.1848	1	no
XLOC_001535	XLOC_001535	SLFNL1	chr1:41480261-41707815	q1	q2	NOTEST	0.0597048	0.122038	1.03141	0	1	1	no
XLOC_001536	XLOC_001536	SCMH1	chr1:41480261-41707815	q1	q2	OK	5.8476	5.82837	-0.00475029	-0.0105619	0.98625	1	no
XLOC_001537	XLOC_001537	EDN2	chr1:41944445-41951715	q1	q2	OK	0.613315	0.526664	-0.219744	-0.308815	0.58935	1	no
XLOC_001538	XLOC_001538	HIVEP3	chr1:41972035-42501596	q1	q2	OK	4.71579	5.34796	0.18149	0.320379	0.56435	1	no
XLOC_001539	XLOC_001539	GUCA2A	chr1:42628361-42630395	q1	q2	NOTEST	0.0385933	0.144595	1.9056	0	1	1	no
XLOC_001540	XLOC_001540	FOXJ3	chr1:42642209-42801621	q1	q2	OK	13.7295	14.3373	0.0625002	0.180532	0.7583	1	no
XLOC_001541	XLOC_001541	ZMYND12	chr1:42896000-42922061	q1	q2	OK	0.410446	0.351072	-0.225423	-0.295829	0.5747	1	no
XLOC_001542	XLOC_001542	CLDN19	chr1:43198763-43205925	q1	q2	NOTEST	0	0.00340188	inf	0	1	1	no
XLOC_001543	XLOC_001543	LEPRE1	chr1:43212005-43232755	q1	q2	OK	2.26793	2.22713	-0.0261927	-0.0522302	0.92415	1	no
XLOC_001544	XLOC_001544	CCDC23	chr1:43272722-43310698	q1	q2	OK	6.27265	5.72414	-0.132015	-0.184124	0.7866	1	no
XLOC_001545	XLOC_001545	SLC2A1	chr1:43374942-43449029	q1	q2	OK	28.8453	46.4712	0.688002	2.18263	0.00085	0.16405	no
XLOC_001546	XLOC_001546	EBNA1BP2	chr1:43629844-43720029	q1	q2	OK	56.7514	57.0624	0.00788416	0.0242478	0.97005	1	no
XLOC_001547	XLOC_001547	C1orf210	chr1:43747556-43751288	q1	q2	OK	5.24334	4.67624	-0.165137	-0.365272	0.54755	1	no
XLOC_001548	XLOC_001548	ELOVL1,MED8	chr1:43829067-43855490	q1	q2	OK	84.1328	79.8232	-0.0758604	-0.252275	0.69065	1	no
XLOC_001549	XLOC_001549	HYI	chr1:43855555-43920690	q1	q2	OK	3.57234	3.66937	0.0386633	0.038264	0.94915	1	no
XLOC_001550	XLOC_001550	KDM4A-AS1	chr1:44115790-44173012	q1	q2	OK	0.525461	0.658508	0.325617	0.0929979	0.87675	1	no
XLOC_001551	XLOC_001551	-	chr1:44403128-44412079	q1	q2	OK	0.577926	0.797396	0.46441	0.530634	0.3229	1	no
XLOC_001552	XLOC_001552	SLC6A9	chr1:44457279-44506370	q1	q2	OK	4.46217	5.13616	0.202946	0.450587	0.4949	1	no
XLOC_001553	XLOC_001553	ERI3	chr1:44686725-44820970	q1	q2	OK	28.7808	29.1201	0.0169089	0.0445157	0.93695	1	no
XLOC_001554	XLOC_001554	TMEM53	chr1:45119500-45140099	q1	q2	OK	2.48416	2.51169	0.0158982	0.037308	0.9611	1	no
XLOC_001555	XLOC_001555	BEST4	chr1:45249256-45253426	q1	q2	NOTEST	0.07774	0.105351	0.43848	0	1	1	no
XLOC_001556	XLOC_001556	TCTEX1D4	chr1:45266035-45272957	q1	q2	NOTEST	0.119063	0.0770134	-0.628545	0	1	1	no
XLOC_001557	XLOC_001557	PTCH2	chr1:45285515-45308616	q1	q2	NOTEST	0.0159322	0.0249988	0.649914	0	1	1	no
XLOC_001558	XLOC_001558	EIF2B3	chr1:45316193-45452394	q1	q2	OK	15.5474	16.449	0.0813202	0.197143	0.71335	1	no
XLOC_001559	XLOC_001559	HECTD3	chr1:45468219-45477027	q1	q2	OK	19.1394	19.5554	0.0310222	0.0892343	0.8736	1	no
XLOC_001560	XLOC_001560	ZSWIM5	chr1:45481942-45672250	q1	q2	OK	3.04603	2.94795	-0.0472167	-0.115428	0.84005	1	no
XLOC_001561	XLOC_001561	MUTYH	chr1:45794913-45956840	q1	q2	OK	3.79687	3.37423	-0.170251	-0.194593	0.76235	1	no
XLOC_001562	XLOC_001562	TESK2	chr1:45794913-45956840	q1	q2	OK	3.45861	3.0953	-0.160114	-0.209419	0.71575	1	no
XLOC_001563	XLOC_001563	CCDC163P	chr1:45959597-45965751	q1	q2	OK	1.66932	1.56141	-0.0964034	-0.186914	0.7533	1	no
XLOC_001564	XLOC_001564	PRDX1	chr1:45965855-45988562	q1	q2	OK	1044.03	972.045	-0.103069	-0.335474	0.56435	1	no
XLOC_001565	XLOC_001565	CCDC17	chr1:46085715-46090102	q1	q2	NOTEST	0.292955	0.274832	-0.0921311	0	1	1	no
XLOC_001566	XLOC_001566	GPBP1L1	chr1:46092975-46152787	q1	q2	OK	33.9983	32.8885	-0.0478785	-0.140361	0.80775	1	no
XLOC_001567	XLOC_001567	RPS15AP10	chr1:46092975-46152787	q1	q2	NOTEST	0.0906915	0.110507	0.285096	0	1	1	no
XLOC_001568	XLOC_001568	IPP	chr1:46153846-46216485	q1	q2	OK	8.07681	7.34091	-0.137826	-0.232227	0.68115	1	no
XLOC_001569	XLOC_001569	PIK3R3	chr1:46505811-46598708	q1	q2	OK	49.1755	38.5115	-0.352649	-1.08662	0.0536	1	no
XLOC_001570	XLOC_001570	POMGNT1	chr1:46654352-46686928	q1	q2	OK	21.0692	20.9234	-0.0100177	-0.0281149	0.9603	1	no
XLOC_001571	XLOC_001571	LRRC41	chr1:46713366-46769038	q1	q2	OK	25.3793	25.2956	-0.00476403	-0.0108099	0.9865	1	no
XLOC_001572	XLOC_001572	KNCN	chr1:47004367-47069966	q1	q2	NOTEST	0	0	0	0	1	1	no
XLOC_001573	XLOC_001573	MKNK1	chr1:47004367-47069966	q1	q2	OK	11.8461	11.4024	-0.0550703	-0.14291	0.8038	1	no
XLOC_001574	XLOC_001574	MOB3C	chr1:47073386-47082563	q1	q2	OK	5.6662	4.64613	-0.286352	-0.631394	0.2407	1	no
XLOC_001575	XLOC_001575	ATPAF1,EFCAB14	chr1:47098431-47184736	q1	q2	OK	80.7773	77.7382	-0.0553263	-0.154751	0.79505	1	no
XLOC_001576	XLOC_001576	CYP4Z2P	chr1:47308766-47366147	q1	q2	NOTEST	0.117447	0.0506217	-1.21418	0	1	1	no
XLOC_001577	XLOC_001577	CYP4A11	chr1:47394845-47407156	q1	q2	NOTEST	0	0	0	0	1	1	no
XLOC_001578	XLOC_001578	-	chr1:47643799-47644695	q1	q2	NOTEST	0.348008	0.346188	-0.00756124	0	1	1	no
XLOC_001579	XLOC_001579	PDZK1IP1	chr1:47649260-47655771	q1	q2	NOTEST	0	0	0	0	1	1	no
XLOC_001580	XLOC_001580	TAL1	chr1:47681962-47695443	q1	q2	NOTEST	0	0	0	0	1	1	no
XLOC_001581	XLOC_001581	STIL	chr1:47715810-47779824	q1	q2	OK	15.0277	13.8983	-0.112717	-0.312826	0.5759	1	no
XLOC_001582	XLOC_001582	-	chr1:47779882-47780660	q1	q2	OK	1.4728	0.860377	-0.775517	-0.887457	0.16515	1	no
XLOC_001583	XLOC_001583	FOXD2-AS1	chr1:47846421-47906365	q1	q2	OK	0.750082	0.810533	0.111824	0.122271	0.8474	1	no
XLOC_001584	XLOC_001584	FOXD2-AS1	chr1:47846421-47906365	q1	q2	NOTEST	0.29194	0.259757	-0.16851	0	1	1	no
XLOC_001585	XLOC_001585	TRABD2B	chr1:48226199-48462562	q1	q2	NOTEST	0.0281808	0.0350208	0.313497	0	1	1	no
XLOC_001586	XLOC_001586	SKINTL	chr1:48567386-48648100	q1	q2	NOTEST	0	0	0	0	1	1	no
XLOC_001587	XLOC_001587	SPATA6	chr1:48761043-48937876	q1	q2	OK	0.310076	0.247121	-0.327404	-0.535189	0.33675	1	no
XLOC_001588	XLOC_001588	AGBL4	chr1:48998526-50489626	q1	q2	NOTEST	0.00485174	0.00593828	0.291543	0	1	1	no
XLOC_001589	XLOC_001589	BEND5	chr1:48998526-50489626	q1	q2	NOTEST	0	0	0	0	1	1	no
XLOC_001590	XLOC_001590	DMRTA2	chr1:50883222-50889119	q1	q2	NOTEST	0	0	0	0	1	1	no
XLOC_001591	XLOC_001591	FAF1	chr1:50906934-51425936	q1	q2	OK	28.672	27.6764	-0.0509856	-0.133783	0.80705	1	no
XLOC_001592	XLOC_001592	-	chr1:51740331-51743992	q1	q2	OK	0.425467	0.529583	0.315807	0.517992	0.34535	1	no
XLOC_001593	XLOC_001593	TTC39A	chr1:51752929-51815010	q1	q2	OK	50.4895	51.3936	0.025605	0.0774783	0.89235	1	no
XLOC_001594	XLOC_001594	EPS15	chr1:51819934-52035712	q1	q2	OK	36.8414	38.1	0.0484618	0.129182	0.82665	1	no
XLOC_001595	XLOC_001595	-	chr1:51819934-52035712	q1	q2	OK	0.770932	0.420498	-0.874505	-0.188243	0.78265	1	no
XLOC_001596	XLOC_001596	NRD1	chr1:52039668-52344609	q1	q2	OK	68.5807	65.8217	-0.0592378	-0.133384	0.80285	1	no
XLOC_001597	XLOC_001597	RAB3B	chr1:52373627-52456436	q1	q2	OK	1.21161	1.47495	0.283749	0.633166	0.2487	1	no
XLOC_001598	XLOC_001598	KTI12,TXNDC12	chr1:52485803-52556388	q1	q2	OK	47.5971	47.2568	-0.0103537	-0.0210632	0.97415	1	no
XLOC_001599	XLOC_001599	CC2D1B	chr1:52815333-52831877	q1	q2	OK	7.43295	6.92002	-0.103159	-0.270836	0.6264	1	no
XLOC_001600	XLOC_001600	ORC1	chr1:52838500-52870143	q1	q2	OK	10.3578	10.1266	-0.0325727	-0.0814354	0.8795	1	no
XLOC_001601	XLOC_001601	ZCCHC11	chr1:52870218-53018762	q1	q2	OK	1.90821	1.97725	0.0512775	0.0518763	0.9241	1	no
XLOC_001602	XLOC_001602	SELRC1	chr1:53150077-53164038	q1	q2	OK	23.8387	32.0614	0.427531	1.13237	0.03845	1	no
XLOC_001603	XLOC_001603	ECHDC2	chr1:53361581-53387446	q1	q2	OK	20.4854	18.4175	-0.153521	-0.361166	0.5177	1	no
XLOC_001604	XLOC_001604	SLC1A7	chr1:53552854-53608289	q1	q2	NOTEST	0.00759167	0	-inf	0	1	1	no
XLOC_001605	XLOC_001605	C1orf123	chr1:53662100-53686289	q1	q2	OK	27.0308	24.0078	-0.171101	-0.2278	0.6756	1	no
XLOC_001606	XLOC_001606	MAGOH	chr1:53692563-53793821	q1	q2	OK	46.0701	48.6228	0.0778021	0.126236	0.8571	1	no
XLOC_001607	XLOC_001607	LRP8	chr1:53692563-53793821	q1	q2	OK	16.5999	20.6852	0.317423	0.590371	0.27535	1	no
XLOC_001608	XLOC_001608	SLC25A3P1	chr1:53904042-53905693	q1	q2	NOTEST	0	0	0	0	1	1	no
XLOC_001609	XLOC_001609	GLIS1	chr1:53971905-54199877	q1	q2	NOTEST	0.00370572	0	-inf	0	1	1	no
XLOC_001610	XLOC_001610	TMEM48	chr1:54231133-54304225	q1	q2	OK	23.3785	25.5955	0.130706	0.364457	0.53415	1	no
XLOC_001611	XLOC_001611	YIPF1	chr1:54317391-54355487	q1	q2	OK	16.5275	15.4361	-0.0985597	-0.24609	0.6573	1	no
XLOC_001612	XLOC_001612	HSPB11	chr1:54387233-54411976	q1	q2	OK	42.6564	39.9109	-0.0959778	-0.224606	0.6841	1	no
XLOC_001613	XLOC_001613	LDLRAD1	chr1:54472970-54483859	q1	q2	OK	0.211688	0.273952	0.371984	0.464802	0.3543	1	no
XLOC_001614	XLOC_001614	TMEM59	chr1:54496261-54571706	q1	q2	OK	82.5275	78.6476	-0.0694726	-0.222858	0.73685	1	no
XLOC_001615	XLOC_001615	CDCP2	chr1:54604667-54618679	q1	q2	NOTEST	0	0.00558481	inf	0	1	1	no
XLOC_001616	XLOC_001616	CYB5RL	chr1:54635048-54665746	q1	q2	OK	2.72425	2.93191	0.105983	0.234535	0.68005	1	no
XLOC_001617	XLOC_001617	SSBP3	chr1:54684116-54872092	q1	q2	OK	12.8777	11.9575	-0.106959	-0.255499	0.6645	1	no
XLOC_001618	XLOC_001618	FAM151A	chr1:55008083-55100623	q1	q2	OK	0.955322	0.890472	-0.101418	-0.0888335	0.88035	1	no
XLOC_001619	XLOC_001619	PARS2	chr1:55221073-55230226	q1	q2	OK	4.62552	5.022	0.118649	0.26961	0.64675	1	no
XLOC_001620	XLOC_001620	TTC22	chr1:55245452-55266941	q1	q2	NOTEST	0.105901	0.141588	0.418986	0	1	1	no
XLOC_001621	XLOC_001621	DHCR24	chr1:55315299-55352921	q1	q2	OK	236.377	228.405	-0.0494961	-0.159299	0.78565	1	no
XLOC_001622	XLOC_001622	USP24	chr1:55532031-55681039	q1	q2	OK	11.2064	11.9371	0.0911252	0.266797	0.6413	1	no
XLOC_001623	XLOC_001623	PPAP2B	chr1:56960418-57045257	q1	q2	OK	7.45259	5.89317	-0.338697	-0.808741	0.16215	1	no
XLOC_001624	XLOC_001624	C1orf168	chr1:57184476-57285369	q1	q2	NOTEST	0	0.00473694	inf	0	1	1	no
XLOC_001625	XLOC_001625	C8B	chr1:57394882-57431688	q1	q2	NOTEST	0	0	0	0	1	1	no
XLOC_001626	XLOC_001626	DAB1	chr1:57463578-58716211	q1	q2	NOTEST	0	0	0	0	1	1	no
XLOC_001627	XLOC_001627	OMA1	chr1:58946390-59012446	q1	q2	OK	13.108	13.0144	-0.0103355	-0.0249235	0.9652	1	no
XLOC_001628	XLOC_001628	TACSTD2	chr1:59041094-59043166	q1	q2	OK	161.212	151.07	-0.0937453	-0.365968	0.59805	1	no
XLOC_001629	XLOC_001629	MYSM1	chr1:59120410-59165747	q1	q2	OK	4.74708	5.13848	0.114303	0.306664	0.5876	1	no
XLOC_001630	XLOC_001630	JUN	chr1:59246462-59249785	q1	q2	OK	19.8266	21.8656	0.141221	0.476021	0.4837	1	no
XLOC_001631	XLOC_001631	HSD52	chr1:59597607-59612479	q1	q2	NOTEST	0	0.0105326	inf	0	1	1	no
XLOC_001632	XLOC_001632	MIR4711	chr1:59762494-60228402	q1	q2	NOTEST	0	0	0	0	1	1	no
XLOC_001633	XLOC_001633	CYP2J2	chr1:60358962-60392472	q1	q2	OK	5.73632	5.15132	-0.155183	-0.332066	0.5464	1	no
XLOC_001634	XLOC_001634	C1orf87	chr1:60456065-60539442	q1	q2	NOTEST	0	0.00492898	inf	0	1	1	no
XLOC_001635	XLOC_001635	TM2D1	chr1:62139532-62191095	q1	q2	OK	17.2647	14.4809	-0.25368	-0.461708	0.4512	1	no
XLOC_001636	XLOC_001636	KANK4	chr1:62701836-62785083	q1	q2	NOTEST	0.0013397	0.00188226	0.490555	0	1	1	no
XLOC_001637	XLOC_001637	DOCK7	chr1:62920396-63154039	q1	q2	OK	12.6235	12.8993	0.0311887	0.0884156	0.87765	1	no
XLOC_001638	XLOC_001638	LINC00466	chr1:63624753-63782901	q1	q2	NOTEST	0	0	0	0	1	1	no
XLOC_001639	XLOC_001639	ITGB3BP	chr1:63906440-63988944	q1	q2	OK	11.2931	11.2183	-0.00958449	-0.0205698	0.9706	1	no
XLOC_001640	XLOC_001640	JAK1	chr1:65210777-65432187	q1	q2	OK	55.4308	59.3703	0.0990547	0.289779	0.5918	1	no
XLOC_001641	XLOC_001641	MIR3671	chr1:65523437-65523525	q1	q2	NOTEST	0	0	0	0	1	1	no
XLOC_001642	XLOC_001642	MIR101-1	chr1:65524116-65524191	q1	q2	NOTEST	0	0	0	0	1	1	no
XLOC_001643	XLOC_001643	INSL5	chr1:67263423-67266942	q1	q2	NOTEST	0	0	0	0	1	1	no
XLOC_001644	XLOC_001644	WDR78	chr1:67278571-67390570	q1	q2	OK	0.547282	0.411369	-0.411853	-0.554325	0.297	1	no
XLOC_001645	XLOC_001645	SLC35D1	chr1:67464924-67520080	q1	q2	OK	7.34148	7.3298	-0.00229578	-0.00659561	0.99145	1	no
XLOC_001646	XLOC_001646	C1orf141	chr1:67557858-67600654	q1	q2	NOTEST	0	0	0	0	1	1	no
XLOC_001647	XLOC_001647	SERBP1	chr1:67873492-67896193	q1	q2	OK	124.172	143.553	0.209249	0.417267	0.4464	1	no
XLOC_001648	XLOC_001648	GNG12	chr1:68167148-68698284	q1	q2	OK	22.0418	22.0031	-0.00253442	-0.00810425	0.99065	1	no
XLOC_001649	XLOC_001649	DIRAS3	chr1:68167148-68698284	q1	q2	NOTEST	0	0	0	0	1	1	no
XLOC_001650	XLOC_001650	WLS	chr1:68167148-68698284	q1	q2	OK	1.58908	1.2892	-0.301717	-0.151018	0.78965	1	no
XLOC_001651	XLOC_001651	MIR1262	chr1:68167148-68698284	q1	q2	NOTEST	0	0	0	0	1	1	no
XLOC_001652	XLOC_001652	RPE65	chr1:68894506-68915642	q1	q2	NOTEST	0	0	0	0	1	1	no
XLOC_001653	XLOC_001653	DEPDC1	chr1:68939834-69004071	q1	q2	OK	13.9937	13.5268	-0.0489566	-0.102837	0.87155	1	no
XLOC_001654	XLOC_001654	LRRC40	chr1:70610484-70671361	q1	q2	OK	8.72769	8.80059	0.012001	0.0271001	0.96115	1	no
XLOC_001655	XLOC_001655	ANKRD13C	chr1:70724684-70833705	q1	q2	OK	5.15376	5.47918	0.088337	0.220441	0.71745	1	no
XLOC_001656	XLOC_001656	PTGER3	chr1:71318035-71546972	q1	q2	NOTEST	0.113125	0.124452	0.137679	0	1	1	no
XLOC_001657	XLOC_001657	ZRANB2	chr1:71318035-71546972	q1	q2	OK	15.731	15.0552	-0.0633574	-0.172592	0.7642	1	no
XLOC_001658	XLOC_001658	MIR186	chr1:71318035-71546972	q1	q2	NOTEST	0	0	0	0	1	1	no
XLOC_001659	XLOC_001659	NEGR1	chr1:71868624-72748277	q1	q2	NOTEST	0.0150518	0.0207295	0.461743	0	1	1	no
XLOC_001660	XLOC_001660	NEGR1-IT1	chr1:71868624-72748277	q1	q2	NOTEST	0	0	0	0	1	1	no
XLOC_001661	XLOC_001661	LRRIQ3	chr1:74491701-74663871	q1	q2	NOTEST	0.0333151	0.0208496	-0.676155	0	1	1	no
XLOC_001662	XLOC_001662	C1orf173	chr1:75033794-75139422	q1	q2	NOTEST	0	0	0	0	1	1	no
XLOC_001663	XLOC_001663	CRYZ	chr1:75171171-75232360	q1	q2	OK	11.9865	11.8383	-0.0179502	-0.038756	0.9528	1	no
XLOC_001664	XLOC_001664	SLC44A5	chr1:75667815-76076799	q1	q2	NOTEST	0.108195	0.0719753	-0.588059	0	1	1	no
XLOC_001665	XLOC_001665	ASB17	chr1:76384557-76398116	q1	q2	NOTEST	0	0	0	0	1	1	no
XLOC_001666	XLOC_001666	PIGK	chr1:77554666-77685132	q1	q2	OK	12.0592	12.6494	0.0689413	0.134936	0.81085	1	no
XLOC_001667	XLOC_001667	ZZZ3	chr1:78030189-78149068	q1	q2	OK	18.5972	20.2448	0.122471	0.340295	0.5284	1	no
XLOC_001668	XLOC_001668	USP33	chr1:78161673-78225564	q1	q2	OK	16.903	16.9965	0.00795583	0.021236	0.97015	1	no
XLOC_001669	XLOC_001669	FUBP1	chr1:78413590-78483656	q1	q2	OK	54.2886	57.0477	0.0715177	0.222058	0.70875	1	no
XLOC_001670	XLOC_001670	ELTD1	chr1:79355448-79472495	q1	q2	NOTEST	0	0	0	0	1	1	no
XLOC_001671	XLOC_001671	MIR548AP	chr1:84259597-84464833	q1	q2	NOTEST	0	0	0	0	1	1	no
XLOC_001672	XLOC_001672	TTLL7	chr1:84259597-84464833	q1	q2	OK	3.0802	2.99819	-0.0389332	-0.0806917	0.87845	1	no
XLOC_001673	XLOC_001673	UOX	chr1:84830640-84863576	q1	q2	NOTEST	0.00907201	0.0059166	-0.616653	0	1	1	no
XLOC_001674	XLOC_001674	GNG5	chr1:84944919-84972262	q1	q2	OK	209.117	182.478	-0.196587	-0.402737	0.497	1	no
XLOC_001675	XLOC_001675	CTBS	chr1:85018803-85040163	q1	q2	OK	5.30872	5.82276	0.133338	0.224123	0.7062	1	no
XLOC_001676	XLOC_001676	C1orf180	chr1:85093912-85100703	q1	q2	NOTEST	0.0208598	0.0208443	-0.00107705	0	1	1	no
XLOC_001677	XLOC_001677	SSX2IP	chr1:85109389-85156240	q1	q2	OK	8.46273	8.38196	-0.0138358	-0.0381696	0.94645	1	no
XLOC_001678	XLOC_001678	LPAR3	chr1:85279085-85358896	q1	q2	NOTEST	0.0185156	0.0263062	0.506665	0	1	1	no
XLOC_001679	XLOC_001679	MCOLN2	chr1:85391265-85462796	q1	q2	OK	1.81499	2.07201	0.191068	0.397615	0.4883	1	no
XLOC_001680	XLOC_001680	MCOLN3	chr1:85483630-85514223	q1	q2	OK	3.52365	3.1201	-0.175479	-0.372745	0.51015	1	no
XLOC_001681	XLOC_001681	SYDE2	chr1:85618172-85666728	q1	q2	OK	14.3381	13.7096	-0.0646682	-0.151671	0.7923	1	no
XLOC_001682	XLOC_001682	C1orf52	chr1:85715636-85725355	q1	q2	OK	8.0308	8.92423	0.152185	0.198574	0.7367	1	no
XLOC_001683	XLOC_001683	BCL10	chr1:85731459-85743771	q1	q2	OK	10.0214	9.66646	-0.0520194	-0.147363	0.8172	1	no
XLOC_001684	XLOC_001684	DDAH1	chr1:85784167-86044046	q1	q2	OK	23.3015	23.3446	0.00266405	0.00790329	0.9888	1	no
XLOC_001685	XLOC_001685	ZNHIT6	chr1:86114352-86174116	q1	q2	OK	2.7974	3.83051	0.45345	1.10702	0.05185	1	no
XLOC_001686	XLOC_001686	COL24A1	chr1:86194915-86622121	q1	q2	NOTEST	0.0834168	0.0634616	-0.394452	0	1	1	no
XLOC_001687	XLOC_001687	ODF2L	chr1:86812506-86862025	q1	q2	OK	1.59043	1.46598	-0.117552	-0.23341	0.66595	1	no
XLOC_001688	XLOC_001688	SEP15	chr1:87328127-87380107	q1	q2	OK	51.5754	51.4273	-0.00415081	-0.0124811	0.982	1	no
XLOC_001689	XLOC_001689	LOC100505768	chr1:87819209-87837338	q1	q2	NOTEST	0	0	0	0	1	1	no
XLOC_001690	XLOC_001690	GTF2B	chr1:89318320-89357758	q1	q2	OK	14.2467	13.4079	-0.0875489	-0.21336	0.7029	1	no
XLOC_001691	XLOC_001691	CCBL2,RBMXL1	chr1:89401455-89458643	q1	q2	OK	12.6944	11.692	-0.118674	-0.296832	0.6171	1	no
XLOC_001692	XLOC_001692	GBP3	chr1:89472359-89488549	q1	q2	NOTEST	0.170152	0.0798421	-1.0916	0	1	1	no
XLOC_001693	XLOC_001693	GBP1	chr1:89517986-89531043	q1	q2	NOTEST	0.0469938	0.0623052	0.406883	0	1	1	no
XLOC_001694	XLOC_001694	GBP2	chr1:89572416-89592505	q1	q2	OK	3.48185	2.74544	-0.342818	-0.65858	0.1975	1	no
XLOC_001695	XLOC_001695	GBP7	chr1:89597433-89641723	q1	q2	NOTEST	0	0	0	0	1	1	no
XLOC_001696	XLOC_001696	GBP4	chr1:89646830-89664633	q1	q2	NOTEST	0.0164251	0.0244119	0.57168	0	1	1	no
XLOC_001697	XLOC_001697	GBP5	chr1:89724633-89738544	q1	q2	NOTEST	0	0	0	0	1	1	no
XLOC_001698	XLOC_001698	FLJ27354	chr1:90090407-90098453	q1	q2	NOTEST	0	0.0153962	inf	0	1	1	no
XLOC_001699	XLOC_001699	GEMIN8P4	chr1:90458823-90460525	q1	q2	OK	0.405987	0.311803	-0.3808	-0.599208	0.3636	1	no
XLOC_001700	XLOC_001700	BARHL2	chr1:91177578-91182794	q1	q2	NOTEST	0	0	0	0	1	1	no
XLOC_001701	XLOC_001701	ZNF644	chr1:91380856-91487910	q1	q2	OK	9.67972	10.1736	0.071787	0.186723	0.7339	1	no
XLOC_001702	XLOC_001702	HFM1	chr1:91726322-91870426	q1	q2	NOTEST	0.00574492	0.00193039	-1.5734	0	1	1	no
XLOC_001703	XLOC_001703	TGFBR3	chr1:92145899-92371559	q1	q2	NOTEST	0.187594	0.228859	0.286839	0	1	1	no
XLOC_001704	XLOC_001704	GLMN	chr1:92711954-92867507	q1	q2	OK	4.83513	4.92562	0.0267501	0.0409931	0.9484	1	no
XLOC_001705	XLOC_001705	EVI5,GFI1	chr1:92940284-93257961	q1	q2	OK	4.16149	4.81846	0.211473	0.372665	0.5112	1	no
XLOC_001706	XLOC_001706	FAM69A	chr1:93297593-93427079	q1	q2	OK	4.61383	4.79927	0.0568505	0.0241762	0.9657	1	no
XLOC_001707	XLOC_001707	TMED5	chr1:93615298-93811368	q1	q2	OK	10.5966	10.6887	0.0124813	0.0344347	0.9537	1	no
XLOC_001708	XLOC_001708	LOC100131564	chr1:93615298-93811368	q1	q2	OK	1.18339	1.11114	-0.0908913	-0.0459883	0.9334	1	no
XLOC_001709	XLOC_001709	BCAR3	chr1:94027342-94312706	q1	q2	OK	8.95667	8.40244	-0.0921553	-0.22787	0.69645	1	no
XLOC_001710	XLOC_001710	DNTTIP2	chr1:94335013-94344762	q1	q2	OK	24.1584	26.3284	0.124094	0.320842	0.5309	1	no
XLOC_001711	XLOC_001711	GCLM	chr1:94348876-94375104	q1	q2	OK	32.6005	28.3541	-0.201338	-0.328653	0.5684	1	no
XLOC_001712	XLOC_001712	ABCA4	chr1:94458393-94586705	q1	q2	NOTEST	0.0820679	0.09712	0.242951	0	1	1	no
XLOC_001713	XLOC_001713	ARHGAP29	chr1:94634462-94713164	q1	q2	OK	6.67761	5.36565	-0.31558	-0.597501	0.30275	1	no
XLOC_001714	XLOC_001714	F3	chr1:94994731-95007413	q1	q2	OK	0.957402	0.907582	-0.0770971	-0.131016	0.8101	1	no
XLOC_001715	XLOC_001715	CNN3	chr1:95362506-95392735	q1	q2	NOTEST	0.0038217	0.00962021	1.33185	0	1	1	no
XLOC_001716	XLOC_001716	ALG14	chr1:95448278-95538507	q1	q2	OK	4.5096	3.79113	-0.250373	-0.498558	0.38705	1	no
XLOC_001717	XLOC_001717	DPYD	chr1:97543299-98386615	q1	q2	OK	13.0005	11.6137	-0.16273	-0.356004	0.5373	1	no
XLOC_001718	XLOC_001718	MIR137,MIR137HG	chr1:98453555-98515249	q1	q2	NOTEST	0	0	0	0	1	1	no
XLOC_001719	XLOC_001719	MIR2682	chr1:98453555-98515249	q1	q2	NOTEST	0	0	0	0	1	1	no
XLOC_001720	XLOC_001720	LPPR5	chr1:99355800-99614408	q1	q2	OK	0.739367	0.753963	0.028203	0.0570563	0.92545	1	no
XLOC_001721	XLOC_001721	MIR548D1	chr1:100111430-100232191	q1	q2	NOTEST	0	0	0	0	1	1	no
XLOC_001722	XLOC_001722	FRRS1	chr1:100111430-100232191	q1	q2	OK	1.89653	1.8298	-0.051677	-0.101014	0.86225	1	no
XLOC_001723	XLOC_001723	SASS6	chr1:100549101-100598511	q1	q2	OK	4.75433	5.85149	0.299561	0.587461	0.30285	1	no
XLOC_001724	XLOC_001724	LRRC39	chr1:100598604-100643829	q1	q2	OK	0.312308	0.226853	-0.461212	-0.196604	0.69335	1	no
XLOC_001725	XLOC_001725	DBT	chr1:100652477-100715424	q1	q2	OK	8.58316	8.96418	0.0626633	0.0917356	0.87075	1	no
XLOC_001726	XLOC_001726	LOC100128787	chr1:101092605-101112560	q1	q2	NOTEST	0	0	0	0	1	1	no
XLOC_001727	XLOC_001727	EXTL2	chr1:101337927-101361524	q1	q2	OK	0.995668	1.02678	0.0443888	0.0853441	0.88275	1	no
XLOC_001728	XLOC_001728	DPH5	chr1:101361631-101491362	q1	q2	OK	9.7841	10.1999	0.0600508	0.0828391	0.87955	1	no
XLOC_001729	XLOC_001729	RNU6-6	chr1:101806424-101806451	q1	q2	NOTEST	0	0	0	0	1	1	no
XLOC_001730	XLOC_001730	OLFM3	chr1:102268126-102462790	q1	q2	NOTEST	0	0	0	0	1	1	no
XLOC_001731	XLOC_001731	COL11A1	chr1:103342022-103574052	q1	q2	NOTEST	0.000909401	0.0021306	1.22827	0	1	1	no
XLOC_001732	XLOC_001732	AMY1A	chr1:104230039-104239073	q1	q2	NOTEST	0	0	0	0	1	1	no
XLOC_001733	XLOC_001733	VAV3	chr1:108113781-108537229	q1	q2	OK	9.1697	6.64565	-0.464464	-1.14088	0.04815	1	no
XLOC_001734	XLOC_001734	SLC25A24	chr1:108677343-109013352	q1	q2	OK	78.8898	114.414	0.536354	1.81486	0.0043	0.558163	no
XLOC_001735	XLOC_001735	NBPF4	chr1:108677343-109013352	q1	q2	OK	6.36905	9.37258	0.557367	0.328508	0.6021	1	no
XLOC_001736	XLOC_001736	HENMT1	chr1:109190909-109204148	q1	q2	OK	37.4553	36.5279	-0.036171	-0.100724	0.85535	1	no
XLOC_001737	XLOC_001737	AKNAD1	chr1:109358519-109401146	q1	q2	NOTEST	0.144891	0.0757843	-0.934995	0	1	1	no
XLOC_001738	XLOC_001738	CLCC1	chr1:109419602-109506111	q1	q2	OK	15.6344	15.5077	-0.0117429	-0.0266169	0.9644	1	no
XLOC_001739	XLOC_001739	TAF13,WDR47	chr1:109512837-109625833	q1	q2	OK	100.538	103.086	0.0360979	0.0656251	0.90515	1	no
XLOC_001740	XLOC_001740	C1orf194	chr1:109648572-109656479	q1	q2	NOTEST	0	0.035644	inf	0	1	1	no
XLOC_001741	XLOC_001741	PSRC1	chr1:109822175-109825801	q1	q2	OK	19.5834	17.1454	-0.191812	-0.473086	0.3905	1	no
XLOC_001742	XLOC_001742	MYBPHL	chr1:109834986-109849663	q1	q2	NOTEST	0.031803	0.0413081	0.377261	0	1	1	no
XLOC_001743	XLOC_001743	SORT1	chr1:109852187-109940563	q1	q2	OK	37.0588	36.9439	-0.00448015	-0.0140499	0.9805	1	no
XLOC_001744	XLOC_001744	PSMA5	chr1:109941652-109969108	q1	q2	OK	237.231	226.432	-0.0672097	-0.158868	0.76815	1	no
XLOC_001745	XLOC_001745	AMIGO1	chr1:110046739-110052336	q1	q2	OK	4.41993	5.908	0.418649	1.0221	0.0676	1	no
XLOC_001746	XLOC_001746	-	chr1:110088983-110138454	q1	q2	NOTEST	0.0838396	0.0245507	-1.77187	0	1	1	no
XLOC_001747	XLOC_001747	GNAT2	chr1:110145630-110162127	q1	q2	OK	0.365444	0.391281	0.0985557	0.106905	0.85345	1	no
XLOC_001748	XLOC_001748	GSTM3	chr1:110268257-110324599	q1	q2	OK	82.6778	73.7394	-0.165064	-0.481548	0.4131	1	no
XLOC_001749	XLOC_001749	EPS8L3	chr1:110268257-110324599	q1	q2	NOTEST	0.0204646	0	-inf	0	1	1	no
XLOC_001750	XLOC_001750	STRIP1	chr1:110527386-110613322	q1	q2	OK	0.408533	0.37357	-0.129074	-0.019484	0.9081	1	no
XLOC_001751	XLOC_001751	ALX3	chr1:110527386-110613322	q1	q2	OK	1.55977	1.7775	0.188513	0.117917	0.832	1	no
XLOC_001752	XLOC_001752	LOC440600	chr1:110828998-110933704	q1	q2	OK	0.489171	0.735673	0.588726	0.184782	0.82915	1	no
XLOC_001753	XLOC_001753	SLC16A4	chr1:110828998-110933704	q1	q2	OK	0.322037	0.282316	-0.189919	-0.0718676	0.90975	1	no
XLOC_001754	XLOC_001754	LAMTOR5	chr1:110943876-110950546	q1	q2	OK	104.461	97.9596	-0.0927056	-0.239334	0.6825	1	no
XLOC_001755	XLOC_001755	KCNA10	chr1:111059838-111061797	q1	q2	NOTEST	0.00627122	0.00511979	-0.292662	0	1	1	no
XLOC_001756	XLOC_001756	KCNA2	chr1:111136201-111174096	q1	q2	NOTEST	0	0	0	0	1	1	no
XLOC_001757	XLOC_001757	KCNA3	chr1:111214309-111217655	q1	q2	NOTEST	0	0	0	0	1	1	no
XLOC_001758	XLOC_001758	LRIF1	chr1:111489811-111506730	q1	q2	OK	16.4644	14.5803	-0.175328	-0.443474	0.43175	1	no
XLOC_001759	XLOC_001759	DRAM2	chr1:111659798-111727724	q1	q2	OK	11.6449	11.2419	-0.0508159	-0.108913	0.86845	1	no
XLOC_001760	XLOC_001760	DENND2D	chr1:111728590-111747160	q1	q2	OK	17.958	16.725	-0.102625	-0.276322	0.618	1	no
XLOC_001761	XLOC_001761	PGCP1	chr1:111927140-111932473	q1	q2	NOTEST	0	0	0	0	1	1	no
XLOC_001762	XLOC_001762	OVGP1	chr1:111956936-111970399	q1	q2	OK	1.47113	1.60573	0.126303	0.228168	0.67105	1	no
XLOC_001763	XLOC_001763	WDR77	chr1:111981272-112004525	q1	q2	OK	33.1753	35.6783	0.104939	0.168807	0.7935	1	no
XLOC_001764	XLOC_001764	ADORA3	chr1:112025969-112106597	q1	q2	NOTEST	0.00934597	0.0425837	2.18789	0	1	1	no
XLOC_001765	XLOC_001765	LOC100129269	chr1:112141628-112150940	q1	q2	NOTEST	0.0143034	0.0377013	1.39825	0	1	1	no
XLOC_001766	XLOC_001766	FAM212B	chr1:112264685-112310199	q1	q2	OK	0.955072	1.33598	0.484217	0.45017	0.42165	1	no
XLOC_001767	XLOC_001767	KCND3	chr1:112318453-112531777	q1	q2	OK	0.753435	0.750523	-0.00558679	-0.00936786	0.98675	1	no
XLOC_001768	XLOC_001768	LOC643355	chr1:112532786-112574398	q1	q2	OK	0.269491	0.31037	0.20375	0.128823	0.8157	1	no
XLOC_001769	XLOC_001769	LOC643355	chr1:112532786-112574398	q1	q2	OK	0.669534	0.475009	-0.495204	-0.450155	0.4156	1	no
XLOC_001770	XLOC_001770	MIR4256	chr1:112938799-113007539	q1	q2	NOTEST	0	0	0	0	1	1	no
XLOC_001771	XLOC_001771	ST7L	chr1:113066140-113162040	q1	q2	OK	2.09594	1.73337	-0.274021	-0.5055	0.36715	1	no
XLOC_001772	XLOC_001772	RHOC	chr1:113243748-113250025	q1	q2	OK	211.622	198.071	-0.0954741	-0.282697	0.6171	1	no
XLOC_001773	XLOC_001773	PPM1J	chr1:113252615-113257950	q1	q2	OK	0.849683	1.27072	0.580652	0.987633	0.09435	1	no
XLOC_001774	XLOC_001774	SLC16A1	chr1:113454469-113498975	q1	q2	OK	11.4072	14.7738	0.373098	1.04081	0.0816	1	no
XLOC_001775	XLOC_001775	LOC643441	chr1:113739403-113748875	q1	q2	NOTEST	0	0	0	0	1	1	no
XLOC_001776	XLOC_001776	PHTF1	chr1:113933474-114302059	q1	q2	OK	19.5743	17.8516	-0.132906	-0.273293	0.6234	1	no
XLOC_001777	XLOC_001777	RSBN1	chr1:114304453-114456708	q1	q2	OK	9.01607	9.56763	0.0856625	0.113765	0.8497	1	no
XLOC_001778	XLOC_001778	PTPN22	chr1:114304453-114456708	q1	q2	NOTEST	0.172813	0.164247	-0.073348	0	1	1	no
XLOC_001779	XLOC_001779	BCL2L15	chr1:114304453-114456708	q1	q2	NOTEST	0.258893	0.269306	0.0568886	0	1	1	no
XLOC_001780	XLOC_001780	AP4B1	chr1:114304453-114456708	q1	q2	OK	31.2782	33.7262	0.108712	0.183403	0.7617	1	no
XLOC_001781	XLOC_001781	SYT6	chr1:114631913-114696472	q1	q2	NOTEST	0	0.00214953	inf	0	1	1	no
XLOC_001782	XLOC_001782	TRIM33	chr1:114935398-115053781	q1	q2	OK	74.6807	79.7509	0.0947659	0.309879	0.60055	1	no
XLOC_001783	XLOC_001783	BCAS2	chr1:115110180-115124265	q1	q2	OK	285.36	276.683	-0.0445496	-0.160289	0.80285	1	no
XLOC_001784	XLOC_001784	DENND2C	chr1:115124491-115212732	q1	q2	OK	3.6913	3.92335	0.0879569	0.201531	0.71715	1	no
XLOC_001785	XLOC_001785	AMPD1	chr1:115215719-115238602	q1	q2	OK	0.353939	0.270594	-0.387375	-0.523455	0.3228	1	no
XLOC_001786	XLOC_001786	CSDE1,NRAS	chr1:115247084-115300671	q1	q2	OK	1051.07	1048.7	-0.00326197	-0.00958082	0.9878	1	no
XLOC_001787	XLOC_001787	SIKE1	chr1:115312104-115323308	q1	q2	OK	38.1756	37.5904	-0.0222859	-0.0718909	0.9098	1	no
XLOC_001788	XLOC_001788	TSPAN2	chr1:115590632-115632121	q1	q2	NOTEST	0.0148139	0.0208713	0.494569	0	1	1	no
XLOC_001789	XLOC_001789	NGF	chr1:115828536-115880857	q1	q2	NOTEST	0	0	0	0	1	1	no
XLOC_001790	XLOC_001790	CASQ2	chr1:116242625-116311426	q1	q2	NOTEST	0.243286	0.151367	-0.684605	0	1	1	no
XLOC_001791	XLOC_001791	NHLH2	chr1:116378998-116383747	q1	q2	NOTEST	0.0333312	0.0396643	0.250967	0	1	1	no
XLOC_001792	XLOC_001792	ATP1A1OS	chr1:116915105-116961244	q1	q2	OK	7.27216	7.61058	0.0656209	0.0173036	0.98085	1	no
XLOC_001793	XLOC_001793	CD58	chr1:117057155-117113715	q1	q2	OK	13.7469	13.9167	0.01772	0.0391246	0.9466	1	no
XLOC_001794	XLOC_001794	IGSF3	chr1:117117030-117210314	q1	q2	OK	27.9656	28.7477	0.0397938	0.126018	0.8262	1	no
XLOC_001795	XLOC_001795	CD101	chr1:117544371-117645491	q1	q2	NOTEST	0.256704	0.270912	0.0777153	0	1	1	no
XLOC_001796	XLOC_001796	CD101,TTF2	chr1:117544371-117645491	q1	q2	OK	1.03253	1.30596	0.338934	0.111302	0.86945	1	no
XLOC_001797	XLOC_001797	TRIM45	chr1:117646571-117664411	q1	q2	OK	4.69021	4.00539	-0.227713	-0.513579	0.36635	1	no
XLOC_001798	XLOC_001798	VTCN1	chr1:117686182-117755745	q1	q2	OK	0.87697	0.620155	-0.4999	-0.773167	0.13455	1	no
XLOC_001799	XLOC_001799	GDAP2	chr1:118406106-118472302	q1	q2	OK	9.24826	10.017	0.115203	0.256868	0.6515	1	no
XLOC_001800	XLOC_001800	SPAG17	chr1:118472371-118727848	q1	q2	NOTEST	0.0415179	0.0295908	-0.488586	0	1	1	no
XLOC_001801	XLOC_001801	TBX15	chr1:119425665-119532179	q1	q2	NOTEST	0.0129421	0.0109487	-0.241314	0	1	1	no
XLOC_001802	XLOC_001802	WARS2	chr1:119573838-119683295	q1	q2	OK	9.04144	8.97233	-0.0110698	-0.0282541	0.96345	1	no
XLOC_001803	XLOC_001803	LINC00622	chr1:120140324-120141914	q1	q2	NOTEST	0.0432029	0.00703666	-2.61817	0	1	1	no
XLOC_001804	XLOC_001804	ZNF697	chr1:120161999-120190740	q1	q2	OK	1.50846	1.50307	-0.00516617	-0.0119015	0.98545	1	no
XLOC_001805	XLOC_001805	HMGCS2	chr1:120290618-120311555	q1	q2	OK	0.281133	0.290338	0.0464788	0.0541183	0.91845	1	no
XLOC_001806	XLOC_001806	REG4	chr1:120323970-120354203	q1	q2	OK	3.20602	2.73611	-0.228658	-0.399731	0.46955	1	no
XLOC_001807	XLOC_001807	NBPF7	chr1:120377387-120387779	q1	q2	OK	1.80673	2.04437	0.178275	0.349954	0.5403	1	no
XLOC_001808	XLOC_001808	ADAM30	chr1:120436155-120439147	q1	q2	NOTEST	0	0	0	0	1	1	no
XLOC_001809	XLOC_001809	NOTCH2	chr1:120454175-120612317	q1	q2	OK	26.9001	30.9068	0.200315	0.624332	0.2715	1	no
XLOC_001810	XLOC_001810	FCGR1B	chr1:120926127-120935944	q1	q2	OK	0.461316	0.636413	0.46421	0.720746	0.25405	1	no
XLOC_001811	XLOC_001811	ANKRD20A12P	chr1:142697270-142713605	q1	q2	OK	0.321905	0.316144	-0.026052	-0.0333935	0.95015	1	no
XLOC_001812	XLOC_001812	-	chr1:142801356-142890966	q1	q2	OK	0.95401	0.806805	-0.241784	-0.24551	0.64135	1	no
XLOC_001813	XLOC_001813	LOC100286793	chr1:143718512-143744587	q1	q2	NOTEST	0.110341	0.119837	0.119107	0	1	1	no
XLOC_001814	XLOC_001814	PPIAL4G	chr1:143767143-143767881	q1	q2	NOTEST	0.15981	0.191739	0.26278	0	1	1	no
XLOC_001815	XLOC_001815	FAM72D	chr1:143896451-143913143	q1	q2	OK	5.82327	6.40965	0.138416	0.351845	0.57195	1	no
XLOC_001816	XLOC_001816	LINC00623,LOC728875	chr1:144300511-144341755	q1	q2	OK	0.425808	0.403813	-0.0765148	-0.0904144	0.85735	1	no
XLOC_001817	XLOC_001817	PPIAL4B	chr1:144363461-144364246	q1	q2	NOTEST	0	0	0	0	1	1	no
XLOC_001818	XLOC_001818	LOC728875	chr1:144480745-144521969	q1	q2	NOTEST	0	0	0	0	1	1	no
XLOC_001819	XLOC_001819	PFN1P2	chr1:144610051-144612861	q1	q2	OK	4.29369	5.08208	0.2432	0.554323	0.3652	1	no
XLOC_001820	XLOC_001820	LOC653513	chr1:144614958-144828810	q1	q2	OK	0.478509	0.424784	-0.171817	-0.061156	0.9072	1	no
XLOC_001821	XLOC_001821	PDE4DIP	chr1:144851423-145076186	q1	q2	OK	35.5697	33.5829	-0.0829232	-0.234496	0.67565	1	no
XLOC_001822	XLOC_001822	SEC22B	chr1:145087968-145117659	q1	q2	OK	0.545846	0.406416	-0.425535	-0.0946711	0.8992	1	no
XLOC_001823	XLOC_001823	-	chr1:145200355-145208834	q1	q2	OK	0.315619	0.174668	-0.85357	-1.08271	0.042	1	no
XLOC_001824	XLOC_001824	-	chr1:145372946-145382570	q1	q2	OK	2.10641	1.95848	-0.105053	-0.211383	0.71075	1	no
XLOC_001825	XLOC_001825	POLR3GL	chr1:145456234-145470407	q1	q2	OK	10.117	8.82677	-0.19683	-0.389137	0.44435	1	no
XLOC_001826	XLOC_001826	GNRHR2	chr1:145507556-145523732	q1	q2	OK	19.0779	19.8491	0.0571716	0.0924076	0.87605	1	no
XLOC_001827	XLOC_001827	ITGA10	chr1:145524950-145544077	q1	q2	NOTEST	0.110428	0.028908	-1.93357	0	1	1	no
XLOC_001828	XLOC_001828	NUDT17	chr1:145575265-145589435	q1	q2	OK	4.40579	4.31657	-0.0295125	-0.0130241	0.98155	1	no
XLOC_001829	XLOC_001829	POLR3C	chr1:145590495-145688776	q1	q2	OK	40.69	44.5777	0.131647	0.291715	0.6103	1	no
XLOC_001830	XLOC_001830	CD160	chr1:145695586-145715565	q1	q2	OK	0.281149	0.216839	-0.374709	-0.450253	0.3873	1	no
XLOC_001831	XLOC_001831	GPR89A	chr1:145764594-145827103	q1	q2	OK	8.90279	9.16259	0.041498	0.100214	0.8603	1	no
XLOC_001832	XLOC_001832	PDZK1P1	chr1:145924387-145942619	q1	q2	NOTEST	0	0	0	0	1	1	no
XLOC_001833	XLOC_001833	NBPF11,NBPF24	chr1:146032541-146082765	q1	q2	OK	0.714841	0.811166	0.182374	0.331068	0.53205	1	no
XLOC_001834	XLOC_001834	-	chr1:146242688-146250923	q1	q2	OK	4.97292	7.06948	0.507511	0.536017	0.33435	1	no
XLOC_001835	XLOC_001835	LOC728989	chr1:146490894-146514599	q1	q2	NOTEST	0.154591	0.13184	-0.229662	0	1	1	no
XLOC_001836	XLOC_001836	-	chr1:146570409-146586098	q1	q2	OK	0.371637	0.395664	0.0903812	0.121535	0.8115	1	no
XLOC_001837	XLOC_001837	PRKAB2	chr1:146626566-146644195	q1	q2	OK	17.0705	16.7903	-0.023879	-0.0715409	0.9008	1	no
XLOC_001838	XLOC_001838	FMO5	chr1:146644323-146697230	q1	q2	OK	1.30702	1.06754	-0.291992	-0.214459	0.7126	1	no
XLOC_001839	XLOC_001839	LINC00624	chr1:146853913-146989699	q1	q2	NOTEST	0.0310734	0.0088683	-1.80895	0	1	1	no
XLOC_001840	XLOC_001840	ACP6	chr1:147119134-147144947	q1	q2	OK	36.4164	31.1241	-0.226556	-0.551647	0.3308	1	no
XLOC_001841	XLOC_001841	GJA5	chr1:147228331-147245484	q1	q2	NOTEST	0.0133287	0.0152927	0.198306	0	1	1	no
XLOC_001842	XLOC_001842	PDZK1P1	chr1:147466093-147484331	q1	q2	NOTEST	0	0	0	0	1	1	no
XLOC_001843	XLOC_001843	NBPF11,NBPF24	chr1:147574322-147624601	q1	q2	NOTEST	0.0895603	0.0886219	-0.0151955	0	1	1	no
XLOC_001844	XLOC_001844	-	chr1:147759643-147806452	q1	q2	OK	0.578818	0.586739	0.0196101	0.0343386	0.95085	1	no
XLOC_001845	XLOC_001845	MIR5087	chr1:147806602-147806678	q1	q2	NOTEST	0	0	0	0	1	1	no
XLOC_001846	XLOC_001846	FLJ39739	chr1:147906021-147931980	q1	q2	NOTEST	0	0	0	0	1	1	no
XLOC_001847	XLOC_001847	PPIAL4B	chr1:147954634-147955419	q1	q2	NOTEST	0	0	0	0	1	1	no
XLOC_001848	XLOC_001848	NBPF14	chr1:148003641-148025848	q1	q2	OK	28.4419	29.8855	0.0714259	0.204319	0.7035	1	no
XLOC_001849	XLOC_001849	-	chr1:148176695-148179818	q1	q2	NOTEST	0.168277	0.0982795	-0.775877	0	1	1	no
XLOC_001850	XLOC_001850	PPIAL4D	chr1:148201751-148202536	q1	q2	NOTEST	0	0	0	0	1	1	no
XLOC_001851	XLOC_001851	-	chr1:148346310-148347386	q1	q2	NOTEST	0.284826	0.313313	0.137522	0	1	1	no
XLOC_001852	XLOC_001852	HIST2H2BF	chr1:149754244-149783928	q1	q2	OK	2.61682	2.97277	0.18399	0.125204	0.82175	1	no
XLOC_001853	XLOC_001853	HIST2H3D	chr1:149784779-149785236	q1	q2	NOTEST	0.034373	0.210137	2.61199	0	1	1	no
XLOC_001854	XLOC_001854	HIST2H3A	chr1:149812258-149812765	q1	q2	NOTEST	0	0	0	0	1	1	no
XLOC_001855	XLOC_001855	HIST2H2AA3	chr1:149813784-149814318	q1	q2	NOTEST	0.031319	0	-inf	0	1	1	no
XLOC_001856	XLOC_001856	HIST2H2BC	chr1:149814944-149823161	q1	q2	OK	9.76526	10.9813	0.169321	0.172684	0.7993	1	no
XLOC_001857	XLOC_001857	HIST2H4A	chr1:149832329-149832725	q1	q2	NOTEST	0	0	0	0	1	1	no
XLOC_001858	XLOC_001858	HIST2H2BE	chr1:149856009-149858232	q1	q2	OK	43.7773	38.0412	-0.202621	-0.740925	0.3112	1	no
XLOC_001859	XLOC_001859	HIST2H2AB	chr1:149859018-149859466	q1	q2	OK	0.843602	1.12311	0.412868	0.821347	0.43915	1	no
XLOC_001860	XLOC_001860	SV2A	chr1:149874798-149889434	q1	q2	NOTEST	0.0934428	0.0747338	-0.322322	0	1	1	no
XLOC_001861	XLOC_001861	SF3B4	chr1:149895208-149900144	q1	q2	OK	129.979	130.033	0.000601066	0.00178378	0.9976	1	no
XLOC_001862	XLOC_001862	MTMR11	chr1:149900451-149909311	q1	q2	OK	9.16689	7.04644	-0.379538	-0.935956	0.0962	1	no
XLOC_001863	XLOC_001863	OTUD7B	chr1:149912231-149982693	q1	q2	OK	18.1416	17.6051	-0.0433071	-0.128363	0.8165	1	no
XLOC_001864	XLOC_001864	-	chr1:150036544-150038351	q1	q2	NOTEST	0.189913	0.279981	0.559987	0	1	1	no
XLOC_001865	XLOC_001865	ANP32E	chr1:150190716-150208889	q1	q2	OK	40.3042	40.808	0.0179212	0.0477384	0.93285	1	no
XLOC_001866	XLOC_001866	APH1A	chr1:150230217-150241609	q1	q2	OK	167.069	165.505	-0.0135723	-0.0462937	0.9414	1	no
XLOC_001867	XLOC_001867	MCL1	chr1:150547026-150552214	q1	q2	OK	111.262	99.6101	-0.159599	-0.52875	0.37705	1	no
XLOC_001868	XLOC_001868	ENSA	chr1:150594598-150602098	q1	q2	OK	379.757	357.05	-0.0889511	-0.261067	0.6307	1	no
XLOC_001869	XLOC_001869	GOLPH3L	chr1:150618700-150669672	q1	q2	OK	20.386	17.5735	-0.214176	-0.631609	0.293	1	no
XLOC_001870	XLOC_001870	HORMAD1	chr1:150670534-150693364	q1	q2	NOTEST	0	0.00536155	inf	0	1	1	no
XLOC_001871	XLOC_001871	CTSS	chr1:150702671-150738433	q1	q2	NOTEST	0.0577444	0.0531577	-0.119401	0	1	1	no
XLOC_001872	XLOC_001872	ARNT,CTSK	chr1:150768683-150849244	q1	q2	OK	27.8591	25.7846	-0.111639	-0.324261	0.57105	1	no
XLOC_001873	XLOC_001873	CERS2	chr1:150937648-150947521	q1	q2	OK	504.242	509.856	-0.0215773	0.0580048	0.9052	1	no
XLOC_001874	XLOC_001874	FAM63A	chr1:150969235-150980854	q1	q2	OK	13.6717	16.634	0.282938	0.684846	0.2368	1	no
XLOC_001875	XLOC_001875	CDC42SE1	chr1:151020258-151032125	q1	q2	OK	119.856	114.993	-0.0597549	-0.188304	0.73705	1	no
XLOC_001876	XLOC_001876	SEMA6C	chr1:151104135-151119140	q1	q2	OK	0.337937	0.25434	-0.409998	-0.702815	0.25165	1	no
XLOC_001877	XLOC_001877	LYSMD1	chr1:151129104-151162689	q1	q2	OK	4.64003	4.64929	0.00287515	0.00255152	0.99665	1	no
XLOC_001878	XLOC_001878	TMOD4,VPS72	chr1:151129104-151162689	q1	q2	OK	61.4974	60.8241	-0.0158824	-0.0336324	0.9545	1	no
XLOC_001879	XLOC_001879	PI4KB	chr1:151254142-151300226	q1	q2	OK	57.594	55.8965	-0.0431596	-0.113071	0.8451	1	no
XLOC_001880	XLOC_001880	RFX5	chr1:151313083-151319769	q1	q2	OK	27.2562	27.3205	0.00339659	0.00974571	0.98765	1	no
XLOC_001881	XLOC_001881	SELENBP1	chr1:151336777-151345210	q1	q2	OK	66.2913	61.5241	-0.107666	-0.307663	0.57815	1	no
XLOC_001882	XLOC_001882	POGZ	chr1:151375187-151431941	q1	q2	OK	27.6558	25.4329	-0.120888	-0.369952	0.50825	1	no
XLOC_001883	XLOC_001883	CELF3	chr1:151672533-151689290	q1	q2	NOTEST	0.0770033	0.0614754	-0.324911	0	1	1	no
XLOC_001884	XLOC_001884	MRPL9	chr1:151732122-151743806	q1	q2	OK	137.204	127.503	-0.105789	-0.361846	0.59375	1	no
XLOC_001885	XLOC_001885	TDRKH	chr1:151744040-151763010	q1	q2	OK	20.3706	19.7887	-0.0418083	-0.111436	0.83725	1	no
XLOC_001886	XLOC_001886	LINGO4	chr1:151772764-151777882	q1	q2	NOTEST	0.0194281	0.0119049	-0.706583	0	1	1	no
XLOC_001887	XLOC_001887	RORC	chr1:151778546-151826537	q1	q2	OK	1.122	1.13335	0.0145168	0.0144059	0.9831	1	no
XLOC_001888	XLOC_001888	C2CD4D	chr1:151778546-151826537	q1	q2	NOTEST	0.195304	0.173027	-0.174722	0	1	1	no
XLOC_001889	XLOC_001889	THEM5	chr1:151778546-151826537	q1	q2	OK	1.40919	1.45202	0.0431961	0.0406607	0.93865	1	no
XLOC_001890	XLOC_001890	THEM4	chr1:151843342-151882361	q1	q2	OK	7.32774	7.19479	-0.026415	-0.0695053	0.9048	1	no
XLOC_001891	XLOC_001891	S100A10	chr1:151955384-151966714	q1	q2	OK	1295.26	1140.97	-0.182991	-0.546739	0.3344	1	no
XLOC_001892	XLOC_001892	S100A11	chr1:152004981-152009511	q1	q2	OK	1919.91	1780.25	-0.108957	-0.497346	0.5327	1	no
XLOC_001893	XLOC_001893	TCHHL1	chr1:152056619-152061540	q1	q2	NOTEST	0.0641391	0.0691023	0.107531	0	1	1	no
XLOC_001894	XLOC_001894	TCHH	chr1:152078663-152087930	q1	q2	OK	0.588844	0.615372	0.0635731	0.12284	0.82525	1	no
XLOC_001895	XLOC_001895	RPTN	chr1:152126070-152131704	q1	q2	NOTEST	0.00122964	0	-inf	0	1	1	no
XLOC_001896	XLOC_001896	HRNR	chr1:152184551-152196672	q1	q2	NOTEST	0.00118182	0	-inf	0	1	1	no
XLOC_001897	XLOC_001897	FLG	chr1:152274650-152297679	q1	q2	NOTEST	0.00117983	0.00328245	1.4762	0	1	1	no
XLOC_001898	XLOC_001898	FLG2	chr1:152321212-152332482	q1	q2	NOTEST	0.00124921	0.00102014	-0.292251	0	1	1	no
XLOC_001899	XLOC_001899	CRNN	chr1:152381718-152386750	q1	q2	NOTEST	0	0	0	0	1	1	no
XLOC_001900	XLOC_001900	LCE3E	chr1:152538174-152539229	q1	q2	NOTEST	0	0	0	0	1	1	no
XLOC_001901	XLOC_001901	LCE3D	chr1:152551859-152552980	q1	q2	NOTEST	0	0	0	0	1	1	no
XLOC_001902	XLOC_001902	LCE3A	chr1:152595309-152595579	q1	q2	NOTEST	0	0	0	0	1	1	no
XLOC_001903	XLOC_001903	LCE1C	chr1:152777310-152779107	q1	q2	NOTEST	0	0	0	0	1	1	no
XLOC_001904	XLOC_001904	SPRR2D	chr1:153012200-153013594	q1	q2	NOTEST	0	0	0	0	1	1	no
XLOC_001905	XLOC_001905	SPRR2A	chr1:153028595-153029988	q1	q2	NOTEST	0	0	0	0	1	1	no
XLOC_001906	XLOC_001906	SPRR2B	chr1:153042717-153044084	q1	q2	NOTEST	0	0	0	0	1	1	no
XLOC_001907	XLOC_001907	SPRR2E	chr1:153065610-153067001	q1	q2	NOTEST	0	0	0	0	1	1	no
XLOC_001908	XLOC_001908	SPRR2F	chr1:153084612-153085989	q1	q2	NOTEST	0.0158747	0.0190351	0.261937	0	1	1	no
XLOC_001909	XLOC_001909	SPRR2C	chr1:153112593-153113969	q1	q2	NOTEST	0	0	0	0	1	1	no
XLOC_001910	XLOC_001910	SPRR2G	chr1:153122057-153123427	q1	q2	NOTEST	0.0236349	0	-inf	0	1	1	no
XLOC_001911	XLOC_001911	PGLYRP3	chr1:153270337-153283194	q1	q2	NOTEST	0	0.00915846	inf	0	1	1	no
XLOC_001912	XLOC_001912	PGLYRP4	chr1:153302596-153321022	q1	q2	NOTEST	0.00479445	0.00525777	0.133087	0	1	1	no
XLOC_001913	XLOC_001913	S100A12	chr1:153346183-153348075	q1	q2	NOTEST	0.0225423	0.153654	2.76898	0	1	1	no
XLOC_001914	XLOC_001914	S100A8	chr1:153362507-153363664	q1	q2	OK	0.3293	0.39882	0.276338	0.368296	0.6601	1	no
XLOC_001915	XLOC_001915	S100A7L2	chr1:153409470-153412503	q1	q2	NOTEST	0	0	0	0	1	1	no
XLOC_001916	XLOC_001916	S100A7	chr1:153430219-153433137	q1	q2	NOTEST	0	0	0	0	1	1	no
XLOC_001917	XLOC_001917	S100A6	chr1:153507075-153508717	q1	q2	OK	109.914	97.5873	-0.171609	-0.336866	0.55465	1	no
XLOC_001918	XLOC_001918	S100A5	chr1:153509622-153514241	q1	q2	NOTEST	0.0182112	0.0117233	-0.635449	0	1	1	no
XLOC_001919	XLOC_001919	S100A4	chr1:153516094-153518282	q1	q2	OK	2.41224	1.90913	-0.337461	-0.465277	0.38125	1	no
XLOC_001920	XLOC_001920	S100A3	chr1:153519808-153521734	q1	q2	NOTEST	0.0173103	0.0160704	-0.107222	0	1	1	no
XLOC_001921	XLOC_001921	S100A2	chr1:153533584-153538306	q1	q2	OK	0.367423	0.295134	-0.316071	-0.426349	0.5337	1	no
XLOC_001922	XLOC_001922	S100A16	chr1:153579366-153585514	q1	q2	OK	212.673	202.678	-0.0694485	-0.220321	0.71385	1	no
XLOC_001923	XLOC_001923	S100A14	chr1:153586731-153589844	q1	q2	OK	410.879	391.266	-0.0705613	-0.217175	0.69245	1	no
XLOC_001924	XLOC_001924	S100A13	chr1:153591275-153618782	q1	q2	OK	281.873	254.217	-0.148983	-0.477767	0.54095	1	no
XLOC_001925	XLOC_001925	ILF2	chr1:153631129-153643504	q1	q2	OK	235.378	232.042	-0.0205964	-0.0616255	0.91045	1	no
XLOC_001926	XLOC_001926	GATAD2B	chr1:153777202-153901157	q1	q2	OK	10.0861	9.64422	-0.0646281	-0.193469	0.7448	1	no
XLOC_001927	XLOC_001927	DENND4B	chr1:153901976-153919154	q1	q2	OK	14.0784	14.3533	0.0278902	0.0808105	0.8917	1	no
XLOC_001928	XLOC_001928	CRTC2	chr1:153920147-153931333	q1	q2	OK	19.3086	18.832	-0.0360564	-0.0974968	0.8604	1	no
XLOC_001929	XLOC_001929	SLC39A1	chr1:153931574-153950451	q1	q2	OK	130.065	123.676	-0.0726674	-0.199553	0.75775	1	no
XLOC_001930	XLOC_001930	JTB	chr1:153931574-153950451	q1	q2	OK	90.8257	89.3318	-0.0239272	-0.0435385	0.9457	1	no
XLOC_001931	XLOC_001931	RAB13	chr1:153954092-153958853	q1	q2	OK	83.5258	79.5962	-0.069522	-0.185018	0.72245	1	no
XLOC_001932	XLOC_001932	NUP210L	chr1:153965160-154127592	q1	q2	OK	14.6057	13.1956	-0.146477	-0.338395	0.5432	1	no
XLOC_001933	XLOC_001933	TPM3	chr1:154127779-154164609	q1	q2	OK	163.465	159.479	-0.0356156	-0.117053	0.8396	1	no
XLOC_001934	XLOC_001934	MIR190B	chr1:154166140-154166219	q1	q2	NOTEST	0	0	0	0	1	1	no
XLOC_001935	XLOC_001935	C1orf189	chr1:154171561-154178841	q1	q2	NOTEST	0.0945691	0.01727	-2.4531	0	1	1	no
XLOC_001936	XLOC_001936	C1orf43	chr1:154179182-154243565	q1	q2	OK	178.608	182.014	0.0272487	0.0687872	0.91435	1	no
XLOC_001937	XLOC_001937	SHE	chr1:154451953-154474526	q1	q2	NOTEST	0.00535105	0.00471408	-0.182847	0	1	1	no
XLOC_001938	XLOC_001938	UBE2Q1	chr1:154521050-154531120	q1	q2	OK	45.9191	43.952	-0.0631644	-0.190106	0.74155	1	no
XLOC_001939	XLOC_001939	ADAR	chr1:154554487-154600476	q1	q2	OK	88.385	90.2143	0.0295541	0.0941529	0.8701	1	no
XLOC_001940	XLOC_001940	KCNN3	chr1:154669941-154842754	q1	q2	NOTEST	0	0.00474275	inf	0	1	1	no
XLOC_001941	XLOC_001941	PBXIP1,PMVK	chr1:154897187-154928619	q1	q2	OK	32.2772	31.8377	-0.0197762	-0.0484195	0.9381	1	no
XLOC_001942	XLOC_001942	PYGO2	chr1:154929501-154934468	q1	q2	OK	14.7706	13.5704	-0.122258	-0.342692	0.5679	1	no
XLOC_001943	XLOC_001943	SHC1	chr1:154934773-154955369	q1	q2	OK	45.5525	43.3658	-0.0709721	-0.156687	0.7958	1	no
XLOC_001944	XLOC_001944	DCST2	chr1:154991002-155042070	q1	q2	OK	0.733156	0.634514	-0.208466	-0.0729237	0.9003	1	no
XLOC_001945	XLOC_001945	LOC100505666	chr1:154991002-155042070	q1	q2	OK	0.806303	0.955875	0.245501	0.0593845	0.92065	1	no
XLOC_001946	XLOC_001946	DPM3	chr1:155112366-155113008	q1	q2	OK	15.4598	18.8314	0.284624	0.530879	0.39105	1	no
XLOC_001947	XLOC_001947	KRTCAP2	chr1:155141883-155145804	q1	q2	OK	185.585	176.453	-0.0727994	-0.175696	0.77595	1	no
XLOC_001948	XLOC_001948	MUC1	chr1:155158299-155162706	q1	q2	OK	16.9945	15.4372	-0.13866	-0.337436	0.5772	1	no
XLOC_001949	XLOC_001949	THBS3	chr1:155165344-155177772	q1	q2	OK	4.66757	4.52376	-0.0451494	-0.0996934	0.8502	1	no
XLOC_001950	XLOC_001950	GBAP1	chr1:155178489-155197325	q1	q2	OK	2.89972	2.63294	-0.139234	-0.117732	0.83295	1	no
XLOC_001951	XLOC_001951	GBA	chr1:155204238-155214653	q1	q2	OK	21.5664	21.7344	0.0111939	0.0301775	0.9586	1	no
XLOC_001952	XLOC_001952	FAM189B	chr1:155216995-155225274	q1	q2	OK	13.6208	15.2287	0.160978	0.462696	0.4715	1	no
XLOC_001953	XLOC_001953	SCAMP3	chr1:155225769-155232176	q1	q2	OK	51.1918	51.5804	0.0109091	0.0317277	0.96005	1	no
XLOC_001954	XLOC_001954	CLK2	chr1:155232658-155243281	q1	q2	OK	20.7041	18.35	-0.174135	-0.458495	0.4181	1	no
XLOC_001955	XLOC_001955	PKLR	chr1:155247217-155271225	q1	q2	OK	0.466587	0.417334	-0.160945	-0.124371	0.8382	1	no
XLOC_001956	XLOC_001956	RUSC1-AS1	chr1:155278538-155300909	q1	q2	OK	12.1352	11.1138	-0.126847	-0.104557	0.86865	1	no
XLOC_001957	XLOC_001957	ASH1L	chr1:155305051-155533735	q1	q2	OK	16.3606	17.6098	0.106151	0.310524	0.57165	1	no
XLOC_001958	XLOC_001958	YY1AP1	chr1:155556453-155708800	q1	q2	OK	46.4487	45.2298	-0.0383645	-0.0699655	0.89545	1	no
XLOC_001959	XLOC_001959	GON4L	chr1:155715558-155826972	q1	q2	OK	10.7055	11.1574	0.0596414	0.150632	0.7728	1	no
XLOC_001960	XLOC_001960	RIT1	chr1:155867598-155881193	q1	q2	OK	19.8962	16.2738	-0.289945	-0.809692	0.15905	1	no
XLOC_001961	XLOC_001961	KIAA0907	chr1:155882794-155904203	q1	q2	OK	14.4566	12.3466	-0.227613	-0.573643	0.30375	1	no
XLOC_001962	XLOC_001962	SNORA42	chr1:155882794-155904203	q1	q2	NOTEST	0	0	0	0	1	1	no
XLOC_001963	XLOC_001963	SCARNA4	chr1:155882794-155904203	q1	q2	NOTEST	0	3.41009	inf	0	1	1	no
XLOC_001964	XLOC_001964	ARHGEF2	chr1:155916557-155953400	q1	q2	OK	2.64713	2.44989	-0.111712	-0.247519	0.66065	1	no
XLOC_001965	XLOC_001965	SSR2	chr1:155978838-155990758	q1	q2	OK	221.32	207.24	-0.0948271	-0.354609	0.6002	1	no
XLOC_001966	XLOC_001966	UBQLN4	chr1:156005090-156023516	q1	q2	OK	40.5769	43.2593	0.0923541	0.277984	0.6191	1	no
XLOC_001967	XLOC_001967	MEX3A	chr1:156040594-156052085	q1	q2	OK	3.7526	4.36683	0.218694	0.56549	0.33805	1	no
XLOC_001968	XLOC_001968	PAQR6	chr1:156182778-156217908	q1	q2	OK	4.10838	3.55225	-0.209837	-0.184597	0.7473	1	no
XLOC_001969	XLOC_001969	SMG5	chr1:156219014-156252620	q1	q2	OK	41.2794	43.3565	0.070825	0.226725	0.6969	1	no
XLOC_001970	XLOC_001970	C1orf85	chr1:156262477-156265480	q1	q2	OK	20.2505	19.2709	-0.0715346	-0.186119	0.75875	1	no
XLOC_001971	XLOC_001971	VHLL	chr1:156268414-156269428	q1	q2	NOTEST	0.0238327	0.0118656	-1.00616	0	1	1	no
XLOC_001972	XLOC_001972	CCT3	chr1:156278751-156333913	q1	q2	OK	272.317	275.537	0.0169625	0.0563978	0.92465	1	no
XLOC_001973	XLOC_001973	C1orf61	chr1:156374054-156399184	q1	q2	NOTEST	0.0475531	0.0381629	-0.317371	0	1	1	no
XLOC_001974	XLOC_001974	MIR9-1	chr1:156374054-156399184	q1	q2	NOTEST	0	0	0	0	1	1	no
XLOC_001975	XLOC_001975	MEF2D	chr1:156399281-156470634	q1	q2	OK	5.71813	6.0398	0.0789571	0.183862	0.7606	1	no
XLOC_001976	XLOC_001976	IQGAP3	chr1:156495194-156542396	q1	q2	OK	14.678	13.4372	-0.127421	-0.344576	0.54515	1	no
XLOC_001977	XLOC_001977	GPATCH4	chr1:156549518-156571279	q1	q2	OK	39.794	47.3723	0.251491	0.453311	0.3713	1	no
XLOC_001978	XLOC_001978	NES	chr1:156638555-156647189	q1	q2	OK	1.45136	1.39195	-0.0602903	-0.124928	0.8188	1	no
XLOC_001979	XLOC_001979	CRABP2	chr1:156669399-156675608	q1	q2	OK	384.968	356.311	-0.111599	-0.336667	0.53705	1	no
XLOC_001980	XLOC_001980	ISG20L2	chr1:156691680-156706752	q1	q2	OK	49.4962	60.5249	0.290211	0.859297	0.15375	1	no
XLOC_001981	XLOC_001981	MRPL24	chr1:156707093-156710923	q1	q2	OK	99.3472	94.4892	-0.0723302	-0.196982	0.71535	1	no
XLOC_001982	XLOC_001982	HDGF	chr1:156711843-156736686	q1	q2	OK	350.704	333.999	-0.0704125	-0.223717	0.6928	1	no
XLOC_001983	XLOC_001983	SH2D2A	chr1:156776034-156851642	q1	q2	NOTEST	0.0276694	0	-inf	0	1	1	no
XLOC_001984	XLOC_001984	INSRR	chr1:156776034-156851642	q1	q2	NOTEST	0.0024367	0	-inf	0	1	1	no
XLOC_001985	XLOC_001985	ARHGEF11	chr1:156904544-157015405	q1	q2	OK	13.2861	11.8323	-0.167192	-0.343041	0.51965	1	no
XLOC_001986	XLOC_001986	MIR765	chr1:156904544-157015405	q1	q2	NOTEST	0	0	0	0	1	1	no
XLOC_001987	XLOC_001987	ETV3L	chr1:157061834-157069600	q1	q2	NOTEST	0.00463572	0.00503844	0.120183	0	1	1	no
XLOC_001988	XLOC_001988	ETV3	chr1:157091008-157108383	q1	q2	OK	7.93542	8.88509	0.163081	0.288499	0.61225	1	no
XLOC_001989	XLOC_001989	FCRL5	chr1:157483166-157522310	q1	q2	NOTEST	0	0.00175208	inf	0	1	1	no
XLOC_001990	XLOC_001990	FCRL4	chr1:157543538-157567870	q1	q2	NOTEST	0	0	0	0	1	1	no
XLOC_001991	XLOC_001991	FCRL3	chr1:157647977-157670647	q1	q2	NOTEST	0	0	0	0	1	1	no
XLOC_001992	XLOC_001992	FCRL2	chr1:157715522-157746922	q1	q2	NOTEST	0	0	0	0	1	1	no
XLOC_001993	XLOC_001993	FCRL1	chr1:157764193-157789940	q1	q2	NOTEST	0	0	0	0	1	1	no
XLOC_001994	XLOC_001994	CD5L	chr1:157800703-157811634	q1	q2	NOTEST	0	0	0	0	1	1	no
XLOC_001995	XLOC_001995	LOC646268	chr1:158101833-158110430	q1	q2	NOTEST	0	0	0	0	1	1	no
XLOC_001996	XLOC_001996	CD1B	chr1:158297739-158301321	q1	q2	NOTEST	0	0.00741747	inf	0	1	1	no
XLOC_001997	XLOC_001997	OR10T2	chr1:158368311-158369256	q1	q2	NOTEST	0.105013	0.0485251	-1.11377	0	1	1	no
XLOC_001998	XLOC_001998	OR10K2	chr1:158389036-158396203	q1	q2	NOTEST	0.195538	0.134206	-0.542996	0	1	1	no
XLOC_001999	XLOC_001999	OR6Y1	chr1:158516917-158517895	q1	q2	NOTEST	0	0	0	0	1	1	no
[truncated: 25,503 more rows]
