# Supplementary material for: A-Lister: a tool for analysis of differentially expressed omics entities across multiple pairwise comparisons
Source: BMC Bioinformatics. 2019 Nov 19;20:595. doi: 10.1186/s12859-019-3121-x (PMC6862834; doi:10.1186/s12859-019-3121-x)
Supplement: Supplementary file 9 — Additional file 9. A-Lister source code. [file 12859_2019_3121_MOESM9_ESM.zip › A-Lister-master/Sample_Input/DE_Sample/GSE76453_cuffdiff_siZNF143.diff]

test_id	gene_id	gene	locus	sample_1	sample_2	status	value_1	value_2	log2(fold_change)	test_stat	p_value	q_value	significant
XLOC_000001	XLOC_000001	DDX11L1	chr1:11873-29370	q1	q2	NOTEST	0	0.0198611	inf	0	1	1	no
XLOC_000002	XLOC_000002	OR4F5	chr1:69090-70008	q1	q2	NOTEST	0	0	0	0	1	1	no
XLOC_000003	XLOC_000003	LOC100132062,LOC100133331	chr1:228760-522720	q1	q2	NOTEST	0	0.00245765	inf	0	1	1	no
XLOC_000004	XLOC_000004	OR4F3	chr1:228760-522720	q1	q2	NOTEST	0	0	0	0	1	1	no
XLOC_000005	XLOC_000005	LOC643837	chr1:761585-794826	q1	q2	OK	1.98576	2.18123	0.135448	0.24398	0.6714	0.999969	no
XLOC_000006	XLOC_000006	LOC100130417	chr1:841707-860935	q1	q2	OK	0.555428	0.70647	0.347027	0.204878	0.74475	0.999969	no
XLOC_000007	XLOC_000007	SAMD11	chr1:861120-894679	q1	q2	OK	1.27804	1.34404	0.0726453	0.0400326	0.95605	0.999969	no
XLOC_000008	XLOC_000008	KLHL17	chr1:895966-901733	q1	q2	OK	0.979113	1.09942	0.167199	0.304291	0.6481	0.999969	no
XLOC_000009	XLOC_000009	PLEKHN1	chr1:901854-917473	q1	q2	OK	0.872832	0.864307	-0.0141605	-0.0210214	0.97645	0.999969	no
XLOC_000010	XLOC_000010	ISG15	chr1:948846-949919	q1	q2	OK	6.21957	8.59941	0.467424	0.998052	0.207	0.999969	no
XLOC_000011	XLOC_000011	AGRN	chr1:955502-991499	q1	q2	OK	29.9319	34.0025	0.183954	0.22727	0.7286	0.999969	no
XLOC_000012	XLOC_000012	-	chr1:996264-1004049	q1	q2	OK	2.84356	3.49434	0.297321	0.487594	0.4903	0.999969	no
XLOC_000013	XLOC_000013	C1orf159	chr1:1017046-1051736	q1	q2	OK	0.338808	0.429164	0.341063	0.35005	0.55885	0.999969	no
XLOC_000014	XLOC_000014	LOC254099	chr1:1072396-1079434	q1	q2	NOTEST	0.0137156	0.0159973	0.222012	0	1	1	no
XLOC_000015	XLOC_000015	-	chr1:1098767-1099930	q1	q2	OK	0.893919	1.11571	0.319752	0.405109	0.5193	0.999969	no
XLOC_000016	XLOC_000016	MIR200B	chr1:1102483-1102578	q1	q2	NOTEST	0	0	0	0	1	1	no
XLOC_000017	XLOC_000017	MIR200A	chr1:1103242-1103332	q1	q2	NOTEST	0	0	0	0	1	1	no
XLOC_000018	XLOC_000018	MIR429	chr1:1104346-1105782	q1	q2	OK	0.501869	0.604476	0.268374	0.15883	0.67705	0.999969	no
XLOC_000019	XLOC_000019	TTLL10	chr1:1109285-1133313	q1	q2	NOTEST	0.0442877	0.0447267	0.0142288	0	1	1	no
XLOC_000020	XLOC_000020	B3GALT6	chr1:1152287-1174868	q1	q2	OK	4.94097	5.03779	0.0279975	0.0290011	0.96665	0.999969	no
XLOC_000021	XLOC_000021	SCNN1D	chr1:1215815-1227409	q1	q2	NOTEST	0.115268	0.1309	0.183474	0	1	1	no
XLOC_000022	XLOC_000022	PUSL1	chr1:1227755-1260067	q1	q2	OK	4.52257	5.76018	0.348969	0.300266	0.7134	0.999969	no
XLOC_000023	XLOC_000023	CPSF3L	chr1:1227755-1260067	q1	q2	OK	0.895238	0.935643	0.0636859	0.0362546	0.9453	0.999969	no
XLOC_000024	XLOC_000024	GLTPD1	chr1:1260142-1264373	q1	q2	OK	3.17788	2.42898	-0.387714	-0.874228	0.255	0.999969	no
XLOC_000025	XLOC_000025	TAS1R3	chr1:1266725-1269844	q1	q2	NOTEST	0.0168461	0.0271529	0.688687	0	1	1	no
XLOC_000026	XLOC_000026	LOC148413	chr1:1334909-1342693	q1	q2	OK	5.27811	5.15132	-0.0350796	-0.0357366	0.95665	0.999969	no
XLOC_000027	XLOC_000027	TMEM88B	chr1:1361507-1363167	q1	q2	NOTEST	0	0	0	0	1	1	no
XLOC_000028	XLOC_000028	VWA1	chr1:1370902-1470067	q1	q2	OK	1.4478	1.74866	0.272382	0.319389	0.64625	0.999969	no
XLOC_000029	XLOC_000029	ATAD3C	chr1:1370902-1470067	q1	q2	NOTEST	0.154126	0.159077	0.0456186	0	1	1	no
XLOC_000030	XLOC_000030	ATAD3A,ATAD3B	chr1:1370902-1470067	q1	q2	OK	8.8545	11.1795	0.336372	0.691931	0.27955	0.999969	no
XLOC_000031	XLOC_000031	MIB2	chr1:1550794-1566050	q1	q2	OK	0.452647	0.596194	0.397397	0.586339	0.3206	0.999969	no
XLOC_000032	XLOC_000032	MMP23B	chr1:1567559-1570030	q1	q2	NOTEST	0	0	0	0	1	1	no
XLOC_000033	XLOC_000033	MMP23A	chr1:1571099-1655791	q1	q2	NOTEST	0	0	0	0	1	1	no
XLOC_000034	XLOC_000034	CALML6	chr1:1846141-1848733	q1	q2	NOTEST	0.250379	0.226103	-0.147131	0	1	1	no
XLOC_000035	XLOC_000035	GABRD	chr1:1950767-1962192	q1	q2	OK	0.388451	0.470497	0.276454	0.409119	0.53785	0.999969	no
XLOC_000036	XLOC_000036	PRKCZ	chr1:1981908-2144159	q1	q2	OK	9.95961	9.8459	-0.0165652	-0.0366181	0.95565	0.999969	no
XLOC_000037	XLOC_000037	SKI	chr1:2160133-2241653	q1	q2	OK	6.02294	5.47015	-0.138885	-0.366395	0.59655	0.999969	no
XLOC_000038	XLOC_000038	RER1	chr1:2252695-2344010	q1	q2	OK	66.7727	65.3335	-0.0314358	-0.0680784	0.9323	0.999969	no
XLOC_000039	XLOC_000039	PLCH2	chr1:2361800-2437032	q1	q2	NOTEST	0.0887225	0.0821331	-0.111336	0	1	1	no
XLOC_000040	XLOC_000040	TNFRSF14	chr1:2487207-2495267	q1	q2	NOTEST	0.0131125	0.0195103	0.573291	0	1	1	no
XLOC_000041	XLOC_000041	FAM213B	chr1:2517898-2564481	q1	q2	OK	9.53661	9.68334	0.0220282	0.0555486	0.93795	0.999969	no
XLOC_000042	XLOC_000042	ACTRT2	chr1:2938045-2939467	q1	q2	NOTEST	0	0	0	0	1	1	no
XLOC_000043	XLOC_000043	PRDM16	chr1:2985641-3355185	q1	q2	OK	0.390013	0.467618	0.261807	0.466147	0.4472	0.999969	no
XLOC_000044	XLOC_000044	MIR4251	chr1:2985641-3355185	q1	q2	NOTEST	0	0	0	0	1	1	no
XLOC_000045	XLOC_000045	ARHGEF16	chr1:3371146-3403706	q1	q2	OK	8.15089	8.70703	0.0952229	0.210128	0.738	0.999969	no
XLOC_000046	XLOC_000046	TPRG1L	chr1:3541555-3546694	q1	q2	OK	45.213	48.1549	0.0909427	0.254054	0.6831	0.999969	no
XLOC_000047	XLOC_000047	TP73	chr1:3569128-3663937	q1	q2	OK	0.979247	1.05483	0.107266	0.196585	0.7501	0.999969	no
XLOC_000048	XLOC_000048	CCDC27	chr1:3668964-3688209	q1	q2	NOTEST	0	0.00519575	inf	0	1	1	no
XLOC_000049	XLOC_000049	SMIM1	chr1:3689351-3692546	q1	q2	OK	0.296559	0.549998	0.891108	1.08581	0.20905	0.999969	no
XLOC_000050	XLOC_000050	DFFB	chr1:3773844-3802403	q1	q2	OK	2.50878	3.02321	0.269095	0.532203	0.3798	0.999969	no
XLOC_000051	XLOC_000051	LOC100133612	chr1:3816967-3833878	q1	q2	NOTEST	0.202716	0.295039	0.541447	0	1	1	no
XLOC_000052	XLOC_000052	LOC728716	chr1:4000671-4012643	q1	q2	NOTEST	0	0	0	0	1	1	no
XLOC_000053	XLOC_000053	LOC284661	chr1:4472110-4484744	q1	q2	NOTEST	0	0	0	0	1	1	no
XLOC_000054	XLOC_000054	AJAP1	chr1:4715104-4844130	q1	q2	OK	1.07889	1.04117	-0.0513492	-0.0840647	0.88905	0.999969	no
XLOC_000055	XLOC_000055	MIR4417	chr1:5624130-5624203	q1	q2	NOTEST	0	0	0	0	1	1	no
XLOC_000056	XLOC_000056	KCNAB2	chr1:5922710-6161253	q1	q2	OK	2.76437	2.67337	-0.0482919	-0.0784112	0.9043	0.999969	no
XLOC_000057	XLOC_000057	RNF207	chr1:6266188-6296044	q1	q2	OK	1.77648	1.80585	0.0236605	0.0166278	0.98005	0.999969	no
XLOC_000058	XLOC_000058	HES3	chr1:6297532-6305638	q1	q2	OK	0.380323	0.479413	0.334042	0.405144	0.4435	0.999969	no
XLOC_000059	XLOC_000059	ESPN	chr1:6484847-6580121	q1	q2	OK	2.25682	2.78235	0.30201	0.404783	0.56495	0.999969	no
XLOC_000060	XLOC_000060	TAS1R1	chr1:6615337-6639817	q1	q2	NOTEST	0.0301718	0	-inf	0	1	1	no
XLOC_000061	XLOC_000061	ZBTB48	chr1:6640062-6649340	q1	q2	OK	3.13717	3.41963	0.124375	0.229263	0.70225	0.999969	no
XLOC_000062	XLOC_000062	PHF13	chr1:6673755-6684093	q1	q2	OK	13.0333	12.0034	-0.118761	-0.296768	0.63275	0.999969	no
XLOC_000063	XLOC_000063	THAP3	chr1:6684924-6761966	q1	q2	OK	2.83445	3.40315	0.263799	0.188075	0.7957	0.999969	no
XLOC_000064	XLOC_000064	CAMTA1	chr1:6845383-7829766	q1	q2	OK	34.7684	31.5867	-0.13846	-0.35143	0.66095	0.999969	no
XLOC_000065	XLOC_000065	VAMP3	chr1:7831328-7841492	q1	q2	OK	42.6843	41.8903	-0.0270888	-0.0670586	0.90845	0.999969	no
XLOC_000066	XLOC_000066	PER3	chr1:7844400-7905237	q1	q2	OK	2.39675	2.46849	0.0425513	0.0868096	0.8798	0.999969	no
XLOC_000067	XLOC_000067	PARK7	chr1:8014358-8045342	q1	q2	OK	190.091	179.696	-0.0811311	-0.22119	0.7064	0.999969	no
XLOC_000068	XLOC_000068	SLC45A1	chr1:8384389-8404227	q1	q2	NOTEST	0.111583	0.0540476	-1.04582	0	1	1	no
XLOC_000069	XLOC_000069	ENO1-AS1	chr1:8921058-8939943	q1	q2	OK	0.831055	0.448531	-0.489087	-0.0335397	0.27935	0.999969	no
XLOC_000070	XLOC_000070	CA6	chr1:9005892-9035148	q1	q2	NOTEST	0	0.0208794	inf	0	1	1	no
XLOC_000071	XLOC_000071	GPR157	chr1:9160366-9189229	q1	q2	OK	2.44988	3.08147	0.330909	0.234301	0.7329	0.999969	no
XLOC_000072	XLOC_000072	-	chr1:9242297-9252504	q1	q2	OK	0.544145	0.588076	0.112013	0.110038	0.8251	0.999969	no
XLOC_000073	XLOC_000073	H6PD	chr1:9294862-9331394	q1	q2	OK	2.61441	2.34594	-0.156321	-0.375089	0.5604	0.999969	no
XLOC_000074	XLOC_000074	SPSB1	chr1:9352940-9429590	q1	q2	OK	5.06034	5.20654	0.0410903	0.0720006	0.90675	0.999969	no
XLOC_000075	XLOC_000075	SLC25A33	chr1:9599527-9642831	q1	q2	OK	11.7903	12.1943	0.048607	0.118419	0.86015	0.999969	no
XLOC_000076	XLOC_000076	TMEM201	chr1:9648931-9674983	q1	q2	OK	2.79693	3.3625	0.265687	0.566055	0.3892	0.999969	no
XLOC_000077	XLOC_000077	PIK3CD	chr1:9711789-9884550	q1	q2	NOTEST	0.266867	0.205925	-0.373997	0	1	1	no
XLOC_000078	XLOC_000078	NMNAT1	chr1:9982188-10056703	q1	q2	OK	5.04514	6.54477	0.375447	0.255593	0.61835	0.999969	no
XLOC_000079	XLOC_000079	RBP7	chr1:10057254-10076078	q1	q2	OK	1.41146	2.8087	0.992718	1.69402	0.01995	0.999969	no
XLOC_000080	XLOC_000080	UBE4B	chr1:10093030-10241296	q1	q2	OK	18.3004	19.5583	0.0959069	0.248617	0.66785	0.999969	no
XLOC_000081	XLOC_000081	KIF1B	chr1:10270763-10441806	q1	q2	OK	12.088	11.2106	-0.108715	-0.265522	0.62525	0.999969	no
XLOC_000082	XLOC_000082	PGD	chr1:10459084-10480410	q1	q2	OK	204.749	198.539	-0.0444331	-0.129207	0.8286	0.999969	no
XLOC_000083	XLOC_000083	APITD1,APITD1-CORT,CORT	chr1:10490158-10512060	q1	q2	OK	11.5781	11.673	0.0117804	0.0276697	0.96815	0.999969	no
XLOC_000084	XLOC_000084	PEX14	chr1:10534953-10690815	q1	q2	OK	5.28568	5.06893	-0.0604072	-0.100225	0.8655	0.999969	no
XLOC_000085	XLOC_000085	TARDBP	chr1:11072550-11085549	q1	q2	OK	58.5166	61.3199	0.06751	0.180293	0.73825	0.999969	no
XLOC_000086	XLOC_000086	MTOR-AS1	chr1:11166587-11322608	q1	q2	NOTEST	0.0372348	0.0138271	-1.42915	0	1	1	no
XLOC_000087	XLOC_000087	ANGPTL7	chr1:11166587-11322608	q1	q2	NOTEST	0.00863537	0.0218444	1.33893	0	1	1	no
XLOC_000088	XLOC_000088	UBIAD1	chr1:11333254-11358521	q1	q2	OK	5.56112	7.52203	0.435745	1.02915	0.1008	0.999969	no
XLOC_000089	XLOC_000089	PTCHD2	chr1:11539294-11597640	q1	q2	NOTEST	0.143755	0.155263	0.111098	0	1	1	no
XLOC_000090	XLOC_000090	FBXO44	chr1:11708417-11723384	q1	q2	OK	1.65169	1.73603	0.0718518	0.109518	0.8589	0.999969	no
XLOC_000091	XLOC_000091	FBXO6	chr1:11724149-11780336	q1	q2	OK	5.02376	5.74011	0.192312	0.266931	0.69595	0.999969	no
XLOC_000092	XLOC_000092	DRAXIN	chr1:11724149-11780336	q1	q2	NOTEST	0.0254864	0.0249982	-0.0279048	0	1	1	no
XLOC_000093	XLOC_000093	AGTRAP	chr1:11796141-11810828	q1	q2	OK	5.76661	7.51436	0.381929	0.753789	0.24565	0.999969	no
XLOC_000094	XLOC_000094	CLCN6	chr1:11845781-11907840	q1	q2	OK	3.32053	3.11231	-0.0934295	-0.132629	0.8236	0.999969	no
XLOC_000095	XLOC_000095	PLOD1	chr1:11994723-12035655	q1	q2	OK	16.2474	16.3397	0.0081726	0.0203248	0.9723	0.999969	no
XLOC_000096	XLOC_000096	MFN2	chr1:12040237-12073684	q1	q2	OK	25.8389	25.5695	-0.0151211	-0.0414725	0.94505	0.999969	no
XLOC_000097	XLOC_000097	MIIP	chr1:12079298-12092106	q1	q2	OK	2.42924	3.09368	0.34882	0.581379	0.32985	0.999969	no
XLOC_000098	XLOC_000098	TNFRSF8	chr1:12123433-12204264	q1	q2	NOTEST	0	0	0	0	1	1	no
XLOC_000099	XLOC_000099	TNFRSF1B	chr1:12227059-12269277	q1	q2	NOTEST	0.00573818	0.010993	0.937914	0	1	1	no
XLOC_000100	XLOC_000100	VPS13D	chr1:12290112-12572098	q1	q2	OK	6.29011	6.26789	-0.00510496	-0.0125023	0.98035	0.999969	no
XLOC_000101	XLOC_000101	SNORA59A	chr1:12290112-12572098	q1	q2	NOTEST	0	0	0	0	1	1	no
XLOC_000102	XLOC_000102	AADACL4	chr1:12704565-12727097	q1	q2	NOTEST	0	0	0	0	1	1	no
XLOC_000103	XLOC_000103	AADACL3	chr1:12776117-12788726	q1	q2	NOTEST	0	0	0	0	1	1	no
XLOC_000104	XLOC_000104	C1orf158	chr1:12806162-12821102	q1	q2	NOTEST	0	0	0	0	1	1	no
XLOC_000105	XLOC_000105	PRAMEF12	chr1:12834983-12838048	q1	q2	NOTEST	0	0	0	0	1	1	no
XLOC_000106	XLOC_000106	PRAMEF1	chr1:12851545-12856777	q1	q2	NOTEST	0	0	0	0	1	1	no
XLOC_000107	XLOC_000107	PRAMEF2	chr1:12916940-12921764	q1	q2	NOTEST	0	0	0	0	1	1	no
XLOC_000108	XLOC_000108	PRAMEF7,PRAMEF8	chr1:12976449-12980568	q1	q2	NOTEST	0	0	0	0	1	1	no
XLOC_000109	XLOC_000109	PRAMEF22	chr1:13035542-13038381	q1	q2	NOTEST	0	0	0	0	1	1	no
XLOC_000110	XLOC_000110	PRAMEF5	chr1:13359818-13369057	q1	q2	NOTEST	0	0	0	0	1	1	no
XLOC_000111	XLOC_000111	PRAMEF9	chr1:13421175-13428191	q1	q2	NOTEST	0	0	0	0	1	1	no
XLOC_000112	XLOC_000112	PRAMEF16	chr1:13495253-13498259	q1	q2	NOTEST	0	0	0	0	1	1	no
XLOC_000113	XLOC_000113	PRAMEF20,PRAMEF21	chr1:13516065-13526943	q1	q2	NOTEST	0	0	0	0	1	1	no
XLOC_000114	XLOC_000114	PRAMEF9	chr1:13641972-13648988	q1	q2	NOTEST	0	0	0	0	1	1	no
XLOC_000115	XLOC_000115	PRAMEF17	chr1:13716087-13719064	q1	q2	NOTEST	0	0	0	0	1	1	no
XLOC_000116	XLOC_000116	PRAMEF20,PRAMEF21	chr1:13736906-13747803	q1	q2	NOTEST	0	0	0	0	1	1	no
XLOC_000117	XLOC_000117	PDPN	chr1:13910251-13944452	q1	q2	NOTEST	0	0	0	0	1	1	no
XLOC_000118	XLOC_000118	PRDM2	chr1:14026734-14151574	q1	q2	OK	8.16997	7.9704	-0.0356795	-0.0831744	0.878	0.999969	no
XLOC_000119	XLOC_000119	KAZN	chr1:14925212-15478960	q1	q2	OK	3.19234	6.13043	0.941373	1.96486	0.004	0.68959	no
XLOC_000120	XLOC_000120	TMEM51	chr1:15479027-15546974	q1	q2	OK	5.95006	6.47399	0.121751	0.223869	0.70895	0.999969	no
XLOC_000121	XLOC_000121	FHAD1	chr1:15573767-15724622	q1	q2	NOTEST	0.0711203	0.0632233	-0.169803	0	1	1	no
XLOC_000122	XLOC_000122	EFHD2	chr1:15736390-15756868	q1	q2	OK	12.1367	12.7819	0.0747275	0.132043	0.83835	0.999969	no
XLOC_000123	XLOC_000123	CTRC	chr1:15764937-15773153	q1	q2	NOTEST	0	0.0676279	inf	0	1	1	no
XLOC_000124	XLOC_000124	CELA2A	chr1:15783222-15798586	q1	q2	NOTEST	0	0	0	0	1	1	no
XLOC_000125	XLOC_000125	CELA2B	chr1:15802595-15851285	q1	q2	NOTEST	0.0561997	0.0757536	0.430751	0	1	1	no
XLOC_000126	XLOC_000126	DNAJC16	chr1:15853351-15911605	q1	q2	OK	4.61134	4.36627	-0.0787846	-0.154301	0.7978	0.999969	no
XLOC_000127	XLOC_000127	DDI2,RSC1A1	chr1:15936229-15995532	q1	q2	OK	19.471	17.6234	-0.143834	-0.247633	0.6406	0.999969	no
XLOC_000128	XLOC_000128	PLEKHM2	chr1:16010826-16061266	q1	q2	OK	8.93002	8.81196	-0.0192016	-0.046871	0.9408	0.999969	no
XLOC_000129	XLOC_000129	SLC25A34	chr1:16062808-16067884	q1	q2	NOTEST	0.118874	0.094306	-0.334007	0	1	1	no
XLOC_000130	XLOC_000130	TMEM82	chr1:16068986-16074292	q1	q2	NOTEST	0	0	0	0	1	1	no
XLOC_000131	XLOC_000131	FBLIM1	chr1:16085166-16113084	q1	q2	OK	6.05988	6.17637	0.0274695	0.0588456	0.924	0.999969	no
XLOC_000132	XLOC_000132	SPEN	chr1:16160709-16267191	q1	q2	OK	11.7742	11.8571	0.0101295	0.0263127	0.96115	0.999969	no
XLOC_000133	XLOC_000133	C1orf64	chr1:16330730-16333184	q1	q2	NOTEST	0	0	0	0	1	1	no
XLOC_000134	XLOC_000134	CLCNKA	chr1:16348485-16360545	q1	q2	NOTEST	0	0.0085872	inf	0	1	1	no
XLOC_000135	XLOC_000135	CLCNKB	chr1:16370230-16383821	q1	q2	NOTEST	0	0	0	0	1	1	no
XLOC_000136	XLOC_000136	SZRD1	chr1:16679761-16724643	q1	q2	OK	38.0369	36.4531	-0.0613579	-0.176629	0.7753	0.999969	no
XLOC_000137	XLOC_000137	NECAP2	chr1:16767166-16786584	q1	q2	OK	22.6056	22.3873	-0.0139965	-0.0338447	0.95465	0.999969	no
XLOC_000138	XLOC_000138	MIR3675	chr1:16793143-16959903	q1	q2	NOTEST	0	0	0	0	1	1	no
XLOC_000139	XLOC_000139	NBPF1	chr1:16793143-16959903	q1	q2	OK	3.55475	4.79851	0.432838	0.497699	0.36825	0.999969	no
XLOC_000140	XLOC_000140	MST1P2	chr1:16969374-16976915	q1	q2	OK	0.646367	0.677831	0.0685709	0.107318	0.8573	0.999969	no
XLOC_000141	XLOC_000141	MIR3675	chr1:17007749-17007823	q1	q2	NOTEST	0	0	0	0	1	1	no
XLOC_000142	XLOC_000142	CROCC	chr1:17234960-17299474	q1	q2	NOTEST	0.265966	0.326814	0.297229	0	1	1	no
XLOC_000143	XLOC_000143	PADI1	chr1:17531620-17572501	q1	q2	OK	0.205916	0.342963	0.735997	0.904252	0.1085	0.999969	no
XLOC_000144	XLOC_000144	PADI3	chr1:17575592-17610727	q1	q2	OK	0.279684	0.389013	0.476023	0.678834	0.25605	0.999969	no
XLOC_000145	XLOC_000145	PADI4	chr1:17634689-17690495	q1	q2	NOTEST	0.0363699	0.0575159	0.661218	0	1	1	no
XLOC_000146	XLOC_000146	PADI6	chr1:17698740-17728195	q1	q2	NOTEST	0.0136709	0.0305095	1.15815	0	1	1	no
XLOC_000147	XLOC_000147	ARHGEF10L	chr1:17846497-18024370	q1	q2	OK	4.63907	6.5962	0.507801	1.16387	0.06965	0.999969	no
XLOC_000148	XLOC_000148	ACTL8	chr1:18081807-18153558	q1	q2	OK	1.82472	1.65552	-0.140392	-0.243368	0.70295	0.999969	no
XLOC_000149	XLOC_000149	IGSF21	chr1:18434239-18704977	q1	q2	NOTEST	0	0	0	0	1	1	no
XLOC_000150	XLOC_000150	KLHDC7A	chr1:18807423-18812480	q1	q2	NOTEST	0.276273	0.16752	-0.721758	0	1	1	no
XLOC_000151	XLOC_000151	PAX7	chr1:18957499-19075360	q1	q2	NOTEST	0.00416803	0.00171476	-1.28136	0	1	1	no
XLOC_000152	XLOC_000152	EMC1	chr1:19536956-19578053	q1	q2	NOTEST	0.218335	0.356116	0.7058	0	1	1	no
XLOC_000153	XLOC_000153	MRTO4	chr1:19578074-19586622	q1	q2	OK	29.0439	32.1542	0.14677	0.371878	0.52725	0.999969	no
XLOC_000154	XLOC_000154	PQLC2	chr1:19638739-19655848	q1	q2	OK	5.43925	5.47502	0.00945542	0.0211239	0.9743	0.999969	no
XLOC_000155	XLOC_000155	-	chr1:19657757-19659700	q1	q2	NOTEST	0.283887	0.256426	-0.146772	0	1	1	no
XLOC_000156	XLOC_000156	C1orf151-NBL1,MINOS1,NBL1	chr1:19923470-19984949	q1	q2	OK	27.3296	28.1759	0.0439986	0.104915	0.86245	0.999969	no
XLOC_000157	XLOC_000157	HTR6	chr1:19991779-20006927	q1	q2	NOTEST	0.0619382	0.109328	0.819757	0	1	1	no
XLOC_000158	XLOC_000158	OTUD3	chr1:20208887-20239652	q1	q2	OK	3.03889	2.88445	-0.0752523	-0.156796	0.78	0.999969	no
XLOC_000159	XLOC_000159	PLA2G5	chr1:20396700-20418394	q1	q2	NOTEST	0	0	0	0	1	1	no
XLOC_000160	XLOC_000160	PLA2G2F	chr1:20465822-20476879	q1	q2	NOTEST	0.0292596	0.0808884	1.46702	0	1	1	no
XLOC_000161	XLOC_000161	UBXN10	chr1:20512577-20519942	q1	q2	NOTEST	0	0.0104186	inf	0	1	1	no
XLOC_000162	XLOC_000162	VWA5B1	chr1:20617411-20681387	q1	q2	NOTEST	0	0	0	0	1	1	no
XLOC_000163	XLOC_000163	FAM43B	chr1:20878931-20881513	q1	q2	NOTEST	0	0	0	0	1	1	no
XLOC_000164	XLOC_000164	CDA	chr1:20915443-20945400	q1	q2	NOTEST	0.128593	0.154051	0.260593	0	1	1	no
XLOC_000165	XLOC_000165	PINK1	chr1:20959947-20988037	q1	q2	OK	13.4523	12.6676	-0.0867027	-0.0994385	0.8879	0.999969	no
XLOC_000166	XLOC_000166	KIF17	chr1:20990506-21044317	q1	q2	NOTEST	0.130612	0.141202	0.11248	0	1	1	no
XLOC_000167	XLOC_000167	LOC100506801	chr1:21543739-21672034	q1	q2	NOTEST	0.00412592	0.00664415	0.687369	0	1	1	no
XLOC_000168	XLOC_000168	NBPF3	chr1:21766620-21811393	q1	q2	OK	9.61555	9.75477	0.020739	0.0437506	0.93805	0.999969	no
XLOC_000169	XLOC_000169	ALPL	chr1:21835857-21904905	q1	q2	NOTEST	0	0.00392581	inf	0	1	1	no
XLOC_000170	XLOC_000170	LDLRAD2	chr1:22138757-22263750	q1	q2	NOTEST	0.00265437	0.013433	2.33934	0	1	1	no
XLOC_000171	XLOC_000171	CELA3B	chr1:22303417-22315847	q1	q2	NOTEST	0	0	0	0	1	1	no
XLOC_000172	XLOC_000172	CELA3A	chr1:22328148-22339035	q1	q2	NOTEST	0	0	0	0	1	1	no
XLOC_000173	XLOC_000173	LINC00339	chr1:22351389-22357715	q1	q2	OK	6.3609	6.18447	-0.0405803	-0.0699053	0.8996	0.999969	no
XLOC_000174	XLOC_000174	CDC42	chr1:22379119-22419436	q1	q2	OK	129.077	114.149	-0.177318	-0.475822	0.38375	0.999969	no
XLOC_000175	XLOC_000175	ZBTB40	chr1:22755331-22857650	q1	q2	OK	5.60559	5.36023	-0.0645707	-0.154825	0.77975	0.999969	no
XLOC_000176	XLOC_000176	EPHA8	chr1:22890003-22930087	q1	q2	NOTEST	0.00603834	0.0449169	2.89503	0	1	1	no
XLOC_000177	XLOC_000177	C1QA	chr1:22963117-22966175	q1	q2	NOTEST	0	0	0	0	1	1	no
XLOC_000178	XLOC_000178	C1QC	chr1:22970117-22974603	q1	q2	NOTEST	0	0	0	0	1	1	no
XLOC_000179	XLOC_000179	C1QB	chr1:22979681-22988029	q1	q2	NOTEST	0	0	0	0	1	1	no
XLOC_000180	XLOC_000180	EPHB2	chr1:23037330-23241823	q1	q2	OK	2.76006	2.69784	-0.0328966	-0.0628135	0.917	0.999969	no
XLOC_000181	XLOC_000181	MIR4684	chr1:23037330-23241823	q1	q2	NOTEST	0	0	0	0	1	1	no
XLOC_000182	XLOC_000182	KDM1A	chr1:23345940-23410184	q1	q2	OK	34.0344	34.4221	0.0163379	0.0415161	0.9435	0.999969	no
XLOC_000183	XLOC_000183	MIR3115	chr1:23345940-23410184	q1	q2	NOTEST	0	0	0	0	1	1	no
XLOC_000184	XLOC_000184	C1orf213	chr1:23685940-23698330	q1	q2	OK	0.35779	0.256706	-0.478994	-0.138958	0.76605	0.999969	no
XLOC_000185	XLOC_000185	MDS2	chr1:23953823-23967056	q1	q2	NOTEST	0	0	0	0	1	1	no
XLOC_000186	XLOC_000186	RPL11	chr1:24018268-24022915	q1	q2	OK	1280.6	1241.86	-0.0443072	-0.1249	0.8168	0.999969	no
XLOC_000187	XLOC_000187	TCEB3	chr1:24069855-24104787	q1	q2	OK	16.9091	19.4929	0.205147	0.503396	0.375	0.999969	no
XLOC_000188	XLOC_000188	PITHD1	chr1:24104875-24114722	q1	q2	OK	30.9103	30.1137	-0.0376671	-0.104377	0.8765	0.999969	no
XLOC_000189	XLOC_000189	LYPLA2	chr1:24117645-24122029	q1	q2	OK	43.6347	45.4449	0.0586421	0.104797	0.8667	0.999969	no
XLOC_000190	XLOC_000190	MIR378F	chr1:24255559-24255637	q1	q2	NOTEST	0	0	0	0	1	1	no
XLOC_000191	XLOC_000191	PNRC2	chr1:24285712-24289949	q1	q2	OK	50.1603	49.9519	-0.00600578	-0.0146157	0.9762	0.999969	no
XLOC_000192	XLOC_000192	-	chr1:24345580-24350246	q1	q2	OK	7.27444	2.98677	-1.28425	-6.2	0.122	0.999969	no
XLOC_000193	XLOC_000193	LOC284632	chr1:24526729-24538180	q1	q2	NOTEST	0.0210231	0.0423417	1.0101	0	1	1	no
XLOC_000194	XLOC_000194	GRHL3	chr1:24645811-24799493	q1	q2	OK	50.7805	34.8719	-0.542211	-1.25865	0.0493	0.999969	no
XLOC_000195	XLOC_000195	NIPAL3	chr1:24645811-24799493	q1	q2	OK	5.47016	5.94107	0.119142	0.087318	0.86855	0.999969	no
XLOC_000196	XLOC_000196	RCAN3	chr1:24822822-24864989	q1	q2	OK	6.32828	5.85805	-0.111391	-0.217805	0.69305	0.999969	no
XLOC_000197	XLOC_000197	NCMAP	chr1:24882566-24935818	q1	q2	NOTEST	0.00974937	0.0327458	1.74793	0	1	1	no
XLOC_000198	XLOC_000198	SRRM1	chr1:24969520-24999783	q1	q2	OK	38.132	39.6579	0.0566039	0.150714	0.7899	0.999969	no
XLOC_000199	XLOC_000199	CLIC4	chr1:25070513-25170815	q1	q2	OK	33.7724	33.1712	-0.0259109	-0.0622715	0.90285	0.999969	no
XLOC_000200	XLOC_000200	RHD	chr1:25598980-25656936	q1	q2	NOTEST	0.0201911	0.0290929	0.526949	0	1	1	no
XLOC_000201	XLOC_000201	TMEM50A	chr1:25664788-25747363	q1	q2	OK	24.3367	23.8102	-0.0315557	-0.0779395	0.89765	0.999969	no
XLOC_000202	XLOC_000202	TMEM57	chr1:25757387-25826698	q1	q2	OK	12.1135	12.0109	-0.0122666	-0.0245367	0.96535	0.999969	no
XLOC_000203	XLOC_000203	LDLRAP1	chr1:25870075-25895377	q1	q2	OK	9.8066	9.96509	0.0231288	0.0552872	0.92855	0.999969	no
XLOC_000204	XLOC_000204	MAN1C1	chr1:25943958-26111258	q1	q2	OK	1.39498	1.52024	0.124053	0.244595	0.70805	0.999969	no
XLOC_000205	XLOC_000205	SEPN1	chr1:26126666-26144713	q1	q2	OK	16.919	16.7865	-0.0113443	-0.0301491	0.963	0.999969	no
XLOC_000206	XLOC_000206	MTFR1L	chr1:26146396-26185848	q1	q2	OK	11.478	10.9149	-0.0725717	-0.1259	0.843	0.999969	no
XLOC_000207	XLOC_000207	EXTL1	chr1:26348270-26362954	q1	q2	NOTEST	0.00265299	0.00301059	0.182427	0	1	1	no
XLOC_000208	XLOC_000208	PDIK1L	chr1:26437655-26452039	q1	q2	OK	5.39225	5.33747	-0.0147314	-0.0294454	0.955	0.999969	no
XLOC_000209	XLOC_000209	FAM110D	chr1:26485510-26489119	q1	q2	NOTEST	0	0.019296	inf	0	1	1	no
XLOC_000210	XLOC_000210	ZNF593	chr1:26496387-26497364	q1	q2	OK	10.2176	13.8157	0.435252	1.1248	0.19325	0.999969	no
XLOC_000211	XLOC_000211	CNKSR1	chr1:26503980-26516375	q1	q2	OK	5.32271	5.3887	0.017776	0.0344619	0.9535	0.999969	no
XLOC_000212	XLOC_000212	CATSPER4	chr1:26517118-26529033	q1	q2	NOTEST	0.00818088	0.00653028	-0.32511	0	1	1	no
XLOC_000213	XLOC_000213	CEP85	chr1:26560655-26606109	q1	q2	OK	7.25669	7.59427	0.065601	0.146884	0.7956	0.999969	no
XLOC_000214	XLOC_000214	SH3BGRL3	chr1:26606212-26608013	q1	q2	OK	71.1699	68.1735	-0.0620561	-0.209602	0.7857	0.999969	no
XLOC_000215	XLOC_000215	CD52	chr1:26608772-26647014	q1	q2	NOTEST	0.152931	0.0301841	-2.34102	0	1	1	no
XLOC_000216	XLOC_000216	LIN28A	chr1:26737268-26756219	q1	q2	NOTEST	0.0196131	0.0181629	-0.110828	0	1	1	no
XLOC_000217	XLOC_000217	DHDDS	chr1:26758772-26798769	q1	q2	OK	12.9448	11.7584	-0.138676	-0.34765	0.5681	0.999969	no
XLOC_000218	XLOC_000218	HMGN2	chr1:26798901-26803133	q1	q2	OK	357.918	354.986	-0.0118656	-0.0337777	0.9522	0.999969	no
XLOC_000219	XLOC_000219	RPS6KA1	chr1:26856248-26901520	q1	q2	OK	13.0807	12.2934	-0.0895594	-0.217415	0.71355	0.999969	no
XLOC_000220	XLOC_000220	MIR1976	chr1:26856248-26901520	q1	q2	NOTEST	0	0	0	0	1	1	no
XLOC_000221	XLOC_000221	ARID1A	chr1:27022521-27108601	q1	q2	OK	14.2756	13.7548	-0.0536122	-0.141249	0.81325	0.999969	no
XLOC_000222	XLOC_000222	PIGV	chr1:27114445-27125241	q1	q2	OK	8.36344	7.40473	-0.175649	-0.3887	0.5257	0.999969	no
XLOC_000223	XLOC_000223	ZDHHC18	chr1:27153200-27182211	q1	q2	OK	16.5468	16.4325	-0.00999905	-0.0280908	0.96635	0.999969	no
XLOC_000224	XLOC_000224	SFN	chr1:27189632-27190947	q1	q2	OK	52.8701	66.4147	0.32905	0.983003	0.16895	0.999969	no
XLOC_000225	XLOC_000225	NUDC	chr1:27216978-27273362	q1	q2	OK	50.7685	51.5493	0.0220199	0.0518961	0.92745	0.999969	no
XLOC_000226	XLOC_000226	TRNP1	chr1:27287045-27327997	q1	q2	OK	2.12485	2.30296	0.116125	0.222266	0.74385	0.999969	no
XLOC_000227	XLOC_000227	WDTC1	chr1:27560984-27635124	q1	q2	OK	9.17376	10.1551	0.146613	0.308215	0.61275	0.999969	no
XLOC_000228	XLOC_000228	TMEM222	chr1:27648635-27662891	q1	q2	OK	10.8952	12.7164	0.222995	0.529793	0.4509	0.999969	no
XLOC_000229	XLOC_000229	LOC644961	chr1:27648635-27662891	q1	q2	OK	0.402129	0.327126	-0.29781	-0.114573	0.8257	0.999969	no
XLOC_000230	XLOC_000230	SYTL1	chr1:27668482-27680423	q1	q2	OK	3.41654	3.50044	0.0349996	0.0632073	0.919	0.999969	no
XLOC_000231	XLOC_000231	GPR3	chr1:27719147-27722317	q1	q2	NOTEST	0.306585	0.288904	-0.085697	0	1	1	no
XLOC_000232	XLOC_000232	AHDC1	chr1:27860755-27930442	q1	q2	OK	0.717078	0.550727	-0.380793	-0.152316	0.8084	0.999969	no
XLOC_000233	XLOC_000233	FAM76A	chr1:28052489-28089551	q1	q2	OK	2.33092	2.4302	0.0601729	0.108234	0.845	0.999969	no
XLOC_000234	XLOC_000234	STX12	chr1:28099693-28150963	q1	q2	OK	17.1068	15.7287	-0.121171	-0.220944	0.67275	0.999969	no
XLOC_000235	XLOC_000235	PPP1R8	chr1:28157251-28178183	q1	q2	OK	18.14	17.784	-0.0285981	-0.0680831	0.9029	0.999969	no
XLOC_000236	XLOC_000236	SCARNA1	chr1:28157251-28178183	q1	q2	OK	0.617214	0.671835	0.122337	0.00543933	0.724	0.999969	no
XLOC_000237	XLOC_000237	THEMIS2	chr1:28199054-28213193	q1	q2	NOTEST	0.251368	0.155294	-0.694795	0	1	1	no
XLOC_000238	XLOC_000238	SMPDL3B	chr1:28261503-28285663	q1	q2	OK	3.10189	3.22901	0.0579471	0.103454	0.862	0.999969	no
XLOC_000239	XLOC_000239	XKR8	chr1:28286503-28294605	q1	q2	OK	8.52541	8.81067	0.0474828	0.104946	0.87175	0.999969	no
XLOC_000240	XLOC_000240	ATPIF1	chr1:28562601-28564616	q1	q2	OK	102.137	91.0497	-0.165781	-0.354516	0.5654	0.999969	no
XLOC_000241	XLOC_000241	SESN2	chr1:28585962-28609002	q1	q2	OK	8.77768	7.93972	-0.144752	-0.377344	0.57765	0.999969	no
XLOC_000242	XLOC_000242	MED18	chr1:28655512-28662478	q1	q2	OK	13.0613	9.98948	-0.386816	-0.861542	0.1477	0.999969	no
XLOC_000243	XLOC_000243	PHACTR4	chr1:28696092-28826881	q1	q2	OK	10.3657	9.14423	-0.180881	-0.345309	0.53025	0.999969	no
XLOC_000244	XLOC_000244	RCC1	chr1:28832454-28865708	q1	q2	OK	64.7133	67.3244	0.0570676	0.151164	0.79595	0.999969	no
XLOC_000245	XLOC_000245	TRNAU1AP	chr1:28879528-28908369	q1	q2	OK	6.83027	7.17197	0.0704278	0.122596	0.8357	0.999969	no
XLOC_000246	XLOC_000246	RAB42	chr1:28918711-28922737	q1	q2	OK	0.255119	0.351058	0.460538	0.461641	0.39545	0.999969	no
XLOC_000247	XLOC_000247	RNU11	chr1:28975111-28975246	q1	q2	NOTEST	0	0	0	0	1	1	no
XLOC_000248	XLOC_000248	GMEB1	chr1:28995239-29046305	q1	q2	OK	5.5214	5.40869	-0.0297552	-0.052983	0.9232	0.999969	no
XLOC_000249	XLOC_000249	YTHDF2	chr1:29063132-29096296	q1	q2	OK	38.5448	40.1294	0.0581239	0.146628	0.79365	0.999969	no
XLOC_000250	XLOC_000250	OPRD1	chr1:29138653-29190208	q1	q2	NOTEST	0	0	0	0	1	1	no
XLOC_000251	XLOC_000251	EPB41	chr1:29213602-29450421	q1	q2	OK	16.1775	14.4939	-0.158544	-0.380698	0.4761	0.999969	no
XLOC_000252	XLOC_000252	PTPRU	chr1:29563027-29653325	q1	q2	OK	11.3404	11.4021	0.0078321	0.020011	0.9758	0.999969	no
XLOC_000253	XLOC_000253	MATN1-AS1	chr1:31184123-31199786	q1	q2	OK	0.569138	0.807968	0.505522	0.737515	0.22355	0.999969	no
XLOC_000254	XLOC_000254	ZCCHC17	chr1:31769839-31837785	q1	q2	OK	16.4825	16.0353	-0.0396905	-0.0809798	0.88075	0.999969	no
XLOC_000255	XLOC_000255	SERINC2	chr1:31875455-31907527	q1	q2	OK	5.94098	6.72484	0.178799	0.404304	0.56255	0.999969	no
XLOC_000256	XLOC_000256	LOC149086	chr1:31971838-31974167	q1	q2	NOTEST	0	0	0	0	1	1	no
XLOC_000257	XLOC_000257	LOC284551	chr1:31984035-31989846	q1	q2	NOTEST	0	0.00714919	inf	0	1	1	no
XLOC_000258	XLOC_000258	TINAGL1	chr1:32042085-32053287	q1	q2	NOTEST	0.117683	0.054363	-1.11421	0	1	1	no
XLOC_000259	XLOC_000259	HCRTR1	chr1:32083300-32092919	q1	q2	NOTEST	0	0	0	0	1	1	no
XLOC_000260	XLOC_000260	KHDRBS1	chr1:32479294-32526460	q1	q2	OK	73.7444	72.7968	-0.0186576	-0.0510503	0.93015	0.999969	no
XLOC_000261	XLOC_000261	TMEM39B	chr1:32538502-32568467	q1	q2	OK	5.23004	5.42856	0.0537471	0.104909	0.8625	0.999969	no
XLOC_000262	XLOC_000262	KPNA6	chr1:32573616-32642168	q1	q2	OK	23.4966	22.9201	-0.0358407	-0.100104	0.8607	0.999969	no
XLOC_000263	XLOC_000263	TXLNA	chr1:32645297-32663887	q1	q2	OK	13.61	13.5916	-0.00194579	-0.00498992	0.99205	0.999969	no
XLOC_000264	XLOC_000264	CCDC28B	chr1:32666201-32670991	q1	q2	OK	0.215681	0.397141	0.880753	0.970147	0.1661	0.999969	no
XLOC_000265	XLOC_000265	IQCC	chr1:32671235-32674333	q1	q2	OK	3.78228	3.41249	-0.148433	-0.258557	0.63535	0.999969	no
XLOC_000266	XLOC_000266	DCDC2B	chr1:32674694-32687926	q1	q2	NOTEST	0.0775325	0.0804492	0.0532765	0	1	1	no
XLOC_000267	XLOC_000267	EIF3I	chr1:32687970-32697205	q1	q2	OK	171.727	166.435	-0.0451533	-0.142635	0.82365	0.999969	no
XLOC_000268	XLOC_000268	FAM167B	chr1:32712817-32714461	q1	q2	NOTEST	0.103818	0.0991983	-0.0656731	0	1	1	no
XLOC_000269	XLOC_000269	LCK	chr1:32716839-32751766	q1	q2	NOTEST	0	0.0200366	inf	0	1	1	no
XLOC_000270	XLOC_000270	HDAC1	chr1:32757705-32799224	q1	q2	OK	77.8035	70.412	-0.144013	-0.388152	0.49635	0.999969	no
XLOC_000271	XLOC_000271	TSSK3	chr1:32819070-32830445	q1	q2	OK	0.936981	1.04484	0.157187	0.207707	0.73795	0.999969	no
XLOC_000272	XLOC_000272	ZBTB8B	chr1:32930657-32953459	q1	q2	NOTEST	0.00949668	0.0102911	0.115907	0	1	1	no
XLOC_000273	XLOC_000273	ZBTB8A	chr1:33004770-33071578	q1	q2	OK	2.42892	2.43068	0.00104429	0.00208855	0.99695	0.999969	no
XLOC_000274	XLOC_000274	RBBP4	chr1:33116748-33190709	q1	q2	OK	52.7437	48.1899	-0.130269	-0.277243	0.652	0.999969	no
XLOC_000275	XLOC_000275	KIAA1522	chr1:33207511-33240571	q1	q2	OK	52.6095	45.649	-0.20474	-0.535174	0.3873	0.999969	no
XLOC_000276	XLOC_000276	S100PBP	chr1:33240839-33324480	q1	q2	OK	8.63767	7.85168	-0.137641	-0.166459	0.76015	0.999969	no
XLOC_000277	XLOC_000277	HPCA	chr1:33352097-33366953	q1	q2	NOTEST	0.0886472	0.106258	0.261418	0	1	1	no
XLOC_000278	XLOC_000278	ADC	chr1:33546713-33585995	q1	q2	NOTEST	0.131272	0.0956136	-0.457271	0	1	1	no
XLOC_000279	XLOC_000279	ZNF362	chr1:33704497-33766338	q1	q2	OK	4.84312	4.01708	-0.26979	-0.579617	0.3632	0.999969	no
XLOC_000280	XLOC_000280	ZSCAN20	chr1:33938209-33967412	q1	q2	OK	0.645945	0.548829	-0.235055	-0.357495	0.51165	0.999969	no
XLOC_000281	XLOC_000281	HMGB4	chr1:33979608-34631443	q1	q2	NOTEST	0	0	0	0	1	1	no
XLOC_000282	XLOC_000282	LOC402779	chr1:33979608-34631443	q1	q2	NOTEST	0	0	0	0	1	1	no
XLOC_000283	XLOC_000283	C1orf94	chr1:34632623-34684731	q1	q2	NOTEST	0	0	0	0	1	1	no
XLOC_000284	XLOC_000284	GJB5	chr1:35220647-35224113	q1	q2	NOTEST	0.0256333	0.0733378	1.51654	0	1	1	no
XLOC_000285	XLOC_000285	GJB4	chr1:35225341-35229325	q1	q2	NOTEST	0.00753531	0.0137731	0.870115	0	1	1	no
XLOC_000286	XLOC_000286	GJB3	chr1:35246789-35251967	q1	q2	OK	2.31208	2.94794	0.350518	0.623754	0.30685	0.999969	no
XLOC_000287	XLOC_000287	GJA4	chr1:35258598-35261348	q1	q2	NOTEST	0	0.00676304	inf	0	1	1	no
XLOC_000288	XLOC_000288	ZMYM1	chr1:35544971-35582436	q1	q2	OK	3.60538	3.82167	0.0840526	0.101587	0.8531	0.999969	no
XLOC_000289	XLOC_000289	ZMYM4	chr1:35734567-35887545	q1	q2	OK	9.1885	8.6019	-0.0951743	-0.215233	0.6751	0.999969	no
XLOC_000290	XLOC_000290	NCDN	chr1:36023392-36032878	q1	q2	OK	5.94035	7.0226	0.241458	0.603279	0.386	0.999969	no
XLOC_000291	XLOC_000291	TFAP2E	chr1:36038970-36060927	q1	q2	NOTEST	0.113384	0.106519	-0.0901143	0	1	1	no
XLOC_000292	XLOC_000292	AGO4	chr1:36273255-36323490	q1	q2	OK	3.06994	2.73466	-0.166848	-0.328835	0.5471	0.999969	no
XLOC_000293	XLOC_000293	AGO1	chr1:36348809-36395633	q1	q2	OK	8.55363	7.96827	-0.102271	-0.257844	0.65555	0.999969	no
XLOC_000294	XLOC_000294	AGO3	chr1:36396370-36522302	q1	q2	OK	3.85484	3.91109	0.0209009	0.037818	0.94525	0.999969	no
XLOC_000295	XLOC_000295	TEKT2	chr1:36549675-36553876	q1	q2	NOTEST	0.00762953	0	-inf	0	1	1	no
XLOC_000296	XLOC_000296	ADPRHL2	chr1:36554452-36559533	q1	q2	OK	12.5683	14.0025	0.155893	0.391476	0.5628	0.999969	no
XLOC_000297	XLOC_000297	MAP7D1	chr1:36621802-36646449	q1	q2	OK	11.7238	9.89363	-0.244868	-0.611972	0.34785	0.999969	no
XLOC_000298	XLOC_000298	THRAP3	chr1:36689190-36770957	q1	q2	OK	44.0383	41.2568	-0.0941255	-0.248466	0.64665	0.999969	no
XLOC_000299	XLOC_000299	SH3D21	chr1:36771993-36787509	q1	q2	OK	3.53762	3.44661	-0.0375978	-0.0702814	0.906	0.999969	no
XLOC_000300	XLOC_000300	MIR4255	chr1:37627163-37627235	q1	q2	NOTEST	0	0	0	0	1	1	no
XLOC_000301	XLOC_000301	ZC3H12A	chr1:37940118-37950035	q1	q2	OK	3.95352	3.67701	-0.104607	-0.193613	0.7648	0.999969	no
XLOC_000302	XLOC_000302	DNALI1	chr1:38022519-38061586	q1	q2	NOTEST	0.0162336	0.0183709	0.178437	0	1	1	no
XLOC_000303	XLOC_000303	CDCA8	chr1:38158072-38175391	q1	q2	OK	19.3281	19.2828	-0.00338738	-0.00786093	0.98765	0.999969	no
XLOC_000304	XLOC_000304	MANEAL	chr1:38259773-38275126	q1	q2	OK	12.4986	17.58	0.49217	0.930768	0.1696	0.999969	no
XLOC_000305	XLOC_000305	C1orf122	chr1:38259773-38275126	q1	q2	OK	18.4705	16.7452	-0.141482	-0.204164	0.8111	0.999969	no
XLOC_000306	XLOC_000306	UTP11L	chr1:38478380-38490497	q1	q2	OK	31.6979	34.7718	0.133532	0.230322	0.6762	0.999969	no
XLOC_000307	XLOC_000307	MIR3659	chr1:38554902-38555001	q1	q2	NOTEST	0	0	0	0	1	1	no
XLOC_000308	XLOC_000308	AKIRIN1	chr1:39456915-39471737	q1	q2	OK	9.99805	10.0393	0.00594201	0.0127533	0.9806	0.999969	no
XLOC_000309	XLOC_000309	NDUFS5	chr1:39491966-39500308	q1	q2	OK	244.024	228.528	-0.0946492	-0.238941	0.661	0.999969	no
XLOC_000310	XLOC_000310	KIAA0754,MACF1	chr1:39547088-39952810	q1	q2	OK	8.55587	10.5227	0.298525	0.696721	0.18515	0.999969	no
XLOC_000311	XLOC_000311	BMP8A	chr1:39957317-40025370	q1	q2	OK	0.542885	0.552497	0.0253208	0.0447786	0.9477	0.999969	no
XLOC_000312	XLOC_000312	PPIE	chr1:40204516-40254533	q1	q2	OK	27.8307	26.3852	-0.0769505	-0.166551	0.8004	0.999969	no
XLOC_000313	XLOC_000313	MFSD2A	chr1:40420783-40435628	q1	q2	OK	0.62503	1.02251	0.710116	1.18184	0.0699	0.999969	no
XLOC_000314	XLOC_000314	CAP1	chr1:40506254-40538321	q1	q2	OK	123.361	113.667	-0.118067	-0.328996	0.55635	0.999969	no
XLOC_000315	XLOC_000315	RLF	chr1:40627040-40706593	q1	q2	OK	6.98097	6.83801	-0.0298515	-0.0628499	0.90175	0.999969	no
XLOC_000316	XLOC_000316	TMCO2	chr1:40713572-40717365	q1	q2	NOTEST	0	0.0176906	inf	0	1	1	no
XLOC_000317	XLOC_000317	ZMPSTE24	chr1:40722208-40759856	q1	q2	OK	26.4242	27.7392	0.070069	0.166153	0.75385	0.999969	no
XLOC_000318	XLOC_000318	SMAP2	chr1:40839377-40888998	q1	q2	OK	13.9531	13.6922	-0.0272272	-0.0623249	0.91475	0.999969	no
XLOC_000319	XLOC_000319	ZFP69B	chr1:40915806-40932564	q1	q2	OK	0.917097	1.1208	0.289379	0.382942	0.4701	0.999969	no
XLOC_000320	XLOC_000320	ZFP69	chr1:40943162-40962288	q1	q2	OK	1.6293	1.90689	0.226974	0.353149	0.49715	0.999969	no
XLOC_000321	XLOC_000321	EXO5	chr1:40974316-40983481	q1	q2	OK	2.34559	1.99835	-0.231142	-0.373644	0.47945	0.999969	no
XLOC_000322	XLOC_000322	ZNF684	chr1:40997232-41013841	q1	q2	OK	0.677248	0.689478	0.0258204	0.0372307	0.9445	0.999969	no
XLOC_000323	XLOC_000323	NFYC	chr1:41154751-41237275	q1	q2	OK	16.2607	15.1402	-0.10301	-0.217725	0.71075	0.999969	no
XLOC_000324	XLOC_000324	MIR30E	chr1:41154751-41237275	q1	q2	NOTEST	0	0	0	0	1	1	no
XLOC_000325	XLOC_000325	MIR30C1	chr1:41154751-41237275	q1	q2	NOTEST	0	0	0	0	1	1	no
XLOC_000326	XLOC_000326	KCNQ4	chr1:41249683-41306124	q1	q2	OK	0.340751	0.539838	0.66381	1.10882	0.10175	0.999969	no
XLOC_000327	XLOC_000327	CTPS1	chr1:41445006-41478373	q1	q2	OK	32.2502	33.055	0.0355639	0.0907914	0.87305	0.999969	no
XLOC_000328	XLOC_000328	SLFNL1-AS1	chr1:41480261-41707815	q1	q2	NOTEST	0.112043	0.0805933	-0.475318	0	1	1	no
XLOC_000329	XLOC_000329	-	chr1:41827796-41847525	q1	q2	OK	1.37528	1.87939	0.450544	0.826232	0.38065	0.999969	no
XLOC_000330	XLOC_000330	GUCA2B	chr1:42619091-42621495	q1	q2	NOTEST	0	0	0	0	1	1	no
XLOC_000331	XLOC_000331	RIMKLA	chr1:42846467-42890033	q1	q2	NOTEST	0.274677	0.289635	0.0764998	0	1	1	no
XLOC_000332	XLOC_000332	PPCS	chr1:42922172-42926134	q1	q2	OK	32.9481	34.7943	0.0786585	0.168765	0.7571	0.999969	no
XLOC_000333	XLOC_000333	CCDC30	chr1:43000559-43120335	q1	q2	NOTEST	0.0317695	0.0765202	1.2682	0	1	1	no
XLOC_000334	XLOC_000334	PPIH	chr1:43124047-43142429	q1	q2	OK	38.1253	37.0381	-0.0417374	-0.114737	0.8679	0.999969	no
XLOC_000335	XLOC_000335	YBX1	chr1:43148065-43168020	q1	q2	OK	277.677	285.593	0.0405559	0.10999	0.84795	0.999969	no
XLOC_000336	XLOC_000336	C1orf50	chr1:43232915-43247706	q1	q2	OK	7.56692	8.3082	0.13483	0.199464	0.7118	0.999969	no
XLOC_000337	XLOC_000337	LOC100129924	chr1:43253660-43263901	q1	q2	NOTEST	0.0463924	0.0128371	-1.85357	0	1	1	no
XLOC_000338	XLOC_000338	ERMAP	chr1:43272722-43310698	q1	q2	OK	4.06934	3.50944	-0.213553	-0.36797	0.5134	0.999969	no
XLOC_000339	XLOC_000339	ZNF691	chr1:43312243-43318553	q1	q2	OK	2.92802	2.86064	-0.0335883	-0.058495	0.9163	0.999969	no
XLOC_000340	XLOC_000340	SLC2A1-AS1	chr1:43374942-43449029	q1	q2	NOTEST	0.208538	0.230277	0.143055	0	1	1	no
XLOC_000341	XLOC_000341	FAM183A	chr1:43613593-43622067	q1	q2	NOTEST	0.117096	0.290376	1.31023	0	1	1	no
XLOC_000342	XLOC_000342	WDR65	chr1:43629844-43720029	q1	q2	NOTEST	0.183637	0.172873	-0.0871417	0	1	1	no
XLOC_000343	XLOC_000343	TMEM125	chr1:43735664-43739673	q1	q2	OK	5.92749	4.84346	-0.291383	-0.518395	0.3954	0.999969	no
XLOC_000344	XLOC_000344	TIE1	chr1:43766565-43788781	q1	q2	NOTEST	0	0.00258908	inf	0	1	1	no
XLOC_000345	XLOC_000345	MPL	chr1:43803474-43820135	q1	q2	NOTEST	0.12145	0.132294	0.123382	0	1	1	no
XLOC_000346	XLOC_000346	CDC20	chr1:43824625-43828873	q1	q2	OK	39.0375	37.7045	-0.050123	-0.134842	0.8358	0.999969	no
XLOC_000347	XLOC_000347	SZT2	chr1:43855555-43920690	q1	q2	OK	1.35631	1.40607	0.0519848	0.114285	0.85865	0.999969	no
XLOC_000348	XLOC_000348	PTPRF	chr1:43996546-44089553	q1	q2	OK	39.6473	42.5947	0.103453	0.283926	0.63705	0.999969	no
XLOC_000349	XLOC_000349	KDM4A	chr1:44115790-44173012	q1	q2	OK	20.7461	17.7664	-0.223686	-0.586033	0.30985	0.999969	no
XLOC_000350	XLOC_000350	ST3GAL3	chr1:44173203-44396837	q1	q2	OK	0.525702	0.650001	0.306197	0.4012	0.35965	0.999969	no
XLOC_000351	XLOC_000351	ARTN	chr1:44398991-44403031	q1	q2	OK	0.561319	1.07031	0.931135	1.47855	0.02325	0.999969	no
XLOC_000352	XLOC_000352	IPO13	chr1:44412477-44433694	q1	q2	OK	9.62367	10.5054	0.126476	0.301067	0.61855	0.999969	no
XLOC_000353	XLOC_000353	DPH2	chr1:44435652-44439043	q1	q2	OK	16.6327	21.5806	0.375709	0.902213	0.13555	0.999969	no
XLOC_000354	XLOC_000354	ATP6V0B	chr1:44440120-44443972	q1	q2	OK	97.9831	109.007	0.15381	0.424786	0.5076	0.999969	no
XLOC_000355	XLOC_000355	B4GALT2	chr1:44444873-44456843	q1	q2	OK	15.1691	18.2596	0.267517	0.660122	0.3118	0.999969	no
XLOC_000356	XLOC_000356	CCDC24	chr1:44457279-44506370	q1	q2	OK	2.44945	2.54534	0.0554009	0.0640278	0.92555	0.999969	no
XLOC_000357	XLOC_000357	SLC6A9	chr1:44457279-44506370	q1	q2	OK	1.19841	1.21086	0.0149192	0.00567935	0.99015	0.999969	no
XLOC_000358	XLOC_000358	KLF17	chr1:44584521-44600809	q1	q2	NOTEST	0	0.00248566	inf	0	1	1	no
XLOC_000359	XLOC_000359	DMAP1	chr1:44679124-44686351	q1	q2	OK	10.8189	10.641	-0.0239121	-0.0461946	0.93655	0.999969	no
XLOC_000360	XLOC_000360	RNF220	chr1:44870959-45117631	q1	q2	OK	21.7318	21.695	-0.00244736	-0.00586853	0.9913	0.999969	no
XLOC_000361	XLOC_000361	MIR5584	chr1:44870959-45117631	q1	q2	NOTEST	0	0	0	0	1	1	no
XLOC_000362	XLOC_000362	C1orf228	chr1:45140378-45191263	q1	q2	NOTEST	0.338781	0.281603	-0.266688	0	1	1	no
XLOC_000363	XLOC_000363	KIF2C	chr1:45205489-45233438	q1	q2	OK	31.5516	28.6248	-0.140447	-0.347038	0.54085	0.999969	no
XLOC_000364	XLOC_000364	RPS8	chr1:45241245-45244412	q1	q2	OK	1044.65	1126.46	0.108775	0.307312	0.58125	0.999969	no
XLOC_000365	XLOC_000365	SNORD55	chr1:45241245-45244412	q1	q2	NOTEST	0	0	0	0	1	1	no
XLOC_000366	XLOC_000366	SNORD46	chr1:45241245-45244412	q1	q2	NOTEST	0	0	0	0	1	1	no
XLOC_000367	XLOC_000367	SNORD38A	chr1:45241245-45244412	q1	q2	NOTEST	0	0	0	0	1	1	no
XLOC_000368	XLOC_000368	SNORD38B	chr1:45241245-45244412	q1	q2	NOTEST	0	0	0	0	1	1	no
XLOC_000369	XLOC_000369	PLK3	chr1:45266035-45272957	q1	q2	OK	2.23297	2.9467	0.400137	0.828095	0.23385	0.999969	no
XLOC_000370	XLOC_000370	BTBD19	chr1:45274153-45279801	q1	q2	NOTEST	0.155736	0.12701	-0.294165	0	1	1	no
XLOC_000371	XLOC_000371	UROD	chr1:45477804-45481341	q1	q2	OK	19.2201	22.413	0.221721	0.502433	0.40125	0.999969	no
XLOC_000372	XLOC_000372	LOC400752	chr1:45769581-45771291	q1	q2	OK	0.47835	0.494389	0.047579	0.0744746	0.9106	0.999969	no
XLOC_000373	XLOC_000373	HPDL	chr1:45792544-45794346	q1	q2	OK	8.94164	11.9924	0.423514	1.05664	0.14015	0.999969	no
XLOC_000374	XLOC_000374	TOE1	chr1:45794913-45956840	q1	q2	OK	14.3078	15.9098	0.153106	0.297211	0.65	0.999969	no
XLOC_000375	XLOC_000375	MMACHC	chr1:45965855-45988562	q1	q2	OK	1.10621	1.05898	-0.0629492	-0.0113817	0.9827	0.999969	no
XLOC_000376	XLOC_000376	AKR1A1	chr1:46016454-46035723	q1	q2	OK	27.0226	25.331	-0.0932622	-0.221432	0.71135	0.999969	no
XLOC_000377	XLOC_000377	NASP	chr1:46049149-46084578	q1	q2	OK	60.5963	62.1484	0.0364875	0.0905372	0.86875	0.999969	no
XLOC_000378	XLOC_000378	TMEM69	chr1:46153846-46216485	q1	q2	OK	27.4013	28.3325	0.0482116	0.106107	0.8736	0.999969	no
XLOC_000379	XLOC_000379	MAST2	chr1:46269284-46501866	q1	q2	OK	11.6716	11.4374	-0.0292344	-0.0753772	0.90005	0.999969	no
XLOC_000380	XLOC_000380	-	chr1:46598820-46604780	q1	q2	OK	1.00448	1.22413	0.28531	0.482376	0.5438	0.999969	no
XLOC_000381	XLOC_000381	TSPAN1	chr1:46637015-46651659	q1	q2	OK	12.5279	11.7813	-0.088637	-0.189184	0.7567	0.999969	no
XLOC_000382	XLOC_000382	LURAP1	chr1:46654352-46686928	q1	q2	NOTEST	0.0180744	0.0108849	-0.731623	0	1	1	no
XLOC_000383	XLOC_000383	RAD54L	chr1:46713366-46769038	q1	q2	OK	11.6791	11.7173	0.00471116	0.00642558	0.9914	0.999969	no
XLOC_000384	XLOC_000384	UQCRH	chr1:46769331-46782449	q1	q2	OK	406.103	339.641	-0.257836	-0.679507	0.2243	0.999969	no
XLOC_000385	XLOC_000385	NSUN4	chr1:46805848-46830824	q1	q2	OK	7.63196	8.67384	0.184617	0.440214	0.448	0.999969	no
XLOC_000386	XLOC_000386	FAAH	chr1:46859938-46881756	q1	q2	OK	7.00806	7.26185	0.0513222	0.107262	0.8639	0.999969	no
XLOC_000387	XLOC_000387	LOC729041	chr1:46899498-46948135	q1	q2	NOTEST	0.285304	0.246378	-0.211626	0	1	1	no
XLOC_000388	XLOC_000388	DMBX1	chr1:46956348-46979886	q1	q2	NOTEST	0.308543	0.220934	-0.481857	0	1	1	no
XLOC_000389	XLOC_000389	MKNK1-AS1	chr1:47004367-47069966	q1	q2	NOTEST	0.0720581	0.0461021	-0.644328	0	1	1	no
XLOC_000390	XLOC_000390	TEX38	chr1:47098431-47184736	q1	q2	NOTEST	0.0848575	0.0931679	0.134791	0	1	1	no
XLOC_000391	XLOC_000391	EFCAB14-AS1	chr1:47098431-47184736	q1	q2	NOTEST	0	0	0	0	1	1	no
XLOC_000392	XLOC_000392	CYP4B1	chr1:47231478-47285021	q1	q2	OK	0.665634	0.787698	0.242913	0.366604	0.5306	0.999969	no
XLOC_000393	XLOC_000393	CYP4X1	chr1:47489239-47516423	q1	q2	NOTEST	0	0	0	0	1	1	no
XLOC_000394	XLOC_000394	CYP4Z1	chr1:47533159-47583992	q1	q2	NOTEST	0.0202088	0	-inf	0	1	1	no
XLOC_000395	XLOC_000395	CYP4A22	chr1:47603106-47614526	q1	q2	NOTEST	0	0	0	0	1	1	no
XLOC_000396	XLOC_000396	LINC00853	chr1:47644921-47646011	q1	q2	OK	0.351967	0.484261	0.460347	0.549319	0.46535	0.999969	no
XLOC_000397	XLOC_000397	CMPK1	chr1:47799468-47844511	q1	q2	OK	40.9938	42.9015	0.065622	0.152426	0.7703	0.999969	no
XLOC_000398	XLOC_000398	FOXE3	chr1:47846421-47906365	q1	q2	NOTEST	0	0	0	0	1	1	no
XLOC_000399	XLOC_000399	FOXD2	chr1:47846421-47906365	q1	q2	NOTEST	0.279222	0.24859	-0.167645	0	1	1	no
XLOC_000400	XLOC_000400	SLC5A9	chr1:48688356-48714316	q1	q2	NOTEST	0	0.00332946	inf	0	1	1	no
XLOC_000401	XLOC_000401	ELAVL4	chr1:50513685-50667540	q1	q2	NOTEST	0	0	0	0	1	1	no
XLOC_000402	XLOC_000402	CDKN2C	chr1:51426404-51441013	q1	q2	OK	5.4766	5.37668	-0.0265645	-0.0515094	0.93475	0.999969	no
XLOC_000403	XLOC_000403	C1orf185	chr1:51567905-51613754	q1	q2	NOTEST	0	0	0	0	1	1	no
XLOC_000404	XLOC_000404	RNF11	chr1:51701378-51739896	q1	q2	OK	31.005	29.9484	-0.0500203	-0.116079	0.82135	0.999969	no
XLOC_000405	XLOC_000405	TTC39A	chr1:51752929-51815010	q1	q2	NOTEST	0.246683	0.321861	0.383776	0	1	1	no
XLOC_000406	XLOC_000406	EPS15	chr1:51819934-52035712	q1	q2	OK	0.306898	0.436407	0.507914	0.101173	0.8693	0.999969	no
XLOC_000407	XLOC_000407	OSBPL9	chr1:52039668-52344609	q1	q2	OK	34.5545	34.5615	0.000292396	0.0005055	0.99965	0.999999	no
XLOC_000408	XLOC_000408	BTF3L4	chr1:52485803-52556388	q1	q2	OK	22.3847	23.5212	0.0714529	0.15439	0.7764	0.999969	no
XLOC_000409	XLOC_000409	ZFYVE9	chr1:52607928-52815264	q1	q2	OK	8.31784	8.32588	0.00139465	0.00283734	0.99565	0.999969	no
XLOC_000410	XLOC_000410	PRPF38A	chr1:52870218-53018762	q1	q2	OK	53.5906	47.2934	-0.18034	-0.406204	0.51465	0.999969	no
XLOC_000411	XLOC_000411	GPX7	chr1:53068042-53074723	q1	q2	NOTEST	0	0	0	0	1	1	no
XLOC_000412	XLOC_000412	FAM159A	chr1:53099065-53122737	q1	q2	NOTEST	0	0	0	0	1	1	no
XLOC_000413	XLOC_000413	ZYG11B	chr1:53192130-53293015	q1	q2	OK	10.5633	9.34753	-0.176399	-0.370308	0.4891	0.999969	no
XLOC_000414	XLOC_000414	ZYG11A	chr1:53308182-53361521	q1	q2	OK	4.75325	4.68573	-0.020643	-0.0442646	0.94065	0.999969	no
XLOC_000415	XLOC_000415	SCP2	chr1:53392900-53517289	q1	q2	OK	64.9636	65.9719	0.0222193	0.0513545	0.92185	0.999969	no
XLOC_000416	XLOC_000416	PODN	chr1:53527723-53551174	q1	q2	NOTEST	0.00385117	0	-inf	0	1	1	no
XLOC_000417	XLOC_000417	CPT2	chr1:53662100-53686289	q1	q2	OK	34.3302	32.9212	-0.0604615	-0.149423	0.8157	0.999969	no
XLOC_000418	XLOC_000418	LOC100507564	chr1:53692563-53793821	q1	q2	OK	0.860634	0.718887	-0.259635	-0.061162	0.93735	0.999969	no
XLOC_000419	XLOC_000419	DMRTB1	chr1:53925071-53933158	q1	q2	NOTEST	0	0	0	0	1	1	no
XLOC_000420	XLOC_000420	DIO1	chr1:54359860-54376759	q1	q2	OK	0.585109	0.879714	0.588329	0.772883	0.14155	0.999969	no
XLOC_000421	XLOC_000421	LRRC42	chr1:54411998-54434098	q1	q2	OK	23.1853	20.7358	-0.161083	-0.367976	0.51585	0.999969	no
XLOC_000422	XLOC_000422	TCEANC2	chr1:54496261-54571706	q1	q2	OK	3.5335	3.8119	0.109411	0.0837368	0.8739	0.999969	no
XLOC_000423	XLOC_000423	MIR4781	chr1:54496261-54571706	q1	q2	NOTEST	0	0	0	0	1	1	no
XLOC_000424	XLOC_000424	MRPL37	chr1:54665839-54684056	q1	q2	OK	90.0786	89.0324	-0.0168541	-0.0437364	0.94015	0.999969	no
XLOC_000425	XLOC_000425	ACOT11	chr1:55008083-55100623	q1	q2	OK	1.61245	1.58678	-0.0231547	-0.0397193	0.9508	0.999969	no
XLOC_000426	XLOC_000426	MROH7,TTC4	chr1:55107426-55208328	q1	q2	OK	15.1337	15.4871	0.0333095	0.074846	0.89315	0.999969	no
XLOC_000427	XLOC_000427	C1orf177	chr1:55271735-55307937	q1	q2	NOTEST	0.0286204	0.021654	-0.40241	0	1	1	no
XLOC_000428	XLOC_000428	TMEM61	chr1:55446464-55457966	q1	q2	NOTEST	0.075431	0.0585755	-0.364861	0	1	1	no
XLOC_000429	XLOC_000429	BSND	chr1:55464616-55474465	q1	q2	NOTEST	0	0	0	0	1	1	no
XLOC_000430	XLOC_000430	PCSK9	chr1:55505148-55530526	q1	q2	NOTEST	0.00560068	0.00890001	0.668204	0	1	1	no
XLOC_000431	XLOC_000431	LOC100507634	chr1:55681080-55683128	q1	q2	OK	0.794193	0.696382	-0.189611	-0.331022	0.631	0.999969	no
XLOC_000432	XLOC_000432	MIR4422	chr1:55691313-55691396	q1	q2	NOTEST	0	0	0	0	1	1	no
XLOC_000433	XLOC_000433	PRKAA2	chr1:57110989-57181008	q1	q2	NOTEST	0.0542631	0.0745685	0.458595	0	1	1	no
XLOC_000434	XLOC_000434	C8A	chr1:57320442-57383894	q1	q2	NOTEST	0	0	0	0	1	1	no
XLOC_000435	XLOC_000435	LOC100131060	chr1:59250810-59366544	q1	q2	NOTEST	0.286219	0.256451	-0.158436	0	1	1	no
XLOC_000436	XLOC_000436	FGGY	chr1:59762494-60228402	q1	q2	OK	9.95936	9.01713	-0.143385	-0.284784	0.61505	0.999969	no
XLOC_000437	XLOC_000437	HOOK1	chr1:60280532-60342050	q1	q2	OK	11.5439	12.7818	0.14697	0.332411	0.50905	0.999969	no
XLOC_000438	XLOC_000438	NFIA	chr1:61542923-61928460	q1	q2	OK	2.15626	2.62449	0.283501	0.350854	0.5181	0.999969	no
XLOC_000439	XLOC_000439	MGC34796	chr1:62119913-62121800	q1	q2	NOTEST	0	0	0	0	1	1	no
XLOC_000440	XLOC_000440	INADL	chr1:62208134-62629591	q1	q2	OK	18.3091	18.0127	-0.0235479	-0.0520082	0.91805	0.999969	no
XLOC_000441	XLOC_000441	L1TD1	chr1:62660473-62678001	q1	q2	NOTEST	0.00816987	0.00167605	-2.28525	0	1	1	no
XLOC_000442	XLOC_000442	USP1	chr1:62901974-62917475	q1	q2	OK	34.7998	35.4515	0.0267696	0.0634897	0.90275	0.999969	no
XLOC_000443	XLOC_000443	ANGPTL3	chr1:62920396-63154039	q1	q2	NOTEST	0	0.00532352	inf	0	1	1	no
XLOC_000444	XLOC_000444	ATG4C	chr1:63249476-63330941	q1	q2	OK	2.98082	3.22024	0.11146	0.187068	0.71385	0.999969	no
XLOC_000445	XLOC_000445	FOXD3	chr1:63788729-63790797	q1	q2	NOTEST	0.104081	0.112412	0.111096	0	1	1	no
XLOC_000446	XLOC_000446	ALG6	chr1:63833260-63905951	q1	q2	OK	8.34487	8.55591	0.0360317	0.0689642	0.90005	0.999969	no
XLOC_000447	XLOC_000447	EFCAB7	chr1:63989012-64038364	q1	q2	OK	1.02885	0.904044	-0.186574	-0.257654	0.6222	0.999969	no
XLOC_000448	XLOC_000448	DLEU2L	chr1:63989012-64038364	q1	q2	NOTEST	0.108011	0.164952	0.610863	0	1	1	no
XLOC_000449	XLOC_000449	PGM1	chr1:64058946-64125916	q1	q2	OK	2.15025	1.91041	-0.170626	-0.302647	0.61115	0.999969	no
XLOC_000450	XLOC_000450	ROR1	chr1:64239689-64647179	q1	q2	NOTEST	0.25966	0.211553	-0.295605	0	1	1	no
XLOC_000451	XLOC_000451	UBE2U	chr1:64669489-64710027	q1	q2	NOTEST	0	0	0	0	1	1	no
XLOC_000452	XLOC_000452	CACHD1	chr1:64936475-65158741	q1	q2	OK	1.96172	1.74906	-0.165534	-0.258977	0.62555	0.999969	no
XLOC_000453	XLOC_000453	MIR4794	chr1:64936475-65158741	q1	q2	NOTEST	0	0	0	0	1	1	no
XLOC_000454	XLOC_000454	RAVER2	chr1:65210777-65432187	q1	q2	OK	6.75277	7.18343	0.0891937	0.0768622	0.89535	0.999969	no
XLOC_000455	XLOC_000455	AK4	chr1:65613231-65697828	q1	q2	OK	8.53067	9.8611	0.209089	0.50952	0.3608	0.999969	no
XLOC_000456	XLOC_000456	DNAJC6	chr1:65720282-65881552	q1	q2	OK	1.41754	1.24231	-0.190366	-0.296055	0.5522	0.999969	no
XLOC_000457	XLOC_000457	LEPR,LEPROT	chr1:65885505-66103176	q1	q2	OK	16.2322	16.0789	-0.0136891	-0.0308089	0.9563	0.999969	no
XLOC_000458	XLOC_000458	PDE4B	chr1:66258192-66840262	q1	q2	NOTEST	0	0	0	0	1	1	no
XLOC_000459	XLOC_000459	SGIP1	chr1:66999824-67210768	q1	q2	NOTEST	0	0	0	0	1	1	no
XLOC_000460	XLOC_000460	MIR3117	chr1:66999824-67210768	q1	q2	NOTEST	0	0	0	0	1	1	no
XLOC_000461	XLOC_000461	TCTEX1D1	chr1:67218139-67244730	q1	q2	NOTEST	0	0	0	0	1	1	no
XLOC_000462	XLOC_000462	MIER1	chr1:67390577-67454302	q1	q2	OK	11.7568	12.2573	0.0601456	0.0696135	0.87825	0.999969	no
XLOC_000463	XLOC_000463	IL23R	chr1:67632168-67725650	q1	q2	NOTEST	0.0038587	0	-inf	0	1	1	no
XLOC_000464	XLOC_000464	IL12RB2	chr1:67773046-67862583	q1	q2	NOTEST	0.010968	0.0115731	0.0774723	0	1	1	no
XLOC_000465	XLOC_000465	GADD45A	chr1:68150859-68154021	q1	q2	OK	17.8922	15.4479	-0.211921	-0.437963	0.4501	0.999969	no
XLOC_000466	XLOC_000466	GNG12-AS1	chr1:68167148-68698284	q1	q2	NOTEST	0.0333628	0.0453813	0.443858	0	1	1	no
XLOC_000467	XLOC_000467	DEPDC1	chr1:68939834-69004071	q1	q2	OK	0.665053	0.467657	-0.508018	-0.115722	0.8549	0.999969	no
XLOC_000468	XLOC_000468	LRRC7	chr1:70225857-70589171	q1	q2	NOTEST	0	0	0	0	1	1	no
XLOC_000469	XLOC_000469	PIN1P1	chr1:70225857-70589171	q1	q2	NOTEST	0	0	0	0	1	1	no
XLOC_000470	XLOC_000470	SRSF11	chr1:70671364-70717701	q1	q2	OK	35.9143	35.844	-0.00282913	-0.00677178	0.9896	0.999969	no
XLOC_000471	XLOC_000471	HHLA3	chr1:70724684-70833705	q1	q2	OK	5.95075	5.85043	-0.0245286	-0.0168917	0.9763	0.999969	no
XLOC_000472	XLOC_000472	CTH	chr1:70876896-70910284	q1	q2	OK	1.76996	2.0034	0.17873	0.270604	0.61865	0.999969	no
XLOC_000473	XLOC_000473	ZRANB2-AS1	chr1:71318035-71546972	q1	q2	NOTEST	0.127622	0.155724	0.287117	0	1	1	no
XLOC_000474	XLOC_000474	ZRANB2-AS2	chr1:71547006-71703406	q1	q2	NOTEST	0.0659941	0.131919	0.999241	0	1	1	no
XLOC_000475	XLOC_000475	FPGT,FPGT-TNNI3K,TNNI3K	chr1:74663895-75010116	q1	q2	OK	1.57171	1.64128	0.0624895	0.100594	0.83775	0.999969	no
XLOC_000476	XLOC_000476	TYW3	chr1:75171171-75232360	q1	q2	OK	10.0295	10.682	0.0909425	0.113092	0.81995	0.999969	no
XLOC_000477	XLOC_000477	LHX8	chr1:75594118-75627218	q1	q2	NOTEST	0	0	0	0	1	1	no
XLOC_000478	XLOC_000478	ACADM	chr1:76189568-76229355	q1	q2	OK	9.67644	9.55155	-0.0187415	-0.0385909	0.94415	0.999969	no
XLOC_000479	XLOC_000479	RABGGTB	chr1:76251866-76260775	q1	q2	OK	26.6976	28.4516	0.0917988	0.191937	0.7073	0.999969	no
XLOC_000480	XLOC_000480	SNORD45C	chr1:76251866-76260775	q1	q2	NOTEST	0	0	0	0	1	1	no
XLOC_000481	XLOC_000481	SNORD45A	chr1:76251866-76260775	q1	q2	NOTEST	0	0	0	0	1	1	no
XLOC_000482	XLOC_000482	SNORD45B	chr1:76251866-76260775	q1	q2	NOTEST	0	0	0	0	1	1	no
XLOC_000483	XLOC_000483	MSH4	chr1:76262555-76378923	q1	q2	NOTEST	0.00301534	0	-inf	0	1	1	no
XLOC_000484	XLOC_000484	ST6GALNAC3	chr1:76540388-77096669	q1	q2	NOTEST	0	0	0	0	1	1	no
XLOC_000485	XLOC_000485	ST6GALNAC5	chr1:77333185-77529737	q1	q2	NOTEST	0.0418266	0.0366953	-0.188825	0	1	1	no
XLOC_000486	XLOC_000486	AK5	chr1:77747661-78029675	q1	q2	OK	0.559025	0.553239	-0.0150107	-0.0238653	0.9632	0.999969	no
XLOC_000487	XLOC_000487	FAM73A	chr1:78245308-78345377	q1	q2	OK	4.74884	5.03332	0.0839354	0.171146	0.74375	0.999969	no
XLOC_000488	XLOC_000488	NEXN	chr1:78354199-78409578	q1	q2	NOTEST	0.0476938	0.0231844	-1.04064	0	1	1	no
XLOC_000489	XLOC_000489	DNAJB4	chr1:78413590-78483656	q1	q2	OK	1.23014	1.05141	-0.226496	-0.0616069	0.90665	0.999969	no
XLOC_000490	XLOC_000490	GIPC2	chr1:78511588-78603112	q1	q2	NOTEST	0.00373807	0.00772631	1.04749	0	1	1	no
XLOC_000491	XLOC_000491	MGC27382	chr1:78695282-78835147	q1	q2	NOTEST	0	0	0	0	1	1	no
XLOC_000492	XLOC_000492	PTGFR	chr1:78956727-79006386	q1	q2	NOTEST	0	0	0	0	1	1	no
XLOC_000493	XLOC_000493	IFI44L	chr1:79086087-79111830	q1	q2	NOTEST	0	0.0045483	inf	0	1	1	no
XLOC_000494	XLOC_000494	IFI44	chr1:79115476-79129763	q1	q2	NOTEST	0.00638052	0.0248766	1.96305	0	1	1	no
XLOC_000495	XLOC_000495	LPHN2	chr1:82266081-82458118	q1	q2	OK	1.5245	1.16504	-0.387958	-0.621279	0.2241	0.999969	no
XLOC_000496	XLOC_000496	PRKACB	chr1:84543744-84704181	q1	q2	OK	11.768	11.7337	-0.00422313	-0.00906121	0.9855	0.999969	no
XLOC_000497	XLOC_000497	SAMD13	chr1:84764048-84816481	q1	q2	OK	0.458619	0.45524	-0.0106676	-0.0117675	0.982	0.999969	no
XLOC_000498	XLOC_000498	DNASE2B	chr1:84864214-84880691	q1	q2	NOTEST	0.142325	0.182509	0.358775	0	1	1	no
XLOC_000499	XLOC_000499	RPF1	chr1:84944919-84972262	q1	q2	OK	17.4693	20.7689	0.249604	0.387589	0.50985	0.999969	no
XLOC_000500	XLOC_000500	WDR63	chr1:85527992-85598821	q1	q2	NOTEST	0.050035	0.0675067	0.432093	0	1	1	no
XLOC_000501	XLOC_000501	MIR4423	chr1:85599476-85599556	q1	q2	NOTEST	0	0	0	0	1	1	no
XLOC_000502	XLOC_000502	LOC646626	chr1:85731459-85743771	q1	q2	NOTEST	0.386393	0.296308	-0.382967	0	1	1	no
XLOC_000503	XLOC_000503	CYR61	chr1:86046443-86049648	q1	q2	OK	10.9735	12.1384	0.145548	0.326414	0.5833	0.999969	no
XLOC_000504	XLOC_000504	CLCA2	chr1:86889768-86922240	q1	q2	NOTEST	0.0304889	0.00950543	-1.68146	0	1	1	no
XLOC_000505	XLOC_000505	CLCA1	chr1:86934525-86965974	q1	q2	NOTEST	0	0	0	0	1	1	no
XLOC_000506	XLOC_000506	CLCA4	chr1:87012758-87046432	q1	q2	NOTEST	0	0	0	0	1	1	no
XLOC_000507	XLOC_000507	CLCA3P	chr1:87099958-87121059	q1	q2	NOTEST	0	0.00570811	inf	0	1	1	no
XLOC_000508	XLOC_000508	SH3GLB1	chr1:87170252-87213867	q1	q2	OK	5.80641	6.53874	0.171365	0.36433	0.47525	0.999969	no
XLOC_000509	XLOC_000509	HS2ST1	chr1:87380334-87575681	q1	q2	OK	17.6414	17.5762	-0.00534474	-0.00938086	0.9853	0.999969	no
XLOC_000510	XLOC_000510	LOC339524	chr1:87595447-87634886	q1	q2	NOTEST	0.0962027	0.0370275	-1.37748	0	1	1	no
XLOC_000511	XLOC_000511	LMO4	chr1:87794150-87814607	q1	q2	OK	1.91581	1.84141	-0.0571385	-0.105111	0.84735	0.999969	no
XLOC_000512	XLOC_000512	PKN2	chr1:89149879-89301938	q1	q2	OK	9.17196	9.65739	0.0744047	0.163753	0.7491	0.999969	no
XLOC_000513	XLOC_000513	GBP6	chr1:89829435-89853719	q1	q2	NOTEST	0	0	0	0	1	1	no
XLOC_000514	XLOC_000514	GBP1P1	chr1:89873237-89890493	q1	q2	NOTEST	0	0	0	0	1	1	no
XLOC_000515	XLOC_000515	LRRC8B	chr1:89990085-90063420	q1	q2	OK	9.16625	10.1594	0.14841	0.289772	0.5938	0.999969	no
XLOC_000516	XLOC_000516	LRRC8C	chr1:90098643-90185094	q1	q2	OK	0.599841	0.756714	0.335167	0.567956	0.3122	0.999969	no
XLOC_000517	XLOC_000517	LRRC8D	chr1:90286572-90402303	q1	q2	OK	10.2699	11.0316	0.103215	0.23082	0.67225	0.999969	no
XLOC_000518	XLOC_000518	ZNF326	chr1:90460677-90494094	q1	q2	OK	8.90144	8.9832	0.0131896	0.0254573	0.9592	0.999969	no
XLOC_000519	XLOC_000519	CDC7	chr1:91966399-91991321	q1	q2	OK	6.65693	6.36376	-0.0649771	-0.130061	0.80055	0.999969	no
XLOC_000520	XLOC_000520	BRDT	chr1:92414927-92479985	q1	q2	NOTEST	0.0315791	0.0228486	-0.466862	0	1	1	no
XLOC_000521	XLOC_000521	EPHX4	chr1:92495532-92529093	q1	q2	OK	1.90193	1.59627	-0.252765	-0.437255	0.49675	0.999969	no
XLOC_000522	XLOC_000522	BTBD8,KIAA1107	chr1:92545861-92650280	q1	q2	OK	0.946947	0.698258	-0.439523	-0.610872	0.19665	0.999969	no
XLOC_000523	XLOC_000523	C1orf146	chr1:92683572-92711367	q1	q2	NOTEST	0	0	0	0	1	1	no
XLOC_000524	XLOC_000524	RPAP2	chr1:92711954-92867507	q1	q2	OK	5.0854	5.10495	0.00553696	0.00667615	0.9894	0.999969	no
XLOC_000525	XLOC_000525	RPL5	chr1:93297593-93427079	q1	q2	OK	640.94	618.103	-0.0523427	-0.169558	0.78855	0.999969	no
XLOC_000526	XLOC_000526	SNORD21	chr1:93297593-93427079	q1	q2	NOTEST	0	0	0	0	1	1	no
XLOC_000527	XLOC_000527	SNORA66	chr1:93297593-93427079	q1	q2	NOTEST	0	0	0	0	1	1	no
XLOC_000528	XLOC_000528	MTF2	chr1:93544786-93604638	q1	q2	OK	5.62669	5.53216	-0.0244446	-0.0405389	0.93635	0.999969	no
XLOC_000529	XLOC_000529	CCDC18	chr1:93615298-93811368	q1	q2	OK	0.934149	1.05429	0.174545	0.0955379	0.83715	0.999969	no
XLOC_000530	XLOC_000530	DR1	chr1:93811464-93828148	q1	q2	OK	15.7967	15.0722	-0.0677277	-0.127403	0.82665	0.999969	no
XLOC_000531	XLOC_000531	FNBP1L	chr1:93913666-94020218	q1	q2	OK	17.5947	16.8407	-0.0631884	-0.141132	0.7769	0.999969	no
XLOC_000532	XLOC_000532	BCAR3	chr1:94027342-94312706	q1	q2	NOTEST	0.222231	0.278349	0.324839	0	1	1	no
XLOC_000533	XLOC_000533	LOC100129046	chr1:94027342-94312706	q1	q2	NOTEST	0.0578936	0.0465342	-0.315114	0	1	1	no
XLOC_000534	XLOC_000534	MIR760	chr1:94027342-94312706	q1	q2	NOTEST	0	0	0	0	1	1	no
XLOC_000535	XLOC_000535	ABCD3	chr1:94883932-94984219	q1	q2	OK	18.2757	17.4468	-0.0669714	-0.118905	0.8184	0.999969	no
XLOC_000536	XLOC_000536	SLC44A3	chr1:95285897-95360803	q1	q2	OK	2.50234	1.96669	-0.34751	-0.589385	0.3267	0.999969	no
XLOC_000537	XLOC_000537	LOC729970	chr1:95393583-95428826	q1	q2	NOTEST	0	0	0	0	1	1	no
XLOC_000538	XLOC_000538	RWDD3,TMEM56,TMEM56-RWDD3	chr1:95558072-95712781	q1	q2	OK	7.72461	7.31544	-0.0785183	-0.110314	0.83545	0.999969	no
XLOC_000539	XLOC_000539	FLJ31662	chr1:95940292-95944912	q1	q2	NOTEST	0	0	0	0	1	1	no
XLOC_000540	XLOC_000540	-	chr1:96541963-96547679	q1	q2	NOTEST	0.0892885	0.023792	-1.908	0	1	1	no
XLOC_000541	XLOC_000541	PTBP2	chr1:97187174-97280791	q1	q2	OK	3.22176	3.86384	0.262184	0.495307	0.35815	0.999969	no
XLOC_000542	XLOC_000542	DPYD-AS1	chr1:97543299-98386615	q1	q2	NOTEST	0.168632	0.0824244	-1.03273	0	1	1	no
XLOC_000543	XLOC_000543	LOC729987	chr1:98676266-98738214	q1	q2	NOTEST	0	0	0	0	1	1	no
XLOC_000544	XLOC_000544	SNX7	chr1:99127084-99226056	q1	q2	OK	19.6011	19.1544	-0.0332598	-0.0671309	0.893	0.999969	no
XLOC_000545	XLOC_000545	LOC100129620	chr1:99355800-99614408	q1	q2	NOTEST	0.00847638	0.0129363	0.609902	0	1	1	no
XLOC_000546	XLOC_000546	LPPR4	chr1:99729847-99775138	q1	q2	NOTEST	0	0.00429988	inf	0	1	1	no
XLOC_000547	XLOC_000547	PALMD	chr1:100111430-100232191	q1	q2	OK	0.539039	0.280267	-0.943589	-0.609301	0.2595	0.999969	no
XLOC_000548	XLOC_000548	AGL	chr1:100315630-100389579	q1	q2	OK	4.65902	4.90685	0.0747719	0.152983	0.7568	0.999969	no
XLOC_000549	XLOC_000549	HIAT1,SLC35A3	chr1:100434712-100548929	q1	q2	OK	31.5639	32.484	0.0414546	0.0943122	0.8581	0.999969	no
XLOC_000550	XLOC_000550	TRMT13	chr1:100598604-100643829	q1	q2	OK	3.38355	3.83091	0.179149	0.292053	0.5952	0.999969	no
XLOC_000551	XLOC_000551	RTCA	chr1:100731713-100758325	q1	q2	OK	7.92792	7.68735	-0.0444558	-0.0872505	0.87045	0.999969	no
XLOC_000552	XLOC_000552	MIR553	chr1:100731713-100758325	q1	q2	NOTEST	0	0	0	0	1	1	no
XLOC_000553	XLOC_000553	CDC14A	chr1:100817290-100985833	q1	q2	OK	2.56638	2.63382	0.037425	0.0630253	0.9033	0.999969	no
XLOC_000554	XLOC_000554	GPR88	chr1:101003727-101007583	q1	q2	NOTEST	0	0.00315806	inf	0	1	1	no
XLOC_000555	XLOC_000555	VCAM1	chr1:101185195-101204601	q1	q2	NOTEST	0	0	0	0	1	1	no
XLOC_000556	XLOC_000556	SLC30A7	chr1:101361631-101491362	q1	q2	OK	10.817	10.2885	-0.072257	-0.113039	0.8594	0.999969	no
XLOC_000557	XLOC_000557	-	chr1:101491447-101552805	q1	q2	OK	2.92726	3.39254	0.212812	0.269365	0.6119	0.999969	no
XLOC_000558	XLOC_000558	S1PR1	chr1:101702304-101707076	q1	q2	NOTEST	0	0	0	0	1	1	no
XLOC_000559	XLOC_000559	DNAJA1P5	chr1:102268126-102462790	q1	q2	NOTEST	0	0	0	0	1	1	no
XLOC_000560	XLOC_000560	AMY2B,RNPC3	chr1:104068330-104122149	q1	q2	OK	4.19663	4.02548	-0.0600682	-0.112216	0.84975	0.999969	no
XLOC_000561	XLOC_000561	ACTG1P4	chr1:104068330-104122149	q1	q2	NOTEST	0	0.005566	inf	0	1	1	no
XLOC_000562	XLOC_000562	AMY2A	chr1:104159998-104168400	q1	q2	NOTEST	0	0	0	0	1	1	no
XLOC_000563	XLOC_000563	AMY1A	chr1:104198140-104207173	q1	q2	NOTEST	0	0	0	0	1	1	no
XLOC_000564	XLOC_000564	AMY1A	chr1:104292278-104301311	q1	q2	NOTEST	0	0	0	0	1	1	no
XLOC_000565	XLOC_000565	LOC100129138	chr1:104615644-104619693	q1	q2	NOTEST	0	0	0	0	1	1	no
XLOC_000566	XLOC_000566	-	chr1:107074330-107293421	q1	q2	OK	89.0481	77.7321	-0.196075	-0.44672	0.43015	0.999969	no
XLOC_000567	XLOC_000567	PRMT6	chr1:107595058-107603271	q1	q2	OK	38.0067	43.6386	0.19935	0.519884	0.39485	0.999969	no
XLOC_000568	XLOC_000568	NTNG1	chr1:107682628-108024475	q1	q2	NOTEST	0.141333	0.0842716	-0.745985	0	1	1	no
XLOC_000569	XLOC_000569	VAV3	chr1:108113781-108537229	q1	q2	OK	0.612916	0.628534	0.036302	0.0185761	0.973	0.999969	no
XLOC_000570	XLOC_000570	VAV3-AS1	chr1:108113781-108537229	q1	q2	NOTEST	0.0599924	0.0550924	-0.122928	0	1	1	no
XLOC_000571	XLOC_000571	-	chr1:108677343-109013352	q1	q2	OK	0.747657	1.28182	0.777743	0.132188	0.848	0.999969	no
XLOC_000572	XLOC_000572	NBPF6	chr1:108677343-109013352	q1	q2	OK	4.46359	4.85714	0.121901	0.0315277	0.9677	0.999969	no
XLOC_000573	XLOC_000573	FAM102B	chr1:109102970-109181949	q1	q2	OK	18.2372	20.8664	0.194301	0.458163	0.3757	0.999969	no
XLOC_000574	XLOC_000574	PRPF38B	chr1:109233297-109244422	q1	q2	OK	19.1579	24.3253	0.344515	0.789712	0.1321	0.999969	no
XLOC_000575	XLOC_000575	FNDC7	chr1:109255555-109285367	q1	q2	NOTEST	0.00560394	0.00884292	0.65808	0	1	1	no
XLOC_000576	XLOC_000576	STXBP3	chr1:109289275-109352148	q1	q2	OK	27.8777	28.0432	0.00854251	0.017934	0.97045	0.999969	no
XLOC_000577	XLOC_000577	SRG7	chr1:109358519-109401146	q1	q2	NOTEST	0	0.0252162	inf	0	1	1	no
XLOC_000578	XLOC_000578	GPSM2	chr1:109419602-109506111	q1	q2	OK	23.0893	19.6592	-0.128079	-0.393483	0.705	0.999969	no
XLOC_000579	XLOC_000579	TMEM167B	chr1:109630160-109639554	q1	q2	OK	21.0604	21.8306	0.0518187	0.111173	0.82515	0.999969	no
XLOC_000580	XLOC_000580	SCARNA2	chr1:109642814-109643234	q1	q2	NOTEST	0.164246	0.165136	0.00779634	0	1	1	no
XLOC_000581	XLOC_000581	KIAA1324	chr1:109656584-109749403	q1	q2	OK	1.50614	1.8758	0.316653	0.601015	0.3015	0.999969	no
XLOC_000582	XLOC_000582	SARS	chr1:109756514-109782096	q1	q2	OK	132.936	138.741	0.0616608	0.167767	0.7647	0.999969	no
XLOC_000583	XLOC_000583	CELSR2	chr1:109792640-109818378	q1	q2	OK	11.1426	18.1757	0.705926	2.0649	0.0015	0.330208	no
XLOC_000584	XLOC_000584	SYPL2	chr1:110009099-110024764	q1	q2	NOTEST	0.125617	0.119762	-0.0688588	0	1	1	no
XLOC_000585	XLOC_000585	ATXN7L2	chr1:110026560-110035944	q1	q2	OK	3.58475	3.60191	0.00688826	0.0117978	0.9841	0.999969	no
XLOC_000586	XLOC_000586	CYB561D1	chr1:110036657-110043144	q1	q2	OK	15.5842	14.9009	-0.0646843	-0.177551	0.77495	0.999969	no
XLOC_000587	XLOC_000587	GPR61	chr1:110082493-110088455	q1	q2	NOTEST	0.00769119	0.00380312	-1.01603	0	1	1	no
XLOC_000588	XLOC_000588	GNAI3	chr1:110088983-110138454	q1	q2	OK	47.755	49.5047	0.0519115	0.133544	0.8017	0.999969	no
XLOC_000589	XLOC_000589	MIR197	chr1:110140700-110143539	q1	q2	NOTEST	0.203888	0.189906	-0.102491	0	1	1	no
XLOC_000590	XLOC_000590	AMPD2	chr1:110162434-110174845	q1	q2	OK	9.74331	12.9326	0.408525	1.02103	0.1075	0.999969	no
XLOC_000591	XLOC_000591	GSTM4	chr1:110198697-110208123	q1	q2	OK	16.6245	13.9994	-0.247948	-0.53367	0.35915	0.999969	no
XLOC_000592	XLOC_000592	GSTM2	chr1:110209906-110226619	q1	q2	OK	0.917988	0.715809	-0.358901	-0.525517	0.3971	0.999969	no
XLOC_000593	XLOC_000593	GSTM1	chr1:110230417-110236367	q1	q2	NOTEST	0.0100736	0.0182905	0.860517	0	1	1	no
XLOC_000594	XLOC_000594	GSTM5	chr1:110254863-110260890	q1	q2	NOTEST	0	0	0	0	1	1	no
XLOC_000595	XLOC_000595	EPS8L3	chr1:110268257-110324599	q1	q2	OK	0.808856	0.741524	-0.125389	-0.0573888	0.92695	0.999969	no
XLOC_000596	XLOC_000596	-	chr1:110336424-110362217	q1	q2	NOTEST	0.122084	0.11928	-0.0335217	0	1	1	no
XLOC_000597	XLOC_000597	CSF1	chr1:110453135-110473616	q1	q2	OK	1.08237	0.961205	-0.171281	-0.278607	0.6421	0.999969	no
XLOC_000598	XLOC_000598	AHCYL1	chr1:110527386-110613322	q1	q2	OK	59.6397	57.7407	-0.0466844	-0.116662	0.8414	0.999969	no
XLOC_000599	XLOC_000599	STRIP1	chr1:110527386-110613322	q1	q2	OK	17.0544	17.1777	0.0103921	0.012622	0.98255	0.999969	no
XLOC_000600	XLOC_000600	UBL4B	chr1:110655061-110656569	q1	q2	NOTEST	0.0150586	0.00778813	-0.951237	0	1	1	no
XLOC_000601	XLOC_000601	SLC6A17	chr1:110693131-110744823	q1	q2	NOTEST	0.0499975	0.0385657	-0.374538	0	1	1	no
XLOC_000602	XLOC_000602	KCNC4	chr1:110753335-110776674	q1	q2	NOTEST	0.154767	0.156467	0.0157576	0	1	1	no
XLOC_000603	XLOC_000603	RBM15	chr1:110828998-110933704	q1	q2	OK	9.24421	9.89594	0.0982869	0.20886	0.71875	0.999969	no
XLOC_000604	XLOC_000604	PROK1	chr1:110993787-110999976	q1	q2	NOTEST	0	0	0	0	1	1	no
XLOC_000605	XLOC_000605	CYMP	chr1:111023387-111033891	q1	q2	NOTEST	0	0	0	0	1	1	no
XLOC_000606	XLOC_000606	CD53	chr1:111413820-111442558	q1	q2	NOTEST	0.0479985	0.061587	0.359637	0	1	1	no
XLOC_000607	XLOC_000607	CEPT1	chr1:111659798-111727724	q1	q2	OK	11.3131	11.0324	-0.036247	-0.0559929	0.91675	0.999969	no
XLOC_000608	XLOC_000608	CHI3L2	chr1:111770280-111786062	q1	q2	NOTEST	0.08218	0.0539282	-0.607748	0	1	1	no
XLOC_000609	XLOC_000609	CHIAP2	chr1:111823145-111828730	q1	q2	NOTEST	0	0	0	0	1	1	no
XLOC_000610	XLOC_000610	CHIA	chr1:111833473-111863188	q1	q2	NOTEST	0	0.00866442	inf	0	1	1	no
XLOC_000611	XLOC_000611	PIFO	chr1:111888921-111895639	q1	q2	OK	1.61439	1.354	-0.253762	-0.381034	0.4843	0.999969	no
XLOC_000612	XLOC_000612	ATP5F1	chr1:111981272-112004525	q1	q2	OK	120.241	127.012	0.0790359	0.200559	0.7271	0.999969	no
XLOC_000613	XLOC_000613	C1orf162	chr1:112016603-112021134	q1	q2	NOTEST	0.0133293	0.0777512	2.54427	0	1	1	no
XLOC_000614	XLOC_000614	RAP1A	chr1:112162404-112256101	q1	q2	OK	30.1132	31.2819	0.0549322	0.115281	0.8181	0.999969	no
XLOC_000615	XLOC_000615	LOC100506343	chr1:112264685-112310199	q1	q2	NOTEST	0.182875	0.0822942	-1.15199	0	1	1	no
XLOC_000616	XLOC_000616	DDX20	chr1:112264685-112310199	q1	q2	OK	12.5185	15.5369	0.311632	0.631239	0.25235	0.999969	no
XLOC_000617	XLOC_000617	LOC643355	chr1:112532786-112574398	q1	q2	OK	1.38832	1.44928	0.0619977	0.0713072	0.8975	0.999969	no
XLOC_000618	XLOC_000618	CTTNBP2NL	chr1:112938799-113007539	q1	q2	OK	8.70586	7.27978	-0.258092	-0.445248	0.3953	0.999969	no
XLOC_000619	XLOC_000619	WNT2B	chr1:113010039-113063910	q1	q2	NOTEST	0.284804	0.155148	-0.876326	0	1	1	no
XLOC_000620	XLOC_000620	CAPZA1	chr1:113162074-113214241	q1	q2	OK	93.6643	94.1568	0.00756569	0.018933	0.9728	0.999969	no
XLOC_000621	XLOC_000621	MOV10	chr1:113217047-113243368	q1	q2	OK	25.0496	25.1993	0.00859912	0.0226406	0.96875	0.999969	no
XLOC_000622	XLOC_000622	FAM19A3	chr1:113263188-113269856	q1	q2	NOTEST	0	0	0	0	1	1	no
XLOC_000623	XLOC_000623	AKR7A2P1	chr1:113454469-113498975	q1	q2	NOTEST	0.0174677	0.0163775	-0.0929763	0	1	1	no
XLOC_000624	XLOC_000624	-	chr1:113499353-113511199	q1	q2	NOTEST	0.228875	0.378747	0.726671	0	1	1	no
XLOC_000625	XLOC_000625	LRIG2	chr1:113615830-113674844	q1	q2	OK	3.82932	3.72987	-0.0379628	-0.0706603	0.8983	0.999969	no
XLOC_000626	XLOC_000626	MAGI3	chr1:113933474-114302059	q1	q2	OK	4.13098	3.89789	-0.083789	-0.110333	0.8326	0.999969	no
XLOC_000627	XLOC_000627	DCLRE1B	chr1:114304453-114456708	q1	q2	OK	33.843	36.3679	0.103811	0.180885	0.74245	0.999969	no
XLOC_000628	XLOC_000628	HIPK1	chr1:114471995-114520491	q1	q2	OK	103.831	99.5631	-0.0605518	-0.153323	0.7871	0.999969	no
XLOC_000629	XLOC_000629	OLFML3	chr1:114522029-114524875	q1	q2	OK	0.27794	0.446608	0.684235	0.939067	0.1461	0.999969	no
XLOC_000630	XLOC_000630	-	chr1:115124491-115212732	q1	q2	NOTEST	0.227225	0.261466	0.202502	0	1	1	no
XLOC_000631	XLOC_000631	SYCP1	chr1:115397454-115537990	q1	q2	NOTEST	0	0.00303886	inf	0	1	1	no
XLOC_000632	XLOC_000632	TSHB	chr1:115572414-115576941	q1	q2	NOTEST	0	0	0	0	1	1	no
XLOC_000633	XLOC_000633	VANGL1	chr1:116184271-116240845	q1	q2	OK	15.0809	15.0606	-0.00194766	-0.00513376	0.9936	0.999969	no
XLOC_000634	XLOC_000634	SLC22A15	chr1:116519118-116612988	q1	q2	OK	0.935632	1.2864	0.459327	0.758673	0.1456	0.999969	no
XLOC_000635	XLOC_000635	MAB21L3	chr1:116654375-116677861	q1	q2	OK	4.06599	4.13377	0.0238485	0.0479397	0.9357	0.999969	no
XLOC_000636	XLOC_000636	ATP1A1	chr1:116915105-116961244	q1	q2	OK	295.888	287.133	-0.0433292	-0.132646	0.82325	0.999969	no
XLOC_000637	XLOC_000637	MIR320B1	chr1:117214370-117214449	q1	q2	NOTEST	0	0	0	0	1	1	no
XLOC_000638	XLOC_000638	CD2	chr1:117297085-117311851	q1	q2	NOTEST	0	0	0	0	1	1	no
XLOC_000639	XLOC_000639	-	chr1:117422352-117428811	q1	q2	NOTEST	0.0548008	0.141698	1.37055	0	1	1	no
XLOC_000640	XLOC_000640	PTGFRN	chr1:117452688-117533072	q1	q2	OK	18.4985	19.7308	0.0930365	0.254127	0.66635	0.999969	no
XLOC_000641	XLOC_000641	CD101	chr1:117544371-117645491	q1	q2	OK	0.278253	0.349607	0.329335	0.0737446	0.89775	0.999969	no
XLOC_000642	XLOC_000642	TTF2	chr1:117544371-117645491	q1	q2	OK	32.5756	33.9156	0.0581574	0.147653	0.78755	0.999969	no
XLOC_000643	XLOC_000643	MIR942	chr1:117544371-117645491	q1	q2	NOTEST	0	0	0	0	1	1	no
XLOC_000644	XLOC_000644	MAN1A2	chr1:117909897-118071490	q1	q2	OK	30.1529	29.9265	-0.0108733	-0.0254284	0.96025	0.999969	no
XLOC_000645	XLOC_000645	FAM46C	chr1:118148603-118171011	q1	q2	OK	3.18071	3.04653	-0.0621816	-0.125933	0.81615	0.999969	no
XLOC_000646	XLOC_000646	WDR3	chr1:118472371-118727848	q1	q2	OK	19.7461	27.4542	0.475461	1.18478	0.02925	0.999969	no
XLOC_000647	XLOC_000647	-	chr1:119401698-119402360	q1	q2	OK	1.9844	0.919434	-1.10989	-2.16686	0.06915	0.999969	no
XLOC_000648	XLOC_000648	-	chr1:119686348-119721656	q1	q2	OK	0.472921	0.628247	0.409732	0.496761	0.3565	0.999969	no
XLOC_000649	XLOC_000649	HAO2	chr1:119911401-119936751	q1	q2	NOTEST	0	0	0	0	1	1	no
XLOC_000650	XLOC_000650	HSD3B2	chr1:119957553-119965662	q1	q2	NOTEST	0	0	0	0	1	1	no
XLOC_000651	XLOC_000651	HSD3B1	chr1:120049825-120057681	q1	q2	NOTEST	0.134349	0.107121	-0.326748	0	1	1	no
XLOC_000652	XLOC_000652	HSD3BP4	chr1:120106502-120115199	q1	q2	NOTEST	0.00655295	0.00222244	-1.56	0	1	1	no
XLOC_000653	XLOC_000653	PHGDH	chr1:120254418-120286849	q1	q2	OK	19.3993	19.1803	-0.0163758	-0.0405816	0.949	0.999969	no
XLOC_000654	XLOC_000654	-	chr1:120837961-120838675	q1	q2	OK	1.0917	0.824428	-0.405115	-0.725057	0.48615	0.999969	no
XLOC_000655	XLOC_000655	FAM72B	chr1:120839004-120855681	q1	q2	OK	2.71205	2.90818	0.100735	0.19093	0.7492	0.999969	no
XLOC_000656	XLOC_000656	HIST2H2BA	chr1:120906033-120914842	q1	q2	NOTEST	0.127802	0.0327412	-1.96473	0	1	1	no
XLOC_000657	XLOC_000657	SRGAP2D	chr1:121107151-121129827	q1	q2	OK	4.24221	3.78037	-0.166288	-0.319671	0.62435	0.999969	no
XLOC_000658	XLOC_000658	EMBP1	chr1:121260909-121313686	q1	q2	NOTEST	0.0227798	0.0150608	-0.596953	0	1	1	no
XLOC_000659	XLOC_000659	-	chr1:143119018-143231711	q1	q2	OK	0.68835	0.8279	0.266314	0.254568	0.63195	0.999969	no
XLOC_000660	XLOC_000660	LOC100130000	chr1:143687129-143714180	q1	q2	NOTEST	0.123326	0.0534593	-1.20597	0	1	1	no
XLOC_000661	XLOC_000661	-	chr1:143913517-144095137	q1	q2	OK	10.8775	10.6585	-0.0293459	-0.0570897	0.9276	0.999969	no
XLOC_000662	XLOC_000662	NBPF9	chr1:144614958-144828810	q1	q2	OK	12.3508	12.8978	0.0625156	0.141452	0.8047	0.999969	no
XLOC_000663	XLOC_000663	PDE4DIP	chr1:144851423-145076186	q1	q2	OK	2.27197	2.07979	-0.127508	-0.0389251	0.95505	0.999969	no
XLOC_000664	XLOC_000664	SEC22B	chr1:145087968-145117659	q1	q2	OK	77.2705	71.1505	-0.119043	-0.292861	0.58995	0.999969	no
XLOC_000665	XLOC_000665	NOTCH2NL	chr1:145209110-145292883	q1	q2	OK	11.1744	14.2116	0.34687	0.742349	0.1643	0.999969	no
XLOC_000666	XLOC_000666	NBPF10	chr1:145293370-145368684	q1	q2	OK	5.2117	5.48641	0.0741093	0.167529	0.7384	0.999969	no
XLOC_000667	XLOC_000667	HFE2	chr1:145413190-145417545	q1	q2	NOTEST	0.0256227	0	-inf	0	1	1	no
XLOC_000668	XLOC_000668	TXNIP	chr1:145438461-145442628	q1	q2	OK	83.2103	82.7373	-0.00822432	-0.0238283	0.9651	0.999969	no
XLOC_000669	XLOC_000669	ANKRD34A	chr1:145470479-145475698	q1	q2	OK	0.658265	0.601329	-0.130515	-0.216348	0.7233	0.999969	no
XLOC_000670	XLOC_000670	LIX1L	chr1:145477084-145499864	q1	q2	NOTEST	0.131493	0.148697	0.177383	0	1	1	no
XLOC_000671	XLOC_000671	RBM8A	chr1:145507556-145523732	q1	q2	OK	170.045	185.693	0.127008	0.258607	0.6996	0.999969	no
XLOC_000672	XLOC_000672	PEX11B	chr1:145507556-145523732	q1	q2	OK	44.1937	42.9995	-0.039521	-0.045299	0.93975	0.999969	no
XLOC_000673	XLOC_000673	ITGA10	chr1:145524950-145544077	q1	q2	NOTEST	0.301505	0.239567	-0.331751	0	1	1	no
XLOC_000674	XLOC_000674	ANKRD35	chr1:145549108-145568658	q1	q2	OK	0.692313	0.508579	-0.444952	-0.617174	0.266	0.999969	no
XLOC_000675	XLOC_000675	PIAS3	chr1:145575265-145589435	q1	q2	OK	52.8558	47.7023	-0.148003	-0.437568	0.48455	0.999969	no
XLOC_000676	XLOC_000676	RNF115	chr1:145590495-145688776	q1	q2	OK	40.3886	37.9938	-0.0881858	-0.142779	0.79855	0.999969	no
XLOC_000677	XLOC_000677	PDZK1	chr1:145726765-145764575	q1	q2	OK	0.366935	0.878305	1.2592	1.61048	0.00205	0.425122	no
XLOC_000678	XLOC_000678	GPR89C	chr1:145883867-145924049	q1	q2	NOTEST	0	0	0	0	1	1	no
XLOC_000679	XLOC_000679	HYDIN2	chr1:146310551-146334210	q1	q2	NOTEST	0.00180768	0.000717983	-1.33212	0	1	1	no
XLOC_000680	XLOC_000680	PDIA3P	chr1:146644323-146697230	q1	q2	OK	4.84708	4.22075	-0.199617	-0.264207	0.6229	0.999969	no
XLOC_000681	XLOC_000681	CHD1L	chr1:146714290-146767447	q1	q2	OK	41.3517	40.3053	-0.0369767	-0.0930837	0.86305	0.999969	no
XLOC_000682	XLOC_000682	BCL9	chr1:147013181-147098015	q1	q2	OK	11.7393	11.492	-0.0307088	-0.0782729	0.89305	0.999969	no
XLOC_000683	XLOC_000683	GJA8	chr1:147374945-147381395	q1	q2	NOTEST	0	0	0	0	1	1	no
XLOC_000684	XLOC_000684	GPR89B,GPR89C	chr1:147400505-147465755	q1	q2	OK	1.26454	1.33631	0.0796439	0.134386	0.821	0.999969	no
XLOC_000685	XLOC_000685	NBPF15,NBPF16	chr1:148558187-148596267	q1	q2	OK	13.0171	13.9945	0.104445	0.243129	0.6513	0.999969	no
XLOC_000686	XLOC_000686	PPIAL4E	chr1:148644010-148644795	q1	q2	NOTEST	0	0	0	0	1	1	no
XLOC_000687	XLOC_000687	NBPF16	chr1:148739441-148758311	q1	q2	OK	7.80513	9.02012	0.208722	0.464154	0.4007	0.999969	no
XLOC_000688	XLOC_000688	PPIAL4D	chr1:148806014-148806799	q1	q2	NOTEST	0	0	0	0	1	1	no
XLOC_000689	XLOC_000689	LOC645166	chr1:148928285-148953726	q1	q2	OK	7.57383	6.66439	-0.18455	-0.28538	0.6555	0.999969	no
XLOC_000690	XLOC_000690	LOC388692	chr1:149149478-149291924	q1	q2	OK	3.32772	3.05709	-0.122375	-0.118557	0.8446	0.999969	no
XLOC_000691	XLOC_000691	-	chr1:149149478-149291924	q1	q2	OK	0.963158	1.03929	0.109758	0.0787028	0.9054	0.999969	no
XLOC_000692	XLOC_000692	FCGR1C	chr1:149369293-149378297	q1	q2	NOTEST	0	0	0	0	1	1	no
XLOC_000693	XLOC_000693	PPIAL4B	chr1:149553002-149553787	q1	q2	NOTEST	0	0	0	0	1	1	no
XLOC_000694	XLOC_000694	FAM91A2,LINC00623	chr1:149576261-149672733	q1	q2	OK	1.26957	0.749962	-0.759446	-1.38804	0.0679	0.999969	no
XLOC_000695	XLOC_000695	FCGR1A	chr1:149754244-149783928	q1	q2	OK	0.522322	0.538589	0.044244	0.060484	0.9155	0.999969	no
XLOC_000696	XLOC_000696	HIST2H4B	chr1:149804220-149804616	q1	q2	NOTEST	0	0	0	0	1	1	no
XLOC_000697	XLOC_000697	HIST2H2BC	chr1:149814944-149823161	q1	q2	OK	10.4621	10.6675	0.0280466	0.0306951	0.95775	0.999969	no
XLOC_000698	XLOC_000698	HIST2H2AA3	chr1:149814944-149823161	q1	q2	NOTEST	0	0	0	0	1	1	no
XLOC_000699	XLOC_000699	HIST2H3C	chr1:149824180-149824687	q1	q2	NOTEST	0	0	0	0	1	1	no
XLOC_000700	XLOC_000700	HIST2H2AC	chr1:149858524-149858961	q1	q2	OK	2.61555	3.85529	0.559724	1.31736	0.2154	0.999969	no
XLOC_000701	XLOC_000701	BOLA1	chr1:149871154-149872348	q1	q2	OK	44.947	43.499	-0.0472428	-0.146731	0.85005	0.999969	no
XLOC_000702	XLOC_000702	VPS45	chr1:150039341-150117505	q1	q2	OK	42.968	39.953	-0.104959	-0.287426	0.6252	0.999969	no
XLOC_000703	XLOC_000703	PLEKHO1	chr1:150121913-150131825	q1	q2	OK	8.92131	7.01998	-0.345789	-0.656969	0.25425	0.999969	no
XLOC_000704	XLOC_000704	CA14	chr1:150230217-150241609	q1	q2	NOTEST	0.210266	0.321882	0.614317	0	1	1	no
XLOC_000705	XLOC_000705	C1orf54	chr1:150245182-150253335	q1	q2	OK	1.52558	1.51015	-0.0146646	-0.0252655	0.97675	0.999969	no
XLOC_000706	XLOC_000706	C1orf51	chr1:150254936-150259657	q1	q2	OK	4.90345	5.87705	0.261297	0.458482	0.4188	0.999969	no
XLOC_000707	XLOC_000707	MRPS21	chr1:150266268-150280819	q1	q2	OK	354.853	338.549	-0.0678546	-0.182418	0.7572	0.999969	no
XLOC_000708	XLOC_000708	PRPF3,RPRD2	chr1:150293927-150449487	q1	q2	OK	91.6893	87.3221	-0.0704066	-0.173991	0.7523	0.999969	no
XLOC_000709	XLOC_000709	TARS2	chr1:150459839-150480085	q1	q2	OK	24.2486	23.6767	-0.0344335	-0.0851239	0.88465	0.999969	no
XLOC_000710	XLOC_000710	ECM1	chr1:150480486-150486265	q1	q2	OK	0.345396	0.352876	0.0309078	0.0394767	0.9441	0.999969	no
XLOC_000711	XLOC_000711	LINC00568	chr1:150488232-150490508	q1	q2	NOTEST	0.23159	0.123623	-0.905625	0	1	1	no
XLOC_000712	XLOC_000712	ADAMTSL4	chr1:150521897-150534051	q1	q2	NOTEST	0.210673	0.208221	-0.0168949	0	1	1	no
XLOC_000713	XLOC_000713	MIR4257	chr1:150521897-150534051	q1	q2	NOTEST	0	0	0	0	1	1	no
XLOC_000714	XLOC_000714	SETDB1	chr1:150898814-150937220	q1	q2	OK	42.7775	38.1172	-0.166411	-0.372219	0.4898	0.999969	no
XLOC_000715	XLOC_000715	ANXA9	chr1:150953724-150968114	q1	q2	OK	75.4174	77.7473	0.0438955	0.113441	0.84315	0.999969	no
XLOC_000716	XLOC_000716	FAM63A	chr1:150969235-150980854	q1	q2	OK	1.7713	2.24572	0.342365	0.311112	0.57695	0.999969	no
XLOC_000717	XLOC_000717	PRUNE	chr1:150980972-151008417	q1	q2	OK	23.3285	24.9898	0.0992465	0.250601	0.66315	0.999969	no
XLOC_000718	XLOC_000718	BNIPL	chr1:151008919-151020096	q1	q2	OK	1.12526	1.19935	0.0919947	0.142113	0.79995	0.999969	no
XLOC_000719	XLOC_000719	C1orf56	chr1:151020258-151032125	q1	q2	OK	4.9235	4.81117	-0.0332947	-0.0184159	0.97845	0.999969	no
XLOC_000720	XLOC_000720	MLLT11	chr1:151032150-151041035	q1	q2	OK	1.35362	1.43216	0.0813753	0.129848	0.816	0.999969	no
XLOC_000721	XLOC_000721	GABPB2	chr1:151042686-151098016	q1	q2	OK	8.52033	7.81164	-0.125285	-0.205645	0.71045	0.999969	no
XLOC_000722	XLOC_000722	SCNM1,TNFAIP8L2,TNFAIP8L2-SCNM1	chr1:151129104-151162689	q1	q2	OK	21.2885	21.4005	0.00757413	0.0112295	0.9876	0.999969	no
XLOC_000723	XLOC_000723	PIP5K1A	chr1:151171020-151222007	q1	q2	OK	63.9105	61.2263	-0.0619015	-0.176553	0.7602	0.999969	no
XLOC_000724	XLOC_000724	PSMD4	chr1:151227196-151239954	q1	q2	OK	266.581	255.573	-0.0608417	-0.196958	0.76145	0.999969	no
XLOC_000725	XLOC_000725	ZNF687	chr1:151254142-151300226	q1	q2	OK	19.921	19.5628	-0.026176	-0.0430351	0.94935	0.999969	no
XLOC_000726	XLOC_000726	PSMB4	chr1:151372040-151374412	q1	q2	OK	584.148	575.558	-0.0213729	-0.0834468	0.9152	0.999969	no
XLOC_000727	XLOC_000727	CGN	chr1:151483861-151511168	q1	q2	OK	43.596	40.3568	-0.111384	-0.242008	0.65505	0.999969	no
XLOC_000728	XLOC_000728	TUFT1	chr1:151512780-151556059	q1	q2	OK	77.6692	61.6796	-0.332549	-0.927955	0.10745	0.999969	no
XLOC_000729	XLOC_000729	MIR554	chr1:151512780-151556059	q1	q2	NOTEST	0	0	0	0	1	1	no
XLOC_000730	XLOC_000730	SNX27	chr1:151584661-151671559	q1	q2	OK	20.2862	19.0562	-0.0902393	-0.240204	0.67275	0.999969	no
XLOC_000731	XLOC_000731	RIIAD1	chr1:151694012-151702082	q1	q2	OK	0.501605	0.301805	-0.732935	-0.47892	0.3082	0.999969	no
XLOC_000732	XLOC_000732	OAZ3	chr1:151732122-151743806	q1	q2	OK	4.90344	5.45037	0.152561	0.0632195	0.91825	0.999969	no
XLOC_000733	XLOC_000733	-	chr1:151763173-151764881	q1	q2	OK	2.08384	2.50894	0.267831	0.454028	0.4392	0.999969	no
XLOC_000734	XLOC_000734	LOC100132111	chr1:151778546-151826537	q1	q2	OK	1.96588	1.59299	-0.303436	-0.374742	0.49675	0.999969	no
XLOC_000735	XLOC_000735	LCE5A	chr1:152483319-152484653	q1	q2	NOTEST	0	0	0	0	1	1	no
XLOC_000736	XLOC_000736	CRCT1	chr1:152486977-152488481	q1	q2	NOTEST	0	0.0701854	inf	0	1	1	no
XLOC_000737	XLOC_000737	LCE3C	chr1:152573137-152573562	q1	q2	NOTEST	0	0	0	0	1	1	no
XLOC_000738	XLOC_000738	LCE3B	chr1:152586286-152586574	q1	q2	NOTEST	0	0	0	0	1	1	no
XLOC_000739	XLOC_000739	LCE2D	chr1:152635886-152637135	q1	q2	NOTEST	0	0	0	0	1	1	no
XLOC_000740	XLOC_000740	LCE2C	chr1:152647790-152649049	q1	q2	NOTEST	0	0	0	0	1	1	no
XLOC_000741	XLOC_000741	LCE2B	chr1:152658598-152659876	q1	q2	NOTEST	0	0	0	0	1	1	no
XLOC_000742	XLOC_000742	LCE2A	chr1:152670839-152671918	q1	q2	NOTEST	0	0	0	0	1	1	no
XLOC_000743	XLOC_000743	LCE4A	chr1:152681522-152681910	q1	q2	NOTEST	0	0	0	0	1	1	no
XLOC_000744	XLOC_000744	C1orf68	chr1:152691997-152692905	q1	q2	NOTEST	0	0	0	0	1	1	no
XLOC_000745	XLOC_000745	KPRP	chr1:152730505-152734529	q1	q2	NOTEST	0	0	0	0	1	1	no
XLOC_000746	XLOC_000746	LCE1F	chr1:152748847-152749445	q1	q2	NOTEST	0	0.0244709	inf	0	1	1	no
XLOC_000747	XLOC_000747	LCE1E	chr1:152758752-152760901	q1	q2	NOTEST	0.0202674	0.0103356	-0.971542	0	1	1	no
XLOC_000748	XLOC_000748	LCE1D	chr1:152769226-152770657	q1	q2	NOTEST	0	0	0	0	1	1	no
XLOC_000749	XLOC_000749	LCE1B	chr1:152784446-152785585	q1	q2	NOTEST	0	0	0	0	1	1	no
XLOC_000750	XLOC_000750	LCE1A	chr1:152799948-152800573	q1	q2	NOTEST	0	0	0	0	1	1	no
XLOC_000751	XLOC_000751	LCE6A	chr1:152815329-152816459	q1	q2	NOTEST	0	0	0	0	1	1	no
XLOC_000752	XLOC_000752	SMCP	chr1:152850797-152857523	q1	q2	NOTEST	0	0	0	0	1	1	no
XLOC_000753	XLOC_000753	IVL	chr1:152881032-152884362	q1	q2	OK	0.619502	0.76698	0.30808	0.440031	0.43445	0.999969	no
XLOC_000754	XLOC_000754	SPRR4	chr1:152943127-152945069	q1	q2	NOTEST	0	0	0	0	1	1	no
XLOC_000755	XLOC_000755	SPRR1A	chr1:152956563-152958290	q1	q2	OK	1.59479	1.56756	-0.0248466	-0.024978	0.9757	0.999969	no
XLOC_000756	XLOC_000756	SPRR3	chr1:152974222-152976332	q1	q2	OK	2.30635	1.39467	-0.725694	-0.733071	0.15985	0.999969	no
XLOC_000757	XLOC_000757	SPRR1B	chr1:153003678-153005376	q1	q2	OK	0.309	0.501908	0.699817	0.850429	0.34535	0.999969	no
XLOC_000758	XLOC_000758	LELP1	chr1:153175905-153177601	q1	q2	NOTEST	0	0	0	0	1	1	no
XLOC_000759	XLOC_000759	PRR9	chr1:153190059-153191793	q1	q2	NOTEST	0.0158108	0.00733913	-1.10722	0	1	1	no
XLOC_000760	XLOC_000760	LOR	chr1:153232178-153234600	q1	q2	NOTEST	0	0	0	0	1	1	no
XLOC_000761	XLOC_000761	S100A9	chr1:153330329-153333503	q1	q2	OK	3.58144	2.59056	-0.467273	-0.802398	0.2753	0.999969	no
XLOC_000762	XLOC_000762	S100A7A	chr1:153388999-153395701	q1	q2	NOTEST	0	0	0	0	1	1	no
XLOC_000763	XLOC_000763	S100A1	chr1:153591275-153618782	q1	q2	OK	1.59285	1.10606	-0.526178	-0.109678	0.87855	0.999969	no
XLOC_000764	XLOC_000764	CHTOP	chr1:153591275-153618782	q1	q2	OK	42.8686	39.2232	-0.128214	-0.237823	0.67955	0.999969	no
XLOC_000765	XLOC_000765	SNAPIN	chr1:153631129-153643504	q1	q2	OK	11.6249	10.7399	-0.114237	-0.0594525	0.9388	0.999969	no
XLOC_000766	XLOC_000766	NPR1	chr1:153650982-153666674	q1	q2	OK	0.962603	1.40977	0.550452	1.04187	0.11085	0.999969	no
XLOC_000767	XLOC_000767	INTS3	chr1:153700566-153747115	q1	q2	OK	25.9753	25.468	-0.0284555	-0.0740737	0.89425	0.999969	no
XLOC_000768	XLOC_000768	SLC27A3	chr1:153747767-153752633	q1	q2	OK	14.781	14.6082	-0.0169688	-0.038514	0.95345	0.999969	no
XLOC_000769	XLOC_000769	-	chr1:153777202-153901157	q1	q2	NOTEST	0.23388	0.352837	0.593231	0	1	1	no
XLOC_000770	XLOC_000770	CREB3L4	chr1:153931574-153950451	q1	q2	OK	26.8056	26.0613	-0.0406275	-0.0449443	0.9456	0.999969	no
XLOC_000771	XLOC_000771	RPS27	chr1:153963238-153964631	q1	q2	OK	4600.96	3481.66	-0.40216	-2.29221	0.0449	0.999969	no
XLOC_000772	XLOC_000772	UBAP2L	chr1:154179182-154243565	q1	q2	OK	59.8059	59.9866	0.00435278	0.00806247	0.9896	0.999969	no
XLOC_000773	XLOC_000773	HAX1	chr1:154245038-154248355	q1	q2	OK	120.28	110.554	-0.121648	-0.321304	0.56285	0.999969	no
XLOC_000774	XLOC_000774	AQP10	chr1:154293591-154297801	q1	q2	NOTEST	0	0.00622561	inf	0	1	1	no
XLOC_000775	XLOC_000775	ATP8B2	chr1:154298035-154323780	q1	q2	OK	8.02022	7.15555	-0.16458	-0.37767	0.5418	0.999969	no
XLOC_000776	XLOC_000776	IL6R	chr1:154377653-154441926	q1	q2	OK	3.80964	3.90798	0.0367692	0.0780075	0.8961	0.999969	no
XLOC_000777	XLOC_000777	TDRD10	chr1:154474694-154520623	q1	q2	NOTEST	0	0	0	0	1	1	no
XLOC_000778	XLOC_000778	CHRNB2	chr1:154540256-154552472	q1	q2	NOTEST	0.0506657	0.0418508	-0.275754	0	1	1	no
XLOC_000779	XLOC_000779	CKS1B	chr1:154934773-154955369	q1	q2	OK	149.304	144.188	-0.0503045	-0.0863272	0.87715	0.999969	no
XLOC_000780	XLOC_000780	MIR4258	chr1:154934773-154955369	q1	q2	NOTEST	0	0	0	0	1	1	no
XLOC_000781	XLOC_000781	FLAD1	chr1:154955769-154965587	q1	q2	OK	24.315	28.5483	0.231561	0.560531	0.3513	0.999969	no
XLOC_000782	XLOC_000782	LENEP	chr1:154966061-154966791	q1	q2	NOTEST	0.0851452	0.0618585	-0.460952	0	1	1	no
XLOC_000783	XLOC_000783	ZBTB7B	chr1:154975105-154991001	q1	q2	OK	11.2259	11.2545	0.00367053	0.00980945	0.98715	0.999969	no
XLOC_000784	XLOC_000784	DCST1	chr1:154991002-155042070	q1	q2	NOTEST	0.00981443	0.0289688	1.56153	0	1	1	no
XLOC_000785	XLOC_000785	ADAM15	chr1:154991002-155042070	q1	q2	OK	40.9623	45.7169	0.15843	0.406346	0.5104	0.999969	no
XLOC_000786	XLOC_000786	EFNA4	chr1:154991002-155042070	q1	q2	OK	8.53623	7.49892	-0.186915	-0.122477	0.83095	0.999969	no
XLOC_000787	XLOC_000787	EFNA3	chr1:155051347-155060108	q1	q2	OK	1.93831	2.03043	0.0669877	0.116147	0.8572	0.999969	no
XLOC_000788	XLOC_000788	EFNA1	chr1:155100348-155107386	q1	q2	OK	25.8042	19.1498	-0.430279	-0.977275	0.09285	0.999969	no
XLOC_000789	XLOC_000789	SLC50A1	chr1:155108148-155111334	q1	q2	OK	88.9561	87.7441	-0.0197923	-0.0540021	0.93225	0.999969	no
XLOC_000790	XLOC_000790	TRIM46	chr1:155146262-155157447	q1	q2	NOTEST	0.0840685	0.0866199	0.0431331	0	1	1	no
XLOC_000791	XLOC_000791	MIR92B	chr1:155164967-155165063	q1	q2	NOTEST	0	0	0	0	1	1	no
XLOC_000792	XLOC_000792	MTX1	chr1:155178489-155197325	q1	q2	OK	21.5217	21.5968	0.00502809	0.0131544	0.9866	0.999969	no
XLOC_000793	XLOC_000793	-	chr1:155200774-155203997	q1	q2	OK	4.9624	4.79943	-0.048173	-0.0927961	0.8743	0.999969	no
XLOC_000794	XLOC_000794	HCN3	chr1:155247217-155271225	q1	q2	OK	1.71361	1.84727	0.108355	0.20761	0.74085	0.999969	no
XLOC_000795	XLOC_000795	FDPS	chr1:155278538-155300909	q1	q2	OK	494.583	444.17	-0.155101	-0.433895	0.50455	0.999969	no
XLOC_000796	XLOC_000796	RUSC1	chr1:155278538-155300909	q1	q2	OK	43.6447	40.3827	-0.112071	-0.099525	0.87845	0.999969	no
XLOC_000797	XLOC_000797	POU5F1P4	chr1:155305051-155533735	q1	q2	NOTEST	0.03949	0.0413631	0.0668555	0	1	1	no
XLOC_000798	XLOC_000798	ASH1L-AS1	chr1:155305051-155533735	q1	q2	OK	2.74567	2.47534	-0.149534	-0.070234	0.9278	0.999969	no
XLOC_000799	XLOC_000799	DAP3	chr1:155556453-155708800	q1	q2	OK	90.4981	93.4083	0.0456626	0.0936108	0.86375	0.999969	no
XLOC_000800	XLOC_000800	MSTO1	chr1:155556453-155708800	q1	q2	OK	7.41282	8.39048	0.17873	0.122393	0.83765	0.999969	no
XLOC_000801	XLOC_000801	MSTO2P	chr1:155715558-155826972	q1	q2	OK	0.482437	0.585508	0.279349	0.0846029	0.90625	0.999969	no
XLOC_000802	XLOC_000802	SYT11	chr1:155829259-155854990	q1	q2	NOTEST	0.0097523	0.0146721	0.589262	0	1	1	no
XLOC_000803	XLOC_000803	RXFP4	chr1:155911479-155912625	q1	q2	NOTEST	0	0	0	0	1	1	no
XLOC_000804	XLOC_000804	LAMTOR2	chr1:156024516-156028301	q1	q2	OK	29.5815	35.515	0.263729	0.549494	0.34185	0.999969	no
XLOC_000805	XLOC_000805	RAB25	chr1:156030910-156040295	q1	q2	OK	97.6822	99.1457	0.0214552	0.0565589	0.9224	0.999969	no
XLOC_000806	XLOC_000806	LMNA	chr1:156052368-156109880	q1	q2	OK	51.9169	50.5744	-0.0377951	-0.103529	0.8692	0.999969	no
XLOC_000807	XLOC_000807	SEMA4A	chr1:156119734-156149271	q1	q2	OK	3.53271	3.29482	-0.100576	-0.204319	0.7316	0.999969	no
XLOC_000808	XLOC_000808	SLC25A44	chr1:156163729-156182588	q1	q2	OK	33.2541	32.708	-0.0238911	-0.064165	0.918	0.999969	no
XLOC_000809	XLOC_000809	BGLAP,PMF1,PMF1-BGLAP	chr1:156182778-156217908	q1	q2	OK	45.3843	45.9657	0.0183625	0.0494165	0.94335	0.999969	no
XLOC_000810	XLOC_000810	TMEM79	chr1:156252703-156262234	q1	q2	OK	7.84135	7.77818	-0.01167	-0.0279556	0.9664	0.999969	no
XLOC_000811	XLOC_000811	TSACC	chr1:156278751-156333913	q1	q2	OK	2.07269	2.14265	0.047889	0.00579502	0.9238	0.999969	no
XLOC_000812	XLOC_000812	RHBG	chr1:156337790-156355078	q1	q2	OK	1.61258	1.79301	0.153016	0.244471	0.6715	0.999969	no
XLOC_000813	XLOC_000813	TTC24	chr1:156549518-156571279	q1	q2	NOTEST	0	0	0	0	1	1	no
XLOC_000814	XLOC_000814	APOA1BP	chr1:156549518-156571279	q1	q2	OK	75.9247	73.5752	-0.0453493	-0.0983344	0.89375	0.999969	no
XLOC_000815	XLOC_000815	HAPLN2	chr1:156589085-156595517	q1	q2	NOTEST	0	0.00813904	inf	0	1	1	no
XLOC_000816	XLOC_000816	BCAN	chr1:156607333-156629324	q1	q2	OK	3.72716	3.27195	-0.187926	-0.44667	0.4611	0.999969	no
XLOC_000817	XLOC_000817	RRNAD1	chr1:156691680-156706752	q1	q2	OK	8.14142	7.44934	-0.128168	-0.112708	0.8594	0.999969	no
XLOC_000818	XLOC_000818	PRCC	chr1:156737273-156770609	q1	q2	OK	27.593	28.3348	0.0382697	0.108804	0.87215	0.999969	no
XLOC_000819	XLOC_000819	NTRK1	chr1:156776034-156851642	q1	q2	NOTEST	0	0.00873616	inf	0	1	1	no
XLOC_000820	XLOC_000820	PEAR1	chr1:156863522-156886226	q1	q2	NOTEST	0.114715	0.0930697	-0.301666	0	1	1	no
XLOC_000821	XLOC_000821	LRRC71	chr1:156890423-156902880	q1	q2	NOTEST	0	0	0	0	1	1	no
XLOC_000822	XLOC_000822	ETV3	chr1:157091008-157108383	q1	q2	OK	5.17225	4.85487	-0.0913583	-0.0564242	0.92455	0.999969	no
XLOC_000823	XLOC_000823	CYCSP52	chr1:157091008-157108383	q1	q2	NOTEST	0.282108	0.0514665	-2.45454	0	1	1	no
XLOC_000824	XLOC_000824	KIRREL	chr1:157963062-158065844	q1	q2	NOTEST	0	0	0	0	1	1	no
XLOC_000825	XLOC_000825	CD1D	chr1:158149736-158156216	q1	q2	NOTEST	0.0027437	0	-inf	0	1	1	no
XLOC_000826	XLOC_000826	CD1A	chr1:158223926-158228058	q1	q2	NOTEST	0	0	0	0	1	1	no
XLOC_000827	XLOC_000827	CD1C	chr1:158259562-158264564	q1	q2	NOTEST	0	0	0	0	1	1	no
XLOC_000828	XLOC_000828	CD1E	chr1:158323485-158327343	q1	q2	NOTEST	0	0	0	0	1	1	no
XLOC_000829	XLOC_000829	OR10K1	chr1:158435351-158436293	q1	q2	NOTEST	0	0	0	0	1	1	no
XLOC_000830	XLOC_000830	OR10R2	chr1:158449667-158450675	q1	q2	NOTEST	0	0	0	0	1	1	no
XLOC_000831	XLOC_000831	OR10Z1	chr1:158576228-158577170	q1	q2	NOTEST	0	0	0	0	1	1	no
XLOC_000832	XLOC_000832	OR6K6	chr1:158724605-158725637	q1	q2	NOTEST	0	0	0	0	1	1	no
XLOC_000833	XLOC_000833	MNDA	chr1:158801167-158819270	q1	q2	NOTEST	0	0	0	0	1	1	no
XLOC_000834	XLOC_000834	PYHIN1	chr1:158901336-158946849	q1	q2	NOTEST	0	0	0	0	1	1	no
XLOC_000835	XLOC_000835	IFI16	chr1:158979681-159024945	q1	q2	NOTEST	0	0	0	0	1	1	no
XLOC_000836	XLOC_000836	CADM3	chr1:159141376-159172932	q1	q2	NOTEST	0	0	0	0	1	1	no
XLOC_000837	XLOC_000837	DARC	chr1:159173802-159176290	q1	q2	NOTEST	0	0	0	0	1	1	no
XLOC_000838	XLOC_000838	FCER1A	chr1:159259503-159278014	q1	q2	NOTEST	0	0	0	0	1	1	no
XLOC_000839	XLOC_000839	OR10J1	chr1:159409511-159410600	q1	q2	NOTEST	0	0	0	0	1	1	no
XLOC_000840	XLOC_000840	APCS	chr1:159557615-159558661	q1	q2	NOTEST	0	0	0	0	1	1	no
XLOC_000841	XLOC_000841	DUSP23	chr1:159750755-159752334	q1	q2	OK	24.7655	24.6785	-0.0050756	-0.00960514	0.98765	0.999969	no
XLOC_000842	XLOC_000842	FCRL6	chr1:159772172-159786047	q1	q2	NOTEST	0	0	0	0	1	1	no
XLOC_000843	XLOC_000843	SLAMF8	chr1:159796478-159832447	q1	q2	NOTEST	0.00648026	0	-inf	0	1	1	no
XLOC_000844	XLOC_000844	LOC100505633	chr1:159931013-159948876	q1	q2	NOTEST	0	0	0	0	1	1	no
XLOC_000845	XLOC_000845	KCNJ9	chr1:160051359-160059212	q1	q2	NOTEST	0.00356816	0.00637727	0.837758	0	1	1	no
XLOC_000846	XLOC_000846	ATP1A2	chr1:160085519-160113374	q1	q2	NOTEST	0.0193752	0.00671143	-1.52952	0	1	1	no
XLOC_000847	XLOC_000847	ATP1A4	chr1:160121351-160156767	q1	q2	NOTEST	0.0282112	0.0451311	0.677853	0	1	1	no
XLOC_000848	XLOC_000848	CASQ1	chr1:160160284-160171676	q1	q2	NOTEST	0.0428445	0.032393	-0.403428	0	1	1	no
XLOC_000849	XLOC_000849	PEA15	chr1:160175124-160185162	q1	q2	OK	74.973	74.2387	-0.0141989	-0.0414116	0.9437	0.999969	no
XLOC_000850	XLOC_000850	PEX19	chr1:160246598-160256138	q1	q2	OK	0.387826	0.361526	-0.10131	-0.0129147	0.852	0.999969	no
XLOC_000851	XLOC_000851	SUMO1P3	chr1:160258376-160328742	q1	q2	NOTEST	0.0405733	0.102513	1.33721	0	1	1	no
XLOC_000852	XLOC_000852	NCSTN	chr1:160258376-160328742	q1	q2	OK	34.6249	33.8027	-0.03467	-0.0482686	0.9344	0.999969	no
XLOC_000853	XLOC_000853	NHLH1	chr1:160336860-160342638	q1	q2	NOTEST	0.0405079	0.0310262	-0.384716	0	1	1	no
XLOC_000854	XLOC_000854	VANGL2	chr1:160370363-160398468	q1	q2	NOTEST	0.0537354	0.0265426	-1.01757	0	1	1	no
XLOC_000855	XLOC_000855	SLAMF7	chr1:160709076-160724601	q1	q2	NOTEST	0	0.00418539	inf	0	1	1	no
XLOC_000856	XLOC_000856	LY9	chr1:160765863-160798045	q1	q2	NOTEST	0.0186039	0.00789107	-1.23731	0	1	1	no
XLOC_000857	XLOC_000857	KLHDC9	chr1:161068150-161070138	q1	q2	OK	4.02789	3.71122	-0.118133	-0.19011	0.75385	0.999969	no
XLOC_000858	XLOC_000858	NIT1	chr1:161070345-161102478	q1	q2	OK	10.4848	10.5238	0.00535201	0.00638644	0.9928	0.999969	no
XLOC_000859	XLOC_000859	UFC1	chr1:161102559-161128646	q1	q2	OK	93.2134	84.256	-0.145758	-0.352681	0.5222	0.999969	no
XLOC_000860	XLOC_000860	USP21	chr1:161129253-161135516	q1	q2	OK	10.7768	10.7364	-0.00540676	-0.0124202	0.98255	0.999969	no
XLOC_000861	XLOC_000861	PPOX	chr1:161136180-161141040	q1	q2	OK	3.298	3.3224	0.0106343	0.0202544	0.9734	0.999969	no
XLOC_000862	XLOC_000862	NDUFS2	chr1:161169104-161184184	q1	q2	OK	70.4098	66.308	-0.0865935	-0.235473	0.6842	0.999969	no
XLOC_000863	XLOC_000863	FCER1G	chr1:161185086-161189038	q1	q2	NOTEST	0.0969802	0.120906	0.318126	0	1	1	no
XLOC_000864	XLOC_000864	TOMM40L	chr1:161195794-161208000	q1	q2	OK	5.93198	5.96035	0.00688452	0.0133268	0.9803	0.999969	no
XLOC_000865	XLOC_000865	PCP4L1	chr1:161228516-161255240	q1	q2	NOTEST	0.200173	0.221677	0.147207	0	1	1	no
XLOC_000866	XLOC_000866	SDHC	chr1:161284165-161337673	q1	q2	OK	64.1471	60.7677	-0.0780814	-0.218968	0.7105	0.999969	no
XLOC_000867	XLOC_000867	FCGR2A	chr1:161475204-161489360	q1	q2	NOTEST	0.0163063	0.0135508	-0.26705	0	1	1	no
XLOC_000868	XLOC_000868	HSPA6	chr1:161494035-161496687	q1	q2	NOTEST	0.204015	0.258596	0.342026	0	1	1	no
XLOC_000869	XLOC_000869	FCGR2C	chr1:161551128-161571010	q1	q2	NOTEST	0	0.00531309	inf	0	1	1	no
XLOC_000870	XLOC_000870	HSPA7	chr1:161575848-161578341	q1	q2	NOTEST	0.00427005	0.00821512	0.944031	0	1	1	no
XLOC_000871	XLOC_000871	FCGR2B	chr1:161632904-161648444	q1	q2	NOTEST	0	0	0	0	1	1	no
XLOC_000872	XLOC_000872	FCRLA	chr1:161676761-161684142	q1	q2	NOTEST	0.0295098	0.00686477	-2.10391	0	1	1	no
XLOC_000873	XLOC_000873	FCRLB	chr1:161692456-161697993	q1	q2	OK	1.6901	1.3624	-0.310954	-0.576988	0.42995	0.999969	no
XLOC_000874	XLOC_000874	DUSP12	chr1:161718341-161726952	q1	q2	OK	24.5032	24.8065	0.0177471	0.0351355	0.9471	0.999969	no
XLOC_000875	XLOC_000875	ATF6	chr1:161736021-161933860	q1	q2	OK	23.838	23.5447	-0.0178627	-0.0358473	0.94485	0.999969	no
XLOC_000876	XLOC_000876	C1orf226,NOS1AP	chr1:162039580-162356609	q1	q2	OK	3.26711	7.21007	1.142	2.52206	5e-05	0.028618	yes
XLOC_000877	XLOC_000877	MIR4654	chr1:162039580-162356609	q1	q2	NOTEST	0	0	0	0	1	1	no
XLOC_000878	XLOC_000878	MIR556	chr1:162039580-162356609	q1	q2	NOTEST	0	0	0	0	1	1	no
XLOC_000879	XLOC_000879	UHMK1	chr1:162466963-162499419	q1	q2	OK	32.226	32.9585	0.0324255	0.0827874	0.8766	0.999969	no
XLOC_000880	XLOC_000880	UAP1	chr1:162531295-162569633	q1	q2	OK	19.7873	20.8736	0.0770989	0.168245	0.75465	0.999969	no
XLOC_000881	XLOC_000881	DDR2	chr1:162570641-162750567	q1	q2	NOTEST	0.0698625	0.114594	0.713937	0	1	1	no
XLOC_000882	XLOC_000882	HSD17B7	chr1:162760495-162782608	q1	q2	OK	13.2507	11.1159	-0.253443	-0.573601	0.3558	0.999969	no
XLOC_000883	XLOC_000883	RGS4	chr1:163038395-163046592	q1	q2	NOTEST	0	0	0	0	1	1	no
XLOC_000884	XLOC_000884	NUF2	chr1:163291722-163325553	q1	q2	OK	13.8393	13.0579	-0.0838458	-0.164854	0.7535	0.999969	no
XLOC_000885	XLOC_000885	PBX1	chr1:164528596-164821060	q1	q2	OK	21.7293	22.1864	0.0300378	0.0823151	0.88655	0.999969	no
XLOC_000886	XLOC_000886	LRRC52	chr1:165446078-165551341	q1	q2	NOTEST	0	0	0	0	1	1	no
XLOC_000887	XLOC_000887	MGST3	chr1:165600090-165625372	q1	q2	OK	17.43	14.8531	-0.230809	-0.519431	0.39725	0.999969	no
XLOC_000888	XLOC_000888	LOC440700	chr1:165667986-165679199	q1	q2	NOTEST	0.00955893	0.00970638	0.0220833	0	1	1	no
XLOC_000889	XLOC_000889	UCK2	chr1:165796731-165880855	q1	q2	OK	14.9826	19.5743	0.385675	0.987195	0.08805	0.999969	no
XLOC_000890	XLOC_000890	FMO9P	chr1:166573152-166594473	q1	q2	NOTEST	0.00857326	0.0125283	0.547275	0	1	1	no
XLOC_000891	XLOC_000891	POGK	chr1:166808723-166823820	q1	q2	OK	30.5471	32.6476	0.0959411	0.253987	0.6497	0.999969	no
XLOC_000892	XLOC_000892	MAEL	chr1:166958518-166991447	q1	q2	NOTEST	0	0	0	0	1	1	no
XLOC_000893	XLOC_000893	DUSP27	chr1:167064086-167098402	q1	q2	NOTEST	0	0	0	0	1	1	no
XLOC_000894	XLOC_000894	POU2F1	chr1:167190065-167396582	q1	q2	OK	4.37092	4.2927	-0.0260493	-0.0625296	0.90795	0.999969	no
XLOC_000895	XLOC_000895	RCSD1	chr1:167599473-167675486	q1	q2	NOTEST	0.0066056	0	-inf	0	1	1	no
XLOC_000896	XLOC_000896	MPZL1	chr1:167691186-167761156	q1	q2	OK	21.048	21.6788	0.0426036	0.112493	0.8405	0.999969	no
XLOC_000897	XLOC_000897	DCAF6	chr1:167885912-168045083	q1	q2	OK	22.8393	22.3878	-0.0288091	-0.0593198	0.90775	0.999969	no
XLOC_000898	XLOC_000898	TIPRL	chr1:168148080-168171351	q1	q2	OK	20.9595	20.0018	-0.0674713	-0.121637	0.8157	0.999969	no
XLOC_000899	XLOC_000899	SFT2D2	chr1:168195251-168222936	q1	q2	OK	15.5215	15.0607	-0.0434804	-0.0562264	0.931	0.999969	no
XLOC_000900	XLOC_000900	TBX19	chr1:168250277-168283664	q1	q2	OK	0.39669	0.187752	-1.07919	-1.5537	0.0177	0.999969	no
XLOC_000901	XLOC_000901	MIR557	chr1:168344761-168344859	q1	q2	NOTEST	0	0	0	0	1	1	no
XLOC_000902	XLOC_000902	XCL1	chr1:168545710-168551315	q1	q2	NOTEST	0	0.00870797	inf	0	1	1	no
XLOC_000903	XLOC_000903	LINC00626	chr1:168756178-168762126	q1	q2	NOTEST	0	0	0	0	1	1	no
XLOC_000904	XLOC_000904	ATP1B1	chr1:169075946-169337186	q1	q2	OK	113.208	85.8254	-0.399502	-0.966532	0.10475	0.999969	no
XLOC_000905	XLOC_000905	BLZF1	chr1:169337193-169396670	q1	q2	OK	21.0477	20.7094	-0.0233729	-0.0515065	0.92065	0.999969	no
XLOC_000906	XLOC_000906	C1orf112	chr1:169754017-169863100	q1	q2	OK	18.6692	16.4526	-0.182345	-0.318341	0.6012	0.999969	no
XLOC_000907	XLOC_000907	SCYL3	chr1:169754017-169863100	q1	q2	OK	0.43677	0.33931	-0.364268	-0.10298	0.86925	0.999969	no
XLOC_000908	XLOC_000908	METTL11B	chr1:170115187-170136923	q1	q2	NOTEST	0	0	0	0	1	1	no
XLOC_000909	XLOC_000909	GORAB	chr1:170501262-170522974	q1	q2	OK	5.77472	6.21392	0.105753	0.193691	0.7021	0.999969	no
XLOC_000910	XLOC_000910	PRRX1	chr1:170633312-170708541	q1	q2	NOTEST	0	0	0	0	1	1	no
XLOC_000911	XLOC_000911	MROH9	chr1:170904611-171033906	q1	q2	NOTEST	0	0	0	0	1	1	no
XLOC_000912	XLOC_000912	FMO3	chr1:171060017-171086959	q1	q2	NOTEST	0	0	0	0	1	1	no
XLOC_000913	XLOC_000913	MIR1295B	chr1:171060017-171086959	q1	q2	NOTEST	0	0	0	0	1	1	no
XLOC_000914	XLOC_000914	FMO6P	chr1:171106878-171130702	q1	q2	NOTEST	0	0	0	0	1	1	no
XLOC_000915	XLOC_000915	FMO2	chr1:171154387-171181822	q1	q2	NOTEST	0	0.0020132	inf	0	1	1	no
XLOC_000916	XLOC_000916	FMO1	chr1:171217662-171341678	q1	q2	NOTEST	0.0170519	0.0055064	-1.63075	0	1	1	no
XLOC_000917	XLOC_000917	FMO4	chr1:171217662-171341678	q1	q2	OK	1.88683	1.6674	-0.178366	-0.263326	0.6429	0.999969	no
XLOC_000918	XLOC_000918	PRRC2C	chr1:171453988-171562650	q1	q2	OK	53.7322	53.9806	0.00665218	0.0177534	0.97185	0.999969	no
XLOC_000919	XLOC_000919	METTL13	chr1:171750760-171766856	q1	q2	OK	24.8372	28.1166	0.178921	0.465423	0.42205	0.999969	no
XLOC_000920	XLOC_000920	DNM3	chr1:171810620-172381857	q1	q2	OK	1.21682	1.23871	0.0257307	0.027392	0.9589	0.999969	no
XLOC_000921	XLOC_000921	MIR3120	chr1:171810620-172381857	q1	q2	NOTEST	0	0	0	0	1	1	no
XLOC_000922	XLOC_000922	C1orf105	chr1:172389827-172437969	q1	q2	NOTEST	0.174283	0.134735	-0.371306	0	1	1	no
XLOC_000923	XLOC_000923	SUCO	chr1:172501759-172580973	q1	q2	OK	27.7536	30.0244	0.113461	0.260893	0.5931	0.999969	no
XLOC_000924	XLOC_000924	FASLG	chr1:172628184-172636012	q1	q2	NOTEST	0	0	0	0	1	1	no
XLOC_000925	XLOC_000925	PRDX6	chr1:173446485-173457946	q1	q2	OK	189.772	184.94	-0.0372133	-0.103836	0.8504	0.999969	no
XLOC_000926	XLOC_000926	LOC730159	chr1:173577474-173639001	q1	q2	NOTEST	0	0	0	0	1	1	no
XLOC_000927	XLOC_000927	KLHL20	chr1:173684079-173755840	q1	q2	OK	11.2445	10.5608	-0.0905069	-0.193378	0.7134	0.999969	no
XLOC_000928	XLOC_000928	DARS2	chr1:173793796-173827682	q1	q2	OK	51.3176	51.0835	-0.00659527	-0.0182835	0.97405	0.999969	no
XLOC_000929	XLOC_000929	GAS5-AS1	chr1:173830214-173872672	q1	q2	OK	6.87854	8.14171	0.243229	0.229065	0.67245	0.999969	no
XLOC_000930	XLOC_000930	ZBTB37	chr1:173830214-173872672	q1	q2	OK	5.36377	4.05688	-0.402877	-0.243821	0.6155	0.999969	no
XLOC_000931	XLOC_000931	RABGAP1L	chr1:174128095-174965220	q1	q2	OK	7.38171	6.84979	-0.107896	-0.197704	0.70905	0.999969	no
XLOC_000932	XLOC_000932	GPR52	chr1:174128095-174965220	q1	q2	NOTEST	0.0360587	0.0474828	0.397056	0	1	1	no
XLOC_000933	XLOC_000933	CACYBP	chr1:174968570-174992591	q1	q2	OK	62.7997	65.6296	0.0635901	0.154032	0.7812	0.999969	no
XLOC_000934	XLOC_000934	TNN	chr1:175036993-175117202	q1	q2	NOTEST	0	0.00208521	inf	0	1	1	no
XLOC_000935	XLOC_000935	PAPPA2	chr1:176432306-176811970	q1	q2	NOTEST	0.00151022	0.00240198	0.669466	0	1	1	no
XLOC_000936	XLOC_000936	FAM5B	chr1:177140632-177251558	q1	q2	NOTEST	0.164873	0.24468	0.569538	0	1	1	no
XLOC_000937	XLOC_000937	RASAL2	chr1:178060642-178448855	q1	q2	OK	3.11967	3.21264	0.0423649	0.0907907	0.8697	0.999969	no
XLOC_000938	XLOC_000938	TEX35	chr1:178482211-178492635	q1	q2	NOTEST	0	0	0	0	1	1	no
XLOC_000939	XLOC_000939	C1orf220	chr1:178511913-178520837	q1	q2	OK	0.988363	1.0133	0.0359456	0.0493517	0.93225	0.999969	no
XLOC_000940	XLOC_000940	MIR4424	chr1:178646883-178646969	q1	q2	NOTEST	0	0	0	0	1	1	no
XLOC_000941	XLOC_000941	RALGPS2	chr1:178694299-178891705	q1	q2	OK	14.572	17.1117	0.231784	0.545606	0.29665	0.999969	no
XLOC_000942	XLOC_000942	FAM20B	chr1:178994835-179045723	q1	q2	OK	28.4129	28.5734	0.0081269	0.0210462	0.9691	0.999969	no
XLOC_000943	XLOC_000943	TOR3A	chr1:179049797-179067123	q1	q2	OK	84.7031	86.0884	0.0234039	0.0593767	0.9125	0.999969	no
XLOC_000944	XLOC_000944	SOAT1	chr1:179250298-179327814	q1	q2	OK	10.6632	10.6132	-0.00678028	-0.0166175	0.9756	0.999969	no
XLOC_000945	XLOC_000945	AXDND1	chr1:179334854-179545084	q1	q2	NOTEST	0.0609826	0.053607	-0.185976	0	1	1	no
XLOC_000946	XLOC_000946	TDRD5	chr1:179560747-179660632	q1	q2	OK	2.81934	2.45046	-0.202302	-0.340762	0.5049	0.999969	no
XLOC_000947	XLOC_000947	FAM163A	chr1:179712297-179785333	q1	q2	NOTEST	0.00362052	0.00729608	1.01092	0	1	1	no
XLOC_000948	XLOC_000948	TOR1AIP1	chr1:179851176-179889962	q1	q2	OK	26.4153	25.6873	-0.0403195	-0.101385	0.85185	0.999969	no
XLOC_000949	XLOC_000949	CEP350	chr1:179923907-180084015	q1	q2	OK	12.9021	12.5585	-0.0389383	-0.0945885	0.85085	0.999969	no
XLOC_000950	XLOC_000950	QSOX1	chr1:180123967-180173965	q1	q2	OK	101.987	112.34	0.139485	0.440442	0.5145	0.999969	no
XLOC_000951	XLOC_000951	LHX4	chr1:180199391-180250552	q1	q2	OK	3.89327	4.45393	0.194097	0.278743	0.65895	0.999969	no
XLOC_000952	XLOC_000952	XPR1	chr1:180601145-180868135	q1	q2	OK	17.1194	15.5748	-0.136417	-0.240532	0.65385	0.999969	no
XLOC_000953	XLOC_000953	KIAA1614	chr1:180882312-180918490	q1	q2	OK	0.496232	0.607217	0.291199	0.410685	0.48285	0.999969	no
XLOC_000954	XLOC_000954	MR1	chr1:181002560-181031074	q1	q2	OK	3.06173	3.17161	0.0508649	0.1082	0.84685	0.999969	no
XLOC_000955	XLOC_000955	IER5	chr1:181055807-181061560	q1	q2	OK	28.4439	23.4965	-0.275673	-0.85345	0.254	0.999969	no
XLOC_000956	XLOC_000956	GM140	chr1:181205523-181207740	q1	q2	NOTEST	0	0	0	0	1	1	no
XLOC_000957	XLOC_000957	CACNA1E	chr1:181452685-181775921	q1	q2	NOTEST	0.00128307	0	-inf	0	1	1	no
XLOC_000958	XLOC_000958	LINC00272	chr1:182376755-182383948	q1	q2	NOTEST	0	0	0	0	1	1	no
XLOC_000959	XLOC_000959	RGSL1	chr1:182419255-182529732	q1	q2	NOTEST	0.00380127	0.00281026	-0.435776	0	1	1	no
XLOC_000960	XLOC_000960	LOC284648	chr1:182584274-182585764	q1	q2	NOTEST	0.123832	0.113252	-0.128848	0	1	1	no
XLOC_000961	XLOC_000961	NPL	chr1:182758583-182799729	q1	q2	OK	0.329781	0.281463	-0.228565	-0.261581	0.5991	0.999969	no
XLOC_000962	XLOC_000962	DHX9	chr1:182808438-182857117	q1	q2	OK	122.362	121.854	-0.00600486	-0.0165171	0.97475	0.999969	no
XLOC_000963	XLOC_000963	LAMC1	chr1:182992594-183114736	q1	q2	OK	55.3606	54.9169	-0.0116083	-0.0306524	0.95895	0.999969	no
XLOC_000964	XLOC_000964	LAMC2	chr1:183155173-183387634	q1	q2	OK	7.60908	7.42199	-0.0359161	-0.0779748	0.88915	0.999969	no
XLOC_000965	XLOC_000965	SMG7	chr1:183441505-183523417	q1	q2	OK	36.6617	37.2227	0.0219062	0.0599973	0.9152	0.999969	no
XLOC_000966	XLOC_000966	RGL1	chr1:183605207-183897666	q1	q2	OK	1.13805	0.994373	-0.194705	-0.321127	0.55275	0.999969	no
XLOC_000967	XLOC_000967	TSEN15	chr1:184020810-184043344	q1	q2	OK	21.3676	21.1206	-0.0167768	-0.0372793	0.9463	0.999969	no
XLOC_000968	XLOC_000968	C1orf21	chr1:184356096-184598155	q1	q2	OK	10.4828	9.20184	-0.188035	-0.251525	0.7132	0.999969	no
XLOC_000969	XLOC_000969	RNF2	chr1:185014550-185071850	q1	q2	OK	6.69913	7.07186	0.0781155	0.153136	0.7652	0.999969	no
XLOC_000970	XLOC_000970	SWT1	chr1:185087217-185260913	q1	q2	OK	5.88437	5.41927	-0.118789	-0.145331	0.76845	0.999969	no
XLOC_000971	XLOC_000971	HMCN1	chr1:185703648-186446655	q1	q2	OK	5.83113	5.64372	-0.0471283	-0.0399092	0.94165	0.999969	no
XLOC_000972	XLOC_000972	PRG4	chr1:185703648-186446655	q1	q2	NOTEST	0.0144277	0.0308231	1.09517	0	1	1	no
XLOC_000973	XLOC_000973	C1orf27	chr1:185703648-186446655	q1	q2	OK	12.6868	13.6216	0.102567	0.0858014	0.86285	0.999969	no
XLOC_000974	XLOC_000974	OCLM	chr1:185703648-186446655	q1	q2	OK	0.438122	0.421617	-0.0554015	-0.00392042	0.598	0.999969	no
XLOC_000975	XLOC_000975	PLA2G4A	chr1:186798031-186958113	q1	q2	NOTEST	0	0	0	0	1	1	no
XLOC_000976	XLOC_000976	LOC440704	chr1:190594019-190770788	q1	q2	NOTEST	0	0	0	0	1	1	no
XLOC_000977	XLOC_000977	RGS18	chr1:192127591-192154945	q1	q2	NOTEST	0	0	0	0	1	1	no
XLOC_000978	XLOC_000978	RGS21	chr1:192286121-192336414	q1	q2	NOTEST	0	0	0	0	1	1	no
XLOC_000979	XLOC_000979	RGS1	chr1:192544856-192549159	q1	q2	NOTEST	0	0	0	0	1	1	no
XLOC_000980	XLOC_000980	RGS13	chr1:192605267-192629440	q1	q2	NOTEST	0	0	0	0	1	1	no
XLOC_000981	XLOC_000981	RGS2	chr1:192778168-192781407	q1	q2	OK	0.40322	0.329806	-0.289946	-0.363407	0.5315	0.999969	no
XLOC_000982	XLOC_000982	TROVE2	chr1:192981495-193075244	q1	q2	OK	15.3589	14.9394	-0.0399538	-0.0606207	0.9124	0.999969	no
XLOC_000983	XLOC_000983	CDC73	chr1:193091087-193223942	q1	q2	OK	33.2379	32.7022	-0.0234426	-0.0497445	0.92625	0.999969	no
XLOC_000984	XLOC_000984	MIR1278	chr1:193091087-193223942	q1	q2	NOTEST	0	0	0	0	1	1	no
XLOC_000985	XLOC_000985	CFH	chr1:196621007-196716634	q1	q2	NOTEST	0.00467899	0.00173474	-1.43148	0	1	1	no
XLOC_000986	XLOC_000986	CFHR3	chr1:196743929-196763203	q1	q2	NOTEST	0.0367835	0.0490733	0.41588	0	1	1	no
XLOC_000987	XLOC_000987	CFHR1	chr1:196788860-196801319	q1	q2	NOTEST	0.0178876	0	-inf	0	1	1	no
XLOC_000988	XLOC_000988	CFHR4	chr1:196857143-196887843	q1	q2	NOTEST	0.00823148	0.0217949	1.40477	0	1	1	no
XLOC_000989	XLOC_000989	CFHR2	chr1:196912933-196928356	q1	q2	NOTEST	0	0	0	0	1	1	no
XLOC_000990	XLOC_000990	CFHR5	chr1:196946666-196978803	q1	q2	NOTEST	0.0262533	0.0142632	-0.880197	0	1	1	no
XLOC_000991	XLOC_000991	CRB1	chr1:197170591-197447585	q1	q2	NOTEST	0.00487959	0	-inf	0	1	1	no
XLOC_000992	XLOC_000992	C1orf53	chr1:197871681-197876498	q1	q2	OK	5.07317	3.65171	-0.474312	-0.634169	0.3109	0.999969	no
XLOC_000993	XLOC_000993	LHX9	chr1:197881634-197899273	q1	q2	NOTEST	0	0.0103581	inf	0	1	1	no
XLOC_000994	XLOC_000994	NEK7	chr1:198126107-198291548	q1	q2	OK	18.7168	18.2872	-0.0334988	-0.0761443	0.8834	0.999969	no
XLOC_000995	XLOC_000995	PTPRC	chr1:198608097-198726605	q1	q2	NOTEST	0.00829875	0.00876585	0.0789998	0	1	1	no
XLOC_000996	XLOC_000996	LOC100131234	chr1:198777131-198906558	q1	q2	NOTEST	0.244397	0.224767	-0.120792	0	1	1	no
XLOC_000997	XLOC_000997	NR5A2	chr1:199996729-200146550	q1	q2	OK	0.184824	0.439033	1.24818	1.63209	0.0015	0.330208	no
XLOC_000998	XLOC_000998	CAMSAP2	chr1:200708387-200829918	q1	q2	OK	29.6128	30.9552	0.0639643	0.1555	0.75835	0.999969	no
XLOC_000999	XLOC_000999	GPR25	chr1:200842082-200843306	q1	q2	NOTEST	0	0	0	0	1	1	no
XLOC_001000	XLOC_001000	C1orf106	chr1:200860589-200884865	q1	q2	OK	11.4019	8.55582	-0.414292	-0.982746	0.11475	0.999969	no
XLOC_001001	XLOC_001001	IGFN1	chr1:201096244-201198080	q1	q2	NOTEST	0.0234127	0.0287218	0.294854	0	1	1	no
XLOC_001002	XLOC_001002	PKP1	chr1:201252579-201302121	q1	q2	OK	6.36132	5.49233	-0.211908	-0.495927	0.4083	0.999969	no
XLOC_001003	XLOC_001003	TNNI1	chr1:201368812-201390874	q1	q2	OK	3.06071	2.952	-0.0521722	-0.0757221	0.8957	0.999969	no
XLOC_001004	XLOC_001004	RPS10P7	chr1:201476422-201552877	q1	q2	OK	2.60184	2.02875	-0.358939	-0.490269	0.3425	0.999969	no
XLOC_001005	XLOC_001005	NAV1	chr1:201559762-201993005	q1	q2	OK	0.629473	0.76747	0.285966	0.0562606	0.90495	0.999969	no
XLOC_001006	XLOC_001006	MIR5191	chr1:201559762-201993005	q1	q2	NOTEST	0	0	0	0	1	1	no
XLOC_001007	XLOC_001007	NAV1	chr1:201559762-201993005	q1	q2	OK	0.35993	0.528274	0.553572	0.0676813	0.8521	0.999969	no
XLOC_001008	XLOC_001008	MIR1231	chr1:201559762-201993005	q1	q2	NOTEST	0	0	0	0	1	1	no
XLOC_001009	XLOC_001009	IPO9	chr1:201559762-201993005	q1	q2	OK	10.2332	10.4089	0.0245583	0.0375499	0.94555	0.999969	no
XLOC_001010	XLOC_001010	SHISA4	chr1:201559762-201993005	q1	q2	OK	3.53863	3.55813	0.00792688	0.00269182	0.99755	0.999969	no
XLOC_001011	XLOC_001011	TIMM17A	chr1:201559762-201993005	q1	q2	OK	34.3247	36.9586	0.106664	0.0884726	0.85325	0.999969	no
XLOC_001012	XLOC_001012	RNPEP	chr1:201559762-201993005	q1	q2	OK	54.9992	53.9081	-0.0289088	-0.0434651	0.9418	0.999969	no
XLOC_001013	XLOC_001013	ELF3	chr1:201559762-201993005	q1	q2	OK	18.7108	22.1099	0.240822	0.242696	0.6855	0.999969	no
XLOC_001014	XLOC_001014	GPR37L1	chr1:202027904-202113871	q1	q2	OK	1.96617	2.12359	0.111113	0.115733	0.86385	0.999969	no
XLOC_001015	XLOC_001015	PTPRVP	chr1:202137178-202158577	q1	q2	NOTEST	0.0257634	0.0334855	0.378214	0	1	1	no
XLOC_001016	XLOC_001016	LGR6	chr1:202163117-202288889	q1	q2	NOTEST	0.0495584	0.0479272	-0.0482872	0	1	1	no
XLOC_001017	XLOC_001017	PPP1R12B	chr1:202317829-202557885	q1	q2	OK	4.30621	3.78239	-0.187121	-0.37816	0.478	0.999969	no
XLOC_001018	XLOC_001018	KDM5B-AS1,LOC641515	chr1:202780073-202796119	q1	q2	OK	1.97582	2.58379	0.387041	0.704532	0.3656	0.999969	no
XLOC_001019	XLOC_001019	LOC148709	chr1:202830881-202858385	q1	q2	OK	2.10243	1.86427	-0.173442	-0.103379	0.87175	0.999969	no
XLOC_001020	XLOC_001020	TMEM183A	chr1:202976533-202993197	q1	q2	OK	121.248	117.807	-0.0415306	-0.11674	0.84315	0.999969	no
XLOC_001021	XLOC_001021	PPFIA4	chr1:203020310-203047864	q1	q2	OK	0.41066	0.470962	0.197669	0.256525	0.6617	0.999969	no
XLOC_001022	XLOC_001022	ADORA1	chr1:203096835-203136533	q1	q2	NOTEST	0.104655	0.130336	0.316589	0	1	1	no
XLOC_001023	XLOC_001023	BTG2	chr1:203274663-203278729	q1	q2	OK	18.407	14.7604	-0.318524	-0.773793	0.1934	0.999969	no
XLOC_001024	XLOC_001024	PRELP	chr1:203444882-203460479	q1	q2	NOTEST	0.0035113	0.0102586	1.54676	0	1	1	no
XLOC_001025	XLOC_001025	OPTC	chr1:203463270-203478077	q1	q2	NOTEST	0	0.0220786	inf	0	1	1	no
XLOC_001026	XLOC_001026	ATP2B4	chr1:203595914-203713209	q1	q2	OK	4.94458	4.55158	-0.119479	-0.270072	0.631	0.999969	no
XLOC_001027	XLOC_001027	SNORA77	chr1:203595914-203713209	q1	q2	NOTEST	0	0	0	0	1	1	no
XLOC_001028	XLOC_001028	LINC00260	chr1:203595914-203713209	q1	q2	NOTEST	0.168291	0.0951753	-0.822296	0	1	1	no
XLOC_001029	XLOC_001029	LAX1	chr1:203734283-203745480	q1	q2	NOTEST	0	0	0	0	1	1	no
XLOC_001030	XLOC_001030	ZBED6,ZC3H11A	chr1:203764510-203823256	q1	q2	OK	70.1859	69.4734	-0.0147205	-0.0359122	0.9453	0.999969	no
XLOC_001031	XLOC_001031	SNRPE	chr1:203830719-203840280	q1	q2	OK	110.491	117.025	0.0828931	0.210858	0.6952	0.999969	no
XLOC_001032	XLOC_001032	SOX13	chr1:204042245-204097241	q1	q2	OK	12.1521	10.9565	-0.149421	-0.375646	0.55125	0.999969	no
XLOC_001033	XLOC_001033	MDM4	chr1:204485506-204527809	q1	q2	OK	16.7932	18.9366	0.173298	0.228116	0.6681	0.999969	no
XLOC_001034	XLOC_001034	NFASC	chr1:204797781-204991950	q1	q2	NOTEST	0.0335739	0.0295702	-0.183197	0	1	1	no
XLOC_001035	XLOC_001035	CNTN2	chr1:205012339-205047171	q1	q2	NOTEST	0.00671926	0.00968282	0.527124	0	1	1	no
XLOC_001036	XLOC_001036	TMCC2	chr1:205197037-205242471	q1	q2	NOTEST	0.223929	0.212816	-0.0734338	0	1	1	no
XLOC_001037	XLOC_001037	LEMD1-AS1	chr1:205342379-205391214	q1	q2	NOTEST	0	0	0	0	1	1	no
XLOC_001038	XLOC_001038	CDK18	chr1:205473683-205501921	q1	q2	OK	5.6875	5.64259	-0.0114359	-0.0248877	0.96555	0.999969	no
XLOC_001039	XLOC_001039	MFSD4	chr1:205538111-205572046	q1	q2	NOTEST	0.269003	0.286509	0.0909563	0	1	1	no
XLOC_001040	XLOC_001040	LOC284581	chr1:205758219-205865795	q1	q2	OK	3.16493	3.2003	0.0160352	0.0150634	0.97735	0.999969	no
XLOC_001041	XLOC_001041	FAM72A	chr1:206138910-206155074	q1	q2	OK	4.90672	5.84524	0.252502	0.512659	0.4006	0.999969	no
XLOC_001042	XLOC_001042	AVPR1B	chr1:206224282-206231482	q1	q2	NOTEST	0	0	0	0	1	1	no
XLOC_001043	XLOC_001043	CTSE	chr1:206317458-206332104	q1	q2	NOTEST	0.332177	0.238774	-0.476303	0	1	1	no
XLOC_001044	XLOC_001044	SRGAP2,SRGAP2C,SRGAP2D	chr1:206511415-206637783	q1	q2	OK	21.9086	18.9646	-0.208186	-0.470981	0.40945	0.999969	no
XLOC_001045	XLOC_001045	IKBKE	chr1:206643585-206670223	q1	q2	OK	3.71072	3.96632	0.0961028	0.193835	0.74385	0.999969	no
XLOC_001046	XLOC_001046	RASSF5	chr1:206680878-206762616	q1	q2	OK	1.57556	1.39158	-0.179137	-0.324688	0.5837	0.999969	no
XLOC_001047	XLOC_001047	DYRK3	chr1:206808880-206827520	q1	q2	OK	1.09639	1.00102	-0.131291	-0.178479	0.7475	0.999969	no
XLOC_001048	XLOC_001048	MAPKAPK2	chr1:206858364-206907630	q1	q2	OK	63.0307	60.6931	-0.0545238	-0.157171	0.7964	0.999969	no
XLOC_001049	XLOC_001049	IL19	chr1:206972214-207016326	q1	q2	NOTEST	0.011869	0	-inf	0	1	1	no
XLOC_001050	XLOC_001050	IL20	chr1:207039153-207042568	q1	q2	NOTEST	0	0.00979973	inf	0	1	1	no
XLOC_001051	XLOC_001051	IL24	chr1:207070787-207095378	q1	q2	NOTEST	0	0.0114573	inf	0	1	1	no
XLOC_001052	XLOC_001052	PFKFB2	chr1:207226619-207254368	q1	q2	OK	16.1508	14.7758	-0.128361	-0.302635	0.57085	0.999969	no
XLOC_001053	XLOC_001053	C4BPB	chr1:207262211-207273337	q1	q2	NOTEST	0	0	0	0	1	1	no
XLOC_001054	XLOC_001054	C4BPA	chr1:207277606-207318317	q1	q2	NOTEST	0	0	0	0	1	1	no
XLOC_001055	XLOC_001055	CD55	chr1:207494779-207534311	q1	q2	OK	59.6867	51.2281	-0.220474	-0.509538	0.3503	0.999969	no
XLOC_001056	XLOC_001056	CR2	chr1:207627644-207663240	q1	q2	NOTEST	0.0334612	0.047007	0.490384	0	1	1	no
XLOC_001057	XLOC_001057	CR1	chr1:207669472-207815110	q1	q2	NOTEST	0.00775477	0.00847118	0.127479	0	1	1	no
XLOC_001058	XLOC_001058	CR1L	chr1:207818457-207968861	q1	q2	NOTEST	0	0	0	0	1	1	no
XLOC_001059	XLOC_001059	CD46	chr1:207818457-207968861	q1	q2	OK	82.7306	84.9202	0.037688	0.0929377	0.85525	0.999969	no
XLOC_001060	XLOC_001060	LOC148696	chr1:207991723-207995941	q1	q2	NOTEST	0.0273275	0.0348326	0.350083	0	1	1	no
XLOC_001061	XLOC_001061	MIR205HG	chr1:209602167-209605892	q1	q2	OK	0.586719	0.322167	-0.864859	-0.486824	0.21415	0.999969	no
XLOC_001062	XLOC_001062	CAMK1G	chr1:209757044-209787284	q1	q2	NOTEST	0.0282403	0.0123575	-1.19237	0	1	1	no
XLOC_001063	XLOC_001063	G0S2	chr1:209848669-209849735	q1	q2	NOTEST	0	0	0	0	1	1	no
XLOC_001064	XLOC_001064	HSD11B1	chr1:209859524-209908295	q1	q2	NOTEST	0	0	0	0	1	1	no
XLOC_001065	XLOC_001065	TRAF3IP3	chr1:209929393-209957890	q1	q2	NOTEST	0.219276	0.302506	0.464218	0	1	1	no
XLOC_001066	XLOC_001066	DIEXF	chr1:210001256-210030910	q1	q2	OK	13.8546	16.2531	0.230345	0.285543	0.5892	0.999969	no
XLOC_001067	XLOC_001067	SYT14	chr1:210111518-210337633	q1	q2	NOTEST	0.00221306	0.00221922	0.00400557	0	1	1	no
XLOC_001068	XLOC_001068	SERTAD4	chr1:210404803-210420164	q1	q2	OK	3.88887	3.40028	-0.193696	-0.319359	0.56715	0.999969	no
XLOC_001069	XLOC_001069	HHAT	chr1:210501595-210849794	q1	q2	OK	1.16355	1.20076	0.0454141	0.0671767	0.89905	0.999969	no
XLOC_001070	XLOC_001070	RCOR3	chr1:211432707-211489725	q1	q2	OK	6.28855	6.92016	0.138077	0.240988	0.6429	0.999969	no
XLOC_001071	XLOC_001071	TRAF5	chr1:211499956-211548286	q1	q2	OK	3.80919	3.67066	-0.0534473	-0.102658	0.84745	0.999969	no
XLOC_001072	XLOC_001072	LINC00467	chr1:211548585-211608767	q1	q2	OK	15.1798	14.0526	-0.111314	-0.183121	0.72925	0.999969	no
XLOC_001073	XLOC_001073	DTL	chr1:212113740-212280734	q1	q2	OK	13.311	12.8045	-0.0559739	-0.0929914	0.86585	0.999969	no
XLOC_001074	XLOC_001074	MIR3122	chr1:212113740-212280734	q1	q2	NOTEST	0	0	0	0	1	1	no
XLOC_001075	XLOC_001075	PPP2R5A	chr1:212458878-212535205	q1	q2	OK	12.2545	13.3841	0.127217	0.262616	0.62285	0.999969	no
XLOC_001076	XLOC_001076	SNORA16B	chr1:212458878-212535205	q1	q2	NOTEST	0	0	0	0	1	1	no
XLOC_001077	XLOC_001077	NENF	chr1:212606228-212619721	q1	q2	OK	25.4169	26.7994	0.0764093	0.158477	0.77965	0.999969	no
XLOC_001078	XLOC_001078	ATF3	chr1:212738675-212794119	q1	q2	OK	14.2288	12.2131	-0.220384	-0.457004	0.4247	0.999969	no
XLOC_001079	XLOC_001079	FAM71A	chr1:212797788-212800120	q1	q2	NOTEST	0	0.0128747	inf	0	1	1	no
XLOC_001080	XLOC_001080	TATDN3	chr1:212899494-212997701	q1	q2	OK	2.55339	2.59018	0.0206392	0.0242547	0.9668	0.999969	no
XLOC_001081	XLOC_001081	FLVCR1	chr1:213031596-213072705	q1	q2	OK	2.34638	2.47137	0.074874	0.13743	0.7967	0.999969	no
XLOC_001082	XLOC_001082	VASH2	chr1:213123886-213165070	q1	q2	OK	1.17371	1.16087	-0.0158702	-0.0254197	0.96005	0.999969	no
XLOC_001083	XLOC_001083	RPS6KC1	chr1:213224587-213446918	q1	q2	OK	5.51226	5.36231	-0.0397875	-0.077051	0.87715	0.999969	no
XLOC_001084	XLOC_001084	LINC00538	chr1:214098091-214099996	q1	q2	NOTEST	0	0	0	0	1	1	no
XLOC_001085	XLOC_001085	PROX1	chr1:214161277-214214847	q1	q2	NOTEST	0.0012735	0.00125849	-0.0171048	0	1	1	no
XLOC_001086	XLOC_001086	SMYD2	chr1:214454564-214510477	q1	q2	OK	26.0771	26.9836	0.0493007	0.111249	0.8342	0.999969	no
XLOC_001087	XLOC_001087	CENPF	chr1:214776531-214837914	q1	q2	OK	12.0731	11.7333	-0.0411899	-0.0988825	0.84815	0.999969	no
XLOC_001088	XLOC_001088	KCNK2	chr1:215178884-215410436	q1	q2	OK	0.374193	0.214851	-0.800446	-0.812304	0.09815	0.999969	no
XLOC_001089	XLOC_001089	KCTD3	chr1:215740239-215795149	q1	q2	OK	66.242	68.3033	0.044208	0.115915	0.8287	0.999969	no
XLOC_001090	XLOC_001090	-	chr1:217595776-217598848	q1	q2	OK	0.39152	0.152053	-1.36452	-1.34435	0.0505	0.999969	no
XLOC_001091	XLOC_001091	SPATA17	chr1:217804688-218041263	q1	q2	OK	3.10133	2.85501	-0.11939	-0.163173	0.74885	0.999969	no
XLOC_001092	XLOC_001092	LINC00210	chr1:218066241-218094146	q1	q2	NOTEST	0	0	0	0	1	1	no
XLOC_001093	XLOC_001093	RRP15	chr1:218458596-218511325	q1	q2	OK	71.6605	79.3204	0.146514	0.249375	0.6197	0.999969	no
XLOC_001094	XLOC_001094	TGFB2	chr1:218517537-218617961	q1	q2	OK	12.6381	8.58099	-0.558564	-1.32585	0.0193	0.999969	no
XLOC_001095	XLOC_001095	LYPLAL1	chr1:219347191-219414615	q1	q2	OK	13.3083	12.5864	-0.0804684	-0.157934	0.81465	0.999969	no
XLOC_001096	XLOC_001096	RNU5F-1	chr1:220046618-220321383	q1	q2	NOTEST	0	0	0	0	1	1	no
XLOC_001097	XLOC_001097	IARS2	chr1:220046618-220321383	q1	q2	OK	80.1048	78.7767	-0.0241199	-0.0425519	0.942	0.999969	no
XLOC_001098	XLOC_001098	MARK1	chr1:220701567-220837799	q1	q2	NOTEST	0.205688	0.173166	-0.248304	0	1	1	no
XLOC_001099	XLOC_001099	C1orf115	chr1:220863627-220872499	q1	q2	OK	7.29726	6.27379	-0.218017	-0.491587	0.41835	0.999969	no
XLOC_001100	XLOC_001100	MARC2	chr1:220921000-220958148	q1	q2	OK	5.44861	5.27201	-0.0475345	-0.0858904	0.87805	0.999969	no
XLOC_001101	XLOC_001101	MARC1	chr1:220959468-220987741	q1	q2	OK	30.4867	27.3572	-0.156262	-0.356178	0.5189	0.999969	no
XLOC_001102	XLOC_001102	HLX	chr1:221052742-221058400	q1	q2	NOTEST	0	0.00957353	inf	0	1	1	no
XLOC_001103	XLOC_001103	MIA3	chr1:222791443-222841351	q1	q2	OK	12.732	12.6266	-0.011998	-0.0257025	0.9563	0.999969	no
XLOC_001104	XLOC_001104	BROX	chr1:222885905-222908525	q1	q2	OK	26.1041	24.1486	-0.112337	-0.214922	0.6684	0.999969	no
XLOC_001105	XLOC_001105	FAM177B	chr1:222910557-222924002	q1	q2	NOTEST	0.00869768	0	-inf	0	1	1	no
XLOC_001106	XLOC_001106	DISP1	chr1:222988362-223179337	q1	q2	OK	9.41647	8.47861	-0.151358	-0.253856	0.72395	0.999969	no
XLOC_001107	XLOC_001107	C1orf65	chr1:223566714-223568812	q1	q2	NOTEST	0.0313234	0.0624702	0.995925	0	1	1	no
XLOC_001108	XLOC_001108	CAPN2	chr1:223889294-223963720	q1	q2	OK	22.5806	22.4783	-0.006553	-0.0155693	0.97575	0.999969	no
XLOC_001109	XLOC_001109	-	chr1:224181024-224197760	q1	q2	OK	0.453506	0.40191	-0.174249	-0.224469	0.67805	0.999969	no
XLOC_001110	XLOC_001110	FBXO28	chr1:224301788-224349749	q1	q2	OK	7.63564	7.96381	0.0607101	0.132618	0.8051	0.999969	no
XLOC_001111	XLOC_001111	DEGS1	chr1:224370909-224381142	q1	q2	OK	23.6067	23.564	-0.00260954	-0.00573185	0.9913	0.999969	no
XLOC_001112	XLOC_001112	CNIH4	chr1:224544594-224563695	q1	q2	OK	73.9839	66.7819	-0.147754	-0.446009	0.5509	0.999969	no
XLOC_001113	XLOC_001113	-	chr1:224639527-224647264	q1	q2	NOTEST	0.24523	0.299198	0.286965	0	1	1	no
XLOC_001114	XLOC_001114	CNIH3	chr1:224804178-224928249	q1	q2	NOTEST	0.13642	0.133871	-0.0272122	0	1	1	no
XLOC_001115	XLOC_001115	DNAH14	chr1:225117355-225586996	q1	q2	OK	3.86671	4.08142	0.0779632	0.109351	0.82615	0.999969	no
XLOC_001116	XLOC_001116	SRP9	chr1:225965514-225978168	q1	q2	OK	173.142	183.216	0.0815887	0.200601	0.68965	0.999969	no
XLOC_001117	XLOC_001117	EPHX1	chr1:225997796-226070686	q1	q2	OK	67.857	62.4657	-0.119432	-0.287433	0.6662	0.999969	no
XLOC_001118	XLOC_001118	H3F3A	chr1:226250407-226259703	q1	q2	OK	407.107	407.028	-0.000278523	-0.000822968	0.9987	0.999969	no
XLOC_001119	XLOC_001119	MIXL1	chr1:226411382-226413513	q1	q2	NOTEST	0	0	0	0	1	1	no
XLOC_001120	XLOC_001120	C1orf95	chr1:226736500-226797212	q1	q2	OK	0.662898	0.620697	-0.0948978	-0.170809	0.79735	0.999969	no
XLOC_001121	XLOC_001121	PSEN2	chr1:227058272-227083804	q1	q2	OK	6.85998	6.97731	0.0244664	0.0536517	0.93355	0.999969	no
XLOC_001122	XLOC_001122	-	chr1:227084545-227087183	q1	q2	NOTEST	0.277472	0.247726	-0.163601	0	1	1	no
XLOC_001123	XLOC_001123	ADCK3	chr1:227127937-227175247	q1	q2	OK	6.66582	9.24393	0.471723	1.00507	0.09825	0.999969	no
XLOC_001124	XLOC_001124	ZNF678	chr1:227751088-227867665	q1	q2	OK	2.97961	3.05598	0.0365073	0.067957	0.89915	0.999969	no
XLOC_001125	XLOC_001125	SNAP47	chr1:227916239-227969068	q1	q2	OK	10.9541	10.3031	-0.0883951	-0.156846	0.78645	0.999969	no
XLOC_001126	XLOC_001126	PRSS38	chr1:228003417-228034171	q1	q2	NOTEST	0	0	0	0	1	1	no
XLOC_001127	XLOC_001127	WNT3A	chr1:228194722-228248972	q1	q2	NOTEST	0.0217432	0.0155753	-0.481306	0	1	1	no
XLOC_001128	XLOC_001128	ARF1	chr1:228270360-228286913	q1	q2	OK	172.688	172.839	0.00126627	0.00395882	0.9954	0.999969	no
XLOC_001129	XLOC_001129	MIR3620	chr1:228270360-228286913	q1	q2	NOTEST	0	0	0	0	1	1	no
XLOC_001130	XLOC_001130	GUK1	chr1:228327784-228336655	q1	q2	OK	33.6339	41.9389	0.318371	0.726964	0.2375	0.999969	no
XLOC_001131	XLOC_001131	GJC2	chr1:228337414-228347527	q1	q2	NOTEST	0.152136	0.0739867	-1.04003	0	1	1	no
XLOC_001132	XLOC_001132	IBA57	chr1:228353428-228369993	q1	q2	OK	2.35022	2.43815	0.0529917	0.114787	0.84755	0.999969	no
XLOC_001133	XLOC_001133	OBSCN	chr1:228391206-228566575	q1	q2	OK	0.377151	0.442139	0.229356	0.449452	0.47855	0.999969	no
XLOC_001134	XLOC_001134	TRIM17	chr1:228594933-228616819	q1	q2	OK	0.998376	1.30118	0.382171	0.456607	0.5253	0.999969	no
XLOC_001135	XLOC_001135	HIST3H2BB	chr1:228629064-228650847	q1	q2	OK	1.3642	1.24799	-0.12845	-0.083487	0.8793	0.999969	no
XLOC_001136	XLOC_001136	RNF187	chr1:228675067-228687563	q1	q2	OK	28.1191	31.7603	0.175676	0.483835	0.43795	0.999969	no
XLOC_001137	XLOC_001137	-	chr1:228696301-228697825	q1	q2	OK	1.32637	0.920115	-0.527599	-0.941682	0.3066	0.999969	no
XLOC_001138	XLOC_001138	RHOU	chr1:228780393-228882416	q1	q2	OK	5.88578	7.13809	0.278305	0.565713	0.3222	0.999969	no
XLOC_001139	XLOC_001139	RAB4A,SPHAR	chr1:229406808-229454060	q1	q2	OK	18.4873	19.9014	0.106337	0.229984	0.70875	0.999969	no
XLOC_001140	XLOC_001140	URB2	chr1:229761980-229805837	q1	q2	OK	8.40823	11.1602	0.408491	0.989157	0.09665	0.999969	no
XLOC_001141	XLOC_001141	GALNT2	chr1:230202955-230417875	q1	q2	OK	25.5463	27.3196	0.0968191	0.20981	0.7384	0.999969	no
XLOC_001142	XLOC_001142	COG2	chr1:230778201-230829731	q1	q2	OK	14.7554	15.8728	0.105315	0.244788	0.6565	0.999969	no
XLOC_001143	XLOC_001143	CAPN9	chr1:230882919-230939373	q1	q2	OK	11.3411	10.6131	-0.0957056	-0.209614	0.7136	0.999969	no
XLOC_001144	XLOC_001144	C1orf198	chr1:230972864-231014762	q1	q2	OK	0.51302	0.585034	0.189505	0.0617166	0.92585	0.999969	no
XLOC_001145	XLOC_001145	ARV1	chr1:231114822-231136479	q1	q2	OK	10.3786	10.6788	0.0411453	0.0773301	0.88455	0.999969	no
XLOC_001146	XLOC_001146	TRIM67	chr1:231298673-231357314	q1	q2	NOTEST	0.0109745	0.0205836	0.907337	0	1	1	no
XLOC_001147	XLOC_001147	GNPAT	chr1:231359508-231413719	q1	q2	OK	10.8612	10.3549	-0.0688625	-0.114939	0.8308	0.999969	no
XLOC_001148	XLOC_001148	SPRTN	chr1:231464400-231490769	q1	q2	OK	5.85636	6.54581	0.160569	0.217781	0.6854	0.999969	no
XLOC_001149	XLOC_001149	DISC1,TSNAX	chr1:231664398-232177019	q1	q2	OK	16.9852	18.6666	0.13618	0.285227	0.5746	0.999969	no
XLOC_001150	XLOC_001150	MAP10	chr1:232940307-232951347	q1	q2	OK	2.46214	2.22	-0.149351	-0.265836	0.62025	0.999969	no
XLOC_001151	XLOC_001151	NTPCR	chr1:233086355-233114452	q1	q2	OK	27.3274	26.9817	-0.01837	-0.0390627	0.9444	0.999969	no
XLOC_001152	XLOC_001152	KIAA1804	chr1:233463513-233520994	q1	q2	OK	4.57286	5.61277	0.295616	0.637656	0.25805	0.999969	no
XLOC_001153	XLOC_001153	KCNK1	chr1:233744913-233808258	q1	q2	OK	13.9297	15.1519	0.121329	0.248608	0.6432	0.999969	no
XLOC_001154	XLOC_001154	MIR4427	chr1:233744913-233808258	q1	q2	NOTEST	0	0	0	0	1	1	no
XLOC_001155	XLOC_001155	SLC35F3	chr1:234040678-234460262	q1	q2	NOTEST	0.0645264	0.0187987	-1.77926	0	1	1	no
XLOC_001156	XLOC_001156	MIR4671	chr1:234040678-234460262	q1	q2	NOTEST	0	0	0	0	1	1	no
XLOC_001157	XLOC_001157	COA6	chr1:234492803-234519795	q1	q2	OK	32.2858	31.448	-0.0379337	-0.0691224	0.8975	0.999969	no
XLOC_001158	XLOC_001158	LINC00184	chr1:234765056-234770526	q1	q2	NOTEST	0	0.0234527	inf	0	1	1	no
XLOC_001159	XLOC_001159	LOC100506810	chr1:234859788-234867390	q1	q2	NOTEST	0.150581	0.181888	0.272509	0	1	1	no
XLOC_001160	XLOC_001160	-	chr1:235092951-235100066	q1	q2	OK	0.709078	0.424694	-0.739521	-0.348234	0.61585	0.999969	no
XLOC_001161	XLOC_001161	GGPS1	chr1:235330209-235507844	q1	q2	OK	14.0202	14.0109	-0.000965723	-0.00147604	0.99775	0.999969	no
XLOC_001162	XLOC_001162	TBCE	chr1:235530716-235667781	q1	q2	OK	16.6341	16.1207	-0.0452302	-0.0747601	0.89455	0.999969	no
XLOC_001163	XLOC_001163	GPR137B	chr1:236305831-236373509	q1	q2	OK	14.5871	13.2126	-0.142782	-0.319434	0.6031	0.999969	no
XLOC_001164	XLOC_001164	EDARADD	chr1:236557595-236655542	q1	q2	OK	7.33065	4.34053	-0.756071	-1.41009	0.0139	0.999969	no
XLOC_001165	XLOC_001165	LGALS8	chr1:236681513-236767841	q1	q2	OK	14.1872	13.327	-0.0902404	-0.145348	0.7938	0.999969	no
XLOC_001166	XLOC_001166	ACTN2	chr1:236849769-236927558	q1	q2	NOTEST	0	0	0	0	1	1	no
XLOC_001167	XLOC_001167	MTR	chr1:236958526-237076677	q1	q2	OK	9.8468	10.3859	0.0768999	0.180826	0.73435	0.999969	no
XLOC_001168	XLOC_001168	RYR2	chr1:237205701-237997288	q1	q2	NOTEST	0.00747338	0.0145625	0.962427	0	1	1	no
XLOC_001169	XLOC_001169	LOC100130331	chr1:238025474-238091619	q1	q2	NOTEST	0	0	0	0	1	1	no
XLOC_001170	XLOC_001170	CHRM3	chr1:239792244-240072717	q1	q2	OK	20.5093	19.8772	-0.0451663	-0.108608	0.87945	0.999969	no
XLOC_001171	XLOC_001171	RPS7P5	chr1:240170823-240176560	q1	q2	NOTEST	0	0	0	0	1	1	no
XLOC_001172	XLOC_001172	FMN2	chr1:240255184-240638489	q1	q2	NOTEST	0.00321179	0.00651651	1.02072	0	1	1	no
XLOC_001173	XLOC_001173	MIR3123	chr1:240938816-241520478	q1	q2	NOTEST	0	0	0	0	1	1	no
XLOC_001174	XLOC_001174	KMO	chr1:241695433-241803701	q1	q2	NOTEST	0.0445827	0.0367962	-0.276927	0	1	1	no
XLOC_001175	XLOC_001175	WDR64	chr1:241815579-241965434	q1	q2	NOTEST	0.0123426	0.0160919	0.382684	0	1	1	no
XLOC_001176	XLOC_001176	EXO1	chr1:242011492-242053241	q1	q2	OK	16.108	16.1291	0.00188857	0.0042936	0.99265	0.999969	no
XLOC_001177	XLOC_001177	SDCCAG8	chr1:243287729-244006886	q1	q2	OK	3.09835	2.95342	-0.0691129	-0.0651378	0.8971	0.999969	no
XLOC_001178	XLOC_001178	MIR4677	chr1:243287729-244006886	q1	q2	NOTEST	0	0	0	0	1	1	no
XLOC_001179	XLOC_001179	LOC339529	chr1:244080703-244210619	q1	q2	NOTEST	0	0	0	0	1	1	no
XLOC_001180	XLOC_001180	ZBTB18	chr1:244214299-244220778	q1	q2	NOTEST	0.264332	0.24785	-0.0928824	0	1	1	no
XLOC_001181	XLOC_001181	C1orf100	chr1:244515936-244552388	q1	q2	NOTEST	0	0.0259361	inf	0	1	1	no
XLOC_001182	XLOC_001182	C1orf101	chr1:244624672-244803662	q1	q2	NOTEST	0.0317647	0.0240077	-0.403928	0	1	1	no
XLOC_001183	XLOC_001183	DESI2	chr1:244816351-244872334	q1	q2	OK	6.77831	6.1457	-0.14135	-0.294258	0.5892	0.999969	no
XLOC_001184	XLOC_001184	COX20	chr1:244998638-245012031	q1	q2	OK	18.8454	19.2356	0.0295609	0.0518274	0.95895	0.999969	no
XLOC_001185	XLOC_001185	EFCAB2	chr1:245133170-245288530	q1	q2	OK	3.85297	3.35934	-0.197793	-0.267331	0.6039	0.999969	no
XLOC_001186	XLOC_001186	KIF26B	chr1:245318286-245866428	q1	q2	NOTEST	0.0145306	0.0197461	0.44247	0	1	1	no
XLOC_001187	XLOC_001187	CNST	chr1:246703862-246831884	q1	q2	OK	5.92291	5.79748	-0.0308818	-0.0469989	0.9252	0.999969	no
XLOC_001188	XLOC_001188	-	chr1:246853110-246855810	q1	q2	NOTEST	0.237506	0.305757	0.364424	0	1	1	no
XLOC_001189	XLOC_001189	SCCPDH	chr1:246862701-246931470	q1	q2	OK	150.24	146.121	-0.040104	-0.103372	0.85195	0.999969	no
XLOC_001190	XLOC_001190	LOC149134	chr1:246931635-246956034	q1	q2	OK	1.29089	1.00862	-0.355982	-0.357887	0.46755	0.999969	no
XLOC_001191	XLOC_001191	-	chr1:247285252-247337707	q1	q2	NOTEST	0.318634	0.323747	0.022964	0	1	1	no
XLOC_001192	XLOC_001192	VN1R5	chr1:247419373-247420447	q1	q2	NOTEST	0	0	0	0	1	1	no
XLOC_001193	XLOC_001193	-	chr1:247495661-247498967	q1	q2	OK	4.73952	5.14596	0.118699	0.239609	0.66875	0.999969	no
XLOC_001194	XLOC_001194	NLRP3	chr1:247579457-247612406	q1	q2	NOTEST	0	0	0	0	1	1	no
XLOC_001195	XLOC_001195	OR2W5	chr1:247654369-247655711	q1	q2	NOTEST	0	0	0	0	1	1	no
XLOC_001196	XLOC_001196	GCSAML	chr1:247712450-247739848	q1	q2	NOTEST	0	0	0	0	1	1	no
XLOC_001197	XLOC_001197	OR2G2	chr1:247751661-247752615	q1	q2	NOTEST	0	0	0	0	1	1	no
XLOC_001198	XLOC_001198	OR2G3	chr1:247768887-247769817	q1	q2	NOTEST	0	0	0	0	1	1	no
XLOC_001199	XLOC_001199	TRIM58	chr1:248020500-248043438	q1	q2	NOTEST	0	0.00410962	inf	0	1	1	no
XLOC_001200	XLOC_001200	OR2W3	chr1:248058888-248059833	q1	q2	NOTEST	0	0	0	0	1	1	no
XLOC_001201	XLOC_001201	OR2T8	chr1:248084319-248085258	q1	q2	NOTEST	0	0	0	0	1	1	no
XLOC_001202	XLOC_001202	OR2L13	chr1:248100492-248264224	q1	q2	NOTEST	0	0	0	0	1	1	no
XLOC_001203	XLOC_001203	OR2L8	chr1:248100492-248264224	q1	q2	NOTEST	0	0	0	0	1	1	no
XLOC_001204	XLOC_001204	OR2AK2	chr1:248100492-248264224	q1	q2	NOTEST	0.0482381	0	-inf	0	1	1	no
XLOC_001205	XLOC_001205	OR2L1P	chr1:248100492-248264224	q1	q2	NOTEST	0	0	0	0	1	1	no
XLOC_001206	XLOC_001206	OR2L5	chr1:248100492-248264224	q1	q2	NOTEST	0	0	0	0	1	1	no
XLOC_001207	XLOC_001207	OR2L2	chr1:248100492-248264224	q1	q2	NOTEST	0	0	0	0	1	1	no
XLOC_001208	XLOC_001208	OR2L3	chr1:248100492-248264224	q1	q2	NOTEST	0	0	0	0	1	1	no
XLOC_001209	XLOC_001209	OR2M1P	chr1:248285437-248286082	q1	q2	NOTEST	0	0	0	0	1	1	no
XLOC_001210	XLOC_001210	OR2M5	chr1:248308449-248309388	q1	q2	NOTEST	0	0	0	0	1	1	no
XLOC_001211	XLOC_001211	OR2M2	chr1:248343287-248344331	q1	q2	NOTEST	0	0	0	0	1	1	no
XLOC_001212	XLOC_001212	OR2M3	chr1:248366369-248367308	q1	q2	NOTEST	0	0	0	0	1	1	no
XLOC_001213	XLOC_001213	OR2M4	chr1:248402230-248403166	q1	q2	NOTEST	0	0	0	0	1	1	no
XLOC_001214	XLOC_001214	OR14C36	chr1:248512076-248513015	q1	q2	NOTEST	0	0	0	0	1	1	no
XLOC_001215	XLOC_001215	OR2T4	chr1:248524882-248525929	q1	q2	NOTEST	0	0	0	0	1	1	no
XLOC_001216	XLOC_001216	OR2T6	chr1:248550909-248551836	q1	q2	NOTEST	0	0	0	0	1	1	no
XLOC_001217	XLOC_001217	OR2T1	chr1:248569295-248570405	q1	q2	NOTEST	0	0	0	0	1	1	no
XLOC_001218	XLOC_001218	OR2T2	chr1:248616098-248617073	q1	q2	NOTEST	0	0	0	0	1	1	no
XLOC_001219	XLOC_001219	OR2T3	chr1:248636651-248637608	q1	q2	NOTEST	0	0	0	0	1	1	no
XLOC_001220	XLOC_001220	OR2T5	chr1:248651889-248652837	q1	q2	NOTEST	0	0	0	0	1	1	no
XLOC_001221	XLOC_001221	OR2G6	chr1:248684947-248685898	q1	q2	NOTEST	0	0	0	0	1	1	no
XLOC_001222	XLOC_001222	MIR3124	chr1:249120575-249120642	q1	q2	NOTEST	0	0	0	0	1	1	no
XLOC_001223	XLOC_001223	ZNF672	chr1:249132529-249143715	q1	q2	OK	9.36484	7.5028	-0.319827	-0.840611	0.2501	0.999969	no
XLOC_001224	XLOC_001224	PGBD2	chr1:249200441-249215128	q1	q2	OK	5.27698	5.02292	-0.0711857	-0.137307	0.81015	0.999969	no
XLOC_001225	XLOC_001225	WASH7P	chr1:11873-29370	q1	q2	OK	2.9451	3.08186	0.0654845	0.115896	0.84595	0.999969	no
XLOC_001226	XLOC_001226	FAM138F	chr1:34610-36081	q1	q2	NOTEST	0	0	0	0	1	1	no
XLOC_001227	XLOC_001227	LOC729737	chr1:134742-168124	q1	q2	OK	2.22189	2.5567	0.202495	0.471037	0.49585	0.999969	no
XLOC_001228	XLOC_001228	LOC100132062	chr1:228760-522720	q1	q2	NOTEST	0.349302	0.391828	0.165744	0	1	1	no
XLOC_001229	XLOC_001229	OR4F3	chr1:621095-622034	q1	q2	NOTEST	0	0	0	0	1	1	no
XLOC_001230	XLOC_001230	LOC100133331	chr1:661138-665731	q1	q2	OK	0.576638	0.42487	-0.440643	-0.825347	0.26685	0.999969	no
XLOC_001231	XLOC_001231	LOC100288069	chr1:678725-741242	q1	q2	OK	8.43875	10.2347	0.278368	0.628849	0.35845	0.999969	no
XLOC_001232	XLOC_001232	LINC00115	chr1:761585-794826	q1	q2	OK	0.903774	0.963484	0.0922996	0.0637639	0.9277	0.999969	no
XLOC_001233	XLOC_001233	FAM41C	chr1:803450-812182	q1	q2	OK	2.21261	2.19886	-0.00899597	-0.0126152	0.9837	0.999969	no
XLOC_001234	XLOC_001234	LOC100130417	chr1:841707-860935	q1	q2	OK	5.07009	4.44441	-0.190017	-0.340675	0.5941	0.999969	no
XLOC_001235	XLOC_001235	NOC2L	chr1:861120-894679	q1	q2	OK	28.3185	30.794	0.120903	0.310892	0.6077	0.999969	no
XLOC_001236	XLOC_001236	C1orf170	chr1:901854-917473	q1	q2	NOTEST	0.206432	0.292664	0.503578	0	1	1	no
XLOC_001237	XLOC_001237	HES4	chr1:934341-935552	q1	q2	OK	2.22621	2.53096	0.185092	0.40665	0.66515	0.999969	no
XLOC_001238	XLOC_001238	-	chr1:996264-1004049	q1	q2	OK	0.439325	0.435036	-0.014155	-0.0114429	0.99005	0.999969	no
XLOC_001239	XLOC_001239	-	chr1:996264-1004049	q1	q2	OK	2.55503	3.51879	0.461743	0.555317	0.552	0.999969	no
XLOC_001240	XLOC_001240	RNF223	chr1:1005751-1010494	q1	q2	OK	3.38858	7.24253	1.09581	2.54992	0.00025	0.08725	no
XLOC_001241	XLOC_001241	C1orf159	chr1:1017046-1051736	q1	q2	OK	1.56363	1.97132	0.33426	0.47987	0.4493	0.999969	no
XLOC_001242	XLOC_001242	TNFRSF18	chr1:1138887-1142089	q1	q2	OK	1.84975	2.44585	0.403012	0.693988	0.29985	0.999969	no
XLOC_001243	XLOC_001243	TNFRSF4	chr1:1146705-1149548	q1	q2	NOTEST	0	0.010809	inf	0	1	1	no
XLOC_001244	XLOC_001244	SDF4	chr1:1152287-1174868	q1	q2	OK	26.3521	32.2307	0.29052	0.737989	0.29885	0.999969	no
XLOC_001245	XLOC_001245	FAM132A	chr1:1177825-1182102	q1	q2	NOTEST	0.0462303	0.0277372	-0.737018	0	1	1	no
XLOC_001246	XLOC_001246	UBE2J2	chr1:1189245-1209234	q1	q2	OK	12.8372	14.0646	0.131731	0.343385	0.6198	0.999969	no
XLOC_001247	XLOC_001247	ACAP3	chr1:1227755-1260067	q1	q2	OK	4.7214	5.08888	0.108135	0.153227	0.83335	0.999969	no
XLOC_001248	XLOC_001248	CPSF3L	chr1:1227755-1260067	q1	q2	OK	15.6773	16.6461	0.086503	0.177235	0.78745	0.999969	no
XLOC_001249	XLOC_001249	DVL1	chr1:1270589-1284492	q1	q2	OK	2.81461	3.61438	0.360815	0.747811	0.25375	0.999969	no
XLOC_001250	XLOC_001250	MXRA8	chr1:1286938-1293915	q1	q2	OK	0.458206	0.399893	-0.196384	-0.335138	0.6287	0.999969	no
XLOC_001251	XLOC_001251	AURKAIP1	chr1:1309109-1310818	q1	q2	OK	35.7962	42.7544	0.256267	0.607505	0.3446	0.999969	no
XLOC_001252	XLOC_001252	CCNL2	chr1:1321090-1334718	q1	q2	OK	27.5184	27.4458	-0.00381298	-0.00840792	0.9881	0.999969	no
XLOC_001253	XLOC_001253	MRPL20	chr1:1334909-1342693	q1	q2	OK	94.7465	91.1763	-0.0554149	-0.133473	0.8266	0.999969	no
XLOC_001254	XLOC_001254	ANKRD65	chr1:1353799-1356824	q1	q2	NOTEST	0.0137644	0.0192347	0.482766	0	1	1	no
XLOC_001255	XLOC_001255	TMEM240	chr1:1470157-1475740	q1	q2	NOTEST	0	0	0	0	1	1	no
XLOC_001256	XLOC_001256	SSU72	chr1:1477052-1510722	q1	q2	OK	68.9968	72.2039	0.0655462	0.149884	0.8029	0.999969	no
XLOC_001257	XLOC_001257	C1orf233	chr1:1533387-1535476	q1	q2	OK	3.26524	4.18776	0.358991	0.809249	0.28245	0.999969	no
XLOC_001258	XLOC_001258	CDK11A,CDK11B	chr1:1571099-1655791	q1	q2	OK	18.319	19.161	0.0648353	0.123112	0.8213	0.999969	no
XLOC_001259	XLOC_001259	SLC35E2B	chr1:1571099-1655791	q1	q2	OK	4.15812	5.97041	0.521899	0.915174	0.16085	0.999969	no
XLOC_001260	XLOC_001260	SLC35E2	chr1:1656276-1677438	q1	q2	OK	3.46986	4.03122	0.216341	0.421593	0.51215	0.999969	no
XLOC_001261	XLOC_001261	NADK	chr1:1682670-1711508	q1	q2	OK	18.7829	21.4092	0.188814	0.51594	0.431	0.999969	no
XLOC_001262	XLOC_001262	GNB1	chr1:1716722-1822526	q1	q2	OK	93.1327	96.3053	0.0483271	0.139503	0.8096	0.999969	no
XLOC_001263	XLOC_001263	TMEM52	chr1:1849028-1850740	q1	q2	OK	1.21166	1.80518	0.575156	0.794691	0.1687	0.999969	no
XLOC_001264	XLOC_001264	KIAA1751	chr1:1884751-1935276	q1	q2	NOTEST	0.0243966	0.0157627	-0.63017	0	1	1	no
XLOC_001265	XLOC_001265	C1orf86	chr1:1981908-2144159	q1	q2	OK	3.28651	3.39501	0.0468572	0.0450725	0.94185	0.999969	no
XLOC_001266	XLOC_001266	MORN1	chr1:2252695-2344010	q1	q2	OK	3.27482	3.55159	0.117048	0.0632651	0.92295	0.999969	no
XLOC_001267	XLOC_001267	LOC100129534	chr1:2252695-2344010	q1	q2	OK	0.459967	0.364395	-0.336029	-0.0917541	0.90545	0.999969	no
XLOC_001268	XLOC_001268	PEX10	chr1:2252695-2344010	q1	q2	OK	7.64362	6.78103	-0.172751	-0.172211	0.80425	0.999969	no
XLOC_001269	XLOC_001269	PANK4	chr1:2439795-2458053	q1	q2	OK	4.44998	4.45683	0.00221988	0.0039778	0.99555	0.999969	no
XLOC_001270	XLOC_001270	HES5	chr1:2460183-2461684	q1	q2	NOTEST	0	0	0	0	1	1	no
XLOC_001271	XLOC_001271	LOC115110	chr1:2481358-2484284	q1	q2	NOTEST	0.00486601	0.0085152	0.807301	0	1	1	no
XLOC_001272	XLOC_001272	LOC100133445	chr1:2487207-2495267	q1	q2	NOTEST	0	0	0	0	1	1	no
XLOC_001273	XLOC_001273	MMEL1	chr1:2517898-2564481	q1	q2	OK	0.392537	0.364927	-0.105217	-0.0476294	0.94385	0.999969	no
XLOC_001274	XLOC_001274	TTC34	chr1:2572806-2706230	q1	q2	NOTEST	0	0	0	0	1	1	no
XLOC_001275	XLOC_001275	FLJ42875	chr1:2976180-2984289	q1	q2	NOTEST	0.244072	0.320083	0.391141	0	1	1	no
XLOC_001276	XLOC_001276	MEGF6	chr1:3403757-3528059	q1	q2	OK	5.41284	5.49482	0.0216875	0.0438849	0.942	0.999969	no
XLOC_001277	XLOC_001277	MIR551A	chr1:3403757-3528059	q1	q2	NOTEST	0	0	0	0	1	1	no
XLOC_001278	XLOC_001278	WRAP73	chr1:3547330-3566671	q1	q2	OK	8.10164	9.73044	0.264291	0.562733	0.3655	0.999969	no
XLOC_001279	XLOC_001279	TP73-AS1	chr1:3569128-3663937	q1	q2	NOTEST	0	0.00179778	inf	0	1	1	no
XLOC_001280	XLOC_001280	LRRC47	chr1:3696783-3713068	q1	q2	OK	22.6625	25.71	0.182022	0.412437	0.4887	0.999969	no
XLOC_001281	XLOC_001281	CEP104	chr1:3728644-3773797	q1	q2	OK	14.9567	14.3512	-0.05962	-0.114892	0.8358	0.999969	no
XLOC_001282	XLOC_001282	C1orf174	chr1:3805696-3816857	q1	q2	OK	14.3944	14.6199	0.0224221	0.0490472	0.933	0.999969	no
XLOC_001283	XLOC_001283	NPHP4	chr1:5922710-6161253	q1	q2	OK	2.48764	2.73045	0.134362	0.183357	0.7494	0.999969	no
XLOC_001284	XLOC_001284	CHD5	chr1:6161846-6240194	q1	q2	NOTEST	0.161188	0.150227	-0.101597	0	1	1	no
XLOC_001285	XLOC_001285	RPL22	chr1:6241486-6259831	q1	q2	OK	408.209	292.752	-0.479629	-0.935466	0.11915	0.999969	no
XLOC_001286	XLOC_001286	ICMT	chr1:6266188-6296044	q1	q2	OK	20.9963	21.3588	0.0246964	0.0655306	0.9099	0.999969	no
XLOC_001287	XLOC_001287	GPR153	chr1:6307405-6321035	q1	q2	OK	2.20279	1.93488	-0.187083	-0.416542	0.5605	0.999969	no
XLOC_001288	XLOC_001288	ACOT7	chr1:6324331-6453826	q1	q2	OK	18.0514	19.2283	0.0911158	0.204687	0.7463	0.999969	no
XLOC_001289	XLOC_001289	HES2	chr1:6475293-6479979	q1	q2	OK	0.659301	0.443976	-0.570457	-0.996082	0.1212	0.999969	no
XLOC_001290	XLOC_001290	MIR4252	chr1:6484847-6580121	q1	q2	NOTEST	0	0	0	0	1	1	no
XLOC_001291	XLOC_001291	PLEKHG5,TNFRSF25	chr1:6484847-6580121	q1	q2	OK	1.45345	1.50417	0.0494876	0.0708122	0.89425	0.999969	no
XLOC_001292	XLOC_001292	NOL9	chr1:6581406-6614658	q1	q2	OK	7.95521	8.64697	0.120295	0.316233	0.60875	0.999969	no
XLOC_001293	XLOC_001293	KLHL21	chr1:6650783-6662929	q1	q2	OK	5.34596	6.73119	0.332413	0.88612	0.21225	0.999969	no
XLOC_001294	XLOC_001294	DNAJC11	chr1:6684924-6761966	q1	q2	OK	26.1534	26.2603	0.00588856	0.0120982	0.98245	0.999969	no
XLOC_001295	XLOC_001295	UTS2	chr1:7907671-7913551	q1	q2	NOTEST	0.0390844	0.018507	-1.07852	0	1	1	no
XLOC_001296	XLOC_001296	TNFRSF9	chr1:7975930-8003225	q1	q2	NOTEST	0.0114902	0.0103978	-0.144128	0	1	1	no
XLOC_001297	XLOC_001297	ERRFI1	chr1:8071778-8086549	q1	q2	OK	43.4726	43.1423	-0.0110031	-0.0258004	0.95865	0.999969	no
XLOC_001298	XLOC_001298	RERE	chr1:8412463-8877699	q1	q2	OK	11.1742	9.5383	-0.228367	-0.367546	0.51725	0.999969	no
XLOC_001299	XLOC_001299	ENO1	chr1:8921058-8939943	q1	q2	OK	554.598	540.068	-0.0534496	-0.127797	0.7926	0.999969	no
XLOC_001300	XLOC_001300	SLC2A7	chr1:9063358-9086404	q1	q2	NOTEST	0	0	0	0	1	1	no
XLOC_001301	XLOC_001301	SLC2A5	chr1:9097004-9129887	q1	q2	NOTEST	0.0359457	0.0227154	-0.662149	0	1	1	no
XLOC_001302	XLOC_001302	GPR157	chr1:9160366-9189229	q1	q2	OK	8.89518	8.29028	-0.101601	-0.221902	0.7245	0.999969	no
XLOC_001303	XLOC_001303	MIR34A	chr1:9208085-9211938	q1	q2	OK	2.15192	1.95863	-0.135775	-0.21941	0.6746	0.999969	no
XLOC_001304	XLOC_001304	C1orf200	chr1:9711789-9884550	q1	q2	NOTEST	0	0	0	0	1	1	no
XLOC_001305	XLOC_001305	CLSTN1	chr1:9711789-9884550	q1	q2	OK	40.5371	39.7963	-0.0266073	-0.0635741	0.91525	0.999969	no
XLOC_001306	XLOC_001306	CTNNBIP1	chr1:9908333-9970316	q1	q2	OK	7.14928	6.97507	-0.0355896	-0.0846453	0.89495	0.999969	no
XLOC_001307	XLOC_001307	LZIC	chr1:9982188-10056703	q1	q2	OK	17.7608	17.422	-0.0277816	-0.0478462	0.93505	0.999969	no
XLOC_001308	XLOC_001308	DFFA	chr1:10516591-10532620	q1	q2	OK	8.67103	9.67369	0.157863	0.305824	0.60065	0.999969	no
XLOC_001309	XLOC_001309	CASZ1	chr1:10696615-10856733	q1	q2	OK	2.15831	1.69181	-0.351339	-0.79139	0.23545	0.999969	no
XLOC_001310	XLOC_001310	C1orf127	chr1:11006529-11042094	q1	q2	NOTEST	0.00382766	0.00389415	0.0248448	0	1	1	no
XLOC_001311	XLOC_001311	MASP2	chr1:11086579-11107296	q1	q2	NOTEST	0.316276	0.335622	0.0856554	0	1	1	no
XLOC_001312	XLOC_001312	SRM	chr1:11114648-11120091	q1	q2	OK	81.0073	84.0559	0.0532959	0.109603	0.86065	0.999969	no
XLOC_001313	XLOC_001313	EXOSC10	chr1:11126675-11159938	q1	q2	OK	25.4334	24.2834	-0.0667534	-0.153475	0.77595	0.999969	no
XLOC_001314	XLOC_001314	MTOR	chr1:11166587-11322608	q1	q2	OK	14.4497	13.8356	-0.0626576	-0.166264	0.77745	0.999969	no
XLOC_001315	XLOC_001315	FBXO2	chr1:11708417-11723384	q1	q2	OK	1.95463	2.45071	0.326311	0.523427	0.56845	0.999969	no
XLOC_001316	XLOC_001316	MAD2L2	chr1:11724149-11780336	q1	q2	OK	12.1414	12.714	0.0664809	0.12224	0.85565	0.999969	no
XLOC_001317	XLOC_001317	MTHFR	chr1:11845781-11907840	q1	q2	OK	2.32821	2.3103	-0.0111431	-0.0200112	0.97445	0.999969	no
XLOC_001318	XLOC_001318	NPPA	chr1:11845781-11907840	q1	q2	NOTEST	0.0441031	0.0967378	1.1332	0	1	1	no
XLOC_001319	XLOC_001319	NPPB	chr1:11917520-11918992	q1	q2	NOTEST	0	0	0	0	1	1	no
XLOC_001320	XLOC_001320	KIAA2013	chr1:11979644-11986485	q1	q2	OK	14.4728	17.2468	0.25298	0.558782	0.38535	0.999969	no
XLOC_001321	XLOC_001321	DHRS3	chr1:12627938-12679959	q1	q2	OK	15.5989	16.9353	0.118592	0.230462	0.69725	0.999969	no
XLOC_001322	XLOC_001322	PRAMEF11	chr1:12884467-12891264	q1	q2	NOTEST	0	0	0	0	1	1	no
XLOC_001323	XLOC_001323	HNRNPCL1,LOC649330	chr1:12907235-12908578	q1	q2	NOTEST	0	0	0	0	1	1	no
XLOC_001324	XLOC_001324	PRAMEF4	chr1:12939032-12946025	q1	q2	NOTEST	0	0	0	0	1	1	no
XLOC_001325	XLOC_001325	PRAMEF10	chr1:12952726-12958094	q1	q2	NOTEST	0	0	0	0	1	1	no
XLOC_001326	XLOC_001326	PRAMEF6	chr1:12998301-13007406	q1	q2	NOTEST	0	0	0	0	1	1	no
XLOC_001327	XLOC_001327	PRAMEF5	chr1:13108513-13117751	q1	q2	NOTEST	0	0	0	0	1	1	no
XLOC_001328	XLOC_001328	LOC440563	chr1:13182959-13184326	q1	q2	NOTEST	0	0.0105775	inf	0	1	1	no
XLOC_001329	XLOC_001329	PRAMEF3	chr1:13328195-13331692	q1	q2	NOTEST	0	0	0	0	1	1	no
XLOC_001330	XLOC_001330	PRAMEF8	chr1:13386646-13390765	q1	q2	NOTEST	0	0	0	0	1	1	no
XLOC_001331	XLOC_001331	PRAMEF13,PRAMEF14	chr1:13447413-13452656	q1	q2	NOTEST	0	0	0	0	1	1	no
XLOC_001332	XLOC_001332	PRAMEF18	chr1:13474052-13477569	q1	q2	NOTEST	0	0	0	0	1	1	no
XLOC_001333	XLOC_001333	PRAMEF7,PRAMEF8	chr1:13607430-13611550	q1	q2	NOTEST	0	0	0	0	1	1	no
XLOC_001334	XLOC_001334	PRAMEF14	chr1:13668268-13673511	q1	q2	NOTEST	0	0	0	0	1	1	no
XLOC_001335	XLOC_001335	PRAMEF18	chr1:13694888-13698405	q1	q2	NOTEST	0	0	0	0	1	1	no
XLOC_001336	XLOC_001336	LRRC38	chr1:13801444-13840242	q1	q2	NOTEST	0	0	0	0	1	1	no
XLOC_001337	XLOC_001337	TMEM51-AS1	chr1:14925212-15478960	q1	q2	OK	0.365593	0.406952	0.154619	0.128411	0.82285	0.999969	no
XLOC_001338	XLOC_001338	CASP9	chr1:15802595-15851285	q1	q2	OK	3.98614	3.85142	-0.0496019	-0.0977363	0.87015	0.999969	no
XLOC_001339	XLOC_001339	AGMAT	chr1:15853351-15911605	q1	q2	OK	4.74168	4.96371	0.0660194	0.0965921	0.87455	0.999969	no
XLOC_001340	XLOC_001340	UQCRHL	chr1:16133656-16134194	q1	q2	OK	0.794707	0.734225	-0.1142	-0.175009	0.8327	0.999969	no
XLOC_001341	XLOC_001341	FLJ37453	chr1:16160709-16267191	q1	q2	OK	1.99106	1.79829	-0.146912	-0.0825928	0.91315	0.999969	no
XLOC_001342	XLOC_001342	ZBTB17	chr1:16268363-16302627	q1	q2	OK	2.2805	2.4172	0.0839867	0.155379	0.79595	0.999969	no
XLOC_001343	XLOC_001343	HSPB7	chr1:16340522-16345285	q1	q2	NOTEST	0	0.00326519	inf	0	1	1	no
XLOC_001344	XLOC_001344	FAM131C	chr1:16384262-16400127	q1	q2	OK	0.579918	0.662333	0.19171	0.29296	0.65035	0.999969	no
XLOC_001345	XLOC_001345	EPHA2	chr1:16450829-16494332	q1	q2	OK	8.05041	8.11659	0.011811	0.0294786	0.9634	0.999969	no
XLOC_001346	XLOC_001346	ARHGEF19	chr1:16524347-16539127	q1	q2	OK	5.27197	4.66005	-0.177998	-0.283014	0.623	0.999969	no
XLOC_001347	XLOC_001347	-	chr1:16542383-16543902	q1	q2	NOTEST	0.244473	0.199073	-0.296378	0	1	1	no
XLOC_001348	XLOC_001348	RSG1	chr1:16555063-16563659	q1	q2	OK	1.55002	1.59532	0.0415533	0.0798588	0.89565	0.999969	no
XLOC_001349	XLOC_001349	FBXO42	chr1:16567854-16678948	q1	q2	OK	7.19876	6.87001	-0.0674377	-0.141373	0.804	0.999969	no
XLOC_001350	XLOC_001350	SPATA21	chr1:16725137-16763919	q1	q2	NOTEST	0	0	0	0	1	1	no
XLOC_001351	XLOC_001351	CROCCP3	chr1:16793143-16959903	q1	q2	OK	1.64996	2.11476	0.358062	0.0392744	0.93185	0.999969	no
XLOC_001352	XLOC_001352	NBPF1	chr1:16793143-16959903	q1	q2	OK	87.7846	108.757	0.309073	0.761791	0.1853	0.999969	no
XLOC_001353	XLOC_001353	ESPNP	chr1:17017712-17046652	q1	q2	NOTEST	0.0218237	0.0410279	0.910711	0	1	1	no
XLOC_001354	XLOC_001354	MST1L	chr1:17081018-17090975	q1	q2	NOTEST	0.0646386	0.122305	0.920014	0	1	1	no
XLOC_001355	XLOC_001355	MIR3675	chr1:17185443-17185516	q1	q2	NOTEST	0	0	0	0	1	1	no
XLOC_001356	XLOC_001356	MFAP2	chr1:17300998-17308081	q1	q2	OK	1.89633	1.90358	0.00550499	0.00887286	0.9899	0.999969	no
XLOC_001357	XLOC_001357	ATP13A2	chr1:17312403-17338423	q1	q2	OK	6.5016	7.64943	0.234556	0.564759	0.3931	0.999969	no
XLOC_001358	XLOC_001358	SDHB	chr1:17345224-17380665	q1	q2	OK	59.2689	55.314	-0.0996293	-0.284717	0.6608	0.999969	no
XLOC_001359	XLOC_001359	PADI2	chr1:17393255-17445948	q1	q2	OK	1.68648	1.83973	0.125484	0.245426	0.68535	0.999969	no
XLOC_001360	XLOC_001360	RCC2	chr1:17733250-17767885	q1	q2	OK	98.2805	99.5999	0.0192383	0.0571203	0.9277	0.999969	no
XLOC_001361	XLOC_001361	TAS1R2	chr1:19166092-19186155	q1	q2	NOTEST	0	0.00871966	inf	0	1	1	no
XLOC_001362	XLOC_001362	ALDH4A1	chr1:19197794-19229293	q1	q2	OK	14.1906	15.4786	0.125345	0.311134	0.61975	0.999969	no
XLOC_001363	XLOC_001363	MIR4695	chr1:19197794-19229293	q1	q2	NOTEST	0	0	0	0	1	1	no
XLOC_001364	XLOC_001364	IFFO2	chr1:19230773-19282826	q1	q2	OK	6.06703	6.14086	0.0174514	0.0413753	0.94485	0.999969	no
XLOC_001365	XLOC_001365	UBR4	chr1:19400999-19536746	q1	q2	OK	9.87822	9.9241	0.00668502	0.0180497	0.97565	0.999969	no
XLOC_001366	XLOC_001366	EMC1	chr1:19536956-19578053	q1	q2	OK	11.9204	12.0314	0.0133661	0.0297388	0.95645	0.999969	no
XLOC_001367	XLOC_001367	AKR7L	chr1:19592475-19600568	q1	q2	NOTEST	0.109391	0.0932938	-0.229638	0	1	1	no
XLOC_001368	XLOC_001368	AKR7A3	chr1:19609056-19615280	q1	q2	NOTEST	0.141543	0.055518	-1.35021	0	1	1	no
XLOC_001369	XLOC_001369	AKR7A2	chr1:19619378-19638640	q1	q2	OK	16.4498	17.5893	0.0966302	0.225865	0.70735	0.999969	no
XLOC_001370	XLOC_001370	CAPZB	chr1:19665266-19812066	q1	q2	OK	130.623	126.922	-0.0414612	-0.11763	0.8401	0.999969	no
XLOC_001371	XLOC_001371	TMCO4	chr1:20008619-20126643	q1	q2	OK	2.96423	3.32725	0.166676	0.322857	0.5793	0.999969	no
XLOC_001372	XLOC_001372	RNF186	chr1:20140521-20141771	q1	q2	NOTEST	0	0	0	0	1	1	no
XLOC_001373	XLOC_001373	PLA2G2E	chr1:20246799-20250110	q1	q2	NOTEST	0	0	0	0	1	1	no
XLOC_001374	XLOC_001374	PLA2G2A	chr1:20301923-20306932	q1	q2	OK	0.232696	0.318428	0.452521	0.35245	0.391	0.999969	no
XLOC_001375	XLOC_001375	PLA2G2D	chr1:20439142-20446059	q1	q2	NOTEST	0	0	0	0	1	1	no
XLOC_001376	XLOC_001376	PLA2G2C	chr1:20490483-20501687	q1	q2	NOTEST	0	0	0	0	1	1	no
XLOC_001377	XLOC_001377	LOC339505	chr1:20686293-20755287	q1	q2	NOTEST	0	0	0	0	1	1	no
XLOC_001378	XLOC_001378	CAMK2N1	chr1:20808883-20812728	q1	q2	OK	23.4194	23.0529	-0.0227587	-0.0520679	0.93665	0.999969	no
XLOC_001379	XLOC_001379	MUL1	chr1:20825854-20834674	q1	q2	OK	9.1252	9.34473	0.0342972	0.0803314	0.89835	0.999969	no
XLOC_001380	XLOC_001380	DDOST	chr1:20959947-20988037	q1	q2	OK	127.705	130.781	0.03434	0.0959871	0.8845	0.999969	no
XLOC_001381	XLOC_001381	KIF17	chr1:20990506-21044317	q1	q2	NOTEST	0.102674	0.054602	-0.911051	0	1	1	no
XLOC_001382	XLOC_001382	SH2D5	chr1:21046224-21059133	q1	q2	OK	0.876281	0.842157	-0.057304	-0.100092	0.8786	0.999969	no
XLOC_001383	XLOC_001383	EIF4G3,HP1BP3	chr1:21069160-21503388	q1	q2	OK	64.6728	63.5819	-0.024542	-0.0528292	0.92785	0.999969	no
XLOC_001384	XLOC_001384	ECE1	chr1:21543739-21672034	q1	q2	OK	8.82975	10.6014	0.263813	0.657021	0.28555	0.999969	no
XLOC_001385	XLOC_001385	RAP1GAP	chr1:21922707-21995856	q1	q2	OK	16.608	16.8714	0.0227052	0.0528541	0.92955	0.999969	no
XLOC_001386	XLOC_001386	USP48	chr1:22004791-22109688	q1	q2	OK	14.6891	14.9055	0.0211031	0.0463903	0.92555	0.999969	no
XLOC_001387	XLOC_001387	HSPG2	chr1:22138757-22263750	q1	q2	OK	1.13344	1.44589	0.351256	0.800489	0.22645	0.999969	no
XLOC_001388	XLOC_001388	LINC00339	chr1:22351389-22357715	q1	q2	OK	0.589739	0.599432	0.0235202	0.0134075	0.98325	0.999969	no
XLOC_001389	XLOC_001389	WNT4	chr1:22443797-22469519	q1	q2	OK	0.910327	1.16277	0.353103	0.373792	0.49855	0.999969	no
XLOC_001390	XLOC_001390	MIR4253	chr1:23037330-23241823	q1	q2	NOTEST	0	0	0	0	1	1	no
XLOC_001391	XLOC_001391	LOC729059	chr1:23337326-23342343	q1	q2	NOTEST	0	0	0	0	1	1	no
XLOC_001392	XLOC_001392	LUZP1	chr1:23410515-23495351	q1	q2	OK	7.0087	6.77736	-0.0484238	-0.115733	0.8387	0.999969	no
XLOC_001393	XLOC_001393	HTR1D	chr1:23518387-23544007	q1	q2	OK	0.530914	0.431251	-0.299949	-0.455804	0.4439	0.999969	no
XLOC_001394	XLOC_001394	-	chr1:23629420-23636184	q1	q2	OK	0.467898	0.453872	-0.0439061	-0.060147	0.90645	0.999969	no
XLOC_001395	XLOC_001395	HNRNPR	chr1:23636275-23670981	q1	q2	OK	87.5876	88.146	0.00916787	0.0239907	0.9666	0.999969	no
XLOC_001396	XLOC_001396	ZNF436	chr1:23685940-23698330	q1	q2	OK	5.2984	4.82996	-0.133547	-0.271903	0.62495	0.999969	no
XLOC_001397	XLOC_001397	TCEA3	chr1:23707547-23751261	q1	q2	OK	1.08794	1.1843	0.122435	0.170089	0.74475	0.999969	no
XLOC_001398	XLOC_001398	ASAP3	chr1:23754798-23810750	q1	q2	OK	3.31635	3.32616	0.00426139	0.00858118	0.9875	0.999969	no
XLOC_001399	XLOC_001399	E2F2	chr1:23832551-23857712	q1	q2	OK	6.08191	5.89395	-0.0452907	-0.103035	0.86495	0.999969	no
XLOC_001400	XLOC_001400	ID3	chr1:23884420-23886285	q1	q2	OK	28.4823	25.1423	-0.179948	-0.547897	0.5036	0.999969	no
XLOC_001401	XLOC_001401	LOC100506963	chr1:24069855-24104787	q1	q2	OK	12.1121	12.3297	0.0256985	0.0219396	0.9692	0.999969	no
XLOC_001402	XLOC_001402	GALE	chr1:24122069-24127294	q1	q2	OK	27.0884	30.3331	0.163221	0.395422	0.51135	0.999969	no
XLOC_001403	XLOC_001403	HMGCL	chr1:24128366-24151949	q1	q2	OK	10.5487	10.2516	-0.0412158	-0.0848203	0.8809	0.999969	no
XLOC_001404	XLOC_001404	FUCA1	chr1:24171571-24194859	q1	q2	OK	21.5605	20.4873	-0.0736573	-0.157724	0.7697	0.999969	no
XLOC_001405	XLOC_001405	CNR2	chr1:24200459-24239817	q1	q2	NOTEST	0	0.0062877	inf	0	1	1	no
XLOC_001406	XLOC_001406	SRSF10	chr1:24292936-24306953	q1	q2	OK	47.6745	50.0344	0.0696999	0.165606	0.7558	0.999969	no
XLOC_001407	XLOC_001407	MYOM3	chr1:24382530-24438665	q1	q2	NOTEST	0.00357086	0.00184754	-0.950669	0	1	1	no
XLOC_001408	XLOC_001408	IL22RA1	chr1:24446260-24469775	q1	q2	OK	0.48508	0.485762	0.00202521	0.0032282	0.98725	0.999969	no
XLOC_001409	XLOC_001409	IFNLR1	chr1:24477995-24513765	q1	q2	OK	0.901944	0.840004	-0.102641	-0.175253	0.76755	0.999969	no
XLOC_001410	XLOC_001410	STPG1	chr1:24645811-24799493	q1	q2	OK	4.98939	3.95597	-0.334831	-0.200156	0.75735	0.999969	no
XLOC_001411	XLOC_001411	RCAN3AS	chr1:24822822-24864989	q1	q2	NOTEST	0.18591	0.127144	-0.548135	0	1	1	no
XLOC_001412	XLOC_001412	RUNX3	chr1:25226001-25291501	q1	q2	NOTEST	0	0	0	0	1	1	no
XLOC_001413	XLOC_001413	SYF2	chr1:25548766-25560150	q1	q2	OK	16.0019	16.1	0.00882126	0.0176321	0.973	0.999969	no
XLOC_001414	XLOC_001414	C1orf63	chr1:25568739-25573985	q1	q2	OK	9.99496	8.43172	-0.245374	-0.47711	0.408	0.999969	no
XLOC_001415	XLOC_001415	RHCE	chr1:25664788-25747363	q1	q2	NOTEST	0.119563	0.135867	0.184428	0	1	1	no
XLOC_001416	XLOC_001416	LOC646471	chr1:26146396-26185848	q1	q2	OK	0.752851	0.770845	0.0340756	0.021712	0.97325	0.999969	no
XLOC_001417	XLOC_001417	AUNIP	chr1:26146396-26185848	q1	q2	OK	11.4793	11.1742	-0.0388636	-0.050261	0.9283	0.999969	no
XLOC_001418	XLOC_001418	PAQR7	chr1:26187944-26202028	q1	q2	OK	9.76239	6.94939	-0.490349	-1.18214	0.0741	0.999969	no
XLOC_001419	XLOC_001419	STMN1	chr1:26210676-26233368	q1	q2	OK	130.504	120.917	-0.110083	-0.294245	0.59945	0.999969	no
XLOC_001420	XLOC_001420	PAFAH2	chr1:26286226-26326348	q1	q2	OK	13.942	13.7959	-0.01519	-0.0359692	0.9478	0.999969	no
XLOC_001421	XLOC_001421	SLC30A2	chr1:26364513-26372604	q1	q2	NOTEST	0	0	0	0	1	1	no
XLOC_001422	XLOC_001422	TRIM63	chr1:26377795-26394125	q1	q2	NOTEST	0	0.010775	inf	0	1	1	no
XLOC_001423	XLOC_001423	UBXN11	chr1:26608772-26647014	q1	q2	OK	3.9256	3.86757	-0.0214836	-0.0417998	0.94425	0.999969	no
XLOC_001424	XLOC_001424	AIM1L	chr1:26648349-26680621	q1	q2	NOTEST	0.299822	0.227582	-0.397718	0	1	1	no
XLOC_001425	XLOC_001425	ZNF683	chr1:26688124-26699266	q1	q2	NOTEST	0	0	0	0	1	1	no
XLOC_001426	XLOC_001426	GPN2	chr1:27202389-27216869	q1	q2	OK	17.5141	16.8156	-0.0587146	-0.122245	0.8425	0.999969	no
XLOC_001427	XLOC_001427	GPATCH3	chr1:27216978-27273362	q1	q2	OK	6.91876	6.59968	-0.0681164	-0.0712182	0.91195	0.999969	no
XLOC_001428	XLOC_001428	NR0B2	chr1:27216978-27273362	q1	q2	NOTEST	0.0657795	0.0464466	-0.502064	0	1	1	no
XLOC_001429	XLOC_001429	C1orf172	chr1:27276046-27286925	q1	q2	OK	6.47816	6.01405	-0.107246	-0.226696	0.71735	0.999969	no
XLOC_001430	XLOC_001430	FAM46B	chr1:27331510-27339333	q1	q2	OK	1.3422	1.04368	-0.362915	-0.714494	0.33005	0.999969	no
XLOC_001431	XLOC_001431	SLC9A1	chr1:27425299-27481621	q1	q2	OK	24.1942	22.3415	-0.11494	-0.348874	0.60665	0.999969	no
XLOC_001432	XLOC_001432	MAP3K6	chr1:27680647-27693625	q1	q2	OK	3.21664	3.48514	0.115662	0.257064	0.6987	0.999969	no
XLOC_001433	XLOC_001433	FCN3	chr1:27695600-27701315	q1	q2	NOTEST	0.0120005	0.0362575	1.59519	0	1	1	no
XLOC_001434	XLOC_001434	CD164L2	chr1:27705595-27709805	q1	q2	NOTEST	0.145166	0.107529	-0.432983	0	1	1	no
XLOC_001435	XLOC_001435	WASF2	chr1:27730642-27816678	q1	q2	OK	25.1675	22.7926	-0.142992	-0.40216	0.5032	0.999969	no
XLOC_001436	XLOC_001436	AHDC1	chr1:27860755-27930442	q1	q2	OK	1.81602	1.78583	-0.0241876	-0.0548315	0.93675	0.999969	no
XLOC_001437	XLOC_001437	FGR	chr1:27938800-27961727	q1	q2	NOTEST	0	0.00844053	inf	0	1	1	no
XLOC_001438	XLOC_001438	IFI6	chr1:27992571-27998724	q1	q2	OK	5.23792	8.97597	0.777074	1.24916	0.0581	0.999969	no
XLOC_001439	XLOC_001439	RPA2	chr1:28218048-28241236	q1	q2	OK	46.3669	44.4183	-0.0619412	-0.150058	0.7877	0.999969	no
XLOC_001440	XLOC_001440	EYA3	chr1:28296854-28415210	q1	q2	OK	6.60391	6.66413	0.0130967	0.0245594	0.96565	0.999969	no
XLOC_001441	XLOC_001441	PTAFR	chr1:28473676-28520447	q1	q2	OK	2.08331	1.45732	-0.515557	-0.813365	0.17885	0.999969	no
XLOC_001442	XLOC_001442	DNAJC8	chr1:28526671-28559547	q1	q2	OK	83.6162	80.1653	-0.0608034	-0.12949	0.81125	0.999969	no
XLOC_001443	XLOC_001443	SNHG12,SNORA61	chr1:28879528-28908369	q1	q2	OK	14.0044	10.9136	-0.359755	-0.0886223	0.6903	0.999969	no
XLOC_001444	XLOC_001444	SNORD99	chr1:28879528-28908369	q1	q2	NOTEST	0	0	0	0	1	1	no
XLOC_001445	XLOC_001445	SNORA44	chr1:28879528-28908369	q1	q2	NOTEST	0	0	0	0	1	1	no
XLOC_001446	XLOC_001446	SNORA16A	chr1:28879528-28908369	q1	q2	NOTEST	0	0	0	0	1	1	no
XLOC_001447	XLOC_001447	TAF12	chr1:28929608-28974748	q1	q2	OK	22.4885	20.8694	-0.1078	-0.260709	0.6899	0.999969	no
XLOC_001448	XLOC_001448	TMEM200B	chr1:29213602-29450421	q1	q2	OK	1.36411	1.15891	-0.235186	-0.113338	0.86595	0.999969	no
XLOC_001449	XLOC_001449	SRSF4	chr1:29474249-29508637	q1	q2	OK	21.2472	20.8816	-0.0250368	-0.0594243	0.9221	0.999969	no
XLOC_001450	XLOC_001450	MECR	chr1:29519349-29557454	q1	q2	OK	3.94553	4.46542	0.178576	0.334539	0.554	0.999969	no
XLOC_001451	XLOC_001451	MATN1	chr1:31184123-31199786	q1	q2	NOTEST	0.00934634	0.0246214	1.39744	0	1	1	no
XLOC_001452	XLOC_001452	LAPTM5	chr1:31205314-31230683	q1	q2	NOTEST	0.0240872	0.0444802	0.884898	0	1	1	no
XLOC_001453	XLOC_001453	MIR4420	chr1:31205314-31230683	q1	q2	NOTEST	0	0	0	0	1	1	no
XLOC_001454	XLOC_001454	SDC3	chr1:31342312-31381480	q1	q2	OK	5.21443	5.27015	0.0153355	0.0367286	0.95255	0.999969	no
XLOC_001455	XLOC_001455	PUM1	chr1:31404352-31538565	q1	q2	OK	25.3689	22.731	-0.158404	-0.309122	0.5682	0.999969	no
XLOC_001456	XLOC_001456	SNORD103A	chr1:31404352-31538565	q1	q2	NOTEST	0	0	0	0	1	1	no
XLOC_001457	XLOC_001457	SNORD103A	chr1:31404352-31538565	q1	q2	NOTEST	0	0	0	0	1	1	no
XLOC_001458	XLOC_001458	SNORD85	chr1:31404352-31538565	q1	q2	NOTEST	0	0	0	0	1	1	no
XLOC_001459	XLOC_001459	NKAIN1	chr1:31652185-31712734	q1	q2	OK	0.92353	1.2041	0.382731	0.706638	0.28895	0.999969	no
XLOC_001460	XLOC_001460	SNRNP40	chr1:31732414-31769644	q1	q2	OK	22.5778	21.8542	-0.0469968	-0.10239	0.8565	0.999969	no
XLOC_001461	XLOC_001461	FABP3	chr1:31838099-31845923	q1	q2	NOTEST	0.310144	0.162399	-0.933395	0	1	1	no
XLOC_001462	XLOC_001462	PEF1	chr1:32095462-32110838	q1	q2	OK	30.9867	30.2899	-0.0328143	-0.0825304	0.88965	0.999969	no
XLOC_001463	XLOC_001463	COL16A1	chr1:32117847-32169768	q1	q2	NOTEST	0.0784225	0.163482	1.05979	0	1	1	no
XLOC_001464	XLOC_001464	BAI2	chr1:32192717-32229648	q1	q2	NOTEST	0.145815	0.135545	-0.105365	0	1	1	no
XLOC_001465	XLOC_001465	MIR4254	chr1:32192717-32229648	q1	q2	NOTEST	0	0	0	0	1	1	no
XLOC_001466	XLOC_001466	SPOCD1	chr1:32256024-32281580	q1	q2	OK	0.354485	0.343882	-0.0438105	-0.0633012	0.9144	0.999969	no
XLOC_001467	XLOC_001467	PTP4A2	chr1:32372021-32403988	q1	q2	OK	52.8756	53.5991	0.0196044	0.0525497	0.92675	0.999969	no
XLOC_001468	XLOC_001468	TMEM234	chr1:32674694-32687926	q1	q2	OK	2.55515	2.53676	-0.0104216	-0.016334	0.97795	0.999969	no
XLOC_001469	XLOC_001469	MTMR9LP	chr1:32697260-32707311	q1	q2	NOTEST	0.167635	0.195182	0.219492	0	1	1	no
XLOC_001470	XLOC_001470	MARCKSL1	chr1:32799429-32801840	q1	q2	OK	145.071	151.326	0.0609003	0.184084	0.7695	0.999969	no
XLOC_001471	XLOC_001471	FAM229A	chr1:32819070-32830445	q1	q2	NOTEST	0.0695009	0.229298	1.72212	0	1	1	no
XLOC_001472	XLOC_001472	BSDC1	chr1:32830704-32860076	q1	q2	OK	21.0529	20.3433	-0.0494692	-0.124255	0.832	0.999969	no
XLOC_001473	XLOC_001473	ZBTB8OS	chr1:33086297-33116574	q1	q2	OK	24.9708	21.7017	-0.202431	-0.345794	0.49815	0.999969	no
XLOC_001474	XLOC_001474	SYNC	chr1:33116748-33190709	q1	q2	OK	8.01849	6.85717	-0.225717	-0.239069	0.64835	0.999969	no
XLOC_001475	XLOC_001475	YARS	chr1:33240839-33324480	q1	q2	OK	50.1043	49.2125	-0.0259072	-0.0609232	0.92015	0.999969	no
XLOC_001476	XLOC_001476	FNDC5	chr1:33327868-33338082	q1	q2	OK	0.434651	0.367483	-0.24218	-0.310133	0.57505	0.999969	no
XLOC_001477	XLOC_001477	TMEM54	chr1:33352097-33366953	q1	q2	OK	14.7395	20.6426	0.485938	1.02868	0.10685	0.999969	no
XLOC_001478	XLOC_001478	RNF19B	chr1:33399655-33430286	q1	q2	OK	8.82257	7.86633	-0.165508	-0.366724	0.54125	0.999969	no
XLOC_001479	XLOC_001479	AK2	chr1:33473540-33502512	q1	q2	OK	60.2207	61.9709	0.0413324	0.070091	0.9042	0.999969	no
XLOC_001480	XLOC_001480	TRIM62	chr1:33607316-33647671	q1	q2	OK	5.03684	4.15521	-0.2776	-0.643062	0.3235	0.999969	no
XLOC_001481	XLOC_001481	PHC2	chr1:33789223-33841194	q1	q2	OK	13.5004	13.0001	-0.0544718	-0.128053	0.8336	0.999969	no
XLOC_001482	XLOC_001482	CSMD2	chr1:33979608-34631443	q1	q2	NOTEST	0.000765555	0.000672063	-0.187909	0	1	1	no
XLOC_001483	XLOC_001483	SMIM12	chr1:35315962-35330738	q1	q2	OK	4.21851	5.07032	0.265346	0.596723	0.30575	0.999969	no
XLOC_001484	XLOC_001484	DLGAP3	chr1:35330859-35391002	q1	q2	NOTEST	0.196491	0.1686	-0.22086	0	1	1	no
XLOC_001485	XLOC_001485	LOC653160	chr1:35440218-35445674	q1	q2	OK	0.298286	0.372888	0.322047	0.466957	0.43315	0.999969	no
XLOC_001486	XLOC_001486	ZMYM6,ZMYM6NB	chr1:35445876-35497680	q1	q2	OK	15.7856	14.0283	-0.17027	-0.354316	0.59615	0.999969	no
XLOC_001487	XLOC_001487	SFPQ	chr1:35641992-35658778	q1	q2	OK	171.974	163.78	-0.0704277	-0.150462	0.7958	0.999969	no
XLOC_001488	XLOC_001488	KIAA0319L	chr1:35899089-36023237	q1	q2	OK	17.7952	15.6341	-0.186797	-0.395978	0.47395	0.999969	no
XLOC_001489	XLOC_001489	PSMB2	chr1:36065142-36107764	q1	q2	OK	23.7409	27.2904	0.201016	0.554736	0.3503	0.999969	no
XLOC_001490	XLOC_001490	C1orf216	chr1:36179476-36184790	q1	q2	OK	6.39351	6.33067	-0.0142496	-0.0304147	0.95805	0.999969	no
XLOC_001491	XLOC_001491	CLSPN	chr1:36186344-36235583	q1	q2	OK	13.7814	12.7269	-0.114842	-0.247594	0.63305	0.999969	no
XLOC_001492	XLOC_001492	COL8A2	chr1:36560843-36565850	q1	q2	NOTEST	0.0166682	0.00458082	-1.86342	0	1	1	no
XLOC_001493	XLOC_001493	TRAPPC3	chr1:36602169-36621654	q1	q2	OK	41.1793	36.9667	-0.155693	-0.369743	0.5248	0.999969	no
XLOC_001494	XLOC_001494	EVA1B	chr1:36787631-36789755	q1	q2	OK	0.811299	0.721212	-0.16981	-0.315872	0.72555	0.999969	no
XLOC_001495	XLOC_001495	STK40	chr1:36805221-36851485	q1	q2	OK	15.1253	15.175	0.00473429	0.00907752	0.9882	0.999969	no
XLOC_001496	XLOC_001496	LSM10	chr1:36859019-36863493	q1	q2	OK	13.5414	16.1761	0.256481	0.50927	0.40715	0.999969	no
XLOC_001497	XLOC_001497	OSCP1	chr1:36883506-36916086	q1	q2	OK	7.17507	6.44785	-0.154175	-0.266273	0.64015	0.999969	no
XLOC_001498	XLOC_001498	MRPS15	chr1:36921361-36930040	q1	q2	OK	82.1331	78.3591	-0.0678631	-0.152683	0.78715	0.999969	no
XLOC_001499	XLOC_001499	CSF3R	chr1:36931643-36948915	q1	q2	NOTEST	0.00361859	0.00357884	-0.015936	0	1	1	no
XLOC_001500	XLOC_001500	GRIK3	chr1:37261127-37499844	q1	q2	NOTEST	0.0412289	0.0445278	0.111051	0	1	1	no
XLOC_001501	XLOC_001501	LOC728431	chr1:37920473-37940044	q1	q2	OK	1.53178	1.37904	-0.151547	-0.244356	0.68675	0.999969	no
XLOC_001502	XLOC_001502	ZC3H12A	chr1:37940118-37950035	q1	q2	OK	0.492044	0.478671	-0.0397529	-0.0375619	0.95285	0.999969	no
XLOC_001503	XLOC_001503	MEAF6	chr1:37955560-37980420	q1	q2	OK	11.4463	11.0839	-0.0464151	-0.112908	0.8465	0.999969	no
XLOC_001504	XLOC_001504	MIR5581	chr1:37955560-37980420	q1	q2	NOTEST	0	0	0	0	1	1	no
XLOC_001505	XLOC_001505	SNIP1	chr1:37985194-38019945	q1	q2	OK	9.19134	8.71023	-0.0775642	-0.143267	0.79635	0.999969	no
XLOC_001506	XLOC_001506	GNL2	chr1:38022519-38061586	q1	q2	OK	31.9982	35.5905	0.1535	0.323908	0.5324	0.999969	no
XLOC_001507	XLOC_001507	RSPO1	chr1:38076950-38100595	q1	q2	NOTEST	0	0	0	0	1	1	no
XLOC_001508	XLOC_001508	C1orf109	chr1:38147241-38157915	q1	q2	OK	8.16268	11.7113	0.520785	1.09169	0.0577	0.999969	no
XLOC_001509	XLOC_001509	EPHA10	chr1:38180279-38230824	q1	q2	OK	1.28334	1.65646	0.3682	0.72382	0.25995	0.999969	no
XLOC_001510	XLOC_001510	YRDC	chr1:38259773-38275126	q1	q2	OK	17.2125	20.0091	0.217195	0.397338	0.5751	0.999969	no
XLOC_001511	XLOC_001511	MTF1	chr1:38275238-38325855	q1	q2	OK	5.62267	5.80472	0.0459726	0.109771	0.8455	0.999969	no
XLOC_001512	XLOC_001512	INPP5B	chr1:38326020-38412729	q1	q2	OK	4.63244	4.48064	-0.0480693	-0.0905394	0.87335	0.999969	no
XLOC_001513	XLOC_001513	SF3A3	chr1:38422651-38455761	q1	q2	OK	33.5847	34.6638	0.0456237	0.119506	0.83245	0.999969	no
XLOC_001514	XLOC_001514	FHL3	chr1:38462402-38471371	q1	q2	OK	1.92542	2.16223	0.167348	0.283326	0.65405	0.999969	no
XLOC_001515	XLOC_001515	POU3F1	chr1:38509522-38512450	q1	q2	NOTEST	0.0247568	0.0104018	-1.25098	0	1	1	no
XLOC_001516	XLOC_001516	LOC339442	chr1:38674705-38680439	q1	q2	NOTEST	0.00483005	0	-inf	0	1	1	no
XLOC_001517	XLOC_001517	RRAGC	chr1:39303868-39325495	q1	q2	OK	21.2929	19.7468	-0.10876	-0.234577	0.653	0.999969	no
XLOC_001518	XLOC_001518	GJA9,MYCBP	chr1:39328161-39347298	q1	q2	OK	20.4939	22.1175	0.109992	0.273574	0.6374	0.999969	no
XLOC_001519	XLOC_001519	RHBDL2	chr1:39351478-39407456	q1	q2	NOTEST	0.262815	0.213277	-0.301319	0	1	1	no
XLOC_001520	XLOC_001520	PPIEL	chr1:39957317-40025370	q1	q2	NOTEST	0.0679815	0.0670101	-0.0207647	0	1	1	no
XLOC_001521	XLOC_001521	PABPC4	chr1:40026482-40042521	q1	q2	OK	63.5539	60.7362	-0.0654241	-0.163692	0.79065	0.999969	no
XLOC_001522	XLOC_001522	SNORA55	chr1:40026482-40042521	q1	q2	NOTEST	0	0	0	0	1	1	no
XLOC_001523	XLOC_001523	HEYL	chr1:40089102-40105348	q1	q2	NOTEST	0.368204	0.332911	-0.145368	0	1	1	no
XLOC_001524	XLOC_001524	NT5C1A	chr1:40124792-40137710	q1	q2	NOTEST	0	0	0	0	1	1	no
XLOC_001525	XLOC_001525	HPCAL4	chr1:40144644-40157089	q1	q2	NOTEST	0.0378227	0.0353465	-0.0976874	0	1	1	no
XLOC_001526	XLOC_001526	BMP8B	chr1:40204516-40254533	q1	q2	OK	1.78571	1.85783	0.0571187	0.0655349	0.91635	0.999969	no
XLOC_001527	XLOC_001527	OXCT2	chr1:40204516-40254533	q1	q2	NOTEST	0.222056	0.249286	0.166878	0	1	1	no
XLOC_001528	XLOC_001528	TRIT1	chr1:40306705-40349177	q1	q2	OK	10.3833	9.98096	-0.0570198	-0.109381	0.8369	0.999969	no
XLOC_001529	XLOC_001529	MYCL1	chr1:40361095-40367687	q1	q2	OK	2.30922	1.87768	-0.298454	-0.568725	0.3662	0.999969	no
XLOC_001530	XLOC_001530	PPT1	chr1:40538381-40563142	q1	q2	OK	135.259	127.205	-0.0885701	-0.245752	0.65755	0.999969	no
XLOC_001531	XLOC_001531	COL9A2	chr1:40765832-40782939	q1	q2	OK	1.75031	1.71047	-0.0332237	-0.0557935	0.9288	0.999969	no
XLOC_001532	XLOC_001532	RIMS3	chr1:41086350-41135179	q1	q2	OK	0.898735	0.735429	-0.289309	-0.544703	0.36975	0.999969	no
XLOC_001533	XLOC_001533	LOC100130557	chr1:41154751-41237275	q1	q2	OK	0.462657	0.386384	-0.259907	-0.128939	0.83385	0.999969	no
XLOC_001534	XLOC_001534	CITED4	chr1:41326727-41328018	q1	q2	OK	3.60868	7.21215	0.998957	2.73045	0.0057	0.934963	no
XLOC_001535	XLOC_001535	SLFNL1	chr1:41480261-41707815	q1	q2	NOTEST	0.0422823	0.0709122	0.74598	0	1	1	no
XLOC_001536	XLOC_001536	SCMH1	chr1:41480261-41707815	q1	q2	OK	5.12741	4.90814	-0.0630545	-0.120902	0.83245	0.999969	no
XLOC_001537	XLOC_001537	EDN2	chr1:41944445-41951715	q1	q2	NOTEST	0.224732	0.247393	0.138601	0	1	1	no
XLOC_001538	XLOC_001538	HIVEP3	chr1:41972035-42501596	q1	q2	OK	3.48176	4.47193	0.361081	0.552855	0.31855	0.999969	no
XLOC_001539	XLOC_001539	GUCA2A	chr1:42628361-42630395	q1	q2	NOTEST	0.0253817	0.0941133	1.89061	0	1	1	no
XLOC_001540	XLOC_001540	FOXJ3	chr1:42642209-42801621	q1	q2	OK	9.28715	9.80516	0.0783056	0.179039	0.74575	0.999969	no
XLOC_001541	XLOC_001541	ZMYND12	chr1:42896000-42922061	q1	q2	OK	0.432641	0.349583	-0.307535	-0.361808	0.5084	0.999969	no
XLOC_001542	XLOC_001542	CLDN19	chr1:43198763-43205925	q1	q2	NOTEST	0	0.00375205	inf	0	1	1	no
XLOC_001543	XLOC_001543	LEPRE1	chr1:43212005-43232755	q1	q2	OK	3.01186	2.8532	-0.078073	-0.153487	0.7998	0.999969	no
XLOC_001544	XLOC_001544	CCDC23	chr1:43272722-43310698	q1	q2	OK	8.22848	7.72716	-0.0906873	-0.125287	0.8569	0.999969	no
XLOC_001545	XLOC_001545	SLC2A1	chr1:43374942-43449029	q1	q2	OK	24.4169	38.6307	0.661872	1.89946	0.00455	0.765952	no
XLOC_001546	XLOC_001546	EBNA1BP2	chr1:43629844-43720029	q1	q2	OK	66.9048	71.3735	0.0932784	0.263532	0.67875	0.999969	no
XLOC_001547	XLOC_001547	C1orf210	chr1:43747556-43751288	q1	q2	OK	5.00438	5.13085	0.0360069	0.0730486	0.90785	0.999969	no
XLOC_001548	XLOC_001548	ELOVL1,MED8	chr1:43829067-43855490	q1	q2	OK	77.2242	70.2793	-0.135953	-0.409725	0.53745	0.999969	no
XLOC_001549	XLOC_001549	HYI	chr1:43855555-43920690	q1	q2	OK	3.09224	3.46482	0.164131	0.150595	0.8202	0.999969	no
XLOC_001550	XLOC_001550	KDM4A-AS1	chr1:44115790-44173012	q1	q2	OK	0.640243	0.77768	0.280558	0.074912	0.9104	0.999969	no
XLOC_001551	XLOC_001551	-	chr1:44403128-44412079	q1	q2	OK	0.58537	0.788531	0.429819	0.372682	0.49135	0.999969	no
XLOC_001552	XLOC_001552	SLC6A9	chr1:44457279-44506370	q1	q2	OK	3.4618	4.02093	0.216006	0.415088	0.54345	0.999969	no
XLOC_001553	XLOC_001553	ERI3	chr1:44686725-44820970	q1	q2	OK	32.0572	29.9582	-0.0976952	-0.242102	0.69115	0.999969	no
XLOC_001554	XLOC_001554	TMEM53	chr1:45119500-45140099	q1	q2	OK	2.00758	2.12873	0.0845347	0.177575	0.8172	0.999969	no
XLOC_001555	XLOC_001555	BEST4	chr1:45249256-45253426	q1	q2	NOTEST	0.0628123	0.1437	1.19394	0	1	1	no
XLOC_001556	XLOC_001556	TCTEX1D4	chr1:45266035-45272957	q1	q2	NOTEST	0.259454	0.166465	-0.640255	0	1	1	no
XLOC_001557	XLOC_001557	PTCH2	chr1:45285515-45308616	q1	q2	NOTEST	0.00566124	0.0116004	1.03499	0	1	1	no
XLOC_001558	XLOC_001558	EIF2B3	chr1:45316193-45452394	q1	q2	OK	14.3019	14.3974	0.0095997	0.019715	0.9716	0.999969	no
XLOC_001559	XLOC_001559	HECTD3	chr1:45468219-45477027	q1	q2	OK	19.325	20.0463	0.0528719	0.139655	0.8181	0.999969	no
XLOC_001560	XLOC_001560	ZSWIM5	chr1:45481942-45672250	q1	q2	OK	3.20594	2.78056	-0.205372	-0.444754	0.4468	0.999969	no
XLOC_001561	XLOC_001561	MUTYH	chr1:45794913-45956840	q1	q2	OK	2.53281	2.49731	-0.0203636	-0.0153703	0.98345	0.999969	no
XLOC_001562	XLOC_001562	TESK2	chr1:45794913-45956840	q1	q2	OK	5.01035	4.13249	-0.2779	-0.316779	0.5888	0.999969	no
XLOC_001563	XLOC_001563	CCDC163P	chr1:45959597-45965751	q1	q2	OK	0.508421	0.578094	0.185281	0.247151	0.6565	0.999969	no
XLOC_001564	XLOC_001564	PRDX1	chr1:45965855-45988562	q1	q2	OK	1020.88	849.442	-0.265223	-0.755677	0.1827	0.999969	no
XLOC_001565	XLOC_001565	CCDC17	chr1:46085715-46090102	q1	q2	NOTEST	0.304998	0.261018	-0.224652	0	1	1	no
XLOC_001566	XLOC_001566	GPBP1L1	chr1:46092975-46152787	q1	q2	OK	38.2377	38.5039	0.0100066	0.026748	0.9632	0.999969	no
XLOC_001567	XLOC_001567	RPS15AP10	chr1:46092975-46152787	q1	q2	NOTEST	0.0548811	0.0938471	0.774002	0	1	1	no
XLOC_001568	XLOC_001568	IPP	chr1:46153846-46216485	q1	q2	OK	7.86588	6.75672	-0.219285	-0.300595	0.58125	0.999969	no
XLOC_001569	XLOC_001569	PIK3R3	chr1:46505811-46598708	q1	q2	OK	40.384	33.0469	-0.28927	-0.756072	0.1655	0.999969	no
XLOC_001570	XLOC_001570	POMGNT1	chr1:46654352-46686928	q1	q2	OK	16.8229	18.471	0.134835	0.338294	0.5783	0.999969	no
XLOC_001571	XLOC_001571	LRRC41	chr1:46713366-46769038	q1	q2	OK	24.9892	25.5481	0.0319104	0.0686121	0.91525	0.999969	no
XLOC_001572	XLOC_001572	KNCN	chr1:47004367-47069966	q1	q2	NOTEST	0	0	0	0	1	1	no
XLOC_001573	XLOC_001573	MKNK1	chr1:47004367-47069966	q1	q2	OK	10.4904	9.73151	-0.10833	-0.248484	0.68395	0.999969	no
XLOC_001574	XLOC_001574	MOB3C	chr1:47073386-47082563	q1	q2	OK	5.83886	4.7879	-0.286294	-0.578178	0.3176	0.999969	no
XLOC_001575	XLOC_001575	ATPAF1,EFCAB14	chr1:47098431-47184736	q1	q2	OK	75.3622	72.9575	-0.0467838	-0.114943	0.84405	0.999969	no
XLOC_001576	XLOC_001576	CYP4Z2P	chr1:47308766-47366147	q1	q2	NOTEST	0.0874679	0.0292225	-1.58167	0	1	1	no
XLOC_001577	XLOC_001577	CYP4A11	chr1:47394845-47407156	q1	q2	NOTEST	0	0	0	0	1	1	no
XLOC_001578	XLOC_001578	-	chr1:47643799-47644695	q1	q2	OK	0.626086	0.727708	0.216999	0.317455	0.77185	0.999969	no
XLOC_001579	XLOC_001579	PDZK1IP1	chr1:47649260-47655771	q1	q2	NOTEST	0.0141427	0	-inf	0	1	1	no
XLOC_001580	XLOC_001580	TAL1	chr1:47681962-47695443	q1	q2	NOTEST	0	0.0022159	inf	0	1	1	no
XLOC_001581	XLOC_001581	STIL	chr1:47715810-47779824	q1	q2	OK	15.8404	14.1512	-0.162682	-0.386555	0.4725	0.999969	no
XLOC_001582	XLOC_001582	-	chr1:47779882-47780660	q1	q2	OK	1.55729	2.54753	0.710063	0.888165	0.1846	0.999969	no
XLOC_001583	XLOC_001583	FOXD2-AS1	chr1:47846421-47906365	q1	q2	OK	0.94571	0.881335	-0.101708	-0.0818391	0.8919	0.999969	no
XLOC_001584	XLOC_001584	FOXD2-AS1	chr1:47846421-47906365	q1	q2	OK	0.499245	0.42308	-0.238818	-0.239742	0.7362	0.999969	no
XLOC_001585	XLOC_001585	TRABD2B	chr1:48226199-48462562	q1	q2	NOTEST	0.019635	0.0525868	1.42127	0	1	1	no
XLOC_001586	XLOC_001586	SKINTL	chr1:48567386-48648100	q1	q2	NOTEST	0	0	0	0	1	1	no
XLOC_001587	XLOC_001587	SPATA6	chr1:48761043-48937876	q1	q2	OK	0.539869	0.531849	-0.0215925	-0.0313361	0.9521	0.999969	no
XLOC_001588	XLOC_001588	AGBL4	chr1:48998526-50489626	q1	q2	NOTEST	0.0181746	0.01423	-0.352987	0	1	1	no
XLOC_001589	XLOC_001589	BEND5	chr1:48998526-50489626	q1	q2	NOTEST	0	0.00871658	inf	0	1	1	no
XLOC_001590	XLOC_001590	DMRTA2	chr1:50883222-50889119	q1	q2	NOTEST	0	0	0	0	1	1	no
XLOC_001591	XLOC_001591	FAF1	chr1:50906934-51425936	q1	q2	OK	34.4358	32.5668	-0.0805059	-0.191657	0.7236	0.999969	no
XLOC_001592	XLOC_001592	-	chr1:51740331-51743992	q1	q2	NOTEST	0.184672	0.258647	0.486018	0	1	1	no
XLOC_001593	XLOC_001593	TTC39A	chr1:51752929-51815010	q1	q2	OK	37.9505	39.4868	0.0572513	0.156269	0.7991	0.999969	no
XLOC_001594	XLOC_001594	EPS15	chr1:51819934-52035712	q1	q2	OK	33.5576	33.4034	-0.00664607	-0.0151759	0.97815	0.999969	no
XLOC_001595	XLOC_001595	-	chr1:51819934-52035712	q1	q2	OK	0.36892	0.469316	0.347252	0.056823	0.9131	0.999969	no
XLOC_001596	XLOC_001596	NRD1	chr1:52039668-52344609	q1	q2	OK	54.794	53.3652	-0.0381193	-0.0749725	0.8851	0.999969	no
XLOC_001597	XLOC_001597	RAB3B	chr1:52373627-52456436	q1	q2	OK	0.991871	1.11372	0.167163	0.311703	0.55825	0.999969	no
XLOC_001598	XLOC_001598	KTI12,TXNDC12	chr1:52485803-52556388	q1	q2	OK	30.9925	32.6298	0.0742719	0.111484	0.8567	0.999969	no
XLOC_001599	XLOC_001599	CC2D1B	chr1:52815333-52831877	q1	q2	OK	6.08129	5.8924	-0.0455237	-0.105382	0.8503	0.999969	no
XLOC_001600	XLOC_001600	ORC1	chr1:52838500-52870143	q1	q2	OK	13.9383	13.3363	-0.063702	-0.146789	0.78795	0.999969	no
XLOC_001601	XLOC_001601	ZCCHC11	chr1:52870218-53018762	q1	q2	OK	1.41055	1.48096	0.0702763	0.0491769	0.92515	0.999969	no
XLOC_001602	XLOC_001602	SELRC1	chr1:53150077-53164038	q1	q2	OK	21.4331	26.4065	0.301052	0.683488	0.20955	0.999969	no
XLOC_001603	XLOC_001603	ECHDC2	chr1:53361581-53387446	q1	q2	OK	18.9589	19.1854	0.0171359	0.0367884	0.9485	0.999969	no
XLOC_001604	XLOC_001604	SLC1A7	chr1:53552854-53608289	q1	q2	NOTEST	0.008026	0.00388478	-1.04685	0	1	1	no
XLOC_001605	XLOC_001605	C1orf123	chr1:53662100-53686289	q1	q2	OK	32.5911	31.2396	-0.0611032	-0.0802439	0.88125	0.999969	no
XLOC_001606	XLOC_001606	MAGOH	chr1:53692563-53793821	q1	q2	OK	51.293	46.8371	-0.131112	-0.194737	0.77665	0.999969	no
XLOC_001607	XLOC_001607	LRP8	chr1:53692563-53793821	q1	q2	OK	22.4932	24.1253	0.101058	0.186687	0.7321	0.999969	no
XLOC_001608	XLOC_001608	SLC25A3P1	chr1:53904042-53905693	q1	q2	NOTEST	0	0	0	0	1	1	no
XLOC_001609	XLOC_001609	GLIS1	chr1:53971905-54199877	q1	q2	NOTEST	0.00385578	0.00436902	0.180286	0	1	1	no
XLOC_001610	XLOC_001610	TMEM48	chr1:54231133-54304225	q1	q2	OK	21.4468	21.4688	0.00147772	0.00348059	0.99425	0.999969	no
XLOC_001611	XLOC_001611	YIPF1	chr1:54317391-54355487	q1	q2	OK	16.6617	14.8387	-0.167163	-0.357224	0.52575	0.999969	no
XLOC_001612	XLOC_001612	HSPB11	chr1:54387233-54411976	q1	q2	OK	33.3268	33.0744	-0.0109671	-0.0205034	0.9678	0.999969	no
XLOC_001613	XLOC_001613	LDLRAD1	chr1:54472970-54483859	q1	q2	NOTEST	0.287026	0.170771	-0.749117	0	1	1	no
XLOC_001614	XLOC_001614	TMEM59	chr1:54496261-54571706	q1	q2	OK	107.708	99.5505	-0.113628	-0.314259	0.62495	0.999969	no
XLOC_001615	XLOC_001615	CDCP2	chr1:54604667-54618679	q1	q2	NOTEST	0	0	0	0	1	1	no
XLOC_001616	XLOC_001616	CYB5RL	chr1:54635048-54665746	q1	q2	OK	2.0541	2.08842	0.0239047	0.0444404	0.9394	0.999969	no
XLOC_001617	XLOC_001617	SSBP3	chr1:54684116-54872092	q1	q2	OK	10.9875	10.3272	-0.089403	-0.186538	0.75965	0.999969	no
XLOC_001618	XLOC_001618	FAM151A	chr1:55008083-55100623	q1	q2	OK	0.66633	0.760836	0.191349	0.144478	0.813	0.999969	no
XLOC_001619	XLOC_001619	PARS2	chr1:55221073-55230226	q1	q2	OK	5.56297	6.13445	0.141078	0.29375	0.6268	0.999969	no
XLOC_001620	XLOC_001620	TTC22	chr1:55245452-55266941	q1	q2	NOTEST	0.106899	0.109205	0.0307913	0	1	1	no
XLOC_001621	XLOC_001621	DHCR24	chr1:55315299-55352921	q1	q2	OK	161.589	143.851	-0.167758	-0.512038	0.39025	0.999969	no
XLOC_001622	XLOC_001622	USP24	chr1:55532031-55681039	q1	q2	OK	12.15	11.7383	-0.0497278	-0.124399	0.81855	0.999969	no
XLOC_001623	XLOC_001623	PPAP2B	chr1:56960418-57045257	q1	q2	OK	8.92182	7.28382	-0.292644	-0.617947	0.2719	0.999969	no
XLOC_001624	XLOC_001624	C1orf168	chr1:57184476-57285369	q1	q2	NOTEST	0	0.0106694	inf	0	1	1	no
XLOC_001625	XLOC_001625	C8B	chr1:57394882-57431688	q1	q2	NOTEST	0	0	0	0	1	1	no
XLOC_001626	XLOC_001626	DAB1	chr1:57463578-58716211	q1	q2	NOTEST	0	0	0	0	1	1	no
XLOC_001627	XLOC_001627	OMA1	chr1:58946390-59012446	q1	q2	OK	13.3721	14.1679	0.0833992	0.167861	0.75225	0.999969	no
XLOC_001628	XLOC_001628	TACSTD2	chr1:59041094-59043166	q1	q2	OK	156.456	133.692	-0.226836	-0.868221	0.2703	0.999969	no
XLOC_001629	XLOC_001629	MYSM1	chr1:59120410-59165747	q1	q2	OK	5.2483	5.59082	0.0912105	0.194537	0.70975	0.999969	no
XLOC_001630	XLOC_001630	JUN	chr1:59246462-59249785	q1	q2	OK	12.2646	13.6243	0.15168	0.427408	0.5449	0.999969	no
XLOC_001631	XLOC_001631	HSD52	chr1:59597607-59612479	q1	q2	NOTEST	0.0113963	0	-inf	0	1	1	no
XLOC_001632	XLOC_001632	MIR4711	chr1:59762494-60228402	q1	q2	NOTEST	0	0	0	0	1	1	no
XLOC_001633	XLOC_001633	CYP2J2	chr1:60358962-60392472	q1	q2	OK	2.9242	2.84059	-0.0418525	-0.0712016	0.8993	0.999969	no
XLOC_001634	XLOC_001634	C1orf87	chr1:60456065-60539442	q1	q2	NOTEST	0	0	0	0	1	1	no
XLOC_001635	XLOC_001635	TM2D1	chr1:62139532-62191095	q1	q2	OK	18.5906	19.0261	0.0334119	0.0418312	0.9403	0.999969	no
XLOC_001636	XLOC_001636	KANK4	chr1:62701836-62785083	q1	q2	NOTEST	0.00384227	0.0039201	0.0289325	0	1	1	no
XLOC_001637	XLOC_001637	DOCK7	chr1:62920396-63154039	q1	q2	OK	11.6887	11.8022	0.0139422	0.0325992	0.9486	0.999969	no
XLOC_001638	XLOC_001638	LINC00466	chr1:63624753-63782901	q1	q2	NOTEST	0.00629152	0.00641784	0.0286797	0	1	1	no
XLOC_001639	XLOC_001639	ITGB3BP	chr1:63906440-63988944	q1	q2	OK	11.487	12.0708	0.0715167	0.126078	0.7987	0.999969	no
XLOC_001640	XLOC_001640	JAK1	chr1:65210777-65432187	q1	q2	OK	57.1692	63.112	0.142676	0.363877	0.49835	0.999969	no
XLOC_001641	XLOC_001641	MIR3671	chr1:65523437-65523525	q1	q2	NOTEST	0	0	0	0	1	1	no
XLOC_001642	XLOC_001642	MIR101-1	chr1:65524116-65524191	q1	q2	NOTEST	0	0	0	0	1	1	no
XLOC_001643	XLOC_001643	INSL5	chr1:67263423-67266942	q1	q2	NOTEST	0	0	0	0	1	1	no
XLOC_001644	XLOC_001644	WDR78	chr1:67278571-67390570	q1	q2	OK	0.510484	0.566843	0.151083	0.178948	0.70955	0.999969	no
XLOC_001645	XLOC_001645	SLC35D1	chr1:67464924-67520080	q1	q2	OK	10.439	9.97655	-0.0653756	-0.15994	0.78085	0.999969	no
XLOC_001646	XLOC_001646	C1orf141	chr1:67557858-67600654	q1	q2	NOTEST	0	0	0	0	1	1	no
XLOC_001647	XLOC_001647	SERBP1	chr1:67873492-67896193	q1	q2	OK	130.365	140.905	0.11217	0.192578	0.7189	0.999969	no
XLOC_001648	XLOC_001648	GNG12	chr1:68167148-68698284	q1	q2	OK	22.0756	22.6317	0.0358922	0.0895433	0.8755	0.999969	no
XLOC_001649	XLOC_001649	DIRAS3	chr1:68167148-68698284	q1	q2	NOTEST	0.00679659	0	-inf	0	1	1	no
XLOC_001650	XLOC_001650	WLS	chr1:68167148-68698284	q1	q2	OK	3.21069	2.50931	-0.355594	-0.21847	0.7139	0.999969	no
XLOC_001651	XLOC_001651	MIR1262	chr1:68167148-68698284	q1	q2	NOTEST	0	0	0	0	1	1	no
XLOC_001652	XLOC_001652	RPE65	chr1:68894506-68915642	q1	q2	NOTEST	0	0	0	0	1	1	no
XLOC_001653	XLOC_001653	DEPDC1	chr1:68939834-69004071	q1	q2	OK	13.267	12.5571	-0.0793407	-0.136618	0.81075	0.999969	no
XLOC_001654	XLOC_001654	LRRC40	chr1:70610484-70671361	q1	q2	OK	8.32786	8.26856	-0.0103095	-0.0184507	0.97315	0.999969	no
XLOC_001655	XLOC_001655	ANKRD13C	chr1:70724684-70833705	q1	q2	OK	6.05541	6.29777	0.0566147	0.119167	0.82475	0.999969	no
XLOC_001656	XLOC_001656	PTGER3	chr1:71318035-71546972	q1	q2	NOTEST	0.0919283	0.124242	0.434572	0	1	1	no
XLOC_001657	XLOC_001657	ZRANB2	chr1:71318035-71546972	q1	q2	OK	20.1368	20.2419	0.00751076	0.0164327	0.9739	0.999969	no
XLOC_001658	XLOC_001658	MIR186	chr1:71318035-71546972	q1	q2	NOTEST	0	0	0	0	1	1	no
XLOC_001659	XLOC_001659	NEGR1	chr1:71868624-72748277	q1	q2	NOTEST	0.00703848	0.0112165	0.672292	0	1	1	no
XLOC_001660	XLOC_001660	NEGR1-IT1	chr1:71868624-72748277	q1	q2	NOTEST	0	0	0	0	1	1	no
XLOC_001661	XLOC_001661	LRRIQ3	chr1:74491701-74663871	q1	q2	NOTEST	0.0426981	0.0620267	0.538717	0	1	1	no
XLOC_001662	XLOC_001662	C1orf173	chr1:75033794-75139422	q1	q2	NOTEST	0.00173705	0.000950286	-0.870208	0	1	1	no
XLOC_001663	XLOC_001663	CRYZ	chr1:75171171-75232360	q1	q2	OK	13.2046	12.0075	-0.137102	-0.231695	0.69375	0.999969	no
XLOC_001664	XLOC_001664	SLC44A5	chr1:75667815-76076799	q1	q2	NOTEST	0.0736277	0.0654645	-0.169536	0	1	1	no
XLOC_001665	XLOC_001665	ASB17	chr1:76384557-76398116	q1	q2	NOTEST	0	0	0	0	1	1	no
XLOC_001666	XLOC_001666	PIGK	chr1:77554666-77685132	q1	q2	OK	9.63322	10.5001	0.124311	0.18395	0.7189	0.999969	no
XLOC_001667	XLOC_001667	ZZZ3	chr1:78030189-78149068	q1	q2	OK	17.7877	18.4708	0.0543627	0.122975	0.80505	0.999969	no
XLOC_001668	XLOC_001668	USP33	chr1:78161673-78225564	q1	q2	OK	15.9984	15.5645	-0.0396768	-0.0861088	0.86645	0.999969	no
XLOC_001669	XLOC_001669	FUBP1	chr1:78413590-78483656	q1	q2	OK	60.1716	61.476	0.0309393	0.0832323	0.8816	0.999969	no
XLOC_001670	XLOC_001670	ELTD1	chr1:79355448-79472495	q1	q2	NOTEST	0	0	0	0	1	1	no
XLOC_001671	XLOC_001671	MIR548AP	chr1:84259597-84464833	q1	q2	NOTEST	0	0	0	0	1	1	no
XLOC_001672	XLOC_001672	TTLL7	chr1:84259597-84464833	q1	q2	OK	3.29065	3.26022	-0.0134035	-0.0217995	0.9626	0.999969	no
XLOC_001673	XLOC_001673	UOX	chr1:84830640-84863576	q1	q2	NOTEST	0.0386098	0.00754507	-2.35536	0	1	1	no
XLOC_001674	XLOC_001674	GNG5	chr1:84944919-84972262	q1	q2	OK	198.969	187.9	-0.0825746	-0.15043	0.80605	0.999969	no
XLOC_001675	XLOC_001675	CTBS	chr1:85018803-85040163	q1	q2	OK	4.21336	4.57412	0.118524	0.139711	0.78355	0.999969	no
XLOC_001676	XLOC_001676	C1orf180	chr1:85093912-85100703	q1	q2	NOTEST	0.011172	0	-inf	0	1	1	no
XLOC_001677	XLOC_001677	SSX2IP	chr1:85109389-85156240	q1	q2	OK	7.41383	7.99393	0.108686	0.235262	0.6423	0.999969	no
XLOC_001678	XLOC_001678	LPAR3	chr1:85279085-85358896	q1	q2	NOTEST	0.0195697	0.0609318	1.63858	0	1	1	no
XLOC_001679	XLOC_001679	MCOLN2	chr1:85391265-85462796	q1	q2	OK	1.17979	1.24426	0.076753	0.12122	0.8223	0.999969	no
XLOC_001680	XLOC_001680	MCOLN3	chr1:85483630-85514223	q1	q2	OK	5.19966	4.82712	-0.107257	-0.194694	0.71175	0.999969	no
XLOC_001681	XLOC_001681	SYDE2	chr1:85618172-85666728	q1	q2	OK	15.367	12.33	-0.317665	-0.614261	0.2692	0.999969	no
XLOC_001682	XLOC_001682	C1orf52	chr1:85715636-85725355	q1	q2	OK	7.99365	8.84862	0.146598	0.179487	0.7317	0.999969	no
XLOC_001683	XLOC_001683	BCL10	chr1:85731459-85743771	q1	q2	OK	11.0316	13.1982	0.258705	0.606385	0.30885	0.999969	no
XLOC_001684	XLOC_001684	DDAH1	chr1:85784167-86044046	q1	q2	OK	15.9955	17.1178	0.0978318	0.236705	0.6695	0.999969	no
XLOC_001685	XLOC_001685	ZNHIT6	chr1:86114352-86174116	q1	q2	OK	3.3309	4.65821	0.483864	0.941573	0.05855	0.999969	no
XLOC_001686	XLOC_001686	COL24A1	chr1:86194915-86622121	q1	q2	NOTEST	0.0669817	0.0400408	-0.742297	0	1	1	no
XLOC_001687	XLOC_001687	ODF2L	chr1:86812506-86862025	q1	q2	OK	1.49126	1.46807	-0.0226114	-0.0352329	0.9389	0.999969	no
XLOC_001688	XLOC_001688	SEP15	chr1:87328127-87380107	q1	q2	OK	51.5277	53.2191	0.0465967	0.111087	0.8378	0.999969	no
XLOC_001689	XLOC_001689	LOC100505768	chr1:87819209-87837338	q1	q2	NOTEST	0	0	0	0	1	1	no
XLOC_001690	XLOC_001690	GTF2B	chr1:89318320-89357758	q1	q2	OK	13.975	14.2759	0.0307361	0.0604342	0.90695	0.999969	no
XLOC_001691	XLOC_001691	CCBL2,RBMXL1	chr1:89401455-89458643	q1	q2	OK	11.5297	10.5547	-0.127479	-0.249223	0.6404	0.999969	no
XLOC_001692	XLOC_001692	GBP3	chr1:89472359-89488549	q1	q2	NOTEST	0.0630791	0.08336	0.402194	0	1	1	no
XLOC_001693	XLOC_001693	GBP1	chr1:89517986-89531043	q1	q2	NOTEST	0.0369142	0.0264427	-0.481304	0	1	1	no
XLOC_001694	XLOC_001694	GBP2	chr1:89572416-89592505	q1	q2	OK	1.94254	1.55134	-0.324427	-0.473026	0.3434	0.999969	no
XLOC_001695	XLOC_001695	GBP7	chr1:89597433-89641723	q1	q2	NOTEST	0	0	0	0	1	1	no
XLOC_001696	XLOC_001696	GBP4	chr1:89646830-89664633	q1	q2	NOTEST	0.0106558	0.00674465	-0.659829	0	1	1	no
XLOC_001697	XLOC_001697	GBP5	chr1:89724633-89738544	q1	q2	NOTEST	0.00636964	0.00473633	-0.42744	0	1	1	no
XLOC_001698	XLOC_001698	FLJ27354	chr1:90090407-90098453	q1	q2	NOTEST	0	0	0	0	1	1	no
XLOC_001699	XLOC_001699	GEMIN8P4	chr1:90458823-90460525	q1	q2	NOTEST	0.317155	0.277122	-0.194668	0	1	1	no
XLOC_001700	XLOC_001700	BARHL2	chr1:91177578-91182794	q1	q2	NOTEST	0	0	0	0	1	1	no
XLOC_001701	XLOC_001701	ZNF644	chr1:91380856-91487910	q1	q2	OK	9.72671	10.0688	0.0498694	0.105128	0.8343	0.999969	no
XLOC_001702	XLOC_001702	HFM1	chr1:91726322-91870426	q1	q2	NOTEST	0.00772611	0	-inf	0	1	1	no
XLOC_001703	XLOC_001703	TGFBR3	chr1:92145899-92371559	q1	q2	OK	0.486452	0.373196	-0.382362	-0.572185	0.2883	0.999969	no
XLOC_001704	XLOC_001704	GLMN	chr1:92711954-92867507	q1	q2	OK	5.32904	5.56498	0.0625027	0.0828531	0.8803	0.999969	no
XLOC_001705	XLOC_001705	EVI5,GFI1	chr1:92940284-93257961	q1	q2	OK	4.29293	4.74529	0.144531	0.205199	0.6753	0.999969	no
XLOC_001706	XLOC_001706	FAM69A	chr1:93297593-93427079	q1	q2	OK	3.86628	4.1584	0.105082	0.0323687	0.95265	0.999969	no
XLOC_001707	XLOC_001707	TMED5	chr1:93615298-93811368	q1	q2	OK	7.22895	7.26071	0.00632529	0.0122379	0.9813	0.999969	no
XLOC_001708	XLOC_001708	LOC100131564	chr1:93615298-93811368	q1	q2	OK	0.792505	0.716259	-0.145939	-0.0514619	0.91715	0.999969	no
XLOC_001709	XLOC_001709	BCAR3	chr1:94027342-94312706	q1	q2	OK	7.79155	7.4573	-0.0632567	-0.136521	0.82245	0.999969	no
XLOC_001710	XLOC_001710	DNTTIP2	chr1:94335013-94344762	q1	q2	OK	24.1538	26.8611	0.153268	0.323974	0.4907	0.999969	no
XLOC_001711	XLOC_001711	GCLM	chr1:94348876-94375104	q1	q2	OK	35.1734	32.4259	-0.11734	-0.131536	0.7709	0.999969	no
XLOC_001712	XLOC_001712	ABCA4	chr1:94458393-94586705	q1	q2	NOTEST	0.0569864	0.0699283	0.295259	0	1	1	no
XLOC_001713	XLOC_001713	ARHGAP29	chr1:94634462-94713164	q1	q2	OK	4.9338	3.96759	-0.314437	-0.435606	0.399	0.999969	no
XLOC_001714	XLOC_001714	F3	chr1:94994731-95007413	q1	q2	OK	1.72859	1.33567	-0.372036	-0.577571	0.29565	0.999969	no
XLOC_001715	XLOC_001715	CNN3	chr1:95362506-95392735	q1	q2	NOTEST	0.0251114	0.0498077	0.988026	0	1	1	no
XLOC_001716	XLOC_001716	ALG14	chr1:95448278-95538507	q1	q2	OK	13.1636	12.6044	-0.0626226	-0.121413	0.8311	0.999969	no
XLOC_001717	XLOC_001717	DPYD	chr1:97543299-98386615	q1	q2	OK	17.8628	17.3348	-0.0432896	-0.08736	0.8739	0.999969	no
XLOC_001718	XLOC_001718	MIR137,MIR137HG	chr1:98453555-98515249	q1	q2	NOTEST	0	0	0	0	1	1	no
XLOC_001719	XLOC_001719	MIR2682	chr1:98453555-98515249	q1	q2	NOTEST	0	0	0	0	1	1	no
XLOC_001720	XLOC_001720	LPPR5	chr1:99355800-99614408	q1	q2	OK	0.383382	0.378593	-0.0181342	-0.025694	0.96335	0.999969	no
XLOC_001721	XLOC_001721	MIR548D1	chr1:100111430-100232191	q1	q2	NOTEST	0	0	0	0	1	1	no
XLOC_001722	XLOC_001722	FRRS1	chr1:100111430-100232191	q1	q2	OK	1.44335	1.30033	-0.150542	-0.214123	0.6843	0.999969	no
XLOC_001723	XLOC_001723	SASS6	chr1:100549101-100598511	q1	q2	OK	6.1165	6.4262	0.0712606	0.115566	0.82325	0.999969	no
XLOC_001724	XLOC_001724	LRRC39	chr1:100598604-100643829	q1	q2	OK	0.308328	0.359895	0.22311	0.0847558	0.85715	0.999969	no
XLOC_001725	XLOC_001725	DBT	chr1:100652477-100715424	q1	q2	OK	9.4598	8.85121	-0.0959345	-0.117737	0.82035	0.999969	no
XLOC_001726	XLOC_001726	LOC100128787	chr1:101092605-101112560	q1	q2	NOTEST	0	0	0	0	1	1	no
XLOC_001727	XLOC_001727	EXTL2	chr1:101337927-101361524	q1	q2	OK	0.916771	0.987937	0.107857	0.163205	0.752	0.999969	no
XLOC_001728	XLOC_001728	DPH5	chr1:101361631-101491362	q1	q2	OK	9.07677	9.70741	0.0969086	0.115003	0.8208	0.999969	no
XLOC_001729	XLOC_001729	RNU6-6	chr1:101806424-101806451	q1	q2	NOTEST	0	0	0	0	1	1	no
XLOC_001730	XLOC_001730	OLFM3	chr1:102268126-102462790	q1	q2	NOTEST	0.00345085	0	-inf	0	1	1	no
XLOC_001731	XLOC_001731	COL11A1	chr1:103342022-103574052	q1	q2	NOTEST	0.00146238	0.00148897	0.0259964	0	1	1	no
XLOC_001732	XLOC_001732	AMY1A	chr1:104230039-104239073	q1	q2	NOTEST	0	0	0	0	1	1	no
XLOC_001733	XLOC_001733	VAV3	chr1:108113781-108537229	q1	q2	OK	7.52492	6.29027	-0.258554	-0.505968	0.34855	0.999969	no
XLOC_001734	XLOC_001734	SLC25A24	chr1:108677343-109013352	q1	q2	OK	82.5244	121.969	0.563627	1.53778	0.0061	0.948749	no
XLOC_001735	XLOC_001735	NBPF4	chr1:108677343-109013352	q1	q2	OK	6.70626	7.6649	0.192759	0.0938805	0.88555	0.999969	no
XLOC_001736	XLOC_001736	HENMT1	chr1:109190909-109204148	q1	q2	OK	39.9854	39.4122	-0.0208326	-0.0496576	0.9286	0.999969	no
XLOC_001737	XLOC_001737	AKNAD1	chr1:109358519-109401146	q1	q2	NOTEST	0.0783962	0.0379791	-1.04558	0	1	1	no
XLOC_001738	XLOC_001738	CLCC1	chr1:109419602-109506111	q1	q2	OK	15.4996	15.1313	0.0215898	-0.0667815	0.9407	0.999969	no
XLOC_001739	XLOC_001739	TAF13,WDR47	chr1:109512837-109625833	q1	q2	OK	104.229	101.729	-0.0350154	-0.0444617	0.92295	0.999969	no
XLOC_001740	XLOC_001740	C1orf194	chr1:109648572-109656479	q1	q2	NOTEST	0	0.0516376	inf	0	1	1	no
XLOC_001741	XLOC_001741	PSRC1	chr1:109822175-109825801	q1	q2	OK	19.7483	16.7914	-0.234005	-0.518373	0.3611	0.999969	no
XLOC_001742	XLOC_001742	MYBPHL	chr1:109834986-109849663	q1	q2	NOTEST	0	0	0	0	1	1	no
XLOC_001743	XLOC_001743	SORT1	chr1:109852187-109940563	q1	q2	OK	42.1181	40.3763	-0.0609314	-0.168663	0.76495	0.999969	no
XLOC_001744	XLOC_001744	PSMA5	chr1:109941652-109969108	q1	q2	OK	247.902	232.475	-0.0926917	-0.192278	0.71905	0.999969	no
XLOC_001745	XLOC_001745	AMIGO1	chr1:110046739-110052336	q1	q2	OK	4.37041	4.51996	0.0485402	0.100319	0.8594	0.999969	no
XLOC_001746	XLOC_001746	-	chr1:110088983-110138454	q1	q2	NOTEST	0.031265	0.0262699	-0.25114	0	1	1	no
XLOC_001747	XLOC_001747	GNAT2	chr1:110145630-110162127	q1	q2	OK	0.349929	0.512244	0.549768	0.493733	0.3774	0.999969	no
XLOC_001748	XLOC_001748	GSTM3	chr1:110268257-110324599	q1	q2	OK	90.8963	80.7408	-0.170923	-0.434444	0.4626	0.999969	no
XLOC_001749	XLOC_001749	EPS8L3	chr1:110268257-110324599	q1	q2	NOTEST	0.020462	0.0036501	-2.48694	0	1	1	no
XLOC_001750	XLOC_001750	STRIP1	chr1:110527386-110613322	q1	q2	NOTEST	0.180272	0.248952	0.465689	0	1	1	no
XLOC_001751	XLOC_001751	ALX3	chr1:110527386-110613322	q1	q2	OK	2.16971	2.10344	-0.0447538	-0.0267522	0.9624	0.999969	no
XLOC_001752	XLOC_001752	LOC440600	chr1:110828998-110933704	q1	q2	OK	0.489146	0.419425	-0.221853	-0.050543	0.93675	0.999969	no
XLOC_001753	XLOC_001753	SLC16A4	chr1:110828998-110933704	q1	q2	OK	0.322666	0.272191	-0.245423	-0.0728683	0.8989	0.999969	no
XLOC_001754	XLOC_001754	LAMTOR5	chr1:110943876-110950546	q1	q2	OK	123.153	105.462	-0.223731	-0.518894	0.3765	0.999969	no
XLOC_001755	XLOC_001755	KCNA10	chr1:111059838-111061797	q1	q2	NOTEST	0.00554758	0.00486141	-0.190483	0	1	1	no
XLOC_001756	XLOC_001756	KCNA2	chr1:111136201-111174096	q1	q2	NOTEST	0	0	0	0	1	1	no
XLOC_001757	XLOC_001757	KCNA3	chr1:111214309-111217655	q1	q2	NOTEST	0.00321162	0	-inf	0	1	1	no
XLOC_001758	XLOC_001758	LRIF1	chr1:111489811-111506730	q1	q2	OK	12.5265	11.4933	-0.124185	-0.236669	0.6314	0.999969	no
XLOC_001759	XLOC_001759	DRAM2	chr1:111659798-111727724	q1	q2	OK	12.3967	11.9984	-0.0471245	-0.0829669	0.88555	0.999969	no
XLOC_001760	XLOC_001760	DENND2D	chr1:111728590-111747160	q1	q2	OK	13.511	12.7399	-0.0847755	-0.19084	0.72875	0.999969	no
XLOC_001761	XLOC_001761	PGCP1	chr1:111927140-111932473	q1	q2	NOTEST	0	0	0	0	1	1	no
XLOC_001762	XLOC_001762	OVGP1	chr1:111956936-111970399	q1	q2	OK	1.09603	0.969224	-0.177382	-0.26328	0.6339	0.999969	no
XLOC_001763	XLOC_001763	WDR77	chr1:111981272-112004525	q1	q2	OK	30.5421	33.172	0.119165	0.162694	0.79715	0.999969	no
XLOC_001764	XLOC_001764	ADORA3	chr1:112025969-112106597	q1	q2	NOTEST	0.00956283	0.0247177	1.37003	0	1	1	no
XLOC_001765	XLOC_001765	LOC100129269	chr1:112141628-112150940	q1	q2	NOTEST	0.0421948	0.0177392	-1.25012	0	1	1	no
XLOC_001766	XLOC_001766	FAM212B	chr1:112264685-112310199	q1	q2	OK	1.16148	1.38264	0.251461	0.237805	0.6907	0.999969	no
XLOC_001767	XLOC_001767	KCND3	chr1:112318453-112531777	q1	q2	OK	0.831138	0.78553	-0.0814224	-0.134557	0.83735	0.999969	no
XLOC_001768	XLOC_001768	LOC643355	chr1:112532786-112574398	q1	q2	NOTEST	0.252725	0.218513	-0.209851	0	1	1	no
XLOC_001769	XLOC_001769	LOC643355	chr1:112532786-112574398	q1	q2	OK	0.474552	0.504316	0.0877619	0.0695606	0.90565	0.999969	no
XLOC_001770	XLOC_001770	MIR4256	chr1:112938799-113007539	q1	q2	NOTEST	0	0	0	0	1	1	no
XLOC_001771	XLOC_001771	ST7L	chr1:113066140-113162040	q1	q2	OK	2.05022	1.98706	-0.0451445	-0.0712322	0.89545	0.999969	no
XLOC_001772	XLOC_001772	RHOC	chr1:113243748-113250025	q1	q2	OK	167.364	168.827	0.012557	0.0338617	0.95765	0.999969	no
XLOC_001773	XLOC_001773	PPM1J	chr1:113252615-113257950	q1	q2	OK	0.686733	0.926748	0.432426	0.651229	0.29525	0.999969	no
XLOC_001774	XLOC_001774	SLC16A1	chr1:113454469-113498975	q1	q2	OK	9.90568	12.6913	0.357511	0.81271	0.145	0.999969	no
XLOC_001775	XLOC_001775	LOC643441	chr1:113739403-113748875	q1	q2	NOTEST	0	0	0	0	1	1	no
XLOC_001776	XLOC_001776	PHTF1	chr1:113933474-114302059	q1	q2	OK	24.8631	24.3469	-0.0302644	-0.0588481	0.91285	0.999969	no
XLOC_001777	XLOC_001777	RSBN1	chr1:114304453-114456708	q1	q2	OK	10.9727	10.8293	-0.0189725	-0.0224723	0.9683	0.999969	no
XLOC_001778	XLOC_001778	PTPN22	chr1:114304453-114456708	q1	q2	NOTEST	0.184003	0.144301	-0.350644	0	1	1	no
XLOC_001779	XLOC_001779	BCL2L15	chr1:114304453-114456708	q1	q2	NOTEST	0.258079	0.322537	0.32165	0	1	1	no
XLOC_001780	XLOC_001780	AP4B1	chr1:114304453-114456708	q1	q2	OK	29.3951	32.3835	0.139684	0.211238	0.72795	0.999969	no
XLOC_001781	XLOC_001781	SYT6	chr1:114631913-114696472	q1	q2	NOTEST	0.00419735	0.00459406	0.130291	0	1	1	no
XLOC_001782	XLOC_001782	TRIM33	chr1:114935398-115053781	q1	q2	OK	59.6909	62.6478	0.0697523	0.183356	0.7204	0.999969	no
XLOC_001783	XLOC_001783	BCAS2	chr1:115110180-115124265	q1	q2	OK	272.697	283.799	0.0575715	0.166986	0.77125	0.999969	no
XLOC_001784	XLOC_001784	DENND2C	chr1:115124491-115212732	q1	q2	OK	4.33609	4.39517	0.019523	0.037081	0.9426	0.999969	no
XLOC_001785	XLOC_001785	AMPD1	chr1:115215719-115238602	q1	q2	OK	0.331527	0.341638	0.0433451	0.0516448	0.9204	0.999969	no
XLOC_001786	XLOC_001786	CSDE1,NRAS	chr1:115247084-115300671	q1	q2	OK	980.295	938.75	-0.0624753	-0.142413	0.78465	0.999969	no
XLOC_001787	XLOC_001787	SIKE1	chr1:115312104-115323308	q1	q2	OK	24.8135	26.1258	0.0743485	0.178954	0.72055	0.999969	no
XLOC_001788	XLOC_001788	TSPAN2	chr1:115590632-115632121	q1	q2	NOTEST	0.0999183	0.0633095	-0.658326	0	1	1	no
XLOC_001789	XLOC_001789	NGF	chr1:115828536-115880857	q1	q2	NOTEST	0	0	0	0	1	1	no
XLOC_001790	XLOC_001790	CASQ2	chr1:116242625-116311426	q1	q2	NOTEST	0.165561	0.10118	-0.710442	0	1	1	no
XLOC_001791	XLOC_001791	NHLH2	chr1:116378998-116383747	q1	q2	NOTEST	0.0495477	0.0684848	0.466966	0	1	1	no
XLOC_001792	XLOC_001792	ATP1A1OS	chr1:116915105-116961244	q1	q2	OK	9.1425	7.61269	-0.264183	-0.0699185	0.9254	0.999969	no
XLOC_001793	XLOC_001793	CD58	chr1:117057155-117113715	q1	q2	OK	8.21861	9.19171	0.161439	0.256811	0.6136	0.999969	no
XLOC_001794	XLOC_001794	IGSF3	chr1:117117030-117210314	q1	q2	OK	31.366	32.2602	0.0405561	0.119104	0.84255	0.999969	no
XLOC_001795	XLOC_001795	CD101	chr1:117544371-117645491	q1	q2	NOTEST	0.160979	0.169708	0.0761861	0	1	1	no
XLOC_001796	XLOC_001796	CD101,TTF2	chr1:117544371-117645491	q1	q2	OK	0.909032	1.05774	0.218584	0.0603324	0.92615	0.999969	no
XLOC_001797	XLOC_001797	TRIM45	chr1:117646571-117664411	q1	q2	OK	5.73646	5.00274	-0.197443	-0.407624	0.48255	0.999969	no
XLOC_001798	XLOC_001798	VTCN1	chr1:117686182-117755745	q1	q2	OK	0.656108	0.463172	-0.502386	-0.586435	0.24045	0.999969	no
XLOC_001799	XLOC_001799	GDAP2	chr1:118406106-118472302	q1	q2	OK	11.2711	10.9204	-0.0455956	-0.0835052	0.87505	0.999969	no
XLOC_001800	XLOC_001800	SPAG17	chr1:118472371-118727848	q1	q2	NOTEST	0.0525743	0.0418831	-0.32799	0	1	1	no
XLOC_001801	XLOC_001801	TBX15	chr1:119425665-119532179	q1	q2	NOTEST	0.0181476	0.0193945	0.0958739	0	1	1	no
XLOC_001802	XLOC_001802	WARS2	chr1:119573838-119683295	q1	q2	OK	8.64179	8.38674	-0.0432198	-0.0900934	0.8727	0.999969	no
XLOC_001803	XLOC_001803	LINC00622	chr1:120140324-120141914	q1	q2	NOTEST	0.0168074	0.00788425	-1.09205	0	1	1	no
XLOC_001804	XLOC_001804	ZNF697	chr1:120161999-120190740	q1	q2	OK	1.68284	1.66739	-0.0133061	-0.0257199	0.967	0.999969	no
XLOC_001805	XLOC_001805	HMGCS2	chr1:120290618-120311555	q1	q2	NOTEST	0.284597	0.207922	-0.452877	0	1	1	no
XLOC_001806	XLOC_001806	REG4	chr1:120323970-120354203	q1	q2	OK	2.95974	2.94951	-0.00499691	-0.00753708	0.98995	0.999969	no
XLOC_001807	XLOC_001807	NBPF7	chr1:120377387-120387779	q1	q2	OK	1.65048	1.84366	0.159689	0.266347	0.6413	0.999969	no
XLOC_001808	XLOC_001808	ADAM30	chr1:120436155-120439147	q1	q2	NOTEST	0	0	0	0	1	1	no
XLOC_001809	XLOC_001809	NOTCH2	chr1:120454175-120612317	q1	q2	OK	25.9505	27.0858	0.0617732	0.174239	0.75615	0.999969	no
XLOC_001810	XLOC_001810	FCGR1B	chr1:120926127-120935944	q1	q2	NOTEST	0.369347	0.236961	-0.640324	0	1	1	no
XLOC_001811	XLOC_001811	ANKRD20A12P	chr1:142697270-142713605	q1	q2	OK	0.292687	0.331552	0.179877	0.172915	0.69905	0.999969	no
XLOC_001812	XLOC_001812	-	chr1:142801356-142890966	q1	q2	OK	0.788309	0.75819	-0.0562015	-0.0533744	0.91035	0.999969	no
XLOC_001813	XLOC_001813	LOC100286793	chr1:143718512-143744587	q1	q2	NOTEST	0.10752	0.114804	0.0945674	0	1	1	no
XLOC_001814	XLOC_001814	PPIAL4G	chr1:143767143-143767881	q1	q2	NOTEST	0.0763782	0.0869231	0.186578	0	1	1	no
XLOC_001815	XLOC_001815	FAM72D	chr1:143896451-143913143	q1	q2	OK	6.20428	6.76196	0.124179	0.26463	0.6588	0.999969	no
XLOC_001816	XLOC_001816	LINC00623,LOC728875	chr1:144300511-144341755	q1	q2	OK	0.653697	0.364652	-0.842102	-1.05111	0.06785	0.999969	no
XLOC_001817	XLOC_001817	PPIAL4B	chr1:144363461-144364246	q1	q2	NOTEST	0	0	0	0	1	1	no
XLOC_001818	XLOC_001818	LOC728875	chr1:144480745-144521969	q1	q2	NOTEST	0	0	0	0	1	1	no
XLOC_001819	XLOC_001819	PFN1P2	chr1:144610051-144612861	q1	q2	OK	4.15276	4.7239	0.185908	0.338723	0.5522	0.999969	no
XLOC_001820	XLOC_001820	LOC653513	chr1:144614958-144828810	q1	q2	OK	0.290431	0.392632	0.434984	0.124118	0.8005	0.999969	no
XLOC_001821	XLOC_001821	PDE4DIP	chr1:144851423-145076186	q1	q2	OK	50.8803	44.6972	-0.186925	-0.491563	0.3873	0.999969	no
XLOC_001822	XLOC_001822	SEC22B	chr1:145087968-145117659	q1	q2	OK	0.688852	0.532072	-0.372573	-0.0777347	0.91115	0.999969	no
XLOC_001823	XLOC_001823	-	chr1:145200355-145208834	q1	q2	NOTEST	0.18923	0.116093	-0.704858	0	1	1	no
XLOC_001824	XLOC_001824	-	chr1:145372946-145382570	q1	q2	OK	1.88987	1.72	-0.135884	-0.219194	0.6878	0.999969	no
XLOC_001825	XLOC_001825	POLR3GL	chr1:145456234-145470407	q1	q2	OK	9.91447	8.85614	-0.162857	-0.273829	0.58075	0.999969	no
XLOC_001826	XLOC_001826	GNRHR2	chr1:145507556-145523732	q1	q2	OK	15.5426	17.7721	0.193391	0.258065	0.64445	0.999969	no
XLOC_001827	XLOC_001827	ITGA10	chr1:145524950-145544077	q1	q2	NOTEST	0.0116384	0.0264313	1.18336	0	1	1	no
XLOC_001828	XLOC_001828	NUDT17	chr1:145575265-145589435	q1	q2	OK	2.52132	1.83724	-0.456645	-0.148879	0.8246	0.999969	no
XLOC_001829	XLOC_001829	POLR3C	chr1:145590495-145688776	q1	q2	OK	41.3222	42.9115	0.0544477	0.109135	0.84615	0.999969	no
XLOC_001830	XLOC_001830	CD160	chr1:145695586-145715565	q1	q2	NOTEST	0.112559	0.241552	1.10165	0	1	1	no
XLOC_001831	XLOC_001831	GPR89A	chr1:145764594-145827103	q1	q2	OK	8.83409	9.30378	0.0747347	0.151904	0.7846	0.999969	no
XLOC_001832	XLOC_001832	PDZK1P1	chr1:145924387-145942619	q1	q2	NOTEST	0	0	0	0	1	1	no
XLOC_001833	XLOC_001833	NBPF11,NBPF24	chr1:146032541-146082765	q1	q2	OK	0.832571	0.904777	0.119989	0.191589	0.715	0.999969	no
XLOC_001834	XLOC_001834	-	chr1:146242688-146250923	q1	q2	OK	5.32911	6.49645	0.285758	0.275528	0.6169	0.999969	no
XLOC_001835	XLOC_001835	LOC728989	chr1:146490894-146514599	q1	q2	NOTEST	0.126116	0.16156	0.357315	0	1	1	no
XLOC_001836	XLOC_001836	-	chr1:146570409-146586098	q1	q2	NOTEST	0.141653	0.138481	-0.0326731	0	1	1	no
XLOC_001837	XLOC_001837	PRKAB2	chr1:146626566-146644195	q1	q2	OK	15.2934	15.2228	-0.0066715	-0.0159749	0.9766	0.999969	no
XLOC_001838	XLOC_001838	FMO5	chr1:146644323-146697230	q1	q2	OK	1.25794	1.16649	-0.108891	-0.07589	0.8893	0.999969	no
XLOC_001839	XLOC_001839	LINC00624	chr1:146853913-146989699	q1	q2	NOTEST	0.0201413	0.0182491	-0.142331	0	1	1	no
XLOC_001840	XLOC_001840	ACP6	chr1:147119134-147144947	q1	q2	OK	40.0902	36.498	-0.135431	-0.311561	0.5895	0.999969	no
XLOC_001841	XLOC_001841	GJA5	chr1:147228331-147245484	q1	q2	NOTEST	0.00340955	0.00271955	-0.326214	0	1	1	no
XLOC_001842	XLOC_001842	PDZK1P1	chr1:147466093-147484331	q1	q2	NOTEST	0	0	0	0	1	1	no
XLOC_001843	XLOC_001843	NBPF11,NBPF24	chr1:147574322-147624601	q1	q2	NOTEST	0.111838	0.123021	0.137495	0	1	1	no
XLOC_001844	XLOC_001844	-	chr1:147759643-147806452	q1	q2	OK	0.920795	0.696304	-0.403163	-0.597104	0.2758	0.999969	no
XLOC_001845	XLOC_001845	MIR5087	chr1:147806602-147806678	q1	q2	NOTEST	0	0	0	0	1	1	no
XLOC_001846	XLOC_001846	FLJ39739	chr1:147906021-147931980	q1	q2	NOTEST	0	0	0	0	1	1	no
XLOC_001847	XLOC_001847	PPIAL4B	chr1:147954634-147955419	q1	q2	NOTEST	0	0	0	0	1	1	no
XLOC_001848	XLOC_001848	NBPF14	chr1:148003641-148025848	q1	q2	OK	22.4896	24.45	0.120576	0.30045	0.5775	0.999969	no
XLOC_001849	XLOC_001849	-	chr1:148176695-148179818	q1	q2	NOTEST	0.219726	0.112459	-0.966303	0	1	1	no
XLOC_001850	XLOC_001850	PPIAL4D	chr1:148201751-148202536	q1	q2	NOTEST	0	0	0	0	1	1	no
XLOC_001851	XLOC_001851	-	chr1:148346310-148347386	q1	q2	OK	0.501181	0.628467	0.326506	0.462269	0.48945	0.999969	no
XLOC_001852	XLOC_001852	HIST2H2BF	chr1:149754244-149783928	q1	q2	OK	3.46109	3.26803	-0.0828034	-0.067912	0.9127	0.999969	no
XLOC_001853	XLOC_001853	HIST2H3D	chr1:149784779-149785236	q1	q2	NOTEST	0.176891	0.198323	0.16499	0	1	1	no
XLOC_001854	XLOC_001854	HIST2H3A	chr1:149812258-149812765	q1	q2	NOTEST	0	0	0	0	1	1	no
XLOC_001855	XLOC_001855	HIST2H2AA3	chr1:149813784-149814318	q1	q2	NOTEST	0	0.0277741	inf	0	1	1	no
XLOC_001856	XLOC_001856	HIST2H2BC	chr1:149814944-149823161	q1	q2	OK	9.51182	11.1828	0.233491	0.237928	0.67565	0.999969	no
XLOC_001857	XLOC_001857	HIST2H4A	chr1:149832329-149832725	q1	q2	NOTEST	0	0.0451584	inf	0	1	1	no
XLOC_001858	XLOC_001858	HIST2H2BE	chr1:149856009-149858232	q1	q2	OK	46.3273	43.042	-0.106115	-0.33838	0.6581	0.999969	no
XLOC_001859	XLOC_001859	HIST2H2AB	chr1:149859018-149859466	q1	q2	OK	2.06766	1.77707	-0.218499	-0.53551	0.6637	0.999969	no
XLOC_001860	XLOC_001860	SV2A	chr1:149874798-149889434	q1	q2	NOTEST	0.0957771	0.0715277	-0.421179	0	1	1	no
XLOC_001861	XLOC_001861	SF3B4	chr1:149895208-149900144	q1	q2	OK	160.697	148.63	-0.112618	-0.333574	0.5976	0.999969	no
XLOC_001862	XLOC_001862	MTMR11	chr1:149900451-149909311	q1	q2	OK	7.92536	6.38824	-0.311059	-0.67928	0.2548	0.999969	no
XLOC_001863	XLOC_001863	OTUD7B	chr1:149912231-149982693	q1	q2	OK	16.402	15.0307	-0.125964	-0.324881	0.5567	0.999969	no
XLOC_001864	XLOC_001864	-	chr1:150036544-150038351	q1	q2	NOTEST	0.287507	0.245304	-0.229023	0	1	1	no
XLOC_001865	XLOC_001865	ANP32E	chr1:150190716-150208889	q1	q2	OK	41.386	38.33	-0.11067	-0.238324	0.6401	0.999969	no
XLOC_001866	XLOC_001866	APH1A	chr1:150230217-150241609	q1	q2	OK	203.11	180.325	-0.171659	-0.563282	0.3905	0.999969	no
XLOC_001867	XLOC_001867	MCL1	chr1:150547026-150552214	q1	q2	OK	222.086	205.322	-0.113229	-0.317831	0.56425	0.999969	no
XLOC_001868	XLOC_001868	ENSA	chr1:150594598-150602098	q1	q2	OK	350.423	310.127	-0.176239	-0.476256	0.3981	0.999969	no
XLOC_001869	XLOC_001869	GOLPH3L	chr1:150618700-150669672	q1	q2	OK	21.0378	19.331	-0.122069	-0.299818	0.5965	0.999969	no
XLOC_001870	XLOC_001870	HORMAD1	chr1:150670534-150693364	q1	q2	NOTEST	0	0	0	0	1	1	no
XLOC_001871	XLOC_001871	CTSS	chr1:150702671-150738433	q1	q2	NOTEST	0.020877	0.017355	-0.266562	0	1	1	no
XLOC_001872	XLOC_001872	ARNT,CTSK	chr1:150768683-150849244	q1	q2	OK	22.6828	21.2066	-0.0970861	-0.241482	0.66055	0.999969	no
XLOC_001873	XLOC_001873	CERS2	chr1:150937648-150947521	q1	q2	OK	488.692	430.973	-0.114467	-0.613134	0.5512	0.999969	no
XLOC_001874	XLOC_001874	FAM63A	chr1:150969235-150980854	q1	q2	OK	11.7019	15.0034	0.358549	0.805989	0.1964	0.999969	no
XLOC_001875	XLOC_001875	CDC42SE1	chr1:151020258-151032125	q1	q2	OK	100.822	93.2625	-0.112441	-0.315824	0.581	0.999969	no
XLOC_001876	XLOC_001876	SEMA6C	chr1:151104135-151119140	q1	q2	OK	1.02803	0.920758	-0.158993	-0.2785	0.6736	0.999969	no
XLOC_001877	XLOC_001877	LYSMD1	chr1:151129104-151162689	q1	q2	OK	24.9374	24.5987	-0.0197247	-0.0291663	0.9624	0.999969	no
XLOC_001878	XLOC_001878	TMOD4,VPS72	chr1:151129104-151162689	q1	q2	OK	64.2266	64.3765	0.00336232	0.00574094	0.9921	0.999969	no
XLOC_001879	XLOC_001879	PI4KB	chr1:151254142-151300226	q1	q2	OK	56.4566	54.6904	-0.0458538	-0.110444	0.8498	0.999969	no
XLOC_001880	XLOC_001880	RFX5	chr1:151313083-151319769	q1	q2	OK	20.2321	19.9786	-0.0181857	-0.0455919	0.93515	0.999969	no
XLOC_001881	XLOC_001881	SELENBP1	chr1:151336777-151345210	q1	q2	OK	38.1836	36.2415	-0.0753113	-0.192445	0.7409	0.999969	no
XLOC_001882	XLOC_001882	POGZ	chr1:151375187-151431941	q1	q2	OK	27.8997	25.6817	-0.119509	-0.325665	0.5613	0.999969	no
XLOC_001883	XLOC_001883	CELF3	chr1:151672533-151689290	q1	q2	NOTEST	0.0725997	0.0555648	-0.385794	0	1	1	no
XLOC_001884	XLOC_001884	MRPL9	chr1:151732122-151743806	q1	q2	OK	169.991	164.625	-0.0462749	-0.145167	0.83	0.999969	no
XLOC_001885	XLOC_001885	TDRKH	chr1:151744040-151763010	q1	q2	OK	19.2894	18.0317	-0.0972703	-0.225514	0.6778	0.999969	no
XLOC_001886	XLOC_001886	LINGO4	chr1:151772764-151777882	q1	q2	NOTEST	0	0.0125154	inf	0	1	1	no
XLOC_001887	XLOC_001887	RORC	chr1:151778546-151826537	q1	q2	OK	0.493839	0.484153	-0.0285792	-0.0191729	0.9774	0.999969	no
XLOC_001888	XLOC_001888	C2CD4D	chr1:151778546-151826537	q1	q2	NOTEST	0.279666	0.123037	-1.18461	0	1	1	no
XLOC_001889	XLOC_001889	THEM5	chr1:151778546-151826537	q1	q2	OK	1.05683	0.950396	-0.153143	-0.134489	0.81895	0.999969	no
XLOC_001890	XLOC_001890	THEM4	chr1:151843342-151882361	q1	q2	OK	6.02573	6.08193	0.0133938	0.0299219	0.95645	0.999969	no
XLOC_001891	XLOC_001891	S100A10	chr1:151955384-151966714	q1	q2	OK	1267.08	1127.85	-0.167941	-0.450828	0.42385	0.999969	no
XLOC_001892	XLOC_001892	S100A11	chr1:152004981-152009511	q1	q2	OK	1661.15	1617.17	-0.0387097	-0.163669	0.84025	0.999969	no
XLOC_001893	XLOC_001893	TCHHL1	chr1:152056619-152061540	q1	q2	NOTEST	0.0854425	0.0488947	-0.805274	0	1	1	no
XLOC_001894	XLOC_001894	TCHH	chr1:152078663-152087930	q1	q2	OK	0.656524	0.663498	0.0152442	0.0275594	0.96445	0.999969	no
XLOC_001895	XLOC_001895	RPTN	chr1:152126070-152131704	q1	q2	NOTEST	0	0	0	0	1	1	no
XLOC_001896	XLOC_001896	HRNR	chr1:152184551-152196672	q1	q2	NOTEST	0	0.000974551	inf	0	1	1	no
XLOC_001897	XLOC_001897	FLG	chr1:152274650-152297679	q1	q2	NOTEST	0.00159786	0	-inf	0	1	1	no
XLOC_001898	XLOC_001898	FLG2	chr1:152321212-152332482	q1	q2	NOTEST	0.00110659	0	-inf	0	1	1	no
XLOC_001899	XLOC_001899	CRNN	chr1:152381718-152386750	q1	q2	NOTEST	0	0	0	0	1	1	no
XLOC_001900	XLOC_001900	LCE3E	chr1:152538174-152539229	q1	q2	NOTEST	0	0	0	0	1	1	no
XLOC_001901	XLOC_001901	LCE3D	chr1:152551859-152552980	q1	q2	NOTEST	0	0	0	0	1	1	no
XLOC_001902	XLOC_001902	LCE3A	chr1:152595309-152595579	q1	q2	NOTEST	0	0	0	0	1	1	no
XLOC_001903	XLOC_001903	LCE1C	chr1:152777310-152779107	q1	q2	NOTEST	0	0	0	0	1	1	no
XLOC_001904	XLOC_001904	SPRR2D	chr1:153012200-153013594	q1	q2	NOTEST	0.0527281	0	-inf	0	1	1	no
XLOC_001905	XLOC_001905	SPRR2A	chr1:153028595-153029988	q1	q2	NOTEST	0	0	0	0	1	1	no
XLOC_001906	XLOC_001906	SPRR2B	chr1:153042717-153044084	q1	q2	NOTEST	0	0	0	0	1	1	no
XLOC_001907	XLOC_001907	SPRR2E	chr1:153065610-153067001	q1	q2	NOTEST	0	0	0	0	1	1	no
XLOC_001908	XLOC_001908	SPRR2F	chr1:153084612-153085989	q1	q2	NOTEST	0.02112	0	-inf	0	1	1	no
XLOC_001909	XLOC_001909	SPRR2C	chr1:153112593-153113969	q1	q2	NOTEST	0	0	0	0	1	1	no
XLOC_001910	XLOC_001910	SPRR2G	chr1:153122057-153123427	q1	q2	NOTEST	0	0	0	0	1	1	no
XLOC_001911	XLOC_001911	PGLYRP3	chr1:153270337-153283194	q1	q2	NOTEST	0	0	0	0	1	1	no
XLOC_001912	XLOC_001912	PGLYRP4	chr1:153302596-153321022	q1	q2	NOTEST	0.0170129	0.00626318	-1.44166	0	1	1	no
XLOC_001913	XLOC_001913	S100A12	chr1:153346183-153348075	q1	q2	NOTEST	0.157542	0.0889946	-0.823944	0	1	1	no
XLOC_001914	XLOC_001914	S100A8	chr1:153362507-153363664	q1	q2	NOTEST	0.236438	0.271405	0.198984	0	1	1	no
XLOC_001915	XLOC_001915	S100A7L2	chr1:153409470-153412503	q1	q2	NOTEST	0	0	0	0	1	1	no
XLOC_001916	XLOC_001916	S100A7	chr1:153430219-153433137	q1	q2	NOTEST	0.117108	0	-inf	0	1	1	no
XLOC_001917	XLOC_001917	S100A6	chr1:153507075-153508717	q1	q2	OK	99.0468	83.2669	-0.250367	-0.515636	0.43155	0.999969	no
XLOC_001918	XLOC_001918	S100A5	chr1:153509622-153514241	q1	q2	NOTEST	0	0.0193654	inf	0	1	1	no
XLOC_001919	XLOC_001919	S100A4	chr1:153516094-153518282	q1	q2	OK	2.55251	2.03188	-0.329104	-0.401903	0.4604	0.999969	no
XLOC_001920	XLOC_001920	S100A3	chr1:153519808-153521734	q1	q2	NOTEST	0.0175608	0	-inf	0	1	1	no
XLOC_001921	XLOC_001921	S100A2	chr1:153533584-153538306	q1	q2	NOTEST	0.449473	0.393453	-0.192041	0	1	1	no
XLOC_001922	XLOC_001922	S100A16	chr1:153579366-153585514	q1	q2	OK	155.835	152.181	-0.0342354	-0.10242	0.87115	0.999969	no
XLOC_001923	XLOC_001923	S100A14	chr1:153586731-153589844	q1	q2	OK	289.835	264.528	-0.131811	-0.363109	0.51175	0.999969	no
XLOC_001924	XLOC_001924	S100A13	chr1:153591275-153618782	q1	q2	OK	239.561	216.177	-0.148183	-0.433873	0.60465	0.999969	no
XLOC_001925	XLOC_001925	ILF2	chr1:153631129-153643504	q1	q2	OK	230.988	237.59	0.0406545	0.111583	0.8378	0.999969	no
XLOC_001926	XLOC_001926	GATAD2B	chr1:153777202-153901157	q1	q2	OK	10.0892	9.45816	-0.0931825	-0.244877	0.68165	0.999969	no
XLOC_001927	XLOC_001927	DENND4B	chr1:153901976-153919154	q1	q2	OK	12.5014	12.2312	-0.0315306	-0.084591	0.8962	0.999969	no
XLOC_001928	XLOC_001928	CRTC2	chr1:153920147-153931333	q1	q2	OK	19.8726	21.6978	0.126768	0.315938	0.6036	0.999969	no
XLOC_001929	XLOC_001929	SLC39A1	chr1:153931574-153950451	q1	q2	OK	132.516	118.497	-0.161321	-0.462414	0.4927	0.999969	no
XLOC_001930	XLOC_001930	JTB	chr1:153931574-153950451	q1	q2	OK	42.2503	40.1192	-0.0746662	-0.0937496	0.88705	0.999969	no
XLOC_001931	XLOC_001931	RAB13	chr1:153954092-153958853	q1	q2	OK	78.3981	75.7434	-0.0496987	-0.119532	0.8187	0.999969	no
XLOC_001932	XLOC_001932	NUP210L	chr1:153965160-154127592	q1	q2	OK	14.7643	13.5518	-0.12363	-0.248585	0.6507	0.999969	no
XLOC_001933	XLOC_001933	TPM3	chr1:154127779-154164609	q1	q2	OK	135.457	136.705	0.0132294	0.0373815	0.94925	0.999969	no
XLOC_001934	XLOC_001934	MIR190B	chr1:154166140-154166219	q1	q2	NOTEST	0	0	0	0	1	1	no
XLOC_001935	XLOC_001935	C1orf189	chr1:154171561-154178841	q1	q2	NOTEST	0.0506694	0.0340203	-0.574718	0	1	1	no
XLOC_001936	XLOC_001936	C1orf43	chr1:154179182-154243565	q1	q2	OK	182.426	180.475	-0.0155168	-0.0379976	0.95465	0.999969	no
XLOC_001937	XLOC_001937	SHE	chr1:154451953-154474526	q1	q2	NOTEST	0.0126748	0.00334082	-1.92369	0	1	1	no
XLOC_001938	XLOC_001938	UBE2Q1	chr1:154521050-154531120	q1	q2	OK	45.307	45.3671	0.00191315	0.00514558	0.9935	0.999969	no
XLOC_001939	XLOC_001939	ADAR	chr1:154554487-154600476	q1	q2	OK	99.5392	94.6708	-0.0723455	-0.210911	0.7092	0.999969	no
XLOC_001940	XLOC_001940	KCNN3	chr1:154669941-154842754	q1	q2	NOTEST	0	0.000777216	inf	0	1	1	no
XLOC_001941	XLOC_001941	PBXIP1,PMVK	chr1:154897187-154928619	q1	q2	OK	34.7554	30.7346	-0.177376	-0.428762	0.52095	0.999969	no
XLOC_001942	XLOC_001942	PYGO2	chr1:154929501-154934468	q1	q2	OK	24.2999	22.4556	-0.113873	-0.309709	0.6243	0.999969	no
XLOC_001943	XLOC_001943	SHC1	chr1:154934773-154955369	q1	q2	OK	41.7393	41.2645	-0.0165057	-0.0367759	0.95505	0.999969	no
XLOC_001944	XLOC_001944	DCST2	chr1:154991002-155042070	q1	q2	OK	0.542989	0.644768	0.247858	0.0810379	0.9013	0.999969	no
XLOC_001945	XLOC_001945	LOC100505666	chr1:154991002-155042070	q1	q2	OK	1.52665	1.03937	-0.55466	-0.141285	0.801	0.999969	no
XLOC_001946	XLOC_001946	DPM3	chr1:155112366-155113008	q1	q2	OK	14.9517	16.5458	0.146157	0.242748	0.6893	0.999969	no
XLOC_001947	XLOC_001947	KRTCAP2	chr1:155141883-155145804	q1	q2	OK	163.71	165.949	0.0195961	0.0436371	0.9462	0.999969	no
XLOC_001948	XLOC_001948	MUC1	chr1:155158299-155162706	q1	q2	OK	11.579	9.2984	-0.316456	-0.714882	0.28835	0.999969	no
XLOC_001949	XLOC_001949	THBS3	chr1:155165344-155177772	q1	q2	OK	4.96124	4.79283	-0.049821	-0.101942	0.85755	0.999969	no
XLOC_001950	XLOC_001950	GBAP1	chr1:155178489-155197325	q1	q2	OK	3.13702	3.01937	-0.055147	-0.0504717	0.9329	0.999969	no
XLOC_001951	XLOC_001951	GBA	chr1:155204238-155214653	q1	q2	OK	34.223	31.9601	-0.098695	-0.260343	0.65545	0.999969	no
XLOC_001952	XLOC_001952	FAM189B	chr1:155216995-155225274	q1	q2	OK	6.29454	5.50639	-0.192995	-0.461042	0.50185	0.999969	no
XLOC_001953	XLOC_001953	SCAMP3	chr1:155225769-155232176	q1	q2	OK	45.6264	50.6561	0.150869	0.41546	0.52905	0.999969	no
XLOC_001954	XLOC_001954	CLK2	chr1:155232658-155243281	q1	q2	OK	20.2748	20.1715	-0.00736751	-0.0175014	0.97665	0.999969	no
XLOC_001955	XLOC_001955	PKLR	chr1:155247217-155271225	q1	q2	NOTEST	0.383228	0.264538	-0.534728	0	1	1	no
XLOC_001956	XLOC_001956	RUSC1-AS1	chr1:155278538-155300909	q1	q2	OK	21.3435	19.3273	-0.143157	-0.117279	0.87115	0.999969	no
XLOC_001957	XLOC_001957	ASH1L	chr1:155305051-155533735	q1	q2	OK	17.6454	17.4289	-0.017805	-0.0449651	0.9331	0.999969	no
XLOC_001958	XLOC_001958	YY1AP1	chr1:155556453-155708800	q1	q2	OK	45.378	43.8095	-0.0507484	-0.0837617	0.8809	0.999969	no
XLOC_001959	XLOC_001959	GON4L	chr1:155715558-155826972	q1	q2	OK	12.9461	12.2662	-0.0778276	-0.177407	0.72805	0.999969	no
XLOC_001960	XLOC_001960	RIT1	chr1:155867598-155881193	q1	q2	OK	22.6935	19.3941	-0.226656	-0.492382	0.33425	0.999969	no
XLOC_001961	XLOC_001961	KIAA0907	chr1:155882794-155904203	q1	q2	OK	15.6201	13.8518	-0.173327	-0.382714	0.4868	0.999969	no
XLOC_001962	XLOC_001962	SNORA42	chr1:155882794-155904203	q1	q2	NOTEST	0	0	0	0	1	1	no
XLOC_001963	XLOC_001963	SCARNA4	chr1:155882794-155904203	q1	q2	NOTEST	0	0	0	0	1	1	no
XLOC_001964	XLOC_001964	ARHGEF2	chr1:155916557-155953400	q1	q2	OK	3.52942	3.49212	-0.0153278	-0.0316263	0.95565	0.999969	no
XLOC_001965	XLOC_001965	SSR2	chr1:155978838-155990758	q1	q2	OK	256.174	245.233	-0.0629698	-0.223677	0.7595	0.999969	no
XLOC_001966	XLOC_001966	UBQLN4	chr1:156005090-156023516	q1	q2	OK	35.0109	33.9137	-0.0459368	-0.12547	0.83	0.999969	no
XLOC_001967	XLOC_001967	MEX3A	chr1:156040594-156052085	q1	q2	OK	1.21725	1.38748	0.188841	0.363804	0.5405	0.999969	no
XLOC_001968	XLOC_001968	PAQR6	chr1:156182778-156217908	q1	q2	OK	4.48367	3.91453	-0.195842	-0.174547	0.77955	0.999969	no
XLOC_001969	XLOC_001969	SMG5	chr1:156219014-156252620	q1	q2	OK	42.9354	43.6044	0.0223046	0.0659005	0.91465	0.999969	no
XLOC_001970	XLOC_001970	C1orf85	chr1:156262477-156265480	q1	q2	OK	24.8129	25.6631	0.0486044	0.122724	0.84855	0.999969	no
XLOC_001971	XLOC_001971	VHLL	chr1:156268414-156269428	q1	q2	NOTEST	0.0647161	0	-inf	0	1	1	no
XLOC_001972	XLOC_001972	CCT3	chr1:156278751-156333913	q1	q2	OK	350.323	336.733	-0.0570834	-0.174581	0.7749	0.999969	no
XLOC_001973	XLOC_001973	C1orf61	chr1:156374054-156399184	q1	q2	NOTEST	0.0280958	0.0262023	-0.100657	0	1	1	no
XLOC_001974	XLOC_001974	MIR9-1	chr1:156374054-156399184	q1	q2	NOTEST	0	0	0	0	1	1	no
XLOC_001975	XLOC_001975	MEF2D	chr1:156399281-156470634	q1	q2	OK	5.48349	6.11601	0.157495	0.32753	0.5983	0.999969	no
XLOC_001976	XLOC_001976	IQGAP3	chr1:156495194-156542396	q1	q2	OK	14.1005	13.015	-0.115564	-0.275484	0.6351	0.999969	no
XLOC_001977	XLOC_001977	GPATCH4	chr1:156549518-156571279	q1	q2	OK	38.9259	46.5714	0.258716	0.454873	0.3771	0.999969	no
XLOC_001978	XLOC_001978	NES	chr1:156638555-156647189	q1	q2	OK	1.9392	1.52709	-0.344674	-0.666303	0.2478	0.999969	no
XLOC_001979	XLOC_001979	CRABP2	chr1:156669399-156675608	q1	q2	OK	285.301	275.522	-0.0503169	-0.143854	0.80375	0.999969	no
XLOC_001980	XLOC_001980	ISG20L2	chr1:156691680-156706752	q1	q2	OK	47.2978	53.4952	0.177638	0.479524	0.445	0.999969	no
XLOC_001981	XLOC_001981	MRPL24	chr1:156707093-156710923	q1	q2	OK	87.5069	81.9264	-0.0950687	-0.237089	0.67605	0.999969	no
XLOC_001982	XLOC_001982	HDGF	chr1:156711843-156736686	q1	q2	OK	289.506	263.703	-0.134675	-0.402612	0.48995	0.999969	no
XLOC_001983	XLOC_001983	SH2D2A	chr1:156776034-156851642	q1	q2	NOTEST	0.0146804	0	-inf	0	1	1	no
XLOC_001984	XLOC_001984	INSRR	chr1:156776034-156851642	q1	q2	NOTEST	0	0	0	0	1	1	no
XLOC_001985	XLOC_001985	ARHGEF11	chr1:156904544-157015405	q1	q2	OK	13.8321	13.4027	-0.0454944	-0.0794396	0.8712	0.999969	no
XLOC_001986	XLOC_001986	MIR765	chr1:156904544-157015405	q1	q2	NOTEST	0	0	0	0	1	1	no
XLOC_001987	XLOC_001987	ETV3L	chr1:157061834-157069600	q1	q2	NOTEST	0	0	0	0	1	1	no
XLOC_001988	XLOC_001988	ETV3	chr1:157091008-157108383	q1	q2	OK	9.95534	8.66466	-0.200328	-0.328381	0.55025	0.999969	no
XLOC_001989	XLOC_001989	FCRL5	chr1:157483166-157522310	q1	q2	NOTEST	0	0	0	0	1	1	no
XLOC_001990	XLOC_001990	FCRL4	chr1:157543538-157567870	q1	q2	NOTEST	0	0	0	0	1	1	no
XLOC_001991	XLOC_001991	FCRL3	chr1:157647977-157670647	q1	q2	NOTEST	0	0	0	0	1	1	no
XLOC_001992	XLOC_001992	FCRL2	chr1:157715522-157746922	q1	q2	NOTEST	0	0	0	0	1	1	no
XLOC_001993	XLOC_001993	FCRL1	chr1:157764193-157789940	q1	q2	NOTEST	0	0	0	0	1	1	no
XLOC_001994	XLOC_001994	CD5L	chr1:157800703-157811634	q1	q2	NOTEST	0	0	0	0	1	1	no
XLOC_001995	XLOC_001995	LOC646268	chr1:158101833-158110430	q1	q2	NOTEST	0	0	0	0	1	1	no
XLOC_001996	XLOC_001996	CD1B	chr1:158297739-158301321	q1	q2	NOTEST	0.00810379	0.00850145	0.069113	0	1	1	no
XLOC_001997	XLOC_001997	OR10T2	chr1:158368311-158369256	q1	q2	NOTEST	0.11125	0.06876	-0.694163	0	1	1	no
XLOC_001998	XLOC_001998	OR10K2	chr1:158389036-158396203	q1	q2	NOTEST	0.283089	0.255212	-0.149563	0	1	1	no
XLOC_001999	XLOC_001999	OR6Y1	chr1:158516917-158517895	q1	q2	NOTEST	0	0	0	0	1	1	no
[truncated: 25,503 more rows]
