# Supplementary material for: A-Lister: a tool for analysis of differentially expressed omics entities across multiple pairwise comparisons
Source: BMC Bioinformatics. 2019 Nov 19;20:595. doi: 10.1186/s12859-019-3121-x (PMC6862834; doi:10.1186/s12859-019-3121-x)
Supplement: Supplementary file 9 — Additional file 9. A-Lister source code. [file 12859_2019_3121_MOESM9_ESM.zip › A-Lister-master/Sample_Input/DE_Sample/GSE76453_cuffdiff_veh.diff]

test_id	gene_id	gene	locus	sample_1	sample_2	status	value_1	value_2	log2(fold_change)	test_stat	p_value	q_value	significant
XLOC_000001	XLOC_000001	DDX11L1	chr1:11873-29370	q1	q2	NOTEST	0	0	0	0	1	1	no
XLOC_000002	XLOC_000002	OR4F5	chr1:69090-70008	q1	q2	NOTEST	0	0	0	0	1	1	no
XLOC_000003	XLOC_000003	LOC100132062,LOC100133331	chr1:228760-522720	q1	q2	NOTEST	0	0	0	0	1	1	no
XLOC_000004	XLOC_000004	OR4F3	chr1:228760-522720	q1	q2	NOTEST	0	0	0	0	1	1	no
XLOC_000005	XLOC_000005	LOC643837	chr1:761585-794826	q1	q2	OK	2.24129	1.95416	-0.19778	-0.326329	0.5681	0.999795	no
XLOC_000006	XLOC_000006	LOC100130417	chr1:841707-860935	q1	q2	OK	0.696671	0.546334	-0.350695	-0.172933	0.7823	0.999795	no
XLOC_000007	XLOC_000007	SAMD11	chr1:861120-894679	q1	q2	OK	1.9199	1.25709	-0.610947	-0.334091	0.65535	0.999795	no
XLOC_000008	XLOC_000008	KLHL17	chr1:895966-901733	q1	q2	OK	1.14383	0.963024	-0.248225	-0.427653	0.52265	0.999795	no
XLOC_000009	XLOC_000009	PLEKHN1	chr1:901854-917473	q1	q2	OK	1.10458	0.858974	-0.362809	-0.522394	0.46095	0.999795	no
XLOC_000010	XLOC_000010	ISG15	chr1:948846-949919	q1	q2	OK	9.29029	6.11582	-0.603179	-1.18648	0.1417	0.901044	no
XLOC_000011	XLOC_000011	AGRN	chr1:955502-991499	q1	q2	OK	29.7095	29.4433	-0.0129829	-0.012596	0.98255	0.999795	no
XLOC_000012	XLOC_000012	-	chr1:996264-1004049	q1	q2	OK	2.81384	2.79859	-0.00784134	-0.0120467	0.9859	0.999795	no
XLOC_000013	XLOC_000013	C1orf159	chr1:1017046-1051736	q1	q2	OK	0.308272	0.333579	0.113825	0.100538	0.866	0.999795	no
XLOC_000014	XLOC_000014	LOC254099	chr1:1072396-1079434	q1	q2	NOTEST	0.0153958	0.0134853	-0.191149	0	1	1	no
XLOC_000015	XLOC_000015	-	chr1:1098767-1099930	q1	q2	OK	0.711678	0.879543	0.30553	0.351043	0.57255	0.999795	no
XLOC_000016	XLOC_000016	MIR200B	chr1:1102483-1102578	q1	q2	NOTEST	0	0	0	0	1	1	no
XLOC_000017	XLOC_000017	MIR200A	chr1:1103242-1103332	q1	q2	NOTEST	0	0	0	0	1	1	no
XLOC_000018	XLOC_000018	MIR429	chr1:1104346-1105782	q1	q2	OK	0.49762	0.49351	-0.0119641	-0.00654269	0.9871	0.999795	no
XLOC_000019	XLOC_000019	TTLL10	chr1:1109285-1133313	q1	q2	NOTEST	0.110464	0.0435899	-1.34151	0	1	1	no
XLOC_000020	XLOC_000020	B3GALT6	chr1:1152287-1174868	q1	q2	OK	5.79918	4.86397	-0.253714	-0.231594	0.73285	0.999795	no
XLOC_000021	XLOC_000021	SCNN1D	chr1:1215815-1227409	q1	q2	NOTEST	0.108269	0.11338	0.066553	0	1	1	no
XLOC_000022	XLOC_000022	PUSL1	chr1:1227755-1260067	q1	q2	OK	6.39229	4.44803	-0.523166	-0.412592	0.6299	0.999795	no
XLOC_000023	XLOC_000023	CPSF3L	chr1:1227755-1260067	q1	q2	OK	0.893174	0.881062	-0.0196974	-0.010163	0.98585	0.999795	no
XLOC_000024	XLOC_000024	GLTPD1	chr1:1260142-1264373	q1	q2	OK	3.92463	3.1269	-0.327825	-0.727009	0.36095	0.999795	no
XLOC_000025	XLOC_000025	TAS1R3	chr1:1266725-1269844	q1	q2	NOTEST	0.0112928	0.0165633	0.552585	0	1	1	no
XLOC_000026	XLOC_000026	LOC148413	chr1:1334909-1342693	q1	q2	OK	5.08709	5.19306	0.0297447	0.0266774	0.9699	0.999795	no
XLOC_000027	XLOC_000027	TMEM88B	chr1:1361507-1363167	q1	q2	NOTEST	0	0	0	0	1	1	no
XLOC_000028	XLOC_000028	VWA1	chr1:1370902-1470067	q1	q2	OK	1.89919	1.42395	-0.415484	-0.432588	0.56355	0.999795	no
XLOC_000029	XLOC_000029	ATAD3C	chr1:1370902-1470067	q1	q2	NOTEST	0.246478	0.15163	-0.700905	0	1	1	no
XLOC_000030	XLOC_000030	ATAD3A,ATAD3B	chr1:1370902-1470067	q1	q2	OK	10.9839	8.70916	-0.334791	-0.601865	0.34505	0.999795	no
XLOC_000031	XLOC_000031	MIB2	chr1:1550794-1566050	q1	q2	OK	0.442368	0.445139	0.00900829	0.0120471	0.9823	0.999795	no
XLOC_000032	XLOC_000032	MMP23B	chr1:1567559-1570030	q1	q2	NOTEST	0	0	0	0	1	1	no
XLOC_000033	XLOC_000033	MMP23A	chr1:1571099-1655791	q1	q2	NOTEST	0	0	0	0	1	1	no
XLOC_000034	XLOC_000034	CALML6	chr1:1846141-1848733	q1	q2	NOTEST	0.315423	0.246306	-0.35684	0	1	1	no
XLOC_000035	XLOC_000035	GABRD	chr1:1950767-1962192	q1	q2	NOTEST	0.236793	0.382041	0.6901	0	1	1	no
XLOC_000036	XLOC_000036	PRKCZ	chr1:1981908-2144159	q1	q2	OK	10.3607	9.79946	-0.0803442	-0.159587	0.80395	0.999795	no
XLOC_000037	XLOC_000037	SKI	chr1:2160133-2241653	q1	q2	OK	6.73379	5.9285	-0.183751	-0.449785	0.52335	0.999795	no
XLOC_000038	XLOC_000038	RER1	chr1:2252695-2344010	q1	q2	OK	65.6877	65.7092	0.000472077	0.000909244	0.99945	0.999888	no
XLOC_000039	XLOC_000039	PLCH2	chr1:2361800-2437032	q1	q2	NOTEST	0.119386	0.087292	-0.451707	0	1	1	no
XLOC_000040	XLOC_000040	TNFRSF14	chr1:2487207-2495267	q1	q2	NOTEST	0	0.0128923	inf	0	1	1	no
XLOC_000041	XLOC_000041	FAM213B	chr1:2517898-2564481	q1	q2	OK	10.8137	9.38286	-0.204766	-0.467285	0.50105	0.999795	no
XLOC_000042	XLOC_000042	ACTRT2	chr1:2938045-2939467	q1	q2	NOTEST	0	0	0	0	1	1	no
XLOC_000043	XLOC_000043	PRDM16	chr1:2985641-3355185	q1	q2	OK	0.232757	0.383715	0.721213	1.16501	0.06405	0.674626	no
XLOC_000044	XLOC_000044	MIR4251	chr1:2985641-3355185	q1	q2	NOTEST	0	0	0	0	1	1	no
XLOC_000045	XLOC_000045	ARHGEF16	chr1:3371146-3403706	q1	q2	OK	10.9642	8.01787	-0.451507	-0.907912	0.1511	0.917374	no
XLOC_000046	XLOC_000046	TPRG1L	chr1:3541555-3546694	q1	q2	OK	39.5576	44.4947	0.169679	0.419083	0.50255	0.999795	no
XLOC_000047	XLOC_000047	TP73	chr1:3569128-3663937	q1	q2	OK	0.524161	0.963268	0.877928	1.42347	0.0202	0.39824	no
XLOC_000048	XLOC_000048	CCDC27	chr1:3668964-3688209	q1	q2	NOTEST	0.00566835	0	-inf	0	1	1	no
XLOC_000049	XLOC_000049	SMIM1	chr1:3689351-3692546	q1	q2	OK	0.80273	0.291579	-1.46103	-1.78338	0.0497	0.599524	no
XLOC_000050	XLOC_000050	DFFB	chr1:3773844-3802403	q1	q2	OK	2.24126	2.46865	0.139414	0.248436	0.6864	0.999795	no
XLOC_000051	XLOC_000051	LOC100133612	chr1:3816967-3833878	q1	q2	NOTEST	0.193381	0.199512	0.0450326	0	1	1	no
XLOC_000052	XLOC_000052	LOC728716	chr1:4000671-4012643	q1	q2	NOTEST	0	0	0	0	1	1	no
XLOC_000053	XLOC_000053	LOC284661	chr1:4472110-4484744	q1	q2	NOTEST	0	0	0	0	1	1	no
XLOC_000054	XLOC_000054	AJAP1	chr1:4715104-4844130	q1	q2	OK	1.36452	1.06139	-0.362437	-0.55567	0.3706	0.999795	no
XLOC_000055	XLOC_000055	MIR4417	chr1:5624130-5624203	q1	q2	NOTEST	0	0	0	0	1	1	no
XLOC_000056	XLOC_000056	KCNAB2	chr1:5922710-6161253	q1	q2	OK	2.99832	2.72028	-0.140395	-0.214828	0.74335	0.999795	no
XLOC_000057	XLOC_000057	RNF207	chr1:6266188-6296044	q1	q2	OK	2.62449	1.74768	-0.5866	-0.393044	0.5648	0.999795	no
XLOC_000058	XLOC_000058	HES3	chr1:6297532-6305638	q1	q2	OK	0.486512	0.374138	-0.378907	-0.444658	0.4084	0.999795	no
XLOC_000059	XLOC_000059	ESPN	chr1:6484847-6580121	q1	q2	OK	6.24227	2.21985	-1.49161	-2.0322	0.01655	0.361822	no
XLOC_000060	XLOC_000060	TAS1R1	chr1:6615337-6639817	q1	q2	NOTEST	0.0113708	0.0297043	1.38534	0	1	1	no
XLOC_000061	XLOC_000061	ZBTB48	chr1:6640062-6649340	q1	q2	OK	3.15809	3.08608	-0.0332764	-0.0558472	0.9269	0.999795	no
XLOC_000062	XLOC_000062	PHF13	chr1:6673755-6684093	q1	q2	OK	10.3129	12.8257	0.31458	0.701055	0.26145	0.999795	no
XLOC_000063	XLOC_000063	THAP3	chr1:6684924-6761966	q1	q2	OK	2.92458	2.78808	-0.0689589	-0.042195	0.9567	0.999795	no
XLOC_000064	XLOC_000064	CAMTA1	chr1:6845383-7829766	q1	q2	OK	35.053	34.2272	-0.0343965	-0.0717011	0.92705	0.999795	no
XLOC_000065	XLOC_000065	VAMP3	chr1:7831328-7841492	q1	q2	OK	38.6696	42.0188	0.119833	0.25967	0.6402	0.999795	no
XLOC_000066	XLOC_000066	PER3	chr1:7844400-7905237	q1	q2	OK	2.41094	2.35941	-0.0311717	-0.0571853	0.92085	0.999795	no
XLOC_000067	XLOC_000067	PARK7	chr1:8014358-8045342	q1	q2	OK	227.201	187.108	-0.280097	-0.684743	0.23545	0.999795	no
XLOC_000068	XLOC_000068	SLC45A1	chr1:8384389-8404227	q1	q2	NOTEST	0.0434421	0.109881	1.33877	0	1	1	no
XLOC_000069	XLOC_000069	ENO1-AS1	chr1:8921058-8939943	q1	q2	OK	0.637514	0.818506	0.360536	0.0128539	0.2422	0.999795	no
XLOC_000070	XLOC_000070	CA6	chr1:9005892-9035148	q1	q2	NOTEST	0.0115017	0	-inf	0	1	1	no
XLOC_000071	XLOC_000071	GPR157	chr1:9160366-9189229	q1	q2	OK	4.94382	2.40884	-1.03729	-0.716177	0.34425	0.999795	no
XLOC_000072	XLOC_000072	-	chr1:9242297-9252504	q1	q2	OK	0.852857	0.535555	-0.671269	-0.63028	0.2081	0.997339	no
XLOC_000073	XLOC_000073	H6PD	chr1:9294862-9331394	q1	q2	OK	3.03745	2.57337	-0.239202	-0.532458	0.4223	0.999795	no
XLOC_000074	XLOC_000074	SPSB1	chr1:9352940-9429590	q1	q2	OK	5.7008	4.97912	-0.195274	-0.318982	0.6047	0.999795	no
XLOC_000075	XLOC_000075	SLC25A33	chr1:9599527-9642831	q1	q2	OK	10.1177	11.6077	0.198197	0.429927	0.52325	0.999795	no
XLOC_000076	XLOC_000076	TMEM201	chr1:9648931-9674983	q1	q2	OK	2.56319	2.75125	0.102145	0.195928	0.7606	0.999795	no
XLOC_000077	XLOC_000077	PIK3CD	chr1:9711789-9884550	q1	q2	NOTEST	0.198315	0.262646	0.405322	0	1	1	no
XLOC_000078	XLOC_000078	NMNAT1	chr1:9982188-10056703	q1	q2	OK	6.23854	4.96638	-0.329014	-0.194081	0.7066	0.999795	no
XLOC_000079	XLOC_000079	RBP7	chr1:10057254-10076078	q1	q2	OK	1.08543	1.38931	0.356101	0.537684	0.44235	0.999795	no
XLOC_000080	XLOC_000080	UBE4B	chr1:10093030-10241296	q1	q2	OK	16.84	18.0109	0.0969838	0.220042	0.7123	0.999795	no
XLOC_000081	XLOC_000081	KIF1B	chr1:10270763-10441806	q1	q2	OK	12.4558	11.9001	-0.0658452	-0.141617	0.7907	0.999795	no
XLOC_000082	XLOC_000082	PGD	chr1:10459084-10480410	q1	q2	OK	203.341	201.522	-0.0129644	-0.0339159	0.9531	0.999795	no
XLOC_000083	XLOC_000083	APITD1,APITD1-CORT,CORT	chr1:10490158-10512060	q1	q2	OK	10.5278	11.3947	0.114157	0.239944	0.72	0.999795	no
XLOC_000084	XLOC_000084	PEX14	chr1:10534953-10690815	q1	q2	OK	5.69352	5.20129	-0.130452	-0.197461	0.74925	0.999795	no
XLOC_000085	XLOC_000085	TARDBP	chr1:11072550-11085549	q1	q2	OK	57.8372	57.5908	-0.00615823	-0.0145803	0.9797	0.999795	no
XLOC_000086	XLOC_000086	MTOR-AS1	chr1:11166587-11322608	q1	q2	NOTEST	0.0214051	0.0366096	0.774267	0	1	1	no
XLOC_000087	XLOC_000087	ANGPTL7	chr1:11166587-11322608	q1	q2	NOTEST	0.00481042	0.00851637	0.824076	0	1	1	no
XLOC_000088	XLOC_000088	UBIAD1	chr1:11333254-11358521	q1	q2	OK	6.62492	5.47252	-0.275697	-0.578331	0.35645	0.999795	no
XLOC_000089	XLOC_000089	PTCHD2	chr1:11539294-11597640	q1	q2	NOTEST	0.080006	0.141401	0.821609	0	1	1	no
XLOC_000090	XLOC_000090	FBXO44	chr1:11708417-11723384	q1	q2	OK	2.22552	1.62519	-0.453535	-0.630793	0.3079	0.999795	no
XLOC_000091	XLOC_000091	FBXO6	chr1:11724149-11780336	q1	q2	OK	4.90543	4.94353	0.0111623	0.0139247	0.98455	0.999795	no
XLOC_000092	XLOC_000092	DRAXIN	chr1:11724149-11780336	q1	q2	NOTEST	0.00536534	0.0250584	2.22355	0	1	1	no
XLOC_000093	XLOC_000093	AGTRAP	chr1:11796141-11810828	q1	q2	OK	6.96973	5.67206	-0.297232	-0.522144	0.4258	0.999795	no
XLOC_000094	XLOC_000094	CLCN6	chr1:11845781-11907840	q1	q2	OK	2.82618	3.26726	0.209226	0.260941	0.6669	0.999795	no
XLOC_000095	XLOC_000095	PLOD1	chr1:11994723-12035655	q1	q2	OK	18.7519	15.9835	-0.230453	-0.522519	0.4047	0.999795	no
XLOC_000096	XLOC_000096	MFN2	chr1:12040237-12073684	q1	q2	OK	20.8521	25.4272	0.286185	0.700883	0.2504	0.999795	no
XLOC_000097	XLOC_000097	MIIP	chr1:12079298-12092106	q1	q2	OK	3.04275	2.38937	-0.348745	-0.529154	0.38045	0.999795	no
XLOC_000098	XLOC_000098	TNFRSF8	chr1:12123433-12204264	q1	q2	NOTEST	0	0	0	0	1	1	no
XLOC_000099	XLOC_000099	TNFRSF1B	chr1:12227059-12269277	q1	q2	NOTEST	0.0056464	0.00564183	-0.00116865	0	1	1	no
XLOC_000100	XLOC_000100	VPS13D	chr1:12290112-12572098	q1	q2	OK	5.72617	6.19095	0.11259	0.241048	0.6572	0.999795	no
XLOC_000101	XLOC_000101	SNORA59A	chr1:12290112-12572098	q1	q2	NOTEST	0	0	0	0	1	1	no
XLOC_000102	XLOC_000102	AADACL4	chr1:12704565-12727097	q1	q2	NOTEST	0	0	0	0	1	1	no
XLOC_000103	XLOC_000103	AADACL3	chr1:12776117-12788726	q1	q2	NOTEST	0	0	0	0	1	1	no
XLOC_000104	XLOC_000104	C1orf158	chr1:12806162-12821102	q1	q2	NOTEST	0	0	0	0	1	1	no
XLOC_000105	XLOC_000105	PRAMEF12	chr1:12834983-12838048	q1	q2	NOTEST	0	0	0	0	1	1	no
XLOC_000106	XLOC_000106	PRAMEF1	chr1:12851545-12856777	q1	q2	NOTEST	0	0	0	0	1	1	no
XLOC_000107	XLOC_000107	PRAMEF2	chr1:12916940-12921764	q1	q2	NOTEST	0	0	0	0	1	1	no
XLOC_000108	XLOC_000108	PRAMEF7,PRAMEF8	chr1:12976449-12980568	q1	q2	NOTEST	0	0	0	0	1	1	no
XLOC_000109	XLOC_000109	PRAMEF22	chr1:13035542-13038381	q1	q2	NOTEST	0	0	0	0	1	1	no
XLOC_000110	XLOC_000110	PRAMEF5	chr1:13359818-13369057	q1	q2	NOTEST	0	0	0	0	1	1	no
XLOC_000111	XLOC_000111	PRAMEF9	chr1:13421175-13428191	q1	q2	NOTEST	0	0	0	0	1	1	no
XLOC_000112	XLOC_000112	PRAMEF16	chr1:13495253-13498259	q1	q2	NOTEST	0	0	0	0	1	1	no
XLOC_000113	XLOC_000113	PRAMEF20,PRAMEF21	chr1:13516065-13526943	q1	q2	NOTEST	0	0	0	0	1	1	no
XLOC_000114	XLOC_000114	PRAMEF9	chr1:13641972-13648988	q1	q2	NOTEST	0	0	0	0	1	1	no
XLOC_000115	XLOC_000115	PRAMEF17	chr1:13716087-13719064	q1	q2	NOTEST	0	0	0	0	1	1	no
XLOC_000116	XLOC_000116	PRAMEF20,PRAMEF21	chr1:13736906-13747803	q1	q2	NOTEST	0	0	0	0	1	1	no
XLOC_000117	XLOC_000117	PDPN	chr1:13910251-13944452	q1	q2	NOTEST	0	0	0	0	1	1	no
XLOC_000118	XLOC_000118	PRDM2	chr1:14026734-14151574	q1	q2	OK	9.55806	8.04095	-0.249351	-0.516577	0.34545	0.999795	no
XLOC_000119	XLOC_000119	KAZN	chr1:14925212-15478960	q1	q2	OK	3.53877	3.14125	-0.171908	-0.310841	0.64235	0.999795	no
XLOC_000120	XLOC_000120	TMEM51	chr1:15479027-15546974	q1	q2	OK	6.94394	5.85402	-0.246327	-0.415565	0.48635	0.999795	no
XLOC_000121	XLOC_000121	FHAD1	chr1:15573767-15724622	q1	q2	NOTEST	0.0237246	0.0700205	1.5614	0	1	1	no
XLOC_000122	XLOC_000122	EFHD2	chr1:15736390-15756868	q1	q2	OK	11.6733	11.9419	0.0328265	0.0506881	0.93585	0.999795	no
XLOC_000123	XLOC_000123	CTRC	chr1:15764937-15773153	q1	q2	NOTEST	0.0403831	0	-inf	0	1	1	no
XLOC_000124	XLOC_000124	CELA2A	chr1:15783222-15798586	q1	q2	NOTEST	0	0	0	0	1	1	no
XLOC_000125	XLOC_000125	CELA2B	chr1:15802595-15851285	q1	q2	NOTEST	0.087364	0.055256	-0.660908	0	1	1	no
XLOC_000126	XLOC_000126	DNAJC16	chr1:15853351-15911605	q1	q2	OK	4.75283	4.53895	-0.0664275	-0.11649	0.8433	0.999795	no
XLOC_000127	XLOC_000127	DDI2,RSC1A1	chr1:15936229-15995532	q1	q2	OK	17.5224	19.161	0.12897	0.193945	0.7085	0.999795	no
XLOC_000128	XLOC_000128	PLEKHM2	chr1:16010826-16061266	q1	q2	OK	8.20501	8.78511	0.0985547	0.21692	0.7406	0.999795	no
XLOC_000129	XLOC_000129	SLC25A34	chr1:16062808-16067884	q1	q2	NOTEST	0.142356	0.116964	-0.283442	0	1	1	no
XLOC_000130	XLOC_000130	TMEM82	chr1:16068986-16074292	q1	q2	NOTEST	0	0	0	0	1	1	no
XLOC_000131	XLOC_000131	FBLIM1	chr1:16085166-16113084	q1	q2	OK	5.34245	5.96332	0.158614	0.306421	0.61935	0.999795	no
XLOC_000132	XLOC_000132	SPEN	chr1:16160709-16267191	q1	q2	OK	10.9538	11.5862	0.0809842	0.185861	0.7363	0.999795	no
XLOC_000133	XLOC_000133	C1orf64	chr1:16330730-16333184	q1	q2	NOTEST	0.0373937	0	-inf	0	1	1	no
XLOC_000134	XLOC_000134	CLCNKA	chr1:16348485-16360545	q1	q2	NOTEST	0.00757313	0	-inf	0	1	1	no
XLOC_000135	XLOC_000135	CLCNKB	chr1:16370230-16383821	q1	q2	NOTEST	0	0	0	0	1	1	no
XLOC_000136	XLOC_000136	SZRD1	chr1:16679761-16724643	q1	q2	OK	38.382	37.4348	-0.0360487	-0.0919353	0.8813	0.999795	no
XLOC_000137	XLOC_000137	NECAP2	chr1:16767166-16786584	q1	q2	OK	23.1753	22.2447	-0.0591209	-0.12812	0.82465	0.999795	no
XLOC_000138	XLOC_000138	MIR3675	chr1:16793143-16959903	q1	q2	NOTEST	0	0	0	0	1	1	no
XLOC_000139	XLOC_000139	NBPF1	chr1:16793143-16959903	q1	q2	OK	4.48733	3.49864	-0.35906	-0.37626	0.49015	0.999795	no
XLOC_000140	XLOC_000140	MST1P2	chr1:16969374-16976915	q1	q2	OK	0.481733	0.635829	0.400407	0.564753	0.35995	0.999795	no
XLOC_000141	XLOC_000141	MIR3675	chr1:17007749-17007823	q1	q2	NOTEST	0	0	0	0	1	1	no
XLOC_000142	XLOC_000142	CROCC	chr1:17234960-17299474	q1	q2	OK	0.479653	0.261662	-0.874286	-1.134	0.0995	0.795725	no
XLOC_000143	XLOC_000143	PADI1	chr1:17531620-17572501	q1	q2	NOTEST	0.213396	0.202629	-0.0746929	0	1	1	no
XLOC_000144	XLOC_000144	PADI3	chr1:17575592-17610727	q1	q2	NOTEST	0.184299	0.275184	0.578347	0	1	1	no
XLOC_000145	XLOC_000145	PADI4	chr1:17634689-17690495	q1	q2	NOTEST	0.0514251	0.035819	-0.521748	0	1	1	no
XLOC_000146	XLOC_000146	PADI6	chr1:17698740-17728195	q1	q2	NOTEST	0.00767183	0.0134413	0.809035	0	1	1	no
XLOC_000147	XLOC_000147	ARHGEF10L	chr1:17846497-18024370	q1	q2	OK	5.3046	4.56389	-0.216978	-0.445327	0.49125	0.999795	no
XLOC_000148	XLOC_000148	ACTL8	chr1:18081807-18153558	q1	q2	OK	1.54746	1.79542	0.214418	0.345181	0.5806	0.999795	no
XLOC_000149	XLOC_000149	IGSF21	chr1:18434239-18704977	q1	q2	NOTEST	0	0	0	0	1	1	no
XLOC_000150	XLOC_000150	KLHDC7A	chr1:18807423-18812480	q1	q2	OK	0.549141	0.271864	-1.01429	-1.6023	0.01285	0.316886	no
XLOC_000151	XLOC_000151	PAX7	chr1:18957499-19075360	q1	q2	NOTEST	0.00393037	0.00410936	0.0642505	0	1	1	no
XLOC_000152	XLOC_000152	EMC1	chr1:19536956-19578053	q1	q2	NOTEST	0.209707	0.215064	0.0363909	0	1	1	no
XLOC_000153	XLOC_000153	MRTO4	chr1:19578074-19586622	q1	q2	OK	32.5978	28.5803	-0.189753	-0.428293	0.4642	0.999795	no
XLOC_000154	XLOC_000154	PQLC2	chr1:19638739-19655848	q1	q2	OK	4.92067	5.35221	0.121279	0.244114	0.72315	0.999795	no
XLOC_000155	XLOC_000155	-	chr1:19657757-19659700	q1	q2	OK	0.379904	0.279459	-0.442997	-0.618134	0.383	0.999795	no
XLOC_000156	XLOC_000156	C1orf151-NBL1,MINOS1,NBL1	chr1:19923470-19984949	q1	q2	OK	30.4723	26.896	-0.180108	-0.389938	0.52205	0.999795	no
XLOC_000157	XLOC_000157	HTR6	chr1:19991779-20006927	q1	q2	NOTEST	0.0857224	0.0609771	-0.491405	0	1	1	no
XLOC_000158	XLOC_000158	OTUD3	chr1:20208887-20239652	q1	q2	OK	3.21132	2.99169	-0.102206	-0.192887	0.73255	0.999795	no
XLOC_000159	XLOC_000159	PLA2G5	chr1:20396700-20418394	q1	q2	NOTEST	0	0	0	0	1	1	no
XLOC_000160	XLOC_000160	PLA2G2F	chr1:20465822-20476879	q1	q2	NOTEST	0.0481928	0.0288008	-0.742705	0	1	1	no
XLOC_000161	XLOC_000161	UBXN10	chr1:20512577-20519942	q1	q2	NOTEST	0	0	0	0	1	1	no
XLOC_000162	XLOC_000162	VWA5B1	chr1:20617411-20681387	q1	q2	NOTEST	0	0	0	0	1	1	no
XLOC_000163	XLOC_000163	FAM43B	chr1:20878931-20881513	q1	q2	NOTEST	0	0	0	0	1	1	no
XLOC_000164	XLOC_000164	CDA	chr1:20915443-20945400	q1	q2	NOTEST	0.315688	0.126607	-1.31815	0	1	1	no
XLOC_000165	XLOC_000165	PINK1	chr1:20959947-20988037	q1	q2	OK	13.731	13.2411	-0.0524078	-0.0544812	0.93585	0.999795	no
XLOC_000166	XLOC_000166	KIF17	chr1:20990506-21044317	q1	q2	NOTEST	0.0931583	0.128583	0.464944	0	1	1	no
XLOC_000167	XLOC_000167	LOC100506801	chr1:21543739-21672034	q1	q2	NOTEST	0.00892622	0.00405665	-1.13776	0	1	1	no
XLOC_000168	XLOC_000168	NBPF3	chr1:21766620-21811393	q1	q2	OK	8.15918	9.46351	0.213952	0.400488	0.45745	0.999795	no
XLOC_000169	XLOC_000169	ALPL	chr1:21835857-21904905	q1	q2	NOTEST	0.00463659	0	-inf	0	1	1	no
XLOC_000170	XLOC_000170	LDLRAD2	chr1:22138757-22263750	q1	q2	NOTEST	0.0106539	0.00260979	-2.02937	0	1	1	no
XLOC_000171	XLOC_000171	CELA3B	chr1:22303417-22315847	q1	q2	NOTEST	0	0	0	0	1	1	no
XLOC_000172	XLOC_000172	CELA3A	chr1:22328148-22339035	q1	q2	NOTEST	0	0	0	0	1	1	no
XLOC_000173	XLOC_000173	LINC00339	chr1:22351389-22357715	q1	q2	OK	6.2388	6.25847	0.00454129	0.00720098	0.9915	0.999795	no
XLOC_000174	XLOC_000174	CDC42	chr1:22379119-22419436	q1	q2	OK	120.543	127.086	0.0762598	0.180484	0.74425	0.999795	no
XLOC_000175	XLOC_000175	ZBTB40	chr1:22755331-22857650	q1	q2	OK	5.13352	5.51628	0.103748	0.221498	0.6971	0.999795	no
XLOC_000176	XLOC_000176	EPHA8	chr1:22890003-22930087	q1	q2	NOTEST	0.0287104	0.00593693	-2.27378	0	1	1	no
XLOC_000177	XLOC_000177	C1QA	chr1:22963117-22966175	q1	q2	NOTEST	0	0	0	0	1	1	no
XLOC_000178	XLOC_000178	C1QC	chr1:22970117-22974603	q1	q2	NOTEST	0	0	0	0	1	1	no
XLOC_000179	XLOC_000179	C1QB	chr1:22979681-22988029	q1	q2	NOTEST	0	0	0	0	1	1	no
XLOC_000180	XLOC_000180	EPHB2	chr1:23037330-23241823	q1	q2	OK	1.55965	2.71478	0.799613	1.36645	0.02325	0.422624	no
XLOC_000181	XLOC_000181	MIR4684	chr1:23037330-23241823	q1	q2	NOTEST	0	0	0	0	1	1	no
XLOC_000182	XLOC_000182	KDM1A	chr1:23345940-23410184	q1	q2	OK	33.9439	33.4914	-0.0193638	-0.0440745	0.9377	0.999795	no
XLOC_000183	XLOC_000183	MIR3115	chr1:23345940-23410184	q1	q2	NOTEST	0	0	0	0	1	1	no
XLOC_000184	XLOC_000184	C1orf213	chr1:23685940-23698330	q1	q2	OK	0.4838	0.352106	-0.458399	-0.138342	0.783	0.999795	no
XLOC_000185	XLOC_000185	MDS2	chr1:23953823-23967056	q1	q2	NOTEST	0	0	0	0	1	1	no
XLOC_000186	XLOC_000186	RPL11	chr1:24018268-24022915	q1	q2	OK	1181.76	1260.32	0.0928551	0.233045	0.672	0.999795	no
XLOC_000187	XLOC_000187	TCEB3	chr1:24069855-24104787	q1	q2	OK	11.2886	16.6398	0.559767	1.18792	0.0374	0.525109	no
XLOC_000188	XLOC_000188	PITHD1	chr1:24104875-24114722	q1	q2	OK	28.1873	30.426	0.11026	0.272233	0.6794	0.999795	no
XLOC_000189	XLOC_000189	LYPLA2	chr1:24117645-24122029	q1	q2	OK	39.3147	42.9215	0.126632	0.195963	0.7515	0.999795	no
XLOC_000190	XLOC_000190	MIR378F	chr1:24255559-24255637	q1	q2	NOTEST	0	0	0	0	1	1	no
XLOC_000191	XLOC_000191	PNRC2	chr1:24285712-24289949	q1	q2	OK	42.1242	49.3705	0.229002	0.48655	0.342	0.999795	no
XLOC_000192	XLOC_000192	-	chr1:24345580-24350246	q1	q2	OK	4.23062	7.17355	0.761818	3.67523	0.30535	0.999795	no
XLOC_000193	XLOC_000193	LOC284632	chr1:24526729-24538180	q1	q2	NOTEST	0.051723	0.0207058	-1.32077	0	1	1	no
XLOC_000194	XLOC_000194	GRHL3	chr1:24645811-24799493	q1	q2	OK	33.1743	49.9508	0.590442	1.26039	0.047	0.584862	no
XLOC_000195	XLOC_000195	NIPAL3	chr1:24645811-24799493	q1	q2	OK	4.68802	5.38342	0.199545	0.129601	0.80695	0.999795	no
XLOC_000196	XLOC_000196	RCAN3	chr1:24822822-24864989	q1	q2	OK	7.29594	6.22899	-0.228094	-0.40902	0.453	0.999795	no
XLOC_000197	XLOC_000197	NCMAP	chr1:24882566-24935818	q1	q2	NOTEST	0.0447261	0.00959934	-2.22011	0	1	1	no
XLOC_000198	XLOC_000198	SRRM1	chr1:24969520-24999783	q1	q2	OK	39.4926	37.5212	-0.0738786	-0.17413	0.7597	0.999795	no
XLOC_000199	XLOC_000199	CLIC4	chr1:25070513-25170815	q1	q2	OK	35.749	33.2485	-0.104613	-0.221237	0.66385	0.999795	no
XLOC_000200	XLOC_000200	RHD	chr1:25598980-25656936	q1	q2	NOTEST	0.0263481	0.019852	-0.408412	0	1	1	no
XLOC_000201	XLOC_000201	TMEM50A	chr1:25664788-25747363	q1	q2	OK	26.1975	23.9566	-0.129011	-0.284823	0.6212	0.999795	no
XLOC_000202	XLOC_000202	TMEM57	chr1:25757387-25826698	q1	q2	OK	10.5584	11.9227	0.175319	0.30626	0.56795	0.999795	no
XLOC_000203	XLOC_000203	LDLRAP1	chr1:25870075-25895377	q1	q2	OK	8.76123	9.64862	0.13919	0.297165	0.63835	0.999795	no
XLOC_000204	XLOC_000204	MAN1C1	chr1:25943958-26111258	q1	q2	OK	1.33985	1.37289	0.0351448	0.0643632	0.92115	0.999795	no
XLOC_000205	XLOC_000205	SEPN1	chr1:26126666-26144713	q1	q2	OK	20.9161	16.6442	-0.329594	-0.796152	0.20895	0.997853	no
XLOC_000206	XLOC_000206	MTFR1L	chr1:26146396-26185848	q1	q2	OK	10.8159	11.2968	0.0627592	0.0960965	0.87755	0.999795	no
XLOC_000207	XLOC_000207	EXTL1	chr1:26348270-26362954	q1	q2	NOTEST	0.0113875	0.00260843	-2.12619	0	1	1	no
XLOC_000208	XLOC_000208	PDIK1L	chr1:26437655-26452039	q1	q2	OK	5.38704	5.30778	-0.0213839	-0.0379162	0.94035	0.999795	no
XLOC_000209	XLOC_000209	FAM110D	chr1:26485510-26489119	q1	q2	NOTEST	0.00735079	0	-inf	0	1	1	no
XLOC_000210	XLOC_000210	ZNF593	chr1:26496387-26497364	q1	q2	OK	12.4784	10.0507	-0.31214	-0.730069	0.40515	0.999795	no
XLOC_000211	XLOC_000211	CNKSR1	chr1:26503980-26516375	q1	q2	OK	6.02847	5.2358	-0.203382	-0.358705	0.5518	0.999795	no
XLOC_000212	XLOC_000212	CATSPER4	chr1:26517118-26529033	q1	q2	NOTEST	0.00911473	0.00804348	-0.180379	0	1	1	no
XLOC_000213	XLOC_000213	CEP85	chr1:26560655-26606109	q1	q2	OK	8.57675	7.14075	-0.264355	-0.538687	0.3532	0.999795	no
XLOC_000214	XLOC_000214	SH3BGRL3	chr1:26606212-26608013	q1	q2	OK	86.8115	70.0219	-0.310079	-0.955983	0.23385	0.999795	no
XLOC_000215	XLOC_000215	CD52	chr1:26608772-26647014	q1	q2	NOTEST	0.114318	0.150362	0.395388	0	1	1	no
XLOC_000216	XLOC_000216	LIN28A	chr1:26737268-26756219	q1	q2	NOTEST	0.00759729	0.019327	1.34706	0	1	1	no
XLOC_000217	XLOC_000217	DHDDS	chr1:26758772-26798769	q1	q2	OK	12.42	12.7422	0.0369451	0.0839426	0.8938	0.999795	no
XLOC_000218	XLOC_000218	HMGN2	chr1:26798901-26803133	q1	q2	OK	319.116	352.224	0.14241	0.360623	0.50885	0.999795	no
XLOC_000219	XLOC_000219	RPS6KA1	chr1:26856248-26901520	q1	q2	OK	15.2094	12.8697	-0.240984	-0.533435	0.38015	0.999795	no
XLOC_000220	XLOC_000220	MIR1976	chr1:26856248-26901520	q1	q2	NOTEST	0	0	0	0	1	1	no
XLOC_000221	XLOC_000221	ARID1A	chr1:27022521-27108601	q1	q2	OK	16.4602	14.049	-0.228516	-0.540288	0.35425	0.999795	no
XLOC_000222	XLOC_000222	PIGV	chr1:27114445-27125241	q1	q2	OK	7.28242	8.23041	0.176546	0.35223	0.56265	0.999795	no
XLOC_000223	XLOC_000223	ZDHHC18	chr1:27153200-27182211	q1	q2	OK	20.0189	16.2824	-0.298052	-0.766356	0.26095	0.999795	no
XLOC_000224	XLOC_000224	SFN	chr1:27189632-27190947	q1	q2	OK	88.8416	52.0048	-0.77259	-2.08596	0.00495	0.192292	no
XLOC_000225	XLOC_000225	NUDC	chr1:27216978-27273362	q1	q2	OK	43.9943	49.9512	0.183204	0.385966	0.5033	0.999795	no
XLOC_000226	XLOC_000226	TRNP1	chr1:27287045-27327997	q1	q2	OK	2.90471	2.09243	-0.473212	-0.860029	0.20675	0.994589	no
XLOC_000227	XLOC_000227	WDTC1	chr1:27560984-27635124	q1	q2	OK	10.5868	9.02457	-0.230337	-0.44567	0.4773	0.999795	no
XLOC_000228	XLOC_000228	TMEM222	chr1:27648635-27662891	q1	q2	OK	12.6325	10.7171	-0.23723	-0.514953	0.47645	0.999795	no
XLOC_000229	XLOC_000229	LOC644961	chr1:27648635-27662891	q1	q2	OK	0.334777	0.395714	0.241255	0.0785552	0.8664	0.999795	no
XLOC_000230	XLOC_000230	SYTL1	chr1:27668482-27680423	q1	q2	OK	4.60032	3.3605	-0.45306	-0.759635	0.25415	0.999795	no
XLOC_000231	XLOC_000231	GPR3	chr1:27719147-27722317	q1	q2	NOTEST	0.110294	0.301738	1.45194	0	1	1	no
XLOC_000232	XLOC_000232	AHDC1	chr1:27860755-27930442	q1	q2	OK	0.663218	0.706018	0.0902237	0.0331519	0.9556	0.999795	no
XLOC_000233	XLOC_000233	FAM76A	chr1:28052489-28089551	q1	q2	OK	2.7857	2.2948	-0.279672	-0.456802	0.39925	0.999795	no
XLOC_000234	XLOC_000234	STX12	chr1:28099693-28150963	q1	q2	OK	9.10298	16.84	0.887478	1.41352	0.00735	0.234989	no
XLOC_000235	XLOC_000235	PPP1R8	chr1:28157251-28178183	q1	q2	OK	19.3346	17.8552	-0.114844	-0.245741	0.6637	0.999795	no
XLOC_000236	XLOC_000236	SCARNA1	chr1:28157251-28178183	q1	q2	OK	0	0.606851	inf	-nan	0.2381	0.999795	no
XLOC_000237	XLOC_000237	THEMIS2	chr1:28199054-28213193	q1	q2	NOTEST	0.311371	0.247442	-0.331544	0	1	1	no
XLOC_000238	XLOC_000238	SMPDL3B	chr1:28261503-28285663	q1	q2	OK	3.20188	3.05197	-0.0691797	-0.115347	0.84875	0.999795	no
XLOC_000239	XLOC_000239	XKR8	chr1:28286503-28294605	q1	q2	OK	8.78053	8.38926	-0.0657637	-0.13359	0.84055	0.999795	no
XLOC_000240	XLOC_000240	ATPIF1	chr1:28562601-28564616	q1	q2	OK	111.345	100.538	-0.147289	-0.279906	0.64165	0.999795	no
XLOC_000241	XLOC_000241	SESN2	chr1:28585962-28609002	q1	q2	OK	6.42192	8.63697	0.42752	0.994405	0.1535	0.922742	no
XLOC_000242	XLOC_000242	MED18	chr1:28655512-28662478	q1	q2	OK	9.57454	12.8575	0.425334	0.846404	0.155	0.924733	no
XLOC_000243	XLOC_000243	PHACTR4	chr1:28696092-28826881	q1	q2	OK	9.00402	10.1999	0.179919	0.298575	0.59405	0.999795	no
XLOC_000244	XLOC_000244	RCC1	chr1:28832454-28865708	q1	q2	OK	69.213	63.6654	-0.120535	-0.285814	0.6257	0.999795	no
XLOC_000245	XLOC_000245	TRNAU1AP	chr1:28879528-28908369	q1	q2	OK	9.48863	6.72168	-0.497378	-0.784919	0.19125	0.975213	no
XLOC_000246	XLOC_000246	RAB42	chr1:28918711-28922737	q1	q2	NOTEST	0.228104	0.250928	0.137586	0	1	1	no
XLOC_000247	XLOC_000247	RNU11	chr1:28975111-28975246	q1	q2	NOTEST	0	0	0	0	1	1	no
XLOC_000248	XLOC_000248	GMEB1	chr1:28995239-29046305	q1	q2	OK	6.13118	5.43354	-0.174271	-0.285038	0.5967	0.999795	no
XLOC_000249	XLOC_000249	YTHDF2	chr1:29063132-29096296	q1	q2	OK	39.0609	37.9401	-0.0420026	-0.0946685	0.8658	0.999795	no
XLOC_000250	XLOC_000250	OPRD1	chr1:29138653-29190208	q1	q2	NOTEST	0	0	0	0	1	1	no
XLOC_000251	XLOC_000251	EPB41	chr1:29213602-29450421	q1	q2	OK	15.7545	15.9206	0.0151242	0.0319718	0.95125	0.999795	no
XLOC_000252	XLOC_000252	PTPRU	chr1:29563027-29653325	q1	q2	OK	12.6093	11.1553	-0.176752	-0.407389	0.5294	0.999795	no
XLOC_000253	XLOC_000253	MATN1-AS1	chr1:31184123-31199786	q1	q2	OK	0.714229	0.55983	-0.351397	-0.479526	0.43575	0.999795	no
XLOC_000254	XLOC_000254	ZCCHC17	chr1:31769839-31837785	q1	q2	OK	18.1429	16.2234	-0.161331	-0.297497	0.5646	0.999795	no
XLOC_000255	XLOC_000255	SERINC2	chr1:31875455-31907527	q1	q2	OK	5.75223	5.84344	0.0226978	0.0469971	0.9454	0.999795	no
XLOC_000256	XLOC_000256	LOC149086	chr1:31971838-31974167	q1	q2	NOTEST	0	0	0	0	1	1	no
XLOC_000257	XLOC_000257	LOC284551	chr1:31984035-31989846	q1	q2	NOTEST	0	0	0	0	1	1	no
XLOC_000258	XLOC_000258	TINAGL1	chr1:32042085-32053287	q1	q2	NOTEST	0.0826768	0.115867	0.486911	0	1	1	no
XLOC_000259	XLOC_000259	HCRTR1	chr1:32083300-32092919	q1	q2	NOTEST	0	0	0	0	1	1	no
XLOC_000260	XLOC_000260	KHDRBS1	chr1:32479294-32526460	q1	q2	OK	66.9257	72.5894	0.1172	0.284729	0.60965	0.999795	no
XLOC_000261	XLOC_000261	TMEM39B	chr1:32538502-32568467	q1	q2	OK	4.22139	5.14493	0.285433	0.497894	0.40965	0.999795	no
XLOC_000262	XLOC_000262	KPNA6	chr1:32573616-32642168	q1	q2	OK	18.6006	23.1275	0.314265	0.770812	0.1847	0.964269	no
XLOC_000263	XLOC_000263	TXLNA	chr1:32645297-32663887	q1	q2	OK	15.6075	13.3951	-0.22053	-0.516271	0.3943	0.999795	no
XLOC_000264	XLOC_000264	CCDC28B	chr1:32666201-32670991	q1	q2	NOTEST	0.370338	0.212059	-0.804379	0	1	1	no
XLOC_000265	XLOC_000265	IQCC	chr1:32671235-32674333	q1	q2	OK	2.95264	3.72101	0.33369	0.533385	0.3348	0.999795	no
XLOC_000266	XLOC_000266	DCDC2B	chr1:32674694-32687926	q1	q2	NOTEST	0.0387048	0.0762305	0.977854	0	1	1	no
XLOC_000267	XLOC_000267	EIF3I	chr1:32687970-32697205	q1	q2	OK	168.271	168.986	0.00612075	0.0173084	0.97815	0.999795	no
XLOC_000268	XLOC_000268	FAM167B	chr1:32712817-32714461	q1	q2	NOTEST	0.10816	0.102075	-0.083538	0	1	1	no
XLOC_000269	XLOC_000269	LCK	chr1:32716839-32751766	q1	q2	NOTEST	0.0103021	0	-inf	0	1	1	no
XLOC_000270	XLOC_000270	HDAC1	chr1:32757705-32799224	q1	q2	OK	86.7667	76.5785	-0.180201	-0.439934	0.43955	0.999795	no
XLOC_000271	XLOC_000271	TSSK3	chr1:32819070-32830445	q1	q2	OK	0.88437	0.921726	0.0596877	0.0780332	0.8978	0.999795	no
XLOC_000272	XLOC_000272	ZBTB8B	chr1:32930657-32953459	q1	q2	NOTEST	0.037734	0.00935098	-2.01267	0	1	1	no
XLOC_000273	XLOC_000273	ZBTB8A	chr1:33004770-33071578	q1	q2	OK	2.53599	2.39078	-0.0850629	-0.154322	0.7765	0.999795	no
XLOC_000274	XLOC_000274	RBBP4	chr1:33116748-33190709	q1	q2	OK	47.2382	51.9045	0.135905	0.256971	0.66935	0.999795	no
XLOC_000275	XLOC_000275	KIAA1522	chr1:33207511-33240571	q1	q2	OK	59.2152	51.7729	-0.193773	-0.449603	0.47675	0.999795	no
XLOC_000276	XLOC_000276	S100PBP	chr1:33240839-33324480	q1	q2	OK	8.87291	8.50147	-0.061695	-0.0671268	0.9064	0.999795	no
XLOC_000277	XLOC_000277	HPCA	chr1:33352097-33366953	q1	q2	NOTEST	0.103285	0.0871588	-0.244913	0	1	1	no
XLOC_000278	XLOC_000278	ADC	chr1:33546713-33585995	q1	q2	NOTEST	0.0561928	0.12919	1.20104	0	1	1	no
XLOC_000279	XLOC_000279	ZNF362	chr1:33704497-33766338	q1	q2	OK	4.10595	4.7659	0.21503	0.404906	0.52145	0.999795	no
XLOC_000280	XLOC_000280	ZSCAN20	chr1:33938209-33967412	q1	q2	OK	1.15223	0.635754	-0.857887	-1.25248	0.0219	0.413155	no
XLOC_000281	XLOC_000281	HMGB4	chr1:33979608-34631443	q1	q2	NOTEST	0	0	0	0	1	1	no
XLOC_000282	XLOC_000282	LOC402779	chr1:33979608-34631443	q1	q2	NOTEST	0	0	0	0	1	1	no
XLOC_000283	XLOC_000283	C1orf94	chr1:34632623-34684731	q1	q2	NOTEST	0	0	0	0	1	1	no
XLOC_000284	XLOC_000284	GJB5	chr1:35220647-35224113	q1	q2	NOTEST	0.0488753	0.0252028	-0.955522	0	1	1	no
XLOC_000285	XLOC_000285	GJB4	chr1:35225341-35229325	q1	q2	NOTEST	0.00372502	0.00740878	0.991989	0	1	1	no
XLOC_000286	XLOC_000286	GJB3	chr1:35246789-35251967	q1	q2	OK	1.9055	2.27484	0.255597	0.418481	0.50595	0.999795	no
XLOC_000287	XLOC_000287	GJA4	chr1:35258598-35261348	q1	q2	NOTEST	0	0	0	0	1	1	no
XLOC_000288	XLOC_000288	ZMYM1	chr1:35544971-35582436	q1	q2	OK	4.37	3.54756	-0.300806	-0.353739	0.488	0.999795	no
XLOC_000289	XLOC_000289	ZMYM4	chr1:35734567-35887545	q1	q2	OK	10.4219	9.04387	-0.2046	-0.409676	0.4245	0.999795	no
XLOC_000290	XLOC_000290	NCDN	chr1:36023392-36032878	q1	q2	OK	8.33192	5.84439	-0.511598	-1.16365	0.09845	0.791269	no
XLOC_000291	XLOC_000291	TFAP2E	chr1:36038970-36060927	q1	q2	NOTEST	0.159933	0.111708	-0.517729	0	1	1	no
XLOC_000292	XLOC_000292	AGO4	chr1:36273255-36323490	q1	q2	OK	2.47787	3.02202	0.286411	0.50407	0.35025	0.999795	no
XLOC_000293	XLOC_000293	AGO1	chr1:36348809-36395633	q1	q2	OK	6.00856	8.41851	0.486544	1.07302	0.06525	0.680384	no
XLOC_000294	XLOC_000294	AGO3	chr1:36396370-36522302	q1	q2	OK	3.49124	3.79443	0.120146	0.195188	0.72125	0.999795	no
XLOC_000295	XLOC_000295	TEKT2	chr1:36549675-36553876	q1	q2	NOTEST	0.00483127	0.00750139	0.634755	0	1	1	no
XLOC_000296	XLOC_000296	ADPRHL2	chr1:36554452-36559533	q1	q2	OK	15.2843	12.3661	-0.305657	-0.699137	0.3129	0.999795	no
XLOC_000297	XLOC_000297	MAP7D1	chr1:36621802-36646449	q1	q2	OK	12.475	11.5378	-0.112672	-0.261848	0.6986	0.999795	no
XLOC_000298	XLOC_000298	THRAP3	chr1:36689190-36770957	q1	q2	OK	44.0108	43.343	-0.0220578	-0.0520785	0.92325	0.999795	no
XLOC_000299	XLOC_000299	SH3D21	chr1:36771993-36787509	q1	q2	OK	4.36054	3.48029	-0.325298	-0.568504	0.33515	0.999795	no
XLOC_000300	XLOC_000300	MIR4255	chr1:37627163-37627235	q1	q2	NOTEST	0	0	0	0	1	1	no
XLOC_000301	XLOC_000301	ZC3H12A	chr1:37940118-37950035	q1	q2	OK	5.45569	3.88959	-0.488141	-0.848301	0.2007	0.989869	no
XLOC_000302	XLOC_000302	DNALI1	chr1:38022519-38061586	q1	q2	NOTEST	0.0332455	0.015961	-1.05861	0	1	1	no
XLOC_000303	XLOC_000303	CDCA8	chr1:38158072-38175391	q1	q2	OK	22.275	19.0149	-0.228297	-0.481857	0.40435	0.999795	no
XLOC_000304	XLOC_000304	MANEAL	chr1:38259773-38275126	q1	q2	OK	15.3602	12.2996	-0.320595	-0.541846	0.43205	0.999795	no
XLOC_000305	XLOC_000305	C1orf122	chr1:38259773-38275126	q1	q2	OK	22.1308	18.1813	-0.283598	-0.408439	0.6388	0.999795	no
XLOC_000306	XLOC_000306	UTP11L	chr1:38478380-38490497	q1	q2	OK	29.5776	31.1972	0.0769121	0.118952	0.82575	0.999795	no
XLOC_000307	XLOC_000307	MIR3659	chr1:38554902-38555001	q1	q2	NOTEST	0	0	0	0	1	1	no
XLOC_000308	XLOC_000308	AKIRIN1	chr1:39456915-39471737	q1	q2	OK	18.0574	9.84462	-0.875183	-1.72108	0.00195	0.107555	no
XLOC_000309	XLOC_000309	NDUFS5	chr1:39491966-39500308	q1	q2	OK	212.598	240.203	0.176125	0.397652	0.47645	0.999795	no
XLOC_000310	XLOC_000310	KIAA0754,MACF1	chr1:39547088-39952810	q1	q2	OK	7.99096	8.42051	0.0755392	0.145894	0.7785	0.999795	no
XLOC_000311	XLOC_000311	BMP8A	chr1:39957317-40025370	q1	q2	OK	0.383865	0.534264	0.476953	0.747531	0.2655	0.999795	no
XLOC_000312	XLOC_000312	PPIE	chr1:40204516-40254533	q1	q2	OK	21.9552	27.3873	0.318944	0.598965	0.35565	0.999795	no
XLOC_000313	XLOC_000313	MFSD2A	chr1:40420783-40435628	q1	q2	OK	0.660457	0.615099	-0.102648	-0.161311	0.8048	0.999795	no
XLOC_000314	XLOC_000314	CAP1	chr1:40506254-40538321	q1	q2	OK	137.313	121.431	-0.177328	-0.440556	0.4372	0.999795	no
XLOC_000315	XLOC_000315	RLF	chr1:40627040-40706593	q1	q2	OK	6.5734	6.87064	0.0638028	0.11931	0.81065	0.999795	no
XLOC_000316	XLOC_000316	TMCO2	chr1:40713572-40717365	q1	q2	NOTEST	0	0	0	0	1	1	no
XLOC_000317	XLOC_000317	ZMPSTE24	chr1:40722208-40759856	q1	q2	OK	27.7392	26.0148	-0.0925927	-0.192134	0.70915	0.999795	no
XLOC_000318	XLOC_000318	SMAP2	chr1:40839377-40888998	q1	q2	OK	18.6737	13.7321	-0.443455	-0.935265	0.10875	0.821679	no
XLOC_000319	XLOC_000319	ZFP69B	chr1:40915806-40932564	q1	q2	OK	1.50152	0.902503	-0.734425	-0.910776	0.08255	0.741341	no
XLOC_000320	XLOC_000320	ZFP69	chr1:40943162-40962288	q1	q2	OK	1.93719	1.60326	-0.272961	-0.394621	0.4465	0.999795	no
XLOC_000321	XLOC_000321	EXO5	chr1:40974316-40983481	q1	q2	OK	3.8641	2.30839	-0.743247	-1.1385	0.03315	0.500053	no
XLOC_000322	XLOC_000322	ZNF684	chr1:40997232-41013841	q1	q2	OK	0.680618	0.666513	-0.0302129	-0.0411408	0.9442	0.999795	no
XLOC_000323	XLOC_000323	NFYC	chr1:41154751-41237275	q1	q2	OK	17.3581	16.0002	-0.11752	-0.2304	0.7012	0.999795	no
XLOC_000324	XLOC_000324	MIR30E	chr1:41154751-41237275	q1	q2	NOTEST	0	0	0	0	1	1	no
XLOC_000325	XLOC_000325	MIR30C1	chr1:41154751-41237275	q1	q2	NOTEST	0	0	0	0	1	1	no
XLOC_000326	XLOC_000326	KCNQ4	chr1:41249683-41306124	q1	q2	NOTEST	0.260305	0.335262	0.365084	0	1	1	no
XLOC_000327	XLOC_000327	CTPS1	chr1:41445006-41478373	q1	q2	OK	32.6237	31.7372	-0.0397462	-0.0903179	0.87905	0.999795	no
XLOC_000328	XLOC_000328	SLFNL1-AS1	chr1:41480261-41707815	q1	q2	NOTEST	0.0546262	0.110297	1.01373	0	1	1	no
XLOC_000329	XLOC_000329	-	chr1:41827796-41847525	q1	q2	OK	3.28925	1.35218	-1.28247	-2.36661	0.01725	0.369826	no
XLOC_000330	XLOC_000330	GUCA2B	chr1:42619091-42621495	q1	q2	NOTEST	0	0	0	0	1	1	no
XLOC_000331	XLOC_000331	RIMKLA	chr1:42846467-42890033	q1	q2	NOTEST	0.317646	0.270373	-0.23247	0	1	1	no
XLOC_000332	XLOC_000332	PPCS	chr1:42922172-42926134	q1	q2	OK	36.9923	32.4382	-0.189531	-0.360598	0.50515	0.999795	no
XLOC_000333	XLOC_000333	CCDC30	chr1:43000559-43120335	q1	q2	NOTEST	0.0312551	0.0312741	0.000876596	0	1	1	no
XLOC_000334	XLOC_000334	PPIH	chr1:43124047-43142429	q1	q2	OK	42.9672	37.519	-0.195615	-0.487569	0.50315	0.999795	no
XLOC_000335	XLOC_000335	YBX1	chr1:43148065-43168020	q1	q2	OK	223.431	273.269	0.290495	0.709375	0.21575	0.999795	no
XLOC_000336	XLOC_000336	C1orf50	chr1:43232915-43247706	q1	q2	OK	8.0417	7.44732	-0.11078	-0.145618	0.7932	0.999795	no
XLOC_000337	XLOC_000337	LOC100129924	chr1:43253660-43263901	q1	q2	NOTEST	0.0454545	0.0456921	0.00752112	0	1	1	no
XLOC_000338	XLOC_000338	ERMAP	chr1:43272722-43310698	q1	q2	OK	4.26872	4.00547	-0.091833	-0.147297	0.7936	0.999795	no
XLOC_000339	XLOC_000339	ZNF691	chr1:43312243-43318553	q1	q2	OK	2.78141	2.88143	0.0509669	0.0820069	0.8866	0.999795	no
XLOC_000340	XLOC_000340	SLC2A1-AS1	chr1:43374942-43449029	q1	q2	NOTEST	0.313057	0.20529	-0.608762	0	1	1	no
XLOC_000341	XLOC_000341	FAM183A	chr1:43613593-43622067	q1	q2	NOTEST	0.394488	0.115129	-1.77673	0	1	1	no
XLOC_000342	XLOC_000342	WDR65	chr1:43629844-43720029	q1	q2	NOTEST	0.0324678	0.180702	2.47653	0	1	1	no
XLOC_000343	XLOC_000343	TMEM125	chr1:43735664-43739673	q1	q2	OK	7.16174	5.83317	-0.296028	-0.510918	0.41125	0.999795	no
XLOC_000344	XLOC_000344	TIE1	chr1:43766565-43788781	q1	q2	NOTEST	0	0	0	0	1	1	no
XLOC_000345	XLOC_000345	MPL	chr1:43803474-43820135	q1	q2	NOTEST	0.160713	0.119489	-0.427613	0	1	1	no
XLOC_000346	XLOC_000346	CDC20	chr1:43824625-43828873	q1	q2	OK	38.9459	38.3963	-0.0205051	-0.0490297	0.93745	0.999795	no
XLOC_000347	XLOC_000347	SZT2	chr1:43855555-43920690	q1	q2	OK	1.51166	1.33454	-0.179793	-0.356038	0.57795	0.999795	no
XLOC_000348	XLOC_000348	PTPRF	chr1:43996546-44089553	q1	q2	OK	45.2621	39.0085	-0.214514	-0.520294	0.39195	0.999795	no
XLOC_000349	XLOC_000349	KDM4A	chr1:44115790-44173012	q1	q2	OK	17.6206	20.4186	0.212621	0.497738	0.39485	0.999795	no
XLOC_000350	XLOC_000350	ST3GAL3	chr1:44173203-44396837	q1	q2	OK	0.67387	0.51725	-0.381609	-0.489638	0.2646	0.999795	no
XLOC_000351	XLOC_000351	ARTN	chr1:44398991-44403031	q1	q2	OK	0.791714	0.552193	-0.519808	-0.777084	0.2295	0.999795	no
XLOC_000352	XLOC_000352	IPO13	chr1:44412477-44433694	q1	q2	OK	9.50947	9.46756	-0.00637301	-0.0135149	0.9823	0.999795	no
XLOC_000353	XLOC_000353	DPH2	chr1:44435652-44439043	q1	q2	OK	16.4859	16.3644	-0.0106682	-0.0221807	0.97035	0.999795	no
XLOC_000354	XLOC_000354	ATP6V0B	chr1:44440120-44443972	q1	q2	OK	96.3951	96.4073	0.000182511	0.00044662	0.99945	0.999888	no
XLOC_000355	XLOC_000355	B4GALT2	chr1:44444873-44456843	q1	q2	OK	18.4034	14.922	-0.302527	-0.673449	0.31375	0.999795	no
XLOC_000356	XLOC_000356	CCDC24	chr1:44457279-44506370	q1	q2	OK	3.3084	2.40963	-0.45732	-0.499322	0.4776	0.999795	no
XLOC_000357	XLOC_000357	SLC6A9	chr1:44457279-44506370	q1	q2	OK	1.78119	1.1795	-0.594661	-0.215692	0.64185	0.999795	no
XLOC_000358	XLOC_000358	KLF17	chr1:44584521-44600809	q1	q2	NOTEST	0	0	0	0	1	1	no
XLOC_000359	XLOC_000359	DMAP1	chr1:44679124-44686351	q1	q2	OK	9.30634	10.6439	0.193745	0.325104	0.5858	0.999795	no
XLOC_000360	XLOC_000360	RNF220	chr1:44870959-45117631	q1	q2	OK	17.1085	21.3802	0.321563	0.674549	0.2575	0.999795	no
XLOC_000361	XLOC_000361	MIR5584	chr1:44870959-45117631	q1	q2	NOTEST	0	0	0	0	1	1	no
XLOC_000362	XLOC_000362	C1orf228	chr1:45140378-45191263	q1	q2	OK	0.410045	0.333327	-0.298844	-0.368525	0.5394	0.999795	no
XLOC_000363	XLOC_000363	KIF2C	chr1:45205489-45233438	q1	q2	OK	26.6499	31.0378	0.219898	0.484259	0.3958	0.999795	no
XLOC_000364	XLOC_000364	RPS8	chr1:45241245-45244412	q1	q2	OK	1226.64	1027.73	-0.255255	-0.644618	0.2515	0.999795	no
XLOC_000365	XLOC_000365	SNORD55	chr1:45241245-45244412	q1	q2	NOTEST	0	0	0	0	1	1	no
XLOC_000366	XLOC_000366	SNORD46	chr1:45241245-45244412	q1	q2	NOTEST	0	0	0	0	1	1	no
XLOC_000367	XLOC_000367	SNORD38A	chr1:45241245-45244412	q1	q2	NOTEST	0	0	0	0	1	1	no
XLOC_000368	XLOC_000368	SNORD38B	chr1:45241245-45244412	q1	q2	NOTEST	0	0	0	0	1	1	no
XLOC_000369	XLOC_000369	PLK3	chr1:45266035-45272957	q1	q2	OK	2.86155	2.19663	-0.381506	-0.726944	0.3084	0.999795	no
XLOC_000370	XLOC_000370	BTBD19	chr1:45274153-45279801	q1	q2	NOTEST	0.0241191	0.153215	2.66731	0	1	1	no
XLOC_000371	XLOC_000371	UROD	chr1:45477804-45481341	q1	q2	OK	19.6048	18.9096	-0.0520877	-0.105596	0.8622	0.999795	no
XLOC_000372	XLOC_000372	LOC400752	chr1:45769581-45771291	q1	q2	OK	0.471585	0.470639	-0.00289823	-0.00437338	0.98005	0.999795	no
XLOC_000373	XLOC_000373	HPDL	chr1:45792544-45794346	q1	q2	OK	9.03906	8.79697	-0.0391665	-0.0869023	0.9014	0.999795	no
XLOC_000374	XLOC_000374	TOE1	chr1:45794913-45956840	q1	q2	OK	8.06247	14.077	0.804045	1.25329	0.0585	0.649795	no
XLOC_000375	XLOC_000375	MMACHC	chr1:45965855-45988562	q1	q2	OK	4.00916	1.08888	-1.88045	-0.361682	0.57475	0.999795	no
XLOC_000376	XLOC_000376	AKR1A1	chr1:46016454-46035723	q1	q2	OK	36.499	26.5937	-0.456771	-1.01097	0.1017	0.801782	no
XLOC_000377	XLOC_000377	NASP	chr1:46049149-46084578	q1	q2	OK	47.9197	59.6151	0.315058	0.68163	0.20235	0.99035	no
XLOC_000378	XLOC_000378	TMEM69	chr1:46153846-46216485	q1	q2	OK	25.6082	26.9731	0.0749187	0.141711	0.8303	0.999795	no
XLOC_000379	XLOC_000379	MAST2	chr1:46269284-46501866	q1	q2	OK	13.3231	11.4837	-0.214343	-0.49849	0.40495	0.999795	no
XLOC_000380	XLOC_000380	-	chr1:46598820-46604780	q1	q2	OK	1.80385	0.988477	-0.867804	-1.47525	0.06595	0.682696	no
XLOC_000381	XLOC_000381	TSPAN1	chr1:46637015-46651659	q1	q2	OK	25.7149	12.3267	-1.06082	-2.15901	0.00025	0.0267611	yes
XLOC_000382	XLOC_000382	LURAP1	chr1:46654352-46686928	q1	q2	NOTEST	0.0262896	0.0177709	-0.564977	0	1	1	no
XLOC_000383	XLOC_000383	RAD54L	chr1:46713366-46769038	q1	q2	OK	10.9024	11.4886	0.0755485	0.093384	0.88515	0.999795	no
XLOC_000384	XLOC_000384	UQCRH	chr1:46769331-46782449	q1	q2	OK	388.974	399.823	0.0396874	0.0943794	0.8724	0.999795	no
XLOC_000385	XLOC_000385	NSUN4	chr1:46805848-46830824	q1	q2	OK	9.51952	7.51141	-0.341804	-0.731748	0.2099	0.998441	no
XLOC_000386	XLOC_000386	FAAH	chr1:46859938-46881756	q1	q2	OK	7.4794	6.89372	-0.117639	-0.220239	0.72315	0.999795	no
XLOC_000387	XLOC_000387	LOC729041	chr1:46899498-46948135	q1	q2	OK	0.537846	0.280952	-0.936867	-1.0059	0.0991	0.794284	no
XLOC_000388	XLOC_000388	DMBX1	chr1:46956348-46979886	q1	q2	NOTEST	0.110473	0.303533	1.45816	0	1	1	no
XLOC_000389	XLOC_000389	MKNK1-AS1	chr1:47004367-47069966	q1	q2	NOTEST	0.0666847	0.0710011	0.0904855	0	1	1	no
XLOC_000390	XLOC_000390	TEX38	chr1:47098431-47184736	q1	q2	NOTEST	0.0853678	0.0835252	-0.0314799	0	1	1	no
XLOC_000391	XLOC_000391	EFCAB14-AS1	chr1:47098431-47184736	q1	q2	NOTEST	0	0	0	0	1	1	no
XLOC_000392	XLOC_000392	CYP4B1	chr1:47231478-47285021	q1	q2	OK	0.670738	0.654976	-0.0343085	-0.0494079	0.9313	0.999795	no
XLOC_000393	XLOC_000393	CYP4X1	chr1:47489239-47516423	q1	q2	NOTEST	0.0142893	0	-inf	0	1	1	no
XLOC_000394	XLOC_000394	CYP4Z1	chr1:47533159-47583992	q1	q2	NOTEST	0.00654329	0.0198954	1.60435	0	1	1	no
XLOC_000395	XLOC_000395	CYP4A22	chr1:47603106-47614526	q1	q2	NOTEST	0	0	0	0	1	1	no
XLOC_000396	XLOC_000396	LINC00853	chr1:47644921-47646011	q1	q2	OK	0.451108	0.346056	-0.382466	-0.448826	0.5479	0.999795	no
XLOC_000397	XLOC_000397	CMPK1	chr1:47799468-47844511	q1	q2	OK	44.512	40.3588	-0.141309	-0.287724	0.5713	0.999795	no
XLOC_000398	XLOC_000398	FOXE3	chr1:47846421-47906365	q1	q2	NOTEST	0	0	0	0	1	1	no
XLOC_000399	XLOC_000399	FOXD2	chr1:47846421-47906365	q1	q2	NOTEST	0.150277	0.27476	0.870547	0	1	1	no
XLOC_000400	XLOC_000400	SLC5A9	chr1:48688356-48714316	q1	q2	NOTEST	0	0	0	0	1	1	no
XLOC_000401	XLOC_000401	ELAVL4	chr1:50513685-50667540	q1	q2	NOTEST	0	0	0	0	1	1	no
XLOC_000402	XLOC_000402	CDKN2C	chr1:51426404-51441013	q1	q2	OK	7.05495	5.38895	-0.388631	-0.703801	0.26525	0.999795	no
XLOC_000403	XLOC_000403	C1orf185	chr1:51567905-51613754	q1	q2	NOTEST	0	0	0	0	1	1	no
XLOC_000404	XLOC_000404	RNF11	chr1:51701378-51739896	q1	q2	OK	44.1499	30.5335	-0.532019	-1.09802	0.03355	0.501376	no
XLOC_000405	XLOC_000405	TTC39A	chr1:51752929-51815010	q1	q2	OK	0.463947	0.242888	-0.933668	-0.221424	0.71865	0.999795	no
XLOC_000406	XLOC_000406	EPS15	chr1:51819934-52035712	q1	q2	OK	0.414467	0.302075	-0.456347	-0.0778526	0.89605	0.999795	no
XLOC_000407	XLOC_000407	OSBPL9	chr1:52039668-52344609	q1	q2	OK	42.9208	34.0103	-0.335704	-0.501063	0.35935	0.999795	no
XLOC_000408	XLOC_000408	BTF3L4	chr1:52485803-52556388	q1	q2	OK	21.5273	22.0342	0.0335788	0.0614078	0.90855	0.999795	no
XLOC_000409	XLOC_000409	ZFYVE9	chr1:52607928-52815264	q1	q2	OK	7.37653	8.18676	0.15035	0.271026	0.59415	0.999795	no
XLOC_000410	XLOC_000410	PRPF38A	chr1:52870218-53018762	q1	q2	OK	43.1174	52.7458	0.290785	0.578879	0.3578	0.999795	no
XLOC_000411	XLOC_000411	GPX7	chr1:53068042-53074723	q1	q2	NOTEST	0	0	0	0	1	1	no
XLOC_000412	XLOC_000412	FAM159A	chr1:53099065-53122737	q1	q2	NOTEST	0	0	0	0	1	1	no
XLOC_000413	XLOC_000413	ZYG11B	chr1:53192130-53293015	q1	q2	OK	10.4281	10.3976	-0.00422663	-0.00775418	0.9883	0.999795	no
XLOC_000414	XLOC_000414	ZYG11A	chr1:53308182-53361521	q1	q2	OK	4.89451	4.67791	-0.0653015	-0.126408	0.831	0.999795	no
XLOC_000415	XLOC_000415	SCP2	chr1:53392900-53517289	q1	q2	OK	63.2742	63.9521	0.0153742	0.0314086	0.9511	0.999795	no
XLOC_000416	XLOC_000416	PODN	chr1:53527723-53551174	q1	q2	NOTEST	0	0.0037865	inf	0	1	1	no
XLOC_000417	XLOC_000417	CPT2	chr1:53662100-53686289	q1	q2	OK	34.2731	33.784	-0.0207328	-0.0465598	0.94275	0.999795	no
XLOC_000418	XLOC_000418	LOC100507564	chr1:53692563-53793821	q1	q2	OK	0.958103	0.846711	-0.178311	-0.0425647	0.95205	0.999795	no
XLOC_000419	XLOC_000419	DMRTB1	chr1:53925071-53933158	q1	q2	NOTEST	0	0	0	0	1	1	no
XLOC_000420	XLOC_000420	DIO1	chr1:54359860-54376759	q1	q2	OK	1.69036	0.575845	-1.55358	-2.06225	0.0002	0.0231216	yes
XLOC_000421	XLOC_000421	LRRC42	chr1:54411998-54434098	q1	q2	OK	22.245	22.8154	0.0365289	0.0755997	0.8932	0.999795	no
XLOC_000422	XLOC_000422	TCEANC2	chr1:54496261-54571706	q1	q2	OK	2.65296	3.47713	0.390295	0.257975	0.628	0.999795	no
XLOC_000423	XLOC_000423	MIR4781	chr1:54496261-54571706	q1	q2	NOTEST	0	0	0	0	1	1	no
XLOC_000424	XLOC_000424	MRPL37	chr1:54665839-54684056	q1	q2	OK	97.6589	88.6268	-0.140009	-0.322378	0.5897	0.999795	no
XLOC_000425	XLOC_000425	ACOT11	chr1:55008083-55100623	q1	q2	OK	1.86249	1.5871	-0.230843	-0.369235	0.5741	0.999795	no
XLOC_000426	XLOC_000426	MROH7,TTC4	chr1:55107426-55208328	q1	q2	OK	13.169	14.8924	0.177427	0.355381	0.52295	0.999795	no
XLOC_000427	XLOC_000427	C1orf177	chr1:55271735-55307937	q1	q2	NOTEST	0.030755	0.02818	-0.126151	0	1	1	no
XLOC_000428	XLOC_000428	TMEM61	chr1:55446464-55457966	q1	q2	NOTEST	0.066886	0.0742752	0.151176	0	1	1	no
XLOC_000429	XLOC_000429	BSND	chr1:55464616-55474465	q1	q2	NOTEST	0.00948917	0	-inf	0	1	1	no
XLOC_000430	XLOC_000430	PCSK9	chr1:55505148-55530526	q1	q2	NOTEST	0.0196784	0.00550664	-1.83737	0	1	1	no
XLOC_000431	XLOC_000431	LOC100507634	chr1:55681080-55683128	q1	q2	OK	0.773234	0.781576	0.0154815	0.0253645	0.96685	0.999795	no
XLOC_000432	XLOC_000432	MIR4422	chr1:55691313-55691396	q1	q2	NOTEST	0	0	0	0	1	1	no
XLOC_000433	XLOC_000433	PRKAA2	chr1:57110989-57181008	q1	q2	NOTEST	0.111397	0.0534439	-1.05962	0	1	1	no
XLOC_000434	XLOC_000434	C8A	chr1:57320442-57383894	q1	q2	NOTEST	0	0	0	0	1	1	no
XLOC_000435	XLOC_000435	LOC100131060	chr1:59250810-59366544	q1	q2	NOTEST	0.220377	0.281755	0.354468	0	1	1	no
XLOC_000436	XLOC_000436	FGGY	chr1:59762494-60228402	q1	q2	OK	11.3616	9.80172	-0.213056	-0.390567	0.4931	0.999795	no
XLOC_000437	XLOC_000437	HOOK1	chr1:60280532-60342050	q1	q2	OK	11.8147	11.3617	-0.0563957	-0.111447	0.82665	0.999795	no
XLOC_000438	XLOC_000438	NFIA	chr1:61542923-61928460	q1	q2	OK	5.16259	2.12211	-1.28259	-1.47167	0.00745	0.236096	no
XLOC_000439	XLOC_000439	MGC34796	chr1:62119913-62121800	q1	q2	NOTEST	0	0	0	0	1	1	no
XLOC_000440	XLOC_000440	INADL	chr1:62208134-62629591	q1	q2	OK	19.1459	18.0218	-0.0872895	-0.170785	0.72835	0.999795	no
XLOC_000441	XLOC_000441	L1TD1	chr1:62660473-62678001	q1	q2	NOTEST	0.0209131	0.00803267	-1.38046	0	1	1	no
XLOC_000442	XLOC_000442	USP1	chr1:62901974-62917475	q1	q2	OK	35.7758	34.2446	-0.0631082	-0.132069	0.8001	0.999795	no
XLOC_000443	XLOC_000443	ANGPTL3	chr1:62920396-63154039	q1	q2	NOTEST	0.00581837	0	-inf	0	1	1	no
XLOC_000444	XLOC_000444	ATG4C	chr1:63249476-63330941	q1	q2	OK	2.95434	2.93408	-0.00992632	-0.0149436	0.9764	0.999795	no
XLOC_000445	XLOC_000445	FOXD3	chr1:63788729-63790797	q1	q2	NOTEST	0.0931659	0.102428	0.136738	0	1	1	no
XLOC_000446	XLOC_000446	ALG6	chr1:63833260-63905951	q1	q2	OK	8.73075	8.21387	-0.0880426	-0.150117	0.7798	0.999795	no
XLOC_000447	XLOC_000447	EFCAB7	chr1:63989012-64038364	q1	q2	OK	0.765687	1.01282	0.403555	0.506951	0.32515	0.999795	no
XLOC_000448	XLOC_000448	DLEU2L	chr1:63989012-64038364	q1	q2	NOTEST	0.231099	0.106304	-1.12032	0	1	1	no
XLOC_000449	XLOC_000449	PGM1	chr1:64058946-64125916	q1	q2	OK	0.878211	2.11726	1.26956	1.97394	0.0011	0.0749816	no
XLOC_000450	XLOC_000450	ROR1	chr1:64239689-64647179	q1	q2	NOTEST	0.0501303	0.255508	2.34961	0	1	1	no
XLOC_000451	XLOC_000451	UBE2U	chr1:64669489-64710027	q1	q2	NOTEST	0	0	0	0	1	1	no
XLOC_000452	XLOC_000452	CACHD1	chr1:64936475-65158741	q1	q2	OK	1.88501	1.93035	0.0342939	0.0467838	0.9295	0.999795	no
XLOC_000453	XLOC_000453	MIR4794	chr1:64936475-65158741	q1	q2	NOTEST	0	0	0	0	1	1	no
XLOC_000454	XLOC_000454	RAVER2	chr1:65210777-65432187	q1	q2	OK	4.16976	6.64563	0.672441	0.461045	0.4209	0.999795	no
XLOC_000455	XLOC_000455	AK4	chr1:65613231-65697828	q1	q2	OK	7.09823	8.3958	0.242209	0.512732	0.35435	0.999795	no
XLOC_000456	XLOC_000456	DNAJC6	chr1:65720282-65881552	q1	q2	OK	1.5691	1.39618	-0.168457	-0.237648	0.62095	0.999795	no
XLOC_000457	XLOC_000457	LEPR,LEPROT	chr1:65885505-66103176	q1	q2	OK	17.3925	15.9834	-0.121893	-0.244136	0.67665	0.999795	no
XLOC_000458	XLOC_000458	PDE4B	chr1:66258192-66840262	q1	q2	NOTEST	0	0	0	0	1	1	no
XLOC_000459	XLOC_000459	SGIP1	chr1:66999824-67210768	q1	q2	NOTEST	0.00162645	0	-inf	0	1	1	no
XLOC_000460	XLOC_000460	MIR3117	chr1:66999824-67210768	q1	q2	NOTEST	0	0	0	0	1	1	no
XLOC_000461	XLOC_000461	TCTEX1D1	chr1:67218139-67244730	q1	q2	NOTEST	0	0	0	0	1	1	no
XLOC_000462	XLOC_000462	MIER1	chr1:67390577-67454302	q1	q2	OK	12.1213	11.569	-0.0672819	-0.0703878	0.87465	0.999795	no
XLOC_000463	XLOC_000463	IL23R	chr1:67632168-67725650	q1	q2	NOTEST	0.00239981	0.0037939	0.660764	0	1	1	no
XLOC_000464	XLOC_000464	IL12RB2	chr1:67773046-67862583	q1	q2	NOTEST	0.0120325	0.0107838	-0.158062	0	1	1	no
XLOC_000465	XLOC_000465	GADD45A	chr1:68150859-68154021	q1	q2	OK	13.7284	17.6209	0.360118	0.664203	0.24815	0.999795	no
XLOC_000466	XLOC_000466	GNG12-AS1	chr1:68167148-68698284	q1	q2	NOTEST	0.0136522	0.0328476	1.26666	0	1	1	no
XLOC_000467	XLOC_000467	DEPDC1	chr1:68939834-69004071	q1	q2	OK	0.539344	0.654519	0.27923	0.0571263	0.92475	0.999795	no
XLOC_000468	XLOC_000468	LRRC7	chr1:70225857-70589171	q1	q2	NOTEST	0	0	0	0	1	1	no
XLOC_000469	XLOC_000469	PIN1P1	chr1:70225857-70589171	q1	q2	NOTEST	0	0	0	0	1	1	no
XLOC_000470	XLOC_000470	SRSF11	chr1:70671364-70717701	q1	q2	OK	34.8608	35.3518	0.0201758	0.0420967	0.935	0.999795	no
XLOC_000471	XLOC_000471	HHLA3	chr1:70724684-70833705	q1	q2	OK	10.7304	5.85538	-0.873863	-0.61159	0.2927	0.999795	no
XLOC_000472	XLOC_000472	CTH	chr1:70876896-70910284	q1	q2	OK	2.26949	1.74269	-0.381046	-0.529846	0.3216	0.999795	no
XLOC_000473	XLOC_000473	ZRANB2-AS1	chr1:71318035-71546972	q1	q2	NOTEST	0.122945	0.125636	0.0312459	0	1	1	no
XLOC_000474	XLOC_000474	ZRANB2-AS2	chr1:71547006-71703406	q1	q2	NOTEST	0.0843625	0.0649512	-0.377245	0	1	1	no
XLOC_000475	XLOC_000475	FPGT,FPGT-TNNI3K,TNNI3K	chr1:74663895-75010116	q1	q2	OK	2.08406	1.54762	-0.429342	-0.625686	0.20315	0.99035	no
XLOC_000476	XLOC_000476	TYW3	chr1:75171171-75232360	q1	q2	OK	8.77401	9.87005	0.169822	0.181019	0.71115	0.999795	no
XLOC_000477	XLOC_000477	LHX8	chr1:75594118-75627218	q1	q2	NOTEST	0	0	0	0	1	1	no
XLOC_000478	XLOC_000478	ACADM	chr1:76189568-76229355	q1	q2	OK	14.3066	9.52589	-0.586752	-1.09447	0.03925	0.537823	no
XLOC_000479	XLOC_000479	RABGGTB	chr1:76251866-76260775	q1	q2	OK	22.6767	26.284	0.212977	0.39353	0.4413	0.999795	no
XLOC_000480	XLOC_000480	SNORD45C	chr1:76251866-76260775	q1	q2	NOTEST	0	0	0	0	1	1	no
XLOC_000481	XLOC_000481	SNORD45A	chr1:76251866-76260775	q1	q2	NOTEST	0	0	0	0	1	1	no
XLOC_000482	XLOC_000482	SNORD45B	chr1:76251866-76260775	q1	q2	NOTEST	0	0	0	0	1	1	no
XLOC_000483	XLOC_000483	MSH4	chr1:76262555-76378923	q1	q2	NOTEST	0.00365137	0.00297579	-0.295164	0	1	1	no
XLOC_000484	XLOC_000484	ST6GALNAC3	chr1:76540388-77096669	q1	q2	NOTEST	0	0	0	0	1	1	no
XLOC_000485	XLOC_000485	ST6GALNAC5	chr1:77333185-77529737	q1	q2	NOTEST	0.0429433	0.0411829	-0.0603872	0	1	1	no
XLOC_000486	XLOC_000486	AK5	chr1:77747661-78029675	q1	q2	OK	0.496196	0.550263	0.149209	0.218636	0.6766	0.999795	no
XLOC_000487	XLOC_000487	FAM73A	chr1:78245308-78345377	q1	q2	OK	3.69835	4.67592	0.33837	0.595733	0.24565	0.999795	no
XLOC_000488	XLOC_000488	NEXN	chr1:78354199-78409578	q1	q2	NOTEST	0.0284672	0.0469387	0.721479	0	1	1	no
XLOC_000489	XLOC_000489	DNAJB4	chr1:78413590-78483656	q1	q2	OK	1.58039	1.21202	-0.382871	-0.100525	0.83615	0.999795	no
XLOC_000490	XLOC_000490	GIPC2	chr1:78511588-78603112	q1	q2	NOTEST	0.00427792	0.00367531	-0.219045	0	1	1	no
XLOC_000491	XLOC_000491	MGC27382	chr1:78695282-78835147	q1	q2	NOTEST	0	0	0	0	1	1	no
XLOC_000492	XLOC_000492	PTGFR	chr1:78956727-79006386	q1	q2	NOTEST	0	0	0	0	1	1	no
XLOC_000493	XLOC_000493	IFI44L	chr1:79086087-79111830	q1	q2	NOTEST	0	0	0	0	1	1	no
XLOC_000494	XLOC_000494	IFI44	chr1:79115476-79129763	q1	q2	NOTEST	0.0306025	0.00627339	-2.28633	0	1	1	no
XLOC_000495	XLOC_000495	LPHN2	chr1:82266081-82458118	q1	q2	OK	1.01084	1.5007	0.570083	0.822193	0.10485	0.813111	no
XLOC_000496	XLOC_000496	PRKACB	chr1:84543744-84704181	q1	q2	OK	13.0564	11.5852	-0.172479	-0.32561	0.53275	0.999795	no
XLOC_000497	XLOC_000497	SAMD13	chr1:84764048-84816481	q1	q2	OK	0.469525	0.451702	-0.055829	-0.0593558	0.9062	0.999795	no
XLOC_000498	XLOC_000498	DNASE2B	chr1:84864214-84880691	q1	q2	NOTEST	0.178875	0.140102	-0.352478	0	1	1	no
XLOC_000499	XLOC_000499	RPF1	chr1:84944919-84972262	q1	q2	OK	18.3988	17.1931	-0.0977775	-0.132022	0.82245	0.999795	no
XLOC_000500	XLOC_000500	WDR63	chr1:85527992-85598821	q1	q2	NOTEST	0.0584762	0.0492426	-0.247942	0	1	1	no
XLOC_000501	XLOC_000501	MIR4423	chr1:85599476-85599556	q1	q2	NOTEST	0	0	0	0	1	1	no
XLOC_000502	XLOC_000502	LOC646626	chr1:85731459-85743771	q1	q2	NOTEST	0.330966	0.380607	0.201622	0	1	1	no
XLOC_000503	XLOC_000503	CYR61	chr1:86046443-86049648	q1	q2	OK	11.3422	10.7991	-0.0707937	-0.14168	0.807	0.999795	no
XLOC_000504	XLOC_000504	CLCA2	chr1:86889768-86922240	q1	q2	NOTEST	0.0139445	0.0300356	1.10698	0	1	1	no
XLOC_000505	XLOC_000505	CLCA1	chr1:86934525-86965974	q1	q2	NOTEST	0	0	0	0	1	1	no
XLOC_000506	XLOC_000506	CLCA4	chr1:87012758-87046432	q1	q2	NOTEST	0.0062488	0	-inf	0	1	1	no
XLOC_000507	XLOC_000507	CLCA3P	chr1:87099958-87121059	q1	q2	NOTEST	0.00411513	0	-inf	0	1	1	no
XLOC_000508	XLOC_000508	SH3GLB1	chr1:87170252-87213867	q1	q2	OK	7.65219	5.71608	-0.420847	-0.795853	0.11885	0.846894	no
XLOC_000509	XLOC_000509	HS2ST1	chr1:87380334-87575681	q1	q2	OK	13.1597	17.3659	0.400125	0.618833	0.2417	0.999795	no
XLOC_000510	XLOC_000510	LOC339524	chr1:87595447-87634886	q1	q2	NOTEST	0.0368159	0.094772	1.36413	0	1	1	no
XLOC_000511	XLOC_000511	LMO4	chr1:87794150-87814607	q1	q2	OK	2.29181	1.88555	-0.2815	-0.474506	0.3821	0.999795	no
XLOC_000512	XLOC_000512	PKN2	chr1:89149879-89301938	q1	q2	OK	10.1889	9.02851	-0.17444	-0.337433	0.5086	0.999795	no
XLOC_000513	XLOC_000513	GBP6	chr1:89829435-89853719	q1	q2	NOTEST	0	0	0	0	1	1	no
XLOC_000514	XLOC_000514	GBP1P1	chr1:89873237-89890493	q1	q2	NOTEST	0	0	0	0	1	1	no
XLOC_000515	XLOC_000515	LRRC8B	chr1:89990085-90063420	q1	q2	OK	9.1814	9.02068	-0.0254783	-0.0445433	0.9364	0.999795	no
XLOC_000516	XLOC_000516	LRRC8C	chr1:90098643-90185094	q1	q2	OK	0.381455	0.590226	0.629753	0.92813	0.09825	0.790541	no
XLOC_000517	XLOC_000517	LRRC8D	chr1:90286572-90402303	q1	q2	OK	11.6588	10.108	-0.205919	-0.410939	0.4438	0.999795	no
XLOC_000518	XLOC_000518	ZNF326	chr1:90460677-90494094	q1	q2	OK	9.63116	8.76199	-0.13645	-0.236242	0.64565	0.999795	no
XLOC_000519	XLOC_000519	CDC7	chr1:91966399-91991321	q1	q2	OK	6.66479	6.55039	-0.0249799	-0.0444995	0.93465	0.999795	no
XLOC_000520	XLOC_000520	BRDT	chr1:92414927-92479985	q1	q2	NOTEST	0.0211386	0.0310981	0.556948	0	1	1	no
XLOC_000521	XLOC_000521	EPHX4	chr1:92495532-92529093	q1	q2	OK	1.13131	1.87292	0.727296	1.16126	0.07115	0.705689	no
XLOC_000522	XLOC_000522	BTBD8,KIAA1107	chr1:92545861-92650280	q1	q2	OK	0.837883	0.932198	0.153887	0.187251	0.69985	0.999795	no
XLOC_000523	XLOC_000523	C1orf146	chr1:92683572-92711367	q1	q2	NOTEST	0	0	0	0	1	1	no
XLOC_000524	XLOC_000524	RPAP2	chr1:92711954-92867507	q1	q2	OK	4.73178	5.00477	0.0809205	0.087002	0.86035	0.999795	no
XLOC_000525	XLOC_000525	RPL5	chr1:93297593-93427079	q1	q2	OK	621.228	630.85	0.0221737	0.0641473	0.91995	0.999795	no
XLOC_000526	XLOC_000526	SNORD21	chr1:93297593-93427079	q1	q2	NOTEST	0	0	0	0	1	1	no
XLOC_000527	XLOC_000527	SNORA66	chr1:93297593-93427079	q1	q2	NOTEST	0	0	0	0	1	1	no
XLOC_000528	XLOC_000528	MTF2	chr1:93544786-93604638	q1	q2	OK	5.37953	5.53684	0.0415819	0.0626728	0.8989	0.999795	no
XLOC_000529	XLOC_000529	CCDC18	chr1:93615298-93811368	q1	q2	OK	1.9416	0.919126	-1.07891	-0.553483	0.2338	0.999795	no
XLOC_000530	XLOC_000530	DR1	chr1:93811464-93828148	q1	q2	OK	18.2183	15.545	-0.228935	-0.38064	0.5203	0.999795	no
XLOC_000531	XLOC_000531	FNBP1L	chr1:93913666-94020218	q1	q2	OK	18.3916	17.3198	-0.0866296	-0.169834	0.7383	0.999795	no
XLOC_000532	XLOC_000532	BCAR3	chr1:94027342-94312706	q1	q2	OK	0.394589	0.218762	-0.850993	-0.253107	0.7015	0.999795	no
XLOC_000533	XLOC_000533	LOC100129046	chr1:94027342-94312706	q1	q2	NOTEST	0.0827222	0.0569214	-0.539302	0	1	1	no
XLOC_000534	XLOC_000534	MIR760	chr1:94027342-94312706	q1	q2	NOTEST	0	0	0	0	1	1	no
XLOC_000535	XLOC_000535	ABCD3	chr1:94883932-94984219	q1	q2	OK	24.2293	17.9908	-0.429499	-0.692375	0.17365	0.95626	no
XLOC_000536	XLOC_000536	SLC44A3	chr1:95285897-95360803	q1	q2	OK	1.93023	2.46407	0.352269	0.546531	0.3523	0.999795	no
XLOC_000537	XLOC_000537	LOC729970	chr1:95393583-95428826	q1	q2	NOTEST	0	0	0	0	1	1	no
XLOC_000538	XLOC_000538	RWDD3,TMEM56,TMEM56-RWDD3	chr1:95558072-95712781	q1	q2	OK	6.9301	7.6034	0.133768	0.165071	0.74965	0.999795	no
XLOC_000539	XLOC_000539	FLJ31662	chr1:95940292-95944912	q1	q2	NOTEST	0	0	0	0	1	1	no
XLOC_000540	XLOC_000540	-	chr1:96541963-96547679	q1	q2	NOTEST	0.315201	0.0879899	-1.84086	0	1	1	no
XLOC_000541	XLOC_000541	PTBP2	chr1:97187174-97280791	q1	q2	OK	3.30836	3.17114	-0.0611129	-0.103058	0.852	0.999795	no
XLOC_000542	XLOC_000542	DPYD-AS1	chr1:97543299-98386615	q1	q2	NOTEST	0.0868703	0.165978	0.934058	0	1	1	no
XLOC_000543	XLOC_000543	LOC729987	chr1:98676266-98738214	q1	q2	NOTEST	0	0	0	0	1	1	no
XLOC_000544	XLOC_000544	SNX7	chr1:99127084-99226056	q1	q2	OK	24.6074	19.2935	-0.350977	-0.642748	0.2049	0.990939	no
XLOC_000545	XLOC_000545	LOC100129620	chr1:99355800-99614408	q1	q2	NOTEST	0.0308125	0.00833404	-1.88643	0	1	1	no
XLOC_000546	XLOC_000546	LPPR4	chr1:99729847-99775138	q1	q2	NOTEST	0.00164042	0	-inf	0	1	1	no
XLOC_000547	XLOC_000547	PALMD	chr1:100111430-100232191	q1	q2	OK	0.921145	0.530449	-0.796216	-0.551303	0.2917	0.999795	no
XLOC_000548	XLOC_000548	AGL	chr1:100315630-100389579	q1	q2	OK	5.69237	4.58621	-0.311727	-0.563176	0.25335	0.999795	no
XLOC_000549	XLOC_000549	HIAT1,SLC35A3	chr1:100434712-100548929	q1	q2	OK	32.1968	31.0754	-0.0511408	-0.102025	0.8422	0.999795	no
XLOC_000550	XLOC_000550	TRMT13	chr1:100598604-100643829	q1	q2	OK	3.35484	3.33	-0.0107237	-0.0157669	0.9753	0.999795	no
XLOC_000551	XLOC_000551	RTCA	chr1:100731713-100758325	q1	q2	OK	11.5272	7.80668	-0.562261	-1.00085	0.0593	0.653657	no
XLOC_000552	XLOC_000552	MIR553	chr1:100731713-100758325	q1	q2	NOTEST	0	0	0	0	1	1	no
XLOC_000553	XLOC_000553	CDC14A	chr1:100817290-100985833	q1	q2	OK	2.05346	2.52622	0.29892	0.447026	0.3937	0.999795	no
XLOC_000554	XLOC_000554	GPR88	chr1:101003727-101007583	q1	q2	NOTEST	0.007206	0	-inf	0	1	1	no
XLOC_000555	XLOC_000555	VCAM1	chr1:101185195-101204601	q1	q2	NOTEST	0	0	0	0	1	1	no
XLOC_000556	XLOC_000556	SLC30A7	chr1:101361631-101491362	q1	q2	OK	10.3633	10.6485	0.0391671	0.0543328	0.9285	0.999795	no
XLOC_000557	XLOC_000557	-	chr1:101491447-101552805	q1	q2	OK	4.30281	2.88188	-0.578272	-0.759391	0.1669	0.952556	no
XLOC_000558	XLOC_000558	S1PR1	chr1:101702304-101707076	q1	q2	NOTEST	0	0	0	0	1	1	no
XLOC_000559	XLOC_000559	DNAJA1P5	chr1:102268126-102462790	q1	q2	NOTEST	0	0	0	0	1	1	no
XLOC_000560	XLOC_000560	AMY2B,RNPC3	chr1:104068330-104122149	q1	q2	OK	3.64986	4.13027	0.178396	0.30043	0.6081	0.999795	no
XLOC_000561	XLOC_000561	ACTG1P4	chr1:104068330-104122149	q1	q2	NOTEST	0.00398456	0	-inf	0	1	1	no
XLOC_000562	XLOC_000562	AMY2A	chr1:104159998-104168400	q1	q2	NOTEST	0	0	0	0	1	1	no
XLOC_000563	XLOC_000563	AMY1A	chr1:104198140-104207173	q1	q2	NOTEST	0	0	0	0	1	1	no
XLOC_000564	XLOC_000564	AMY1A	chr1:104292278-104301311	q1	q2	NOTEST	0	0	0	0	1	1	no
XLOC_000565	XLOC_000565	LOC100129138	chr1:104615644-104619693	q1	q2	NOTEST	0.0177532	0	-inf	0	1	1	no
XLOC_000566	XLOC_000566	-	chr1:107074330-107293421	q1	q2	OK	87.9571	87.658	-0.00491452	-0.0100373	0.98415	0.999795	no
XLOC_000567	XLOC_000567	PRMT6	chr1:107595058-107603271	q1	q2	OK	91.9043	37.4216	-1.29626	-3.13593	5e-05	0.00870542	yes
XLOC_000568	XLOC_000568	NTNG1	chr1:107682628-108024475	q1	q2	NOTEST	0.130309	0.139097	0.0941558	0	1	1	no
XLOC_000569	XLOC_000569	VAV3	chr1:108113781-108537229	q1	q2	OK	0.719725	0.603583	-0.253894	-0.112249	0.82665	0.999795	no
XLOC_000570	XLOC_000570	VAV3-AS1	chr1:108113781-108537229	q1	q2	NOTEST	0	0.0591072	inf	0	1	1	no
XLOC_000571	XLOC_000571	-	chr1:108677343-109013352	q1	q2	OK	1.17106	0.736448	-0.669155	-0.104224	0.8665	0.999795	no
XLOC_000572	XLOC_000572	NBPF6	chr1:108677343-109013352	q1	q2	OK	3.6785	4.3935	0.256254	0.0606299	0.93905	0.999795	no
XLOC_000573	XLOC_000573	FAM102B	chr1:109102970-109181949	q1	q2	OK	20.6433	17.9538	-0.201389	-0.419267	0.40755	0.999795	no
XLOC_000574	XLOC_000574	PRPF38B	chr1:109233297-109244422	q1	q2	OK	20.9124	18.8535	-0.149527	-0.300329	0.56455	0.999795	no
XLOC_000575	XLOC_000575	FNDC7	chr1:109255555-109285367	q1	q2	NOTEST	0.00964949	0.00552553	-0.80434	0	1	1	no
XLOC_000576	XLOC_000576	STXBP3	chr1:109289275-109352148	q1	q2	OK	30.5209	27.4452	-0.153244	-0.285426	0.54925	0.999795	no
XLOC_000577	XLOC_000577	SRG7	chr1:109358519-109401146	q1	q2	NOTEST	0.0213443	0	-inf	0	1	1	no
XLOC_000578	XLOC_000578	GPSM2	chr1:109419602-109506111	q1	q2	OK	25.4556	22.721	-0.163959	-0.258243	0.65145	0.999795	no
XLOC_000579	XLOC_000579	TMEM167B	chr1:109630160-109639554	q1	q2	OK	20.1099	20.7374	0.0443241	0.0842127	0.8663	0.999795	no
XLOC_000580	XLOC_000580	SCARNA2	chr1:109642814-109643234	q1	q2	NOTEST	0	0.161488	inf	0	1	1	no
XLOC_000581	XLOC_000581	KIAA1324	chr1:109656584-109749403	q1	q2	OK	2.84095	1.48263	-0.938213	-1.67844	0.0047	0.187107	no
XLOC_000582	XLOC_000582	SARS	chr1:109756514-109782096	q1	q2	OK	123.667	130.819	0.0811124	0.19747	0.72695	0.999795	no
XLOC_000583	XLOC_000583	CELSR2	chr1:109792640-109818378	q1	q2	OK	10.7382	10.9623	0.0297944	0.0766797	0.91015	0.999795	no
XLOC_000584	XLOC_000584	SYPL2	chr1:110009099-110024764	q1	q2	NOTEST	0.0371321	0.12363	1.73529	0	1	1	no
XLOC_000585	XLOC_000585	ATXN7L2	chr1:110026560-110035944	q1	q2	OK	2.71545	3.52632	0.376975	0.586702	0.33945	0.999795	no
XLOC_000586	XLOC_000586	CYB561D1	chr1:110036657-110043144	q1	q2	OK	8.9056	15.34	0.784517	1.86299	0.00395	0.16888	no
XLOC_000587	XLOC_000587	GPR61	chr1:110082493-110088455	q1	q2	NOTEST	0	0.00756202	inf	0	1	1	no
XLOC_000588	XLOC_000588	GNAI3	chr1:110088983-110138454	q1	q2	OK	51.7033	47.0126	-0.137209	-0.310994	0.55775	0.999795	no
XLOC_000589	XLOC_000589	MIR197	chr1:110140700-110143539	q1	q2	NOTEST	0.2014	0.200876	-0.00375803	0	1	1	no
XLOC_000590	XLOC_000590	AMPD2	chr1:110162434-110174845	q1	q2	OK	10.0938	9.58537	-0.0745672	-0.163844	0.80305	0.999795	no
XLOC_000591	XLOC_000591	GSTM4	chr1:110198697-110208123	q1	q2	OK	9.72141	16.3638	0.751272	1.41597	0.0178	0.376021	no
XLOC_000592	XLOC_000592	GSTM2	chr1:110209906-110226619	q1	q2	OK	0.672347	0.903945	0.427029	0.610663	0.3374	0.999795	no
XLOC_000593	XLOC_000593	GSTM1	chr1:110230417-110236367	q1	q2	NOTEST	0.0238073	0.00990442	-1.26526	0	1	1	no
XLOC_000594	XLOC_000594	GSTM5	chr1:110254863-110260890	q1	q2	NOTEST	0	0	0	0	1	1	no
XLOC_000595	XLOC_000595	EPS8L3	chr1:110268257-110324599	q1	q2	OK	0.566807	0.796614	0.491024	0.192599	0.7733	0.999795	no
XLOC_000596	XLOC_000596	-	chr1:110336424-110362217	q1	q2	NOTEST	0.0835011	0.120238	0.526023	0	1	1	no
XLOC_000597	XLOC_000597	CSF1	chr1:110453135-110473616	q1	q2	OK	1.73847	1.06487	-0.707144	-1.10456	0.0699	0.698082	no
XLOC_000598	XLOC_000598	AHCYL1	chr1:110527386-110613322	q1	q2	OK	51.4068	58.7005	0.191413	0.428352	0.4615	0.999795	no
XLOC_000599	XLOC_000599	STRIP1	chr1:110527386-110613322	q1	q2	OK	13.5443	16.7807	0.309116	0.329954	0.59635	0.999795	no
XLOC_000600	XLOC_000600	UBL4B	chr1:110655061-110656569	q1	q2	NOTEST	0	0.0148057	inf	0	1	1	no
XLOC_000601	XLOC_000601	SLC6A17	chr1:110693131-110744823	q1	q2	NOTEST	0.028321	0.0492369	0.797867	0	1	1	no
XLOC_000602	XLOC_000602	KCNC4	chr1:110753335-110776674	q1	q2	NOTEST	0.0853105	0.152359	0.836684	0	1	1	no
XLOC_000603	XLOC_000603	RBM15	chr1:110828998-110933704	q1	q2	OK	8.01844	9.09615	0.181934	0.341844	0.55685	0.999795	no
XLOC_000604	XLOC_000604	PROK1	chr1:110993787-110999976	q1	q2	NOTEST	0.0272284	0	-inf	0	1	1	no
XLOC_000605	XLOC_000605	CYMP	chr1:111023387-111033891	q1	q2	NOTEST	0	0	0	0	1	1	no
XLOC_000606	XLOC_000606	CD53	chr1:111413820-111442558	q1	q2	NOTEST	0.0510044	0.0472622	-0.109934	0	1	1	no
XLOC_000607	XLOC_000607	CEPT1	chr1:111659798-111727724	q1	q2	OK	11.9082	11.1383	-0.0964254	-0.132786	0.8061	0.999795	no
XLOC_000608	XLOC_000608	CHI3L2	chr1:111770280-111786062	q1	q2	NOTEST	0.0911899	0.0808826	-0.173045	0	1	1	no
XLOC_000609	XLOC_000609	CHIAP2	chr1:111823145-111828730	q1	q2	NOTEST	0.00231468	0	-inf	0	1	1	no
XLOC_000610	XLOC_000610	CHIA	chr1:111833473-111863188	q1	q2	NOTEST	0.00946159	0	-inf	0	1	1	no
XLOC_000611	XLOC_000611	PIFO	chr1:111888921-111895639	q1	q2	OK	0.887649	1.59	0.840962	1.1297	0.03465	0.507837	no
XLOC_000612	XLOC_000612	ATP5F1	chr1:111981272-112004525	q1	q2	OK	125.057	118.366	-0.0793379	-0.177223	0.7582	0.999795	no
XLOC_000613	XLOC_000613	C1orf162	chr1:112016603-112021134	q1	q2	NOTEST	0.15339	0.0131055	-3.54896	0	1	1	no
XLOC_000614	XLOC_000614	RAP1A	chr1:112162404-112256101	q1	q2	OK	29.9475	29.649	-0.0144524	-0.0266466	0.9592	0.999795	no
XLOC_000615	XLOC_000615	LOC100506343	chr1:112264685-112310199	q1	q2	NOTEST	0.0650571	0.179978	1.46804	0	1	1	no
XLOC_000616	XLOC_000616	DDX20	chr1:112264685-112310199	q1	q2	OK	13.8749	12.3197	-0.171501	-0.30992	0.5745	0.999795	no
XLOC_000617	XLOC_000617	LOC643355	chr1:112532786-112574398	q1	q2	OK	2.0372	1.3666	-0.576001	-0.606643	0.2835	0.999795	no
XLOC_000618	XLOC_000618	CTTNBP2NL	chr1:112938799-113007539	q1	q2	OK	7.71683	8.56839	0.151015	0.236521	0.6555	0.999795	no
XLOC_000619	XLOC_000619	WNT2B	chr1:113010039-113063910	q1	q2	NOTEST	0.112001	0.280603	1.32502	0	1	1	no
XLOC_000620	XLOC_000620	CAPZA1	chr1:113162074-113214241	q1	q2	OK	75.2314	92.1999	0.293431	0.647761	0.2128	0.998812	no
XLOC_000621	XLOC_000621	MOV10	chr1:113217047-113243368	q1	q2	OK	26.494	24.6434	-0.104461	-0.247104	0.6748	0.999795	no
XLOC_000622	XLOC_000622	FAM19A3	chr1:113263188-113269856	q1	q2	NOTEST	0.00749086	0	-inf	0	1	1	no
XLOC_000623	XLOC_000623	AKR7A2P1	chr1:113454469-113498975	q1	q2	NOTEST	0.0197396	0.0171743	-0.200838	0	1	1	no
XLOC_000624	XLOC_000624	-	chr1:113499353-113511199	q1	q2	NOTEST	0.197995	0.225167	0.185532	0	1	1	no
XLOC_000625	XLOC_000625	LRIG2	chr1:113615830-113674844	q1	q2	OK	3.55434	3.7686	0.0844494	0.139822	0.79925	0.999795	no
XLOC_000626	XLOC_000626	MAGI3	chr1:113933474-114302059	q1	q2	OK	5.2028	4.06595	-0.355696	-0.432497	0.40085	0.999795	no
XLOC_000627	XLOC_000627	DCLRE1B	chr1:114304453-114456708	q1	q2	OK	37.4467	33.2985	-0.169379	-0.266682	0.64155	0.999795	no
XLOC_000628	XLOC_000628	HIPK1	chr1:114471995-114520491	q1	q2	OK	100.569	102.17	0.0227812	0.0520178	0.9277	0.999795	no
XLOC_000629	XLOC_000629	OLFML3	chr1:114522029-114524875	q1	q2	OK	0.450384	0.273721	-0.718451	-0.964769	0.1473	0.910518	no
XLOC_000630	XLOC_000630	-	chr1:115124491-115212732	q1	q2	NOTEST	0.296867	0.223542	-0.409269	0	1	1	no
XLOC_000631	XLOC_000631	SYCP1	chr1:115397454-115537990	q1	q2	NOTEST	0	0	0	0	1	1	no
XLOC_000632	XLOC_000632	TSHB	chr1:115572414-115576941	q1	q2	NOTEST	0	0	0	0	1	1	no
XLOC_000633	XLOC_000633	VANGL1	chr1:116184271-116240845	q1	q2	OK	20.8546	14.8453	-0.490363	-1.16246	0.04095	0.547427	no
XLOC_000634	XLOC_000634	SLC22A15	chr1:116519118-116612988	q1	q2	OK	0.751526	0.921269	0.293799	0.427657	0.40065	0.999795	no
XLOC_000635	XLOC_000635	MAB21L3	chr1:116654375-116677861	q1	q2	OK	5.65296	4.00368	-0.497682	-0.918604	0.1148	0.839503	no
XLOC_000636	XLOC_000636	ATP1A1	chr1:116915105-116961244	q1	q2	OK	285.59	291.166	0.0278956	0.0778092	0.8971	0.999795	no
XLOC_000637	XLOC_000637	MIR320B1	chr1:117214370-117214449	q1	q2	NOTEST	0	0	0	0	1	1	no
XLOC_000638	XLOC_000638	CD2	chr1:117297085-117311851	q1	q2	NOTEST	0	0	0	0	1	1	no
XLOC_000639	XLOC_000639	-	chr1:117422352-117428811	q1	q2	NOTEST	0.270659	0.0539216	-2.32754	0	1	1	no
XLOC_000640	XLOC_000640	PTGFRN	chr1:117452688-117533072	q1	q2	OK	19.252	18.2039	-0.0807656	-0.198132	0.73535	0.999795	no
XLOC_000641	XLOC_000641	CD101	chr1:117544371-117645491	q1	q2	OK	0.470797	0.273847	-0.781735	-0.164721	0.77285	0.999795	no
XLOC_000642	XLOC_000642	TTF2	chr1:117544371-117645491	q1	q2	OK	29.6288	32.0502	0.113332	0.25402	0.64385	0.999795	no
XLOC_000643	XLOC_000643	MIR942	chr1:117544371-117645491	q1	q2	NOTEST	0	0	0	0	1	1	no
XLOC_000644	XLOC_000644	MAN1A2	chr1:117909897-118071490	q1	q2	OK	27.7606	29.6807	0.0964863	0.198367	0.69555	0.999795	no
XLOC_000645	XLOC_000645	FAM46C	chr1:118148603-118171011	q1	q2	OK	4.94759	3.13138	-0.659929	-1.2273	0.0268	0.446501	no
XLOC_000646	XLOC_000646	WDR3	chr1:118472371-118727848	q1	q2	OK	22.4813	19.4336	-0.210169	-0.45817	0.4008	0.999795	no
XLOC_000647	XLOC_000647	-	chr1:119401698-119402360	q1	q2	OK	1.09103	1.95408	0.840797	1.64171	0.16285	0.941715	no
XLOC_000648	XLOC_000648	-	chr1:119686348-119721656	q1	q2	OK	0.493073	0.465521	-0.0829565	-0.0894715	0.8669	0.999795	no
XLOC_000649	XLOC_000649	HAO2	chr1:119911401-119936751	q1	q2	NOTEST	0	0	0	0	1	1	no
XLOC_000650	XLOC_000650	HSD3B2	chr1:119957553-119965662	q1	q2	NOTEST	0	0	0	0	1	1	no
XLOC_000651	XLOC_000651	HSD3B1	chr1:120049825-120057681	q1	q2	NOTEST	0.0908417	0.132416	0.543654	0	1	1	no
XLOC_000652	XLOC_000652	HSD3BP4	chr1:120106502-120115199	q1	q2	NOTEST	0.00233159	0.00644837	1.46762	0	1	1	no
XLOC_000653	XLOC_000653	PHGDH	chr1:120254418-120286849	q1	q2	OK	20.1636	19.0807	-0.0796371	-0.177805	0.7805	0.999795	no
XLOC_000654	XLOC_000654	-	chr1:120837961-120838675	q1	q2	OK	0.800459	1.07432	0.424517	0.756797	0.4757	0.999795	no
XLOC_000655	XLOC_000655	FAM72B	chr1:120839004-120855681	q1	q2	OK	2.70118	2.6686	-0.0175048	-0.0303118	0.9577	0.999795	no
XLOC_000656	XLOC_000656	HIST2H2BA	chr1:120906033-120914842	q1	q2	NOTEST	0.0335081	0.1259	1.9097	0	1	1	no
XLOC_000657	XLOC_000657	SRGAP2D	chr1:121107151-121129827	q1	q2	OK	4.07159	4.17412	0.0358792	0.0648653	0.9191	0.999795	no
XLOC_000658	XLOC_000658	EMBP1	chr1:121260909-121313686	q1	q2	NOTEST	0.028063	0.0224361	-0.322848	0	1	1	no
XLOC_000659	XLOC_000659	-	chr1:143119018-143231711	q1	q2	OK	0.613469	0.676941	0.14204	0.124802	0.8055	0.999795	no
XLOC_000660	XLOC_000660	LOC100130000	chr1:143687129-143714180	q1	q2	NOTEST	0.0797698	0.121369	0.60548	0	1	1	no
XLOC_000661	XLOC_000661	-	chr1:143913517-144095137	q1	q2	OK	10.5853	10.702	0.0158086	0.0280237	0.96255	0.999795	no
XLOC_000662	XLOC_000662	NBPF9	chr1:144614958-144828810	q1	q2	OK	13.0682	12.152	-0.104872	-0.212308	0.70625	0.999795	no
XLOC_000663	XLOC_000663	PDE4DIP	chr1:144851423-145076186	q1	q2	OK	3.79673	2.23499	-0.764487	-0.248353	0.71225	0.999795	no
XLOC_000664	XLOC_000664	SEC22B	chr1:145087968-145117659	q1	q2	OK	74.868	76.0803	0.0231736	0.0500269	0.9241	0.999795	no
XLOC_000665	XLOC_000665	NOTCH2NL	chr1:145209110-145292883	q1	q2	OK	13.7349	10.9999	-0.320359	-0.571912	0.27765	0.999795	no
XLOC_000666	XLOC_000666	NBPF10	chr1:145293370-145368684	q1	q2	OK	5.98682	5.12924	-0.223046	-0.447726	0.3788	0.999795	no
XLOC_000667	XLOC_000667	HFE2	chr1:145413190-145417545	q1	q2	NOTEST	0.0153226	0.0252728	0.721921	0	1	1	no
XLOC_000668	XLOC_000668	TXNIP	chr1:145438461-145442628	q1	q2	OK	79.8794	81.9093	0.0362043	0.0927011	0.87535	0.999795	no
XLOC_000669	XLOC_000669	ANKRD34A	chr1:145470479-145475698	q1	q2	OK	0.952638	0.647828	-0.556318	-0.905283	0.14185	0.901044	no
XLOC_000670	XLOC_000670	LIX1L	chr1:145477084-145499864	q1	q2	NOTEST	0.170005	0.12938	-0.393966	0	1	1	no
XLOC_000671	XLOC_000671	RBM8A	chr1:145507556-145523732	q1	q2	OK	183.415	167.307	-0.132616	-0.238618	0.7278	0.999795	no
XLOC_000672	XLOC_000672	PEX11B	chr1:145507556-145523732	q1	q2	OK	42.8717	43.5072	0.021229	0.0214565	0.9728	0.999795	no
XLOC_000673	XLOC_000673	ITGA10	chr1:145524950-145544077	q1	q2	OK	0.321506	0.296684	-0.115918	-0.164285	0.7728	0.999795	no
XLOC_000674	XLOC_000674	ANKRD35	chr1:145549108-145568658	q1	q2	OK	0.968789	0.681844	-0.506741	-0.763721	0.2017	0.99035	no
XLOC_000675	XLOC_000675	PIAS3	chr1:145575265-145589435	q1	q2	OK	70.6305	52.0231	-0.44114	-1.19078	0.06845	0.694155	no
XLOC_000676	XLOC_000676	RNF115	chr1:145590495-145688776	q1	q2	OK	48.8041	39.762	-0.295614	-0.445115	0.42	0.999795	no
XLOC_000677	XLOC_000677	PDZK1	chr1:145726765-145764575	q1	q2	OK	0.945297	0.361201	-1.38796	-1.71283	0.00065	0.0530686	no
XLOC_000678	XLOC_000678	GPR89C	chr1:145883867-145924049	q1	q2	NOTEST	0	0	0	0	1	1	no
XLOC_000679	XLOC_000679	HYDIN2	chr1:146310551-146334210	q1	q2	NOTEST	0.00119876	0.00177919	0.569676	0	1	1	no
XLOC_000680	XLOC_000680	PDIA3P	chr1:146644323-146697230	q1	q2	OK	6.07164	4.77068	-0.347892	-0.420369	0.4219	0.999795	no
XLOC_000681	XLOC_000681	CHD1L	chr1:146714290-146767447	q1	q2	OK	46.1961	40.7008	-0.182716	-0.409751	0.4473	0.999795	no
XLOC_000682	XLOC_000682	BCL9	chr1:147013181-147098015	q1	q2	OK	9.72105	11.5517	0.248924	0.564571	0.33505	0.999795	no
XLOC_000683	XLOC_000683	GJA8	chr1:147374945-147381395	q1	q2	NOTEST	0	0	0	0	1	1	no
XLOC_000684	XLOC_000684	GPR89B,GPR89C	chr1:147400505-147465755	q1	q2	OK	1.0271	1.24444	0.276923	0.431468	0.4675	0.999795	no
XLOC_000685	XLOC_000685	NBPF15,NBPF16	chr1:148558187-148596267	q1	q2	OK	14.3721	12.8092	-0.166086	-0.34292	0.5202	0.999795	no
XLOC_000686	XLOC_000686	PPIAL4E	chr1:148644010-148644795	q1	q2	NOTEST	0	0	0	0	1	1	no
XLOC_000687	XLOC_000687	NBPF16	chr1:148739441-148758311	q1	q2	OK	10.1628	7.68113	-0.403912	-0.810155	0.1479	0.911041	no
XLOC_000688	XLOC_000688	PPIAL4D	chr1:148806014-148806799	q1	q2	NOTEST	0	0	0	0	1	1	no
XLOC_000689	XLOC_000689	LOC645166	chr1:148928285-148953726	q1	q2	OK	6.27845	7.45327	0.247465	0.351901	0.5638	0.999795	no
XLOC_000690	XLOC_000690	LOC388692	chr1:149149478-149291924	q1	q2	OK	3.51731	3.27512	-0.102924	-0.089212	0.88015	0.999795	no
XLOC_000691	XLOC_000691	-	chr1:149149478-149291924	q1	q2	OK	0.75361	0.947785	0.330742	0.195166	0.7702	0.999795	no
XLOC_000692	XLOC_000692	FCGR1C	chr1:149369293-149378297	q1	q2	NOTEST	0.00564325	0	-inf	0	1	1	no
XLOC_000693	XLOC_000693	PPIAL4B	chr1:149553002-149553787	q1	q2	NOTEST	0	0	0	0	1	1	no
XLOC_000694	XLOC_000694	FAM91A2,LINC00623	chr1:149576261-149672733	q1	q2	OK	1.09383	1.24958	0.192056	0.354424	0.64465	0.999795	no
XLOC_000695	XLOC_000695	FCGR1A	chr1:149754244-149783928	q1	q2	OK	0.891196	0.514081	-0.793747	-1.0318	0.0669	0.687116	no
XLOC_000696	XLOC_000696	HIST2H4B	chr1:149804220-149804616	q1	q2	NOTEST	0	0	0	0	1	1	no
XLOC_000697	XLOC_000697	HIST2H2BC	chr1:149814944-149823161	q1	q2	OK	9.97097	10.2913	0.0456133	0.0451212	0.93765	0.999795	no
XLOC_000698	XLOC_000698	HIST2H2AA3	chr1:149814944-149823161	q1	q2	NOTEST	0	0	0	0	1	1	no
XLOC_000699	XLOC_000699	HIST2H3C	chr1:149824180-149824687	q1	q2	NOTEST	0	0	0	0	1	1	no
XLOC_000700	XLOC_000700	HIST2H2AC	chr1:149858524-149858961	q1	q2	OK	3.39484	2.57238	-0.400238	-0.877252	0.40685	0.999795	no
XLOC_000701	XLOC_000701	BOLA1	chr1:149871154-149872348	q1	q2	OK	30.7164	44.2339	0.526146	1.4367	0.0756	0.717824	no
XLOC_000702	XLOC_000702	VPS45	chr1:150039341-150117505	q1	q2	OK	38.9366	42.2912	0.119231	0.289516	0.61815	0.999795	no
XLOC_000703	XLOC_000703	PLEKHO1	chr1:150121913-150131825	q1	q2	OK	5.72782	8.77594	0.615567	1.07115	0.0654	0.680414	no
XLOC_000704	XLOC_000704	CA14	chr1:150230217-150241609	q1	q2	NOTEST	0.162271	0.20704	0.351506	0	1	1	no
XLOC_000705	XLOC_000705	C1orf54	chr1:150245182-150253335	q1	q2	OK	1.21477	1.5017	0.305914	0.503166	0.5244	0.999795	no
XLOC_000706	XLOC_000706	C1orf51	chr1:150254936-150259657	q1	q2	OK	4.64038	4.82747	0.0570245	0.0898159	0.87175	0.999795	no
XLOC_000707	XLOC_000707	MRPS21	chr1:150266268-150280819	q1	q2	OK	383.459	349.286	-0.134663	-0.32523	0.5845	0.999795	no
XLOC_000708	XLOC_000708	PRPF3,RPRD2	chr1:150293927-150449487	q1	q2	OK	76.9618	90.2243	0.229372	0.505718	0.37025	0.999795	no
XLOC_000709	XLOC_000709	TARS2	chr1:150459839-150480085	q1	q2	OK	21.375	23.8578	0.158535	0.349506	0.5489	0.999795	no
XLOC_000710	XLOC_000710	ECM1	chr1:150480486-150486265	q1	q2	OK	0.529537	0.339733	-0.640328	-0.819543	0.15415	0.923275	no
XLOC_000711	XLOC_000711	LINC00568	chr1:150488232-150490508	q1	q2	NOTEST	0.0934036	0.227701	1.28559	0	1	1	no
XLOC_000712	XLOC_000712	ADAMTSL4	chr1:150521897-150534051	q1	q2	NOTEST	0.142845	0.207308	0.537325	0	1	1	no
XLOC_000713	XLOC_000713	MIR4257	chr1:150521897-150534051	q1	q2	NOTEST	0	0	0	0	1	1	no
XLOC_000714	XLOC_000714	SETDB1	chr1:150898814-150937220	q1	q2	OK	32.9788	42.1003	0.352291	0.699455	0.19985	0.989869	no
XLOC_000715	XLOC_000715	ANXA9	chr1:150953724-150968114	q1	q2	OK	104.66	74.1857	-0.496495	-1.15828	0.04635	0.580923	no
XLOC_000716	XLOC_000716	FAM63A	chr1:150969235-150980854	q1	q2	OK	2.54088	1.74314	-0.543637	-0.458038	0.4213	0.999795	no
XLOC_000717	XLOC_000717	PRUNE	chr1:150980972-151008417	q1	q2	OK	20.9864	22.9561	0.12942	0.289384	0.6044	0.999795	no
XLOC_000718	XLOC_000718	BNIPL	chr1:151008919-151020096	q1	q2	OK	1.25594	1.10804	-0.18076	-0.268147	0.6437	0.999795	no
XLOC_000719	XLOC_000719	C1orf56	chr1:151020258-151032125	q1	q2	OK	5.39787	4.84579	-0.155659	-0.0727067	0.9156	0.999795	no
XLOC_000720	XLOC_000720	MLLT11	chr1:151032150-151041035	q1	q2	OK	2.23217	1.33261	-0.744192	-1.14467	0.0425	0.556816	no
XLOC_000721	XLOC_000721	GABPB2	chr1:151042686-151098016	q1	q2	OK	11.2	8.38444	-0.417718	-0.63307	0.24465	0.999795	no
XLOC_000722	XLOC_000722	SCNM1,TNFAIP8L2,TNFAIP8L2-SCNM1	chr1:151129104-151162689	q1	q2	OK	18.9438	20.9493	0.145175	0.200711	0.7538	0.999795	no
XLOC_000723	XLOC_000723	PIP5K1A	chr1:151171020-151222007	q1	q2	OK	72.199	62.9045	-0.198814	-0.507818	0.38335	0.999795	no
XLOC_000724	XLOC_000724	PSMD4	chr1:151227196-151239954	q1	q2	OK	255.895	262.304	0.0356886	0.10365	0.87255	0.999795	no
XLOC_000725	XLOC_000725	ZNF687	chr1:151254142-151300226	q1	q2	OK	20.4132	19.5976	-0.0588208	-0.0871379	0.89895	0.999795	no
XLOC_000726	XLOC_000726	PSMB4	chr1:151372040-151374412	q1	q2	OK	577.245	574.84	-0.00602396	-0.0210517	0.97835	0.999795	no
XLOC_000727	XLOC_000727	CGN	chr1:151483861-151511168	q1	q2	OK	59.8589	42.9059	-0.480389	-0.951963	0.0915	0.768286	no
XLOC_000728	XLOC_000728	TUFT1	chr1:151512780-151556059	q1	q2	OK	91.0247	76.45	-0.251742	-0.641911	0.27165	0.999795	no
XLOC_000729	XLOC_000729	MIR554	chr1:151512780-151556059	q1	q2	NOTEST	0	0	0	0	1	1	no
XLOC_000730	XLOC_000730	SNX27	chr1:151584661-151671559	q1	q2	OK	19.6148	19.9676	0.0257194	0.0612251	0.91515	0.999795	no
XLOC_000731	XLOC_000731	RIIAD1	chr1:151694012-151702082	q1	q2	OK	0.725237	0.493785	-0.554569	-0.441267	0.38945	0.999795	no
XLOC_000732	XLOC_000732	OAZ3	chr1:151732122-151743806	q1	q2	OK	4.51659	4.82389	0.0949634	0.0347192	0.9567	0.999795	no
XLOC_000733	XLOC_000733	-	chr1:151763173-151764881	q1	q2	OK	1.9336	2.05106	0.0850854	0.132599	0.82285	0.999795	no
XLOC_000734	XLOC_000734	LOC100132111	chr1:151778546-151826537	q1	q2	OK	2.23403	1.93502	-0.207301	-0.230583	0.6748	0.999795	no
XLOC_000735	XLOC_000735	LCE5A	chr1:152483319-152484653	q1	q2	NOTEST	0	0	0	0	1	1	no
XLOC_000736	XLOC_000736	CRCT1	chr1:152486977-152488481	q1	q2	NOTEST	0.0652803	0	-inf	0	1	1	no
XLOC_000737	XLOC_000737	LCE3C	chr1:152573137-152573562	q1	q2	NOTEST	0	0	0	0	1	1	no
XLOC_000738	XLOC_000738	LCE3B	chr1:152586286-152586574	q1	q2	NOTEST	0	0	0	0	1	1	no
XLOC_000739	XLOC_000739	LCE2D	chr1:152635886-152637135	q1	q2	NOTEST	0	0	0	0	1	1	no
XLOC_000740	XLOC_000740	LCE2C	chr1:152647790-152649049	q1	q2	NOTEST	0	0	0	0	1	1	no
XLOC_000741	XLOC_000741	LCE2B	chr1:152658598-152659876	q1	q2	NOTEST	0	0	0	0	1	1	no
XLOC_000742	XLOC_000742	LCE2A	chr1:152670839-152671918	q1	q2	NOTEST	0	0	0	0	1	1	no
XLOC_000743	XLOC_000743	LCE4A	chr1:152681522-152681910	q1	q2	NOTEST	0	0	0	0	1	1	no
XLOC_000744	XLOC_000744	C1orf68	chr1:152691997-152692905	q1	q2	NOTEST	0	0	0	0	1	1	no
XLOC_000745	XLOC_000745	KPRP	chr1:152730505-152734529	q1	q2	NOTEST	0	0	0	0	1	1	no
XLOC_000746	XLOC_000746	LCE1F	chr1:152748847-152749445	q1	q2	NOTEST	0	0	0	0	1	1	no
XLOC_000747	XLOC_000747	LCE1E	chr1:152758752-152760901	q1	q2	NOTEST	0	0.0199271	inf	0	1	1	no
XLOC_000748	XLOC_000748	LCE1D	chr1:152769226-152770657	q1	q2	NOTEST	0	0	0	0	1	1	no
XLOC_000749	XLOC_000749	LCE1B	chr1:152784446-152785585	q1	q2	NOTEST	0.0117683	0	-inf	0	1	1	no
XLOC_000750	XLOC_000750	LCE1A	chr1:152799948-152800573	q1	q2	NOTEST	0	0	0	0	1	1	no
XLOC_000751	XLOC_000751	LCE6A	chr1:152815329-152816459	q1	q2	NOTEST	0	0	0	0	1	1	no
XLOC_000752	XLOC_000752	SMCP	chr1:152850797-152857523	q1	q2	NOTEST	0	0	0	0	1	1	no
XLOC_000753	XLOC_000753	IVL	chr1:152881032-152884362	q1	q2	OK	0.389613	0.609666	0.645977	0.837576	0.13555	0.886054	no
XLOC_000754	XLOC_000754	SPRR4	chr1:152943127-152945069	q1	q2	NOTEST	0.0121774	0	-inf	0	1	1	no
XLOC_000755	XLOC_000755	SPRR1A	chr1:152956563-152958290	q1	q2	OK	0.93096	1.57109	0.75497	0.757821	0.25035	0.999795	no
XLOC_000756	XLOC_000756	SPRR3	chr1:152974222-152976332	q1	q2	OK	0.670774	2.2722	1.76019	1.55809	0.00545	0.200402	no
XLOC_000757	XLOC_000757	SPRR1B	chr1:153003678-153005376	q1	q2	NOTEST	0.211184	0.3041	0.526047	0	1	1	no
XLOC_000758	XLOC_000758	LELP1	chr1:153175905-153177601	q1	q2	NOTEST	0	0	0	0	1	1	no
XLOC_000759	XLOC_000759	PRR9	chr1:153190059-153191793	q1	q2	NOTEST	0.0322838	0.0155873	-1.05045	0	1	1	no
XLOC_000760	XLOC_000760	LOR	chr1:153232178-153234600	q1	q2	NOTEST	0	0	0	0	1	1	no
XLOC_000761	XLOC_000761	S100A9	chr1:153330329-153333503	q1	q2	OK	3.72903	3.52722	-0.0802687	-0.145642	0.8518	0.999795	no
XLOC_000762	XLOC_000762	S100A7A	chr1:153388999-153395701	q1	q2	NOTEST	0.00176932	0	-inf	0	1	1	no
XLOC_000763	XLOC_000763	S100A1	chr1:153591275-153618782	q1	q2	OK	0.89443	1.56746	0.80939	0.138902	0.8044	0.999795	no
XLOC_000764	XLOC_000764	CHTOP	chr1:153591275-153618782	q1	q2	OK	44.4059	42.1934	-0.0737311	-0.122214	0.8362	0.999795	no
XLOC_000765	XLOC_000765	SNAPIN	chr1:153631129-153643504	q1	q2	OK	39.5898	11.4444	-1.79048	-1.06248	0.1697	0.95525	no
XLOC_000766	XLOC_000766	NPR1	chr1:153650982-153666674	q1	q2	OK	1.01521	0.947621	-0.0994006	-0.172528	0.79255	0.999795	no
XLOC_000767	XLOC_000767	INTS3	chr1:153700566-153747115	q1	q2	OK	27.1572	25.5561	-0.0876637	-0.205947	0.72475	0.999795	no
XLOC_000768	XLOC_000768	SLC27A3	chr1:153747767-153752633	q1	q2	OK	17.0708	14.5398	-0.231517	-0.482353	0.4614	0.999795	no
XLOC_000769	XLOC_000769	-	chr1:153777202-153901157	q1	q2	NOTEST	0.246737	0.230063	-0.100942	0	1	1	no
XLOC_000770	XLOC_000770	CREB3L4	chr1:153931574-153950451	q1	q2	OK	31.9015	26.3739	-0.274514	-0.269304	0.68685	0.999795	no
XLOC_000771	XLOC_000771	RPS27	chr1:153963238-153964631	q1	q2	OK	3859.57	4529.26	0.230834	1.19473	0.2899	0.999795	no
XLOC_000772	XLOC_000772	UBAP2L	chr1:154179182-154243565	q1	q2	OK	71.51	58.8511	-0.281074	-0.482867	0.39365	0.999795	no
XLOC_000773	XLOC_000773	HAX1	chr1:154245038-154248355	q1	q2	OK	109.555	118.361	0.111535	0.261994	0.6466	0.999795	no
XLOC_000774	XLOC_000774	AQP10	chr1:154293591-154297801	q1	q2	NOTEST	0.00517768	0	-inf	0	1	1	no
XLOC_000775	XLOC_000775	ATP8B2	chr1:154298035-154323780	q1	q2	OK	7.58608	7.89446	0.0574859	0.120555	0.8496	0.999795	no
XLOC_000776	XLOC_000776	IL6R	chr1:154377653-154441926	q1	q2	OK	4.37394	3.75176	-0.221367	-0.427084	0.48005	0.999795	no
XLOC_000777	XLOC_000777	TDRD10	chr1:154474694-154520623	q1	q2	NOTEST	0.00839144	0	-inf	0	1	1	no
XLOC_000778	XLOC_000778	CHRNB2	chr1:154540256-154552472	q1	q2	NOTEST	0.0326931	0.049883	0.60956	0	1	1	no
XLOC_000779	XLOC_000779	CKS1B	chr1:154934773-154955369	q1	q2	OK	166.045	146.897	-0.176768	-0.273232	0.62925	0.999795	no
XLOC_000780	XLOC_000780	MIR4258	chr1:154934773-154955369	q1	q2	NOTEST	0	0	0	0	1	1	no
XLOC_000781	XLOC_000781	FLAD1	chr1:154955769-154965587	q1	q2	OK	23.1567	23.9217	0.0468921	0.100189	0.86515	0.999795	no
XLOC_000782	XLOC_000782	LENEP	chr1:154966061-154966791	q1	q2	NOTEST	0.247249	0.0837153	-1.5624	0	1	1	no
XLOC_000783	XLOC_000783	ZBTB7B	chr1:154975105-154991001	q1	q2	OK	13.6033	11.0468	-0.300335	-0.743599	0.3011	0.999795	no
XLOC_000784	XLOC_000784	DCST1	chr1:154991002-155042070	q1	q2	NOTEST	0.0276524	0.00964963	-1.51886	0	1	1	no
XLOC_000785	XLOC_000785	ADAM15	chr1:154991002-155042070	q1	q2	OK	51.18	40.2908	-0.34513	-0.791402	0.21255	0.998812	no
XLOC_000786	XLOC_000786	EFNA4	chr1:154991002-155042070	q1	q2	OK	8.54561	8.39834	-0.0250793	-0.0145959	0.97755	0.999795	no
XLOC_000787	XLOC_000787	EFNA3	chr1:155051347-155060108	q1	q2	OK	2.23893	1.90712	-0.231413	-0.381196	0.5504	0.999795	no
XLOC_000788	XLOC_000788	EFNA1	chr1:155100348-155107386	q1	q2	OK	42.8126	25.3881	-0.75388	-1.63882	0.0056	0.201809	no
XLOC_000789	XLOC_000789	SLC50A1	chr1:155108148-155111334	q1	q2	OK	129.465	87.566	-0.56412	-1.38653	0.024	0.429238	no
XLOC_000790	XLOC_000790	TRIM46	chr1:155146262-155157447	q1	q2	NOTEST	0.133875	0.0826899	-0.695104	0	1	1	no
XLOC_000791	XLOC_000791	MIR92B	chr1:155164967-155165063	q1	q2	NOTEST	0	0	0	0	1	1	no
XLOC_000792	XLOC_000792	MTX1	chr1:155178489-155197325	q1	q2	OK	20.2817	21.1787	0.0624373	0.146501	0.84585	0.999795	no
XLOC_000793	XLOC_000793	-	chr1:155200774-155203997	q1	q2	OK	5.20373	4.88304	-0.0917664	-0.162531	0.78115	0.999795	no
XLOC_000794	XLOC_000794	HCN3	chr1:155247217-155271225	q1	q2	OK	2.15734	1.6859	-0.355737	-0.647092	0.31625	0.999795	no
XLOC_000795	XLOC_000795	FDPS	chr1:155278538-155300909	q1	q2	OK	267.375	486.917	0.864812	2.10296	0.00185	0.104025	no
XLOC_000796	XLOC_000796	RUSC1	chr1:155278538-155300909	q1	q2	OK	46.6571	42.9441	-0.119639	-0.11174	0.8613	0.999795	no
XLOC_000797	XLOC_000797	POU5F1P4	chr1:155305051-155533735	q1	q2	NOTEST	0.0258706	0.0389013	0.588503	0	1	1	no
XLOC_000798	XLOC_000798	ASH1L-AS1	chr1:155305051-155533735	q1	q2	OK	2.07324	2.70282	0.382576	0.145487	0.8601	0.999795	no
XLOC_000799	XLOC_000799	DAP3	chr1:155556453-155708800	q1	q2	OK	98.9256	89.0756	-0.151314	-0.279764	0.61595	0.999795	no
XLOC_000800	XLOC_000800	MSTO1	chr1:155556453-155708800	q1	q2	OK	7.97505	7.29387	-0.128808	-0.077822	0.89535	0.999795	no
XLOC_000801	XLOC_000801	MSTO2P	chr1:155715558-155826972	q1	q2	OK	0.514231	0.474589	-0.115738	-0.0317987	0.95935	0.999795	no
XLOC_000802	XLOC_000802	SYT11	chr1:155829259-155854990	q1	q2	NOTEST	0.00753642	0.00958855	0.347433	0	1	1	no
XLOC_000803	XLOC_000803	RXFP4	chr1:155911479-155912625	q1	q2	NOTEST	0.0102035	0	-inf	0	1	1	no
XLOC_000804	XLOC_000804	LAMTOR2	chr1:156024516-156028301	q1	q2	OK	47.8547	29.1004	-0.717623	-1.36943	0.0239	0.429238	no
XLOC_000805	XLOC_000805	RAB25	chr1:156030910-156040295	q1	q2	OK	100.835	96.0976	-0.0694232	-0.163816	0.78455	0.999795	no
XLOC_000806	XLOC_000806	LMNA	chr1:156052368-156109880	q1	q2	OK	64.4343	51.0885	-0.334832	-0.841781	0.19635	0.986506	no
XLOC_000807	XLOC_000807	SEMA4A	chr1:156119734-156149271	q1	q2	OK	3.87368	3.4756	-0.156442	-0.294425	0.635	0.999795	no
XLOC_000808	XLOC_000808	SLC25A44	chr1:156163729-156182588	q1	q2	OK	26.8194	32.7274	0.287222	0.682382	0.2464	0.999795	no
XLOC_000809	XLOC_000809	BGLAP,PMF1,PMF1-BGLAP	chr1:156182778-156217908	q1	q2	OK	42.4709	44.6566	0.0723973	0.172944	0.80635	0.999795	no
XLOC_000810	XLOC_000810	TMEM79	chr1:156252703-156262234	q1	q2	OK	8.07213	7.71704	-0.0649025	-0.143184	0.83455	0.999795	no
XLOC_000811	XLOC_000811	TSACC	chr1:156278751-156333913	q1	q2	OK	1.20431	2.03952	0.760018	0.0746815	0.7822	0.999795	no
XLOC_000812	XLOC_000812	RHBG	chr1:156337790-156355078	q1	q2	OK	3.40777	1.58629	-1.10318	-1.73311	0.00525	0.197398	no
XLOC_000813	XLOC_000813	TTC24	chr1:156549518-156571279	q1	q2	NOTEST	0	0	0	0	1	1	no
XLOC_000814	XLOC_000814	APOA1BP	chr1:156549518-156571279	q1	q2	OK	80.5114	74.7076	-0.107938	-0.214334	0.77115	0.999795	no
XLOC_000815	XLOC_000815	HAPLN2	chr1:156589085-156595517	q1	q2	NOTEST	0.00774826	0	-inf	0	1	1	no
XLOC_000816	XLOC_000816	BCAN	chr1:156607333-156629324	q1	q2	OK	3.2751	3.66916	0.163907	0.353366	0.56075	0.999795	no
XLOC_000817	XLOC_000817	RRNAD1	chr1:156691680-156706752	q1	q2	OK	5.95633	8.0096	0.427307	0.318768	0.62865	0.999795	no
XLOC_000818	XLOC_000818	PRCC	chr1:156737273-156770609	q1	q2	OK	42.4122	27.1519	-0.643427	-1.67916	0.01365	0.32986	no
XLOC_000819	XLOC_000819	NTRK1	chr1:156776034-156851642	q1	q2	NOTEST	0	0	0	0	1	1	no
XLOC_000820	XLOC_000820	PEAR1	chr1:156863522-156886226	q1	q2	NOTEST	0.0640137	0.112933	0.819014	0	1	1	no
XLOC_000821	XLOC_000821	LRRC71	chr1:156890423-156902880	q1	q2	NOTEST	0.00464709	0	-inf	0	1	1	no
XLOC_000822	XLOC_000822	ETV3	chr1:157091008-157108383	q1	q2	OK	4.87308	5.08539	0.0615264	0.0368105	0.9496	0.999795	no
XLOC_000823	XLOC_000823	CYCSP52	chr1:157091008-157108383	q1	q2	NOTEST	0.0451554	0.277753	2.62083	0	1	1	no
XLOC_000824	XLOC_000824	KIRREL	chr1:157963062-158065844	q1	q2	NOTEST	0	0	0	0	1	1	no
XLOC_000825	XLOC_000825	CD1D	chr1:158149736-158156216	q1	q2	NOTEST	0	0.00269763	inf	0	1	1	no
XLOC_000826	XLOC_000826	CD1A	chr1:158223926-158228058	q1	q2	NOTEST	0	0	0	0	1	1	no
XLOC_000827	XLOC_000827	CD1C	chr1:158259562-158264564	q1	q2	NOTEST	0	0	0	0	1	1	no
XLOC_000828	XLOC_000828	CD1E	chr1:158323485-158327343	q1	q2	NOTEST	0	0	0	0	1	1	no
XLOC_000829	XLOC_000829	OR10K1	chr1:158435351-158436293	q1	q2	NOTEST	0	0	0	0	1	1	no
XLOC_000830	XLOC_000830	OR10R2	chr1:158449667-158450675	q1	q2	NOTEST	0	0	0	0	1	1	no
XLOC_000831	XLOC_000831	OR10Z1	chr1:158576228-158577170	q1	q2	NOTEST	0	0	0	0	1	1	no
XLOC_000832	XLOC_000832	OR6K6	chr1:158724605-158725637	q1	q2	NOTEST	0	0	0	0	1	1	no
XLOC_000833	XLOC_000833	MNDA	chr1:158801167-158819270	q1	q2	NOTEST	0	0	0	0	1	1	no
XLOC_000834	XLOC_000834	PYHIN1	chr1:158901336-158946849	q1	q2	NOTEST	0	0	0	0	1	1	no
XLOC_000835	XLOC_000835	IFI16	chr1:158979681-159024945	q1	q2	NOTEST	0	0	0	0	1	1	no
XLOC_000836	XLOC_000836	CADM3	chr1:159141376-159172932	q1	q2	NOTEST	0	0	0	0	1	1	no
XLOC_000837	XLOC_000837	DARC	chr1:159173802-159176290	q1	q2	NOTEST	0	0	0	0	1	1	no
XLOC_000838	XLOC_000838	FCER1A	chr1:159259503-159278014	q1	q2	NOTEST	0	0	0	0	1	1	no
XLOC_000839	XLOC_000839	OR10J1	chr1:159409511-159410600	q1	q2	NOTEST	0	0	0	0	1	1	no
XLOC_000840	XLOC_000840	APCS	chr1:159557615-159558661	q1	q2	NOTEST	0	0	0	0	1	1	no
XLOC_000841	XLOC_000841	DUSP23	chr1:159750755-159752334	q1	q2	OK	26.2522	24.3719	-0.107217	-0.187313	0.7644	0.999795	no
XLOC_000842	XLOC_000842	FCRL6	chr1:159772172-159786047	q1	q2	NOTEST	0.0220506	0	-inf	0	1	1	no
XLOC_000843	XLOC_000843	SLAMF8	chr1:159796478-159832447	q1	q2	NOTEST	0	0.006389	inf	0	1	1	no
XLOC_000844	XLOC_000844	LOC100505633	chr1:159931013-159948876	q1	q2	NOTEST	0	0	0	0	1	1	no
XLOC_000845	XLOC_000845	KCNJ9	chr1:160051359-160059212	q1	q2	NOTEST	0	0.00350824	inf	0	1	1	no
XLOC_000846	XLOC_000846	ATP1A2	chr1:160085519-160113374	q1	q2	NOTEST	0.0103274	0.0190613	0.88417	0	1	1	no
XLOC_000847	XLOC_000847	ATP1A4	chr1:160121351-160156767	q1	q2	NOTEST	0.0594281	0.0277375	-1.09931	0	1	1	no
XLOC_000848	XLOC_000848	CASQ1	chr1:160160284-160171676	q1	q2	NOTEST	0.0362707	0.042184	0.217892	0	1	1	no
XLOC_000849	XLOC_000849	PEA15	chr1:160175124-160185162	q1	q2	OK	62.8974	73.7847	0.230323	0.596658	0.3296	0.999795	no
XLOC_000850	XLOC_000850	PEX19	chr1:160246598-160256138	q1	q2	OK	0.234117	0.381767	0.705466	0.0743856	0.7007	0.999795	no
XLOC_000851	XLOC_000851	SUMO1P3	chr1:160258376-160328742	q1	q2	NOTEST	0.0377684	0.0399306	0.0803144	0	1	1	no
XLOC_000852	XLOC_000852	NCSTN	chr1:160258376-160328742	q1	q2	OK	32.6567	34.077	0.0614178	0.0757409	0.89895	0.999795	no
XLOC_000853	XLOC_000853	NHLH1	chr1:160336860-160342638	q1	q2	NOTEST	0.0361309	0.0398619	0.141776	0	1	1	no
XLOC_000854	XLOC_000854	VANGL2	chr1:160370363-160398468	q1	q2	NOTEST	0.0114972	0.0529202	2.20253	0	1	1	no
XLOC_000855	XLOC_000855	SLAMF7	chr1:160709076-160724601	q1	q2	NOTEST	0	0	0	0	1	1	no
XLOC_000856	XLOC_000856	LY9	chr1:160765863-160798045	q1	q2	NOTEST	0.032375	0.0183133	-0.821989	0	1	1	no
XLOC_000857	XLOC_000857	KLHDC9	chr1:161068150-161070138	q1	q2	OK	4.11529	3.96308	-0.0543707	-0.0830982	0.8863	0.999795	no
XLOC_000858	XLOC_000858	NIT1	chr1:161070345-161102478	q1	q2	OK	10.5262	10.3163	-0.0290697	-0.0316917	0.966	0.999795	no
XLOC_000859	XLOC_000859	UFC1	chr1:161102559-161128646	q1	q2	OK	90.2022	91.7337	0.0242892	0.052707	0.92095	0.999795	no
XLOC_000860	XLOC_000860	USP21	chr1:161129253-161135516	q1	q2	OK	8.18143	10.6021	0.373919	0.759559	0.22285	0.999795	no
XLOC_000861	XLOC_000861	PPOX	chr1:161136180-161141040	q1	q2	OK	2.88466	3.2449	0.169773	0.302395	0.64265	0.999795	no
XLOC_000862	XLOC_000862	NDUFS2	chr1:161169104-161184184	q1	q2	OK	64.803	69.2914	0.0966171	0.235489	0.67945	0.999795	no
XLOC_000863	XLOC_000863	FCER1G	chr1:161185086-161189038	q1	q2	NOTEST	0.302979	0.0953515	-1.66789	0	1	1	no
XLOC_000864	XLOC_000864	TOMM40L	chr1:161195794-161208000	q1	q2	OK	6.14169	5.83803	-0.0731558	-0.131107	0.81535	0.999795	no
XLOC_000865	XLOC_000865	PCP4L1	chr1:161228516-161255240	q1	q2	NOTEST	0.18977	0.197081	0.054532	0	1	1	no
XLOC_000866	XLOC_000866	SDHC	chr1:161284165-161337673	q1	q2	OK	60.5855	63.1571	0.0599729	0.147973	0.7967	0.999795	no
XLOC_000867	XLOC_000867	FCGR2A	chr1:161475204-161489360	q1	q2	NOTEST	0.0050298	0.0160541	1.67436	0	1	1	no
XLOC_000868	XLOC_000868	HSPA6	chr1:161494035-161496687	q1	q2	NOTEST	0.194792	0.200698	0.0430925	0	1	1	no
XLOC_000869	XLOC_000869	FCGR2C	chr1:161551128-161571010	q1	q2	NOTEST	0	0	0	0	1	1	no
XLOC_000870	XLOC_000870	HSPA7	chr1:161575848-161578341	q1	q2	NOTEST	0	0.00419835	inf	0	1	1	no
XLOC_000871	XLOC_000871	FCGR2B	chr1:161632904-161648444	q1	q2	NOTEST	0	0	0	0	1	1	no
XLOC_000872	XLOC_000872	FCRLA	chr1:161676761-161684142	q1	q2	NOTEST	0.00503847	0.0290803	2.52898	0	1	1	no
XLOC_000873	XLOC_000873	FCRLB	chr1:161692456-161697993	q1	q2	OK	1.10402	1.66372	0.591651	1.04955	0.15765	0.930762	no
XLOC_000874	XLOC_000874	DUSP12	chr1:161718341-161726952	q1	q2	OK	21.4109	24.1176	0.171741	0.300723	0.5801	0.999795	no
XLOC_000875	XLOC_000875	ATF6	chr1:161736021-161933860	q1	q2	OK	20.9606	23.4611	0.162587	0.28823	0.5773	0.999795	no
XLOC_000876	XLOC_000876	C1orf226,NOS1AP	chr1:162039580-162356609	q1	q2	OK	3.06634	3.21445	0.0680558	0.128057	0.83275	0.999795	no
XLOC_000877	XLOC_000877	MIR4654	chr1:162039580-162356609	q1	q2	NOTEST	0	0	0	0	1	1	no
XLOC_000878	XLOC_000878	MIR556	chr1:162039580-162356609	q1	q2	NOTEST	0	0	0	0	1	1	no
XLOC_000879	XLOC_000879	UHMK1	chr1:162466963-162499419	q1	q2	OK	24.0358	31.7287	0.400605	0.889954	0.09415	0.777464	no
XLOC_000880	XLOC_000880	UAP1	chr1:162531295-162569633	q1	q2	OK	21.9619	19.4772	-0.173211	-0.335302	0.5239	0.999795	no
XLOC_000881	XLOC_000881	DDR2	chr1:162570641-162750567	q1	q2	NOTEST	0.0575198	0.0687581	0.25747	0	1	1	no
XLOC_000882	XLOC_000882	HSD17B7	chr1:162760495-162782608	q1	q2	OK	12.2878	13.0459	0.0863651	0.177602	0.77825	0.999795	no
XLOC_000883	XLOC_000883	RGS4	chr1:163038395-163046592	q1	q2	NOTEST	0	0	0	0	1	1	no
XLOC_000884	XLOC_000884	NUF2	chr1:163291722-163325553	q1	q2	OK	14.4907	13.617	-0.0897188	-0.159712	0.7512	0.999795	no
XLOC_000885	XLOC_000885	PBX1	chr1:164528596-164821060	q1	q2	OK	17.6168	21.3788	0.27923	0.665839	0.24755	0.999795	no
XLOC_000886	XLOC_000886	LRRC52	chr1:165446078-165551341	q1	q2	NOTEST	0	0	0	0	1	1	no
XLOC_000887	XLOC_000887	MGST3	chr1:165600090-165625372	q1	q2	OK	18.5064	17.1641	-0.108632	-0.220371	0.7177	0.999795	no
XLOC_000888	XLOC_000888	LOC440700	chr1:165667986-165679199	q1	q2	NOTEST	0.00957439	0.00939844	-0.0267592	0	1	1	no
XLOC_000889	XLOC_000889	UCK2	chr1:165796731-165880855	q1	q2	OK	16.3641	14.742	-0.150605	-0.340551	0.5554	0.999795	no
XLOC_000890	XLOC_000890	FMO9P	chr1:166573152-166594473	q1	q2	NOTEST	0.005034	0.00842927	0.743705	0	1	1	no
XLOC_000891	XLOC_000891	POGK	chr1:166808723-166823820	q1	q2	OK	31.3586	30.0596	-0.0610374	-0.143681	0.7959	0.999795	no
XLOC_000892	XLOC_000892	MAEL	chr1:166958518-166991447	q1	q2	NOTEST	0	0	0	0	1	1	no
XLOC_000893	XLOC_000893	DUSP27	chr1:167064086-167098402	q1	q2	NOTEST	0	0	0	0	1	1	no
XLOC_000894	XLOC_000894	POU2F1	chr1:167190065-167396582	q1	q2	OK	4.04071	4.30256	0.0905858	0.189957	0.73025	0.999795	no
XLOC_000895	XLOC_000895	RCSD1	chr1:167599473-167675486	q1	q2	NOTEST	0	0.00651467	inf	0	1	1	no
XLOC_000896	XLOC_000896	MPZL1	chr1:167691186-167761156	q1	q2	OK	23.2327	20.7165	-0.165376	-0.384114	0.50265	0.999795	no
XLOC_000897	XLOC_000897	DCAF6	chr1:167885912-168045083	q1	q2	OK	29.6923	22.4765	-0.401669	-0.745983	0.1538	0.922742	no
XLOC_000898	XLOC_000898	TIPRL	chr1:168148080-168171351	q1	q2	OK	26.2048	20.6296	-0.345112	-0.554935	0.2801	0.999795	no
XLOC_000899	XLOC_000899	SFT2D2	chr1:168195251-168222936	q1	q2	OK	16.5513	15.2769	-0.115588	-0.132394	0.83615	0.999795	no
XLOC_000900	XLOC_000900	TBX19	chr1:168250277-168283664	q1	q2	OK	0.204487	0.390586	0.933628	1.30818	0.04105	0.54775	no
XLOC_000901	XLOC_000901	MIR557	chr1:168344761-168344859	q1	q2	NOTEST	0	0	0	0	1	1	no
XLOC_000902	XLOC_000902	XCL1	chr1:168545710-168551315	q1	q2	NOTEST	0.0063777	0	-inf	0	1	1	no
XLOC_000903	XLOC_000903	LINC00626	chr1:168756178-168762126	q1	q2	NOTEST	0	0	0	0	1	1	no
XLOC_000904	XLOC_000904	ATP1B1	chr1:169075946-169337186	q1	q2	OK	98.8616	111.446	0.172864	0.367259	0.5406	0.999795	no
XLOC_000905	XLOC_000905	BLZF1	chr1:169337193-169396670	q1	q2	OK	23.9708	20.7263	-0.20982	-0.409053	0.4321	0.999795	no
XLOC_000906	XLOC_000906	C1orf112	chr1:169754017-169863100	q1	q2	OK	17.2602	18.3661	0.0896027	0.143815	0.81555	0.999795	no
XLOC_000907	XLOC_000907	SCYL3	chr1:169754017-169863100	q1	q2	OK	0.504934	0.429756	-0.232576	-0.0620394	0.91675	0.999795	no
XLOC_000908	XLOC_000908	METTL11B	chr1:170115187-170136923	q1	q2	NOTEST	0	0	0	0	1	1	no
XLOC_000909	XLOC_000909	GORAB	chr1:170501262-170522974	q1	q2	OK	4.63224	5.68369	0.295118	0.474266	0.3466	0.999795	no
XLOC_000910	XLOC_000910	PRRX1	chr1:170633312-170708541	q1	q2	NOTEST	0	0	0	0	1	1	no
XLOC_000911	XLOC_000911	MROH9	chr1:170904611-171033906	q1	q2	NOTEST	0	0	0	0	1	1	no
XLOC_000912	XLOC_000912	FMO3	chr1:171060017-171086959	q1	q2	NOTEST	0	0	0	0	1	1	no
XLOC_000913	XLOC_000913	MIR1295B	chr1:171060017-171086959	q1	q2	NOTEST	0	0	0	0	1	1	no
XLOC_000914	XLOC_000914	FMO6P	chr1:171106878-171130702	q1	q2	NOTEST	0	0	0	0	1	1	no
XLOC_000915	XLOC_000915	FMO2	chr1:171154387-171181822	q1	q2	NOTEST	0.0019841	0	-inf	0	1	1	no
XLOC_000916	XLOC_000916	FMO1	chr1:171217662-171341678	q1	q2	NOTEST	0.0248167	0.0167876	-0.563917	0	1	1	no
XLOC_000917	XLOC_000917	FMO4	chr1:171217662-171341678	q1	q2	OK	1.76834	1.85748	0.0709519	0.0960397	0.8634	0.999795	no
XLOC_000918	XLOC_000918	PRRC2C	chr1:171453988-171562650	q1	q2	OK	36.4793	52.8795	0.535629	1.24138	0.01705	0.367726	no
XLOC_000919	XLOC_000919	METTL13	chr1:171750760-171766856	q1	q2	OK	29.3899	24.4403	-0.266057	-0.618082	0.2878	0.999795	no
XLOC_000920	XLOC_000920	DNM3	chr1:171810620-172381857	q1	q2	OK	0.614546	1.19762	0.962576	0.931522	0.0812	0.733847	no
XLOC_000921	XLOC_000921	MIR3120	chr1:171810620-172381857	q1	q2	NOTEST	0	0	0	0	1	1	no
XLOC_000922	XLOC_000922	C1orf105	chr1:172389827-172437969	q1	q2	NOTEST	0.194411	0.171701	-0.179215	0	1	1	no
XLOC_000923	XLOC_000923	SUCO	chr1:172501759-172580973	q1	q2	OK	31.7031	27.3252	-0.214392	-0.431483	0.37085	0.999795	no
XLOC_000924	XLOC_000924	FASLG	chr1:172628184-172636012	q1	q2	NOTEST	0	0	0	0	1	1	no
XLOC_000925	XLOC_000925	PRDX6	chr1:173446485-173457946	q1	q2	OK	208.449	186.792	-0.158266	-0.392044	0.47865	0.999795	no
XLOC_000926	XLOC_000926	LOC730159	chr1:173577474-173639001	q1	q2	NOTEST	0	0	0	0	1	1	no
XLOC_000927	XLOC_000927	KLHL20	chr1:173684079-173755840	q1	q2	OK	11.2949	11.0704	-0.0289674	-0.0549837	0.9183	0.999795	no
XLOC_000928	XLOC_000928	DARS2	chr1:173793796-173827682	q1	q2	OK	63.5492	50.5004	-0.331577	-0.81922	0.14915	0.914842	no
XLOC_000929	XLOC_000929	GAS5-AS1	chr1:173830214-173872672	q1	q2	OK	7.64038	6.76894	-0.174713	-0.148912	0.78195	0.999795	no
XLOC_000930	XLOC_000930	ZBTB37	chr1:173830214-173872672	q1	q2	OK	3.74889	5.28014	0.49411	0.268261	0.5847	0.999795	no
XLOC_000931	XLOC_000931	RABGAP1L	chr1:174128095-174965220	q1	q2	OK	7.52957	7.26458	-0.0516888	-0.0834302	0.87365	0.999795	no
XLOC_000932	XLOC_000932	GPR52	chr1:174128095-174965220	q1	q2	NOTEST	0.0497598	0.0354909	-0.487531	0	1	1	no
XLOC_000933	XLOC_000933	CACYBP	chr1:174968570-174992591	q1	q2	OK	68.6826	61.8018	-0.152294	-0.329511	0.55195	0.999795	no
XLOC_000934	XLOC_000934	TNN	chr1:175036993-175117202	q1	q2	NOTEST	0.00142291	0	-inf	0	1	1	no
XLOC_000935	XLOC_000935	PAPPA2	chr1:176432306-176811970	q1	q2	NOTEST	0.00187028	0.00148486	-0.332927	0	1	1	no
XLOC_000936	XLOC_000936	FAM5B	chr1:177140632-177251558	q1	q2	NOTEST	0.231571	0.162426	-0.511676	0	1	1	no
XLOC_000937	XLOC_000937	RASAL2	chr1:178060642-178448855	q1	q2	OK	2.60577	3.0707	0.236861	0.448902	0.401	0.999795	no
XLOC_000938	XLOC_000938	TEX35	chr1:178482211-178492635	q1	q2	NOTEST	0	0	0	0	1	1	no
XLOC_000939	XLOC_000939	C1orf220	chr1:178511913-178520837	q1	q2	OK	0.745878	0.972703	0.383059	0.45034	0.4193	0.999795	no
XLOC_000940	XLOC_000940	MIR4424	chr1:178646883-178646969	q1	q2	NOTEST	0	0	0	0	1	1	no
XLOC_000941	XLOC_000941	RALGPS2	chr1:178694299-178891705	q1	q2	OK	11.4678	14.3455	0.323012	0.653402	0.2095	0.997853	no
XLOC_000942	XLOC_000942	FAM20B	chr1:178994835-179045723	q1	q2	OK	28.2846	27.9683	-0.0162241	-0.0372396	0.94065	0.999795	no
XLOC_000943	XLOC_000943	TOR3A	chr1:179049797-179067123	q1	q2	OK	74.9014	83.3555	0.154285	0.33818	0.5488	0.999795	no
XLOC_000944	XLOC_000944	SOAT1	chr1:179250298-179327814	q1	q2	OK	11.2508	10.4974	-0.0999957	-0.21485	0.69535	0.999795	no
XLOC_000945	XLOC_000945	AXDND1	chr1:179334854-179545084	q1	q2	NOTEST	0.0315322	0.0600374	0.929035	0	1	1	no
XLOC_000946	XLOC_000946	TDRD5	chr1:179560747-179660632	q1	q2	OK	3.04696	2.77558	-0.134578	-0.208355	0.6849	0.999795	no
XLOC_000947	XLOC_000947	FAM163A	chr1:179712297-179785333	q1	q2	NOTEST	0.0109454	0.00355973	-1.62049	0	1	1	no
XLOC_000948	XLOC_000948	TOR1AIP1	chr1:179851176-179889962	q1	q2	OK	24.9561	26.0012	0.0591871	0.13185	0.80805	0.999795	no
XLOC_000949	XLOC_000949	CEP350	chr1:179923907-180084015	q1	q2	OK	11.7439	12.6979	0.112682	0.236343	0.63455	0.999795	no
XLOC_000950	XLOC_000950	QSOX1	chr1:180123967-180173965	q1	q2	OK	131.076	100.38	-0.384933	-1.09313	0.10795	0.82051	no
XLOC_000951	XLOC_000951	LHX4	chr1:180199391-180250552	q1	q2	OK	2.88691	3.82972	0.407714	0.511189	0.3934	0.999795	no
XLOC_000952	XLOC_000952	XPR1	chr1:180601145-180868135	q1	q2	OK	19.1784	16.849	-0.186822	-0.298288	0.5751	0.999795	no
XLOC_000953	XLOC_000953	KIAA1614	chr1:180882312-180918490	q1	q2	OK	0.264762	0.488277	0.883005	1.02156	0.0821	0.739668	no
XLOC_000954	XLOC_000954	MR1	chr1:181002560-181031074	q1	q2	OK	3.85241	3.01387	-0.354142	-0.686996	0.2164	0.999795	no
XLOC_000955	XLOC_000955	IER5	chr1:181055807-181061560	q1	q2	OK	26.8633	28.0061	0.0601006	0.169758	0.8258	0.999795	no
XLOC_000956	XLOC_000956	GM140	chr1:181205523-181207740	q1	q2	NOTEST	0	0	0	0	1	1	no
XLOC_000957	XLOC_000957	CACNA1E	chr1:181452685-181775921	q1	q2	NOTEST	0.000673254	0.00126541	0.910383	0	1	1	no
XLOC_000958	XLOC_000958	LINC00272	chr1:182376755-182383948	q1	q2	NOTEST	0	0	0	0	1	1	no
XLOC_000959	XLOC_000959	RGSL1	chr1:182419255-182529732	q1	q2	NOTEST	0.0016375	0.00374927	1.19511	0	1	1	no
XLOC_000960	XLOC_000960	LOC284648	chr1:182584274-182585764	q1	q2	NOTEST	0.0759664	0.121844	0.681605	0	1	1	no
XLOC_000961	XLOC_000961	NPL	chr1:182758583-182799729	q1	q2	OK	0.747783	0.324799	-1.20307	-1.41826	0.0054	0.19907	no
XLOC_000962	XLOC_000962	DHX9	chr1:182808438-182857117	q1	q2	OK	97.7645	120.413	0.300603	0.728214	0.16995	0.95525	no
XLOC_000963	XLOC_000963	LAMC1	chr1:182992594-183114736	q1	q2	OK	54.9088	54.4837	-0.0112134	-0.0261435	0.96405	0.999795	no
XLOC_000964	XLOC_000964	LAMC2	chr1:183155173-183387634	q1	q2	OK	4.86915	7.49184	0.621648	1.17858	0.0395	0.537997	no
XLOC_000965	XLOC_000965	SMG7	chr1:183441505-183523417	q1	q2	OK	45.5793	36.0813	-0.337126	-0.829536	0.14155	0.901044	no
XLOC_000966	XLOC_000966	RGL1	chr1:183605207-183897666	q1	q2	OK	0.756303	1.12007	0.566554	0.834869	0.11415	0.837351	no
XLOC_000967	XLOC_000967	TSEN15	chr1:184020810-184043344	q1	q2	OK	14.4993	21.0332	0.536685	1.03073	0.0592	0.653552	no
XLOC_000968	XLOC_000968	C1orf21	chr1:184356096-184598155	q1	q2	OK	13.8076	10.3174	-0.420381	-0.529487	0.43245	0.999795	no
XLOC_000969	XLOC_000969	RNF2	chr1:185014550-185071850	q1	q2	OK	7.64378	6.5957	-0.212761	-0.36827	0.46645	0.999795	no
XLOC_000970	XLOC_000970	SWT1	chr1:185087217-185260913	q1	q2	OK	1.99283	5.79172	1.53917	1.30931	0.01895	0.385023	no
XLOC_000971	XLOC_000971	HMCN1	chr1:185703648-186446655	q1	q2	OK	5.03199	5.73937	0.189764	0.133276	0.79925	0.999795	no
XLOC_000972	XLOC_000972	PRG4	chr1:185703648-186446655	q1	q2	NOTEST	0.0885118	0.0141951	-2.64048	0	1	1	no
XLOC_000973	XLOC_000973	C1orf27	chr1:185703648-186446655	q1	q2	OK	13.5026	12.4853	-0.113008	-0.0808056	0.86365	0.999795	no
XLOC_000974	XLOC_000974	OCLM	chr1:185703648-186446655	q1	q2	OK	0.445693	0.431604	-0.0463444	-0.00289262	0.52065	0.999795	no
XLOC_000975	XLOC_000975	PLA2G4A	chr1:186798031-186958113	q1	q2	NOTEST	0.00631313	0	-inf	0	1	1	no
XLOC_000976	XLOC_000976	LOC440704	chr1:190594019-190770788	q1	q2	NOTEST	0	0	0	0	1	1	no
XLOC_000977	XLOC_000977	RGS18	chr1:192127591-192154945	q1	q2	NOTEST	0	0	0	0	1	1	no
XLOC_000978	XLOC_000978	RGS21	chr1:192286121-192336414	q1	q2	NOTEST	0	0	0	0	1	1	no
XLOC_000979	XLOC_000979	RGS1	chr1:192544856-192549159	q1	q2	NOTEST	0	0	0	0	1	1	no
XLOC_000980	XLOC_000980	RGS13	chr1:192605267-192629440	q1	q2	NOTEST	0	0	0	0	1	1	no
XLOC_000981	XLOC_000981	RGS2	chr1:192778168-192781407	q1	q2	OK	0.234454	0.396799	0.759106	0.881498	0.13145	0.878263	no
XLOC_000982	XLOC_000982	TROVE2	chr1:192981495-193075244	q1	q2	OK	13.7004	15.12	0.142249	0.185812	0.72765	0.999795	no
XLOC_000983	XLOC_000983	CDC73	chr1:193091087-193223942	q1	q2	OK	38.5956	32.7099	-0.238707	-0.462088	0.40655	0.999795	no
XLOC_000984	XLOC_000984	MIR1278	chr1:193091087-193223942	q1	q2	NOTEST	0	0	0	0	1	1	no
XLOC_000985	XLOC_000985	CFH	chr1:196621007-196716634	q1	q2	NOTEST	0.00826735	0.00461796	-0.840169	0	1	1	no
XLOC_000986	XLOC_000986	CFHR3	chr1:196743929-196763203	q1	q2	NOTEST	0.042375	0.0362523	-0.22514	0	1	1	no
XLOC_000987	XLOC_000987	CFHR1	chr1:196788860-196801319	q1	q2	NOTEST	0.0099433	0.0175872	0.822731	0	1	1	no
XLOC_000988	XLOC_000988	CFHR4	chr1:196857143-196887843	q1	q2	NOTEST	0.0290219	0.00812268	-1.83711	0	1	1	no
XLOC_000989	XLOC_000989	CFHR2	chr1:196912933-196928356	q1	q2	NOTEST	0	0	0	0	1	1	no
XLOC_000990	XLOC_000990	CFHR5	chr1:196946666-196978803	q1	q2	NOTEST	0.0270927	0.0258255	-0.0691063	0	1	1	no
XLOC_000991	XLOC_000991	CRB1	chr1:197170591-197447585	q1	q2	NOTEST	0	0.00481199	inf	0	1	1	no
XLOC_000992	XLOC_000992	C1orf53	chr1:197871681-197876498	q1	q2	OK	3.23874	4.9967	0.62554	0.769331	0.20545	0.991967	no
XLOC_000993	XLOC_000993	LHX9	chr1:197881634-197899273	q1	q2	NOTEST	0.00442188	0	-inf	0	1	1	no
XLOC_000994	XLOC_000994	NEK7	chr1:198126107-198291548	q1	q2	OK	16.6813	18.4289	0.143739	0.283521	0.57475	0.999795	no
XLOC_000995	XLOC_000995	PTPRC	chr1:198608097-198726605	q1	q2	NOTEST	0.00237322	0.00816688	1.78294	0	1	1	no
XLOC_000996	XLOC_000996	LOC100131234	chr1:198777131-198906558	q1	q2	NOTEST	0.286197	0.240757	-0.24943	0	1	1	no
XLOC_000997	XLOC_000997	NR5A2	chr1:199996729-200146550	q1	q2	NOTEST	0.20271	0.181966	-0.155753	0	1	1	no
XLOC_000998	XLOC_000998	CAMSAP2	chr1:200708387-200829918	q1	q2	OK	27.3783	29.1496	0.0904457	0.191514	0.69785	0.999795	no
XLOC_000999	XLOC_000999	GPR25	chr1:200842082-200843306	q1	q2	NOTEST	0	0	0	0	1	1	no
XLOC_001000	XLOC_001000	C1orf106	chr1:200860589-200884865	q1	q2	OK	7.24239	11.2184	0.631328	1.33014	0.03685	0.522786	no
XLOC_001001	XLOC_001001	IGFN1	chr1:201096244-201198080	q1	q2	NOTEST	0.0184665	0.0230645	0.320761	0	1	1	no
XLOC_001002	XLOC_001002	PKP1	chr1:201252579-201302121	q1	q2	OK	7.44196	6.26105	-0.249278	-0.546906	0.36885	0.999795	no
XLOC_001003	XLOC_001003	TNNI1	chr1:201368812-201390874	q1	q2	OK	2.57233	3.01165	0.227475	0.291465	0.60725	0.999795	no
XLOC_001004	XLOC_001004	RPS10P7	chr1:201476422-201552877	q1	q2	OK	3.02497	2.56073	-0.240367	-0.287518	0.58895	0.999795	no
XLOC_001005	XLOC_001005	NAV1	chr1:201559762-201993005	q1	q2	OK	0.574109	0.619331	0.109386	0.01465	0.9719	0.999795	no
XLOC_001006	XLOC_001006	MIR5191	chr1:201559762-201993005	q1	q2	NOTEST	0	0	0	0	1	1	no
XLOC_001007	XLOC_001007	NAV1	chr1:201559762-201993005	q1	q2	OK	0.210524	0.3542	0.750574	0.0635494	0.69005	0.999795	no
XLOC_001008	XLOC_001008	MIR1231	chr1:201559762-201993005	q1	q2	NOTEST	0	0	0	0	1	1	no
XLOC_001009	XLOC_001009	IPO9	chr1:201559762-201993005	q1	q2	OK	9.19842	10.0685	0.130395	0.170194	0.75385	0.999795	no
XLOC_001010	XLOC_001010	SHISA4	chr1:201559762-201993005	q1	q2	OK	2.64023	3.48176	0.399157	0.10898	0.8874	0.999795	no
XLOC_001011	XLOC_001011	TIMM17A	chr1:201559762-201993005	q1	q2	OK	40.7594	33.7904	-0.27052	-0.212462	0.66675	0.999795	no
XLOC_001012	XLOC_001012	RNPEP	chr1:201559762-201993005	q1	q2	OK	55.3329	54.1151	-0.0321084	-0.0437485	0.94025	0.999795	no
XLOC_001013	XLOC_001013	ELF3	chr1:201559762-201993005	q1	q2	OK	28.8198	18.4063	-0.646862	-0.646814	0.2833	0.999795	no
XLOC_001014	XLOC_001014	GPR37L1	chr1:202027904-202113871	q1	q2	OK	3.06045	1.93385	-0.662272	-0.682581	0.3171	0.999795	no
XLOC_001015	XLOC_001015	PTPRVP	chr1:202137178-202158577	q1	q2	NOTEST	0.0354987	0.0253308	-0.486877	0	1	1	no
XLOC_001016	XLOC_001016	LGR6	chr1:202163117-202288889	q1	q2	NOTEST	0.0914199	0.0487263	-0.907808	0	1	1	no
XLOC_001017	XLOC_001017	PPP1R12B	chr1:202317829-202557885	q1	q2	OK	4.97327	4.23868	-0.23058	-0.422301	0.42685	0.999795	no
XLOC_001018	XLOC_001018	KDM5B-AS1,LOC641515	chr1:202780073-202796119	q1	q2	OK	2.94626	1.94373	-0.600058	-1.08158	0.18205	0.963136	no
XLOC_001019	XLOC_001019	LOC148709	chr1:202830881-202858385	q1	q2	OK	1.98851	2.06837	0.0568105	0.0302028	0.9607	0.999795	no
XLOC_001020	XLOC_001020	TMEM183A	chr1:202976533-202993197	q1	q2	OK	131.452	119.323	-0.139666	-0.349256	0.55545	0.999795	no
XLOC_001021	XLOC_001021	PPFIA4	chr1:203020310-203047864	q1	q2	OK	0.297059	0.403934	0.443372	0.546395	0.35425	0.999795	no
XLOC_001022	XLOC_001022	ADORA1	chr1:203096835-203136533	q1	q2	NOTEST	0.0581501	0.102898	0.823357	0	1	1	no
XLOC_001023	XLOC_001023	BTG2	chr1:203274663-203278729	q1	q2	OK	26.5373	18.1149	-0.550847	-1.23735	0.039	0.536751	no
XLOC_001024	XLOC_001024	PRELP	chr1:203444882-203460479	q1	q2	NOTEST	0.0116342	0.00345235	-1.75272	0	1	1	no
XLOC_001025	XLOC_001025	OPTC	chr1:203463270-203478077	q1	q2	NOTEST	0.00632018	0	-inf	0	1	1	no
XLOC_001026	XLOC_001026	ATP2B4	chr1:203595914-203713209	q1	q2	OK	5.90475	4.86825	-0.278473	-0.553865	0.31505	0.999795	no
XLOC_001027	XLOC_001027	SNORA77	chr1:203595914-203713209	q1	q2	NOTEST	0	0	0	0	1	1	no
XLOC_001028	XLOC_001028	LINC00260	chr1:203595914-203713209	q1	q2	NOTEST	0.0881678	0.165815	0.911249	0	1	1	no
XLOC_001029	XLOC_001029	LAX1	chr1:203734283-203745480	q1	q2	NOTEST	0.00399937	0	-inf	0	1	1	no
XLOC_001030	XLOC_001030	ZBED6,ZC3H11A	chr1:203764510-203823256	q1	q2	OK	62.9504	69.0652	0.133745	0.278712	0.60415	0.999795	no
XLOC_001031	XLOC_001031	SNRPE	chr1:203830719-203840280	q1	q2	OK	113.29	108.758	-0.0589038	-0.131886	0.79855	0.999795	no
XLOC_001032	XLOC_001032	SOX13	chr1:204042245-204097241	q1	q2	OK	9.0612	11.9559	0.399944	0.897184	0.15395	0.922742	no
XLOC_001033	XLOC_001033	MDM4	chr1:204485506-204527809	q1	q2	OK	13.626	16.5238	0.278185	0.327338	0.5384	0.999795	no
XLOC_001034	XLOC_001034	NFASC	chr1:204797781-204991950	q1	q2	NOTEST	0.0664023	0.033041	-1.00698	0	1	1	no
XLOC_001035	XLOC_001035	CNTN2	chr1:205012339-205047171	q1	q2	NOTEST	0.00101667	0.00660643	2.70002	0	1	1	no
XLOC_001036	XLOC_001036	TMCC2	chr1:205197037-205242471	q1	q2	NOTEST	0.129818	0.220274	0.762809	0	1	1	no
XLOC_001037	XLOC_001037	LEMD1-AS1	chr1:205342379-205391214	q1	q2	NOTEST	0.00743616	0	-inf	0	1	1	no
XLOC_001038	XLOC_001038	CDK18	chr1:205473683-205501921	q1	q2	OK	5.6931	5.59494	-0.0250919	-0.0493776	0.93885	0.999795	no
XLOC_001039	XLOC_001039	MFSD4	chr1:205538111-205572046	q1	q2	NOTEST	0.150011	0.264904	0.8204	0	1	1	no
XLOC_001040	XLOC_001040	LOC284581	chr1:205758219-205865795	q1	q2	OK	2.98572	3.11457	0.0609552	0.048926	0.92425	0.999795	no
XLOC_001041	XLOC_001041	FAM72A	chr1:206138910-206155074	q1	q2	OK	5.76422	4.82685	-0.256044	-0.469796	0.43855	0.999795	no
XLOC_001042	XLOC_001042	AVPR1B	chr1:206224282-206231482	q1	q2	NOTEST	0	0	0	0	1	1	no
XLOC_001043	XLOC_001043	CTSE	chr1:206317458-206332104	q1	q2	OK	0.153417	0.327306	1.09318	0.991999	0.07545	0.717824	no
XLOC_001044	XLOC_001044	SRGAP2,SRGAP2C,SRGAP2D	chr1:206511415-206637783	q1	q2	OK	21.3294	21.5621	0.0156594	0.031674	0.9548	0.999795	no
XLOC_001045	XLOC_001045	IKBKE	chr1:206643585-206670223	q1	q2	OK	5.77379	3.65026	-0.661521	-1.25255	0.0398	0.540554	no
XLOC_001046	XLOC_001046	RASSF5	chr1:206680878-206762616	q1	q2	OK	1.11615	1.55022	0.473945	0.791772	0.1946	0.983183	no
XLOC_001047	XLOC_001047	DYRK3	chr1:206808880-206827520	q1	q2	OK	0.649508	1.07918	0.73251	0.896594	0.1058	0.814119	no
XLOC_001048	XLOC_001048	MAPKAPK2	chr1:206858364-206907630	q1	q2	OK	64.0706	62.0186	-0.0469613	-0.121862	0.84195	0.999795	no
XLOC_001049	XLOC_001049	IL19	chr1:206972214-207016326	q1	q2	NOTEST	0.0132414	0.0116697	-0.182288	0	1	1	no
XLOC_001050	XLOC_001050	IL20	chr1:207039153-207042568	q1	q2	NOTEST	0	0	0	0	1	1	no
XLOC_001051	XLOC_001051	IL24	chr1:207070787-207095378	q1	q2	NOTEST	0	0	0	0	1	1	no
XLOC_001052	XLOC_001052	PFKFB2	chr1:207226619-207254368	q1	q2	OK	11.4924	15.8992	0.468271	0.96895	0.0727	0.712263	no
XLOC_001053	XLOC_001053	C4BPB	chr1:207262211-207273337	q1	q2	NOTEST	0.00880414	0	-inf	0	1	1	no
XLOC_001054	XLOC_001054	C4BPA	chr1:207277606-207318317	q1	q2	NOTEST	0	0	0	0	1	1	no
XLOC_001055	XLOC_001055	CD55	chr1:207494779-207534311	q1	q2	OK	71.9596	58.7617	-0.292311	-0.6094	0.2539	0.999795	no
XLOC_001056	XLOC_001056	CR2	chr1:207627644-207663240	q1	q2	NOTEST	0.0148305	0.0329476	1.15161	0	1	1	no
XLOC_001057	XLOC_001057	CR1	chr1:207669472-207815110	q1	q2	NOTEST	0.00558442	0.00763048	0.450365	0	1	1	no
XLOC_001058	XLOC_001058	CR1L	chr1:207818457-207968861	q1	q2	NOTEST	0	0	0	0	1	1	no
XLOC_001059	XLOC_001059	CD46	chr1:207818457-207968861	q1	q2	OK	86.3344	81.4498	-0.0840245	-0.183052	0.7208	0.999795	no
XLOC_001060	XLOC_001060	LOC148696	chr1:207991723-207995941	q1	q2	NOTEST	0.0205296	0.0269272	0.391357	0	1	1	no
XLOC_001061	XLOC_001061	MIR205HG	chr1:209602167-209605892	q1	q2	OK	0.177277	0.577868	1.70474	0.626104	0.0621	0.668211	no
XLOC_001062	XLOC_001062	CAMK1G	chr1:209757044-209787284	q1	q2	NOTEST	0.026554	0.0277929	0.0657899	0	1	1	no
XLOC_001063	XLOC_001063	G0S2	chr1:209848669-209849735	q1	q2	NOTEST	0	0	0	0	1	1	no
XLOC_001064	XLOC_001064	HSD11B1	chr1:209859524-209908295	q1	q2	NOTEST	0	0	0	0	1	1	no
XLOC_001065	XLOC_001065	TRAF3IP3	chr1:209929393-209957890	q1	q2	NOTEST	0.263954	0.215716	-0.291151	0	1	1	no
XLOC_001066	XLOC_001066	DIEXF	chr1:210001256-210030910	q1	q2	OK	11.6729	13.633	0.22394	0.244438	0.6459	0.999795	no
XLOC_001067	XLOC_001067	SYT14	chr1:210111518-210337633	q1	q2	NOTEST	0.00161023	0.00218385	0.439609	0	1	1	no
XLOC_001068	XLOC_001068	SERTAD4	chr1:210404803-210420164	q1	q2	OK	4.43652	3.82624	-0.213501	-0.321757	0.5625	0.999795	no
XLOC_001069	XLOC_001069	HHAT	chr1:210501595-210849794	q1	q2	OK	0.989998	1.14534	0.210274	0.302785	0.5694	0.999795	no
XLOC_001070	XLOC_001070	RCOR3	chr1:211432707-211489725	q1	q2	OK	7.40773	6.18974	-0.259152	-0.402932	0.4422	0.999795	no
XLOC_001071	XLOC_001071	TRAF5	chr1:211499956-211548286	q1	q2	OK	7.74437	3.74956	-1.04643	-1.87326	0.0006	0.0504105	no
XLOC_001072	XLOC_001072	LINC00467	chr1:211548585-211608767	q1	q2	OK	12.6032	14.9384	0.245234	0.361483	0.5078	0.999795	no
XLOC_001073	XLOC_001073	DTL	chr1:212113740-212280734	q1	q2	OK	12.3163	13.0958	0.0885355	0.128652	0.81805	0.999795	no
XLOC_001074	XLOC_001074	MIR3122	chr1:212113740-212280734	q1	q2	NOTEST	0	0	0	0	1	1	no
XLOC_001075	XLOC_001075	PPP2R5A	chr1:212458878-212535205	q1	q2	OK	16.8467	12.0641	-0.481737	-0.89553	0.09155	0.768286	no
XLOC_001076	XLOC_001076	SNORA16B	chr1:212458878-212535205	q1	q2	NOTEST	0	0	0	0	1	1	no
XLOC_001077	XLOC_001077	NENF	chr1:212606228-212619721	q1	q2	OK	26.1092	25.0069	-0.0622312	-0.115804	0.84945	0.999795	no
XLOC_001078	XLOC_001078	ATF3	chr1:212738675-212794119	q1	q2	OK	10.91	14.006	0.360387	0.682458	0.2344	0.999795	no
XLOC_001079	XLOC_001079	FAM71A	chr1:212797788-212800120	q1	q2	NOTEST	0.0174242	0	-inf	0	1	1	no
XLOC_001080	XLOC_001080	TATDN3	chr1:212899494-212997701	q1	q2	OK	3.07546	2.51332	-0.291205	-0.306411	0.56565	0.999795	no
XLOC_001081	XLOC_001081	FLVCR1	chr1:213031596-213072705	q1	q2	OK	4.00525	2.30991	-0.794059	-1.34939	0.0118	0.298637	no
XLOC_001082	XLOC_001082	VASH2	chr1:213123886-213165070	q1	q2	OK	0.746991	1.15517	0.628948	0.912183	0.08	0.73031	no
XLOC_001083	XLOC_001083	RPS6KC1	chr1:213224587-213446918	q1	q2	OK	5.39418	5.42651	0.00862164	0.0147756	0.9762	0.999795	no
XLOC_001084	XLOC_001084	LINC00538	chr1:214098091-214099996	q1	q2	NOTEST	0	0	0	0	1	1	no
XLOC_001085	XLOC_001085	PROX1	chr1:214161277-214214847	q1	q2	NOTEST	0	0.00125211	inf	0	1	1	no
XLOC_001086	XLOC_001086	SMYD2	chr1:214454564-214510477	q1	q2	OK	14.9165	25.6609	0.782663	1.51931	0.0071	0.231086	no
XLOC_001087	XLOC_001087	CENPF	chr1:214776531-214837914	q1	q2	OK	9.36838	11.8768	0.342271	0.720683	0.1564	0.928187	no
XLOC_001088	XLOC_001088	KCNK2	chr1:215178884-215410436	q1	q2	OK	0.17023	0.368895	1.11572	0.868237	0.24345	0.999795	no
XLOC_001089	XLOC_001089	KCTD3	chr1:215740239-215795149	q1	q2	OK	73.6293	65.1899	-0.17563	-0.405892	0.4461	0.999795	no
XLOC_001090	XLOC_001090	-	chr1:217595776-217598848	q1	q2	OK	0.301887	0.385912	0.354266	0.377806	0.55985	0.999795	no
XLOC_001091	XLOC_001091	SPATA17	chr1:217804688-218041263	q1	q2	OK	2.61041	3.05324	0.226065	0.29592	0.55955	0.999795	no
XLOC_001092	XLOC_001092	LINC00210	chr1:218066241-218094146	q1	q2	NOTEST	0	0	0	0	1	1	no
XLOC_001093	XLOC_001093	RRP15	chr1:218458596-218511325	q1	q2	OK	77.6002	70.5221	-0.137983	-0.20883	0.6798	0.999795	no
XLOC_001094	XLOC_001094	TGFB2	chr1:218517537-218617961	q1	q2	OK	29.7402	12.4326	-1.25829	-2.61585	5e-05	0.00870542	yes
XLOC_001095	XLOC_001095	LYPLAL1	chr1:219347191-219414615	q1	q2	OK	15.0765	13.0976	-0.203001	-0.364298	0.5842	0.999795	no
XLOC_001096	XLOC_001096	RNU5F-1	chr1:220046618-220321383	q1	q2	NOTEST	0	0	0	0	1	1	no
XLOC_001097	XLOC_001097	IARS2	chr1:220046618-220321383	q1	q2	OK	73.6159	78.851	0.0991102	0.153156	0.77235	0.999795	no
XLOC_001098	XLOC_001098	MARK1	chr1:220701567-220837799	q1	q2	NOTEST	0.138377	0.202494	0.549272	0	1	1	no
XLOC_001099	XLOC_001099	C1orf115	chr1:220863627-220872499	q1	q2	OK	6.48788	7.18262	0.146764	0.300184	0.62155	0.999795	no
XLOC_001100	XLOC_001100	MARC2	chr1:220921000-220958148	q1	q2	OK	6.11586	5.36303	-0.189509	-0.309521	0.57615	0.999795	no
XLOC_001101	XLOC_001101	MARC1	chr1:220959468-220987741	q1	q2	OK	51.3107	30.0139	-0.773632	-1.61879	0.00355	0.157849	no
XLOC_001102	XLOC_001102	HLX	chr1:221052742-221058400	q1	q2	NOTEST	0.0199317	0	-inf	0	1	1	no
XLOC_001103	XLOC_001103	MIA3	chr1:222791443-222841351	q1	q2	OK	17.6111	12.5309	-0.491001	-0.94221	0.05565	0.631948	no
XLOC_001104	XLOC_001104	BROX	chr1:222885905-222908525	q1	q2	OK	23.1947	25.6946	0.14767	0.251838	0.62305	0.999795	no
XLOC_001105	XLOC_001105	FAM177B	chr1:222910557-222924002	q1	q2	NOTEST	0.00466916	0.0085516	0.873033	0	1	1	no
XLOC_001106	XLOC_001106	DISP1	chr1:222988362-223179337	q1	q2	OK	9.20352	9.2712	0.0105705	0.0175066	0.98225	0.999795	no
XLOC_001107	XLOC_001107	C1orf65	chr1:223566714-223568812	q1	q2	NOTEST	0.0485901	0.0307974	-0.657854	0	1	1	no
XLOC_001108	XLOC_001108	CAPN2	chr1:223889294-223963720	q1	q2	OK	30.4196	22.2354	-0.452146	-0.988233	0.07485	0.717824	no
XLOC_001109	XLOC_001109	-	chr1:224181024-224197760	q1	q2	OK	0.473582	0.446591	-0.0846599	-0.100172	0.8506	0.999795	no
XLOC_001110	XLOC_001110	FBXO28	chr1:224301788-224349749	q1	q2	OK	10.3453	7.51748	-0.460657	-0.902914	0.084	0.746487	no
XLOC_001111	XLOC_001111	DEGS1	chr1:224370909-224381142	q1	q2	OK	34.6722	23.2376	-0.577318	-1.15838	0.0408	0.546596	no
XLOC_001112	XLOC_001112	CNIH4	chr1:224544594-224563695	q1	q2	OK	84.2958	72.8286	-0.210956	-0.578779	0.4391	0.999795	no
XLOC_001113	XLOC_001113	-	chr1:224639527-224647264	q1	q2	NOTEST	0.344464	0.241467	-0.512529	0	1	1	no
XLOC_001114	XLOC_001114	CNIH3	chr1:224804178-224928249	q1	q2	NOTEST	0.210318	0.134322	-0.646879	0	1	1	no
XLOC_001115	XLOC_001115	DNAH14	chr1:225117355-225586996	q1	q2	OK	7.22117	3.80697	-0.923587	-1.23393	0.0139	0.332564	no
XLOC_001116	XLOC_001116	SRP9	chr1:225965514-225978168	q1	q2	OK	170.734	170.449	-0.00240803	-0.00521335	0.992	0.999795	no
XLOC_001117	XLOC_001117	EPHX1	chr1:225997796-226070686	q1	q2	OK	74.8984	66.7755	-0.165617	-0.366693	0.5801	0.999795	no
XLOC_001118	XLOC_001118	H3F3A	chr1:226250407-226259703	q1	q2	OK	199.828	400.735	1.00389	2.59425	5e-05	0.00870542	yes
XLOC_001119	XLOC_001119	MIXL1	chr1:226411382-226413513	q1	q2	NOTEST	0	0	0	0	1	1	no
XLOC_001120	XLOC_001120	C1orf95	chr1:226736500-226797212	q1	q2	OK	0.540291	0.652994	0.273333	0.457207	0.50045	0.999795	no
XLOC_001121	XLOC_001121	PSEN2	chr1:227058272-227083804	q1	q2	OK	7.23505	6.75167	-0.0997585	-0.202205	0.75335	0.999795	no
XLOC_001122	XLOC_001122	-	chr1:227084545-227087183	q1	q2	OK	0.413496	0.273101	-0.598437	-0.594902	0.25535	0.999795	no
XLOC_001123	XLOC_001123	ADCK3	chr1:227127937-227175247	q1	q2	OK	7.71421	6.55755	-0.234362	-0.445243	0.46175	0.999795	no
XLOC_001124	XLOC_001124	ZNF678	chr1:227751088-227867665	q1	q2	OK	3.05077	2.93261	-0.0569847	-0.0936771	0.85685	0.999795	no
XLOC_001125	XLOC_001125	SNAP47	chr1:227916239-227969068	q1	q2	OK	10.4735	10.7795	0.0415365	0.0677217	0.911	0.999795	no
XLOC_001126	XLOC_001126	PRSS38	chr1:228003417-228034171	q1	q2	NOTEST	0	0	0	0	1	1	no
XLOC_001127	XLOC_001127	WNT3A	chr1:228194722-228248972	q1	q2	NOTEST	0.0203886	0.021378	0.068365	0	1	1	no
XLOC_001128	XLOC_001128	ARF1	chr1:228270360-228286913	q1	q2	OK	170.524	169.923	-0.00509152	-0.0142567	0.98325	0.999795	no
XLOC_001129	XLOC_001129	MIR3620	chr1:228270360-228286913	q1	q2	NOTEST	0	0	0	0	1	1	no
XLOC_001130	XLOC_001130	GUK1	chr1:228327784-228336655	q1	q2	OK	51.3547	33.0818	-0.634456	-1.30929	0.03825	0.528948	no
XLOC_001131	XLOC_001131	GJC2	chr1:228337414-228347527	q1	q2	NOTEST	0.111546	0.14979	0.425304	0	1	1	no
XLOC_001132	XLOC_001132	IBA57	chr1:228353428-228369993	q1	q2	OK	2.18353	2.31288	0.0830303	0.162351	0.78945	0.999795	no
XLOC_001133	XLOC_001133	OBSCN	chr1:228391206-228566575	q1	q2	NOTEST	0.335181	0.371049	0.146669	0	1	1	no
XLOC_001134	XLOC_001134	TRIM17	chr1:228594933-228616819	q1	q2	OK	0.959995	0.981896	0.0325444	0.035605	0.96225	0.999795	no
XLOC_001135	XLOC_001135	HIST3H2BB	chr1:228629064-228650847	q1	q2	OK	0.945709	1.34198	0.504897	0.287789	0.57565	0.999795	no
XLOC_001136	XLOC_001136	RNF187	chr1:228675067-228687563	q1	q2	OK	29.5871	27.6663	-0.0968425	-0.237395	0.71095	0.999795	no
XLOC_001137	XLOC_001137	-	chr1:228696301-228697825	q1	q2	OK	1.79306	1.30568	-0.457621	-0.869997	0.359	0.999795	no
XLOC_001138	XLOC_001138	RHOU	chr1:228780393-228882416	q1	q2	OK	6.53926	5.79275	-0.174879	-0.318974	0.5681	0.999795	no
XLOC_001139	XLOC_001139	RAB4A,SPHAR	chr1:229406808-229454060	q1	q2	OK	23.9863	18.1961	-0.398578	-0.770247	0.20665	0.994589	no
XLOC_001140	XLOC_001140	URB2	chr1:229761980-229805837	q1	q2	OK	7.67816	8.2731	0.107667	0.228404	0.6951	0.999795	no
XLOC_001141	XLOC_001141	GALNT2	chr1:230202955-230417875	q1	q2	OK	25.6114	25.1366	-0.026994	-0.0522929	0.9346	0.999795	no
XLOC_001142	XLOC_001142	COG2	chr1:230778201-230829731	q1	q2	OK	16.1814	14.5228	-0.15601	-0.322523	0.553	0.999795	no
XLOC_001143	XLOC_001143	CAPN9	chr1:230882919-230939373	q1	q2	OK	12.6712	11.1628	-0.182855	-0.365634	0.52745	0.999795	no
XLOC_001144	XLOC_001144	C1orf198	chr1:230972864-231014762	q1	q2	OK	0.501238	0.50493	0.0105887	0.00304378	0.99575	0.999795	no
XLOC_001145	XLOC_001145	ARV1	chr1:231114822-231136479	q1	q2	OK	10.0542	10.2143	0.0227992	0.0383302	0.943	0.999795	no
XLOC_001146	XLOC_001146	TRIM67	chr1:231298673-231357314	q1	q2	NOTEST	0.0115766	0.0108063	-0.0993369	0	1	1	no
XLOC_001147	XLOC_001147	GNPAT	chr1:231359508-231413719	q1	q2	OK	16.9438	10.6918	-0.664255	-1.04468	0.0552	0.631088	no
XLOC_001148	XLOC_001148	SPRTN	chr1:231464400-231490769	q1	q2	OK	5.02381	5.76504	0.198549	0.229638	0.66285	0.999795	no
XLOC_001149	XLOC_001149	DISC1,TSNAX	chr1:231664398-232177019	q1	q2	OK	17.249	16.722	-0.0447633	-0.0830125	0.86885	0.999795	no
XLOC_001150	XLOC_001150	MAP10	chr1:232940307-232951347	q1	q2	OK	1.97441	2.42339	0.295605	0.4656	0.37995	0.999795	no
XLOC_001151	XLOC_001151	NTPCR	chr1:233086355-233114452	q1	q2	OK	26.4303	26.8913	0.0249488	0.0480255	0.9344	0.999795	no
XLOC_001152	XLOC_001152	KIAA1804	chr1:233463513-233520994	q1	q2	OK	5.20392	4.5007	-0.20945	-0.400761	0.4715	0.999795	no
XLOC_001153	XLOC_001153	KCNK1	chr1:233744913-233808258	q1	q2	OK	16.7625	13.7132	-0.289677	-0.527732	0.3388	0.999795	no
XLOC_001154	XLOC_001154	MIR4427	chr1:233744913-233808258	q1	q2	NOTEST	0	0	0	0	1	1	no
XLOC_001155	XLOC_001155	SLC35F3	chr1:234040678-234460262	q1	q2	NOTEST	0.0109965	0.0635512	2.53087	0	1	1	no
XLOC_001156	XLOC_001156	MIR4671	chr1:234040678-234460262	q1	q2	NOTEST	0	0	0	0	1	1	no
XLOC_001157	XLOC_001157	COA6	chr1:234492803-234519795	q1	q2	OK	29.988	31.7832	0.0838797	0.138183	0.7967	0.999795	no
XLOC_001158	XLOC_001158	LINC00184	chr1:234765056-234770526	q1	q2	NOTEST	0.0159053	0	-inf	0	1	1	no
XLOC_001159	XLOC_001159	LOC100506810	chr1:234859788-234867390	q1	q2	NOTEST	0.199562	0.148195	-0.429338	0	1	1	no
XLOC_001160	XLOC_001160	-	chr1:235092951-235100066	q1	q2	OK	0.368507	0.698082	0.921705	0.431866	0.54755	0.999795	no
XLOC_001161	XLOC_001161	GGPS1	chr1:235330209-235507844	q1	q2	OK	17.7411	13.8025	-0.362166	-0.492776	0.36295	0.999795	no
XLOC_001162	XLOC_001162	TBCE	chr1:235530716-235667781	q1	q2	OK	20.3641	16.3717	-0.314824	-0.470578	0.4136	0.999795	no
XLOC_001163	XLOC_001163	GPR137B	chr1:236305831-236373509	q1	q2	OK	12.5024	14.3588	0.199734	0.395262	0.5144	0.999795	no
XLOC_001164	XLOC_001164	EDARADD	chr1:236557595-236655542	q1	q2	OK	7.20276	7.21461	0.00237166	0.00419577	0.99435	0.999795	no
XLOC_001165	XLOC_001165	LGALS8	chr1:236681513-236767841	q1	q2	OK	12.1903	13.9638	0.195962	0.278702	0.6119	0.999795	no
XLOC_001166	XLOC_001166	ACTN2	chr1:236849769-236927558	q1	q2	NOTEST	0	0	0	0	1	1	no
XLOC_001167	XLOC_001167	MTR	chr1:236958526-237076677	q1	q2	OK	10.0458	9.69155	-0.0517958	-0.106075	0.8449	0.999795	no
XLOC_001168	XLOC_001168	RYR2	chr1:237205701-237997288	q1	q2	NOTEST	0.00889696	0.00736325	-0.272969	0	1	1	no
XLOC_001169	XLOC_001169	LOC100130331	chr1:238025474-238091619	q1	q2	NOTEST	0	0	0	0	1	1	no
XLOC_001170	XLOC_001170	CHRM3	chr1:239792244-240072717	q1	q2	OK	23.5353	20.1857	-0.221498	-0.493489	0.50085	0.999795	no
XLOC_001171	XLOC_001171	RPS7P5	chr1:240170823-240176560	q1	q2	NOTEST	0	0	0	0	1	1	no
XLOC_001172	XLOC_001172	FMN2	chr1:240255184-240638489	q1	q2	NOTEST	0.0147133	0.00315785	-2.22011	0	1	1	no
XLOC_001173	XLOC_001173	MIR3123	chr1:240938816-241520478	q1	q2	NOTEST	0	0	0	0	1	1	no
XLOC_001174	XLOC_001174	KMO	chr1:241695433-241803701	q1	q2	NOTEST	0.0972204	0.0438724	-1.14794	0	1	1	no
XLOC_001175	XLOC_001175	WDR64	chr1:241815579-241965434	q1	q2	NOTEST	0.00671731	0.0121535	0.855418	0	1	1	no
XLOC_001176	XLOC_001176	EXO1	chr1:242011492-242053241	q1	q2	OK	15.5453	15.8468	0.0277148	0.0560409	0.91665	0.999795	no
XLOC_001177	XLOC_001177	SDCCAG8	chr1:243287729-244006886	q1	q2	OK	4.30869	3.04996	-0.498458	-0.443132	0.37465	0.999795	no
XLOC_001178	XLOC_001178	MIR4677	chr1:243287729-244006886	q1	q2	NOTEST	0	0	0	0	1	1	no
XLOC_001179	XLOC_001179	LOC339529	chr1:244080703-244210619	q1	q2	NOTEST	0	0	0	0	1	1	no
XLOC_001180	XLOC_001180	ZBTB18	chr1:244214299-244220778	q1	q2	NOTEST	0.10047	0.260197	1.37284	0	1	1	no
XLOC_001181	XLOC_001181	C1orf100	chr1:244515936-244552388	q1	q2	NOTEST	0	0	0	0	1	1	no
XLOC_001182	XLOC_001182	C1orf101	chr1:244624672-244803662	q1	q2	NOTEST	0.0323092	0.0312452	-0.0483095	0	1	1	no
XLOC_001183	XLOC_001183	DESI2	chr1:244816351-244872334	q1	q2	OK	10.8714	6.67338	-0.704042	-1.33735	0.0124	0.309486	no
XLOC_001184	XLOC_001184	COX20	chr1:244998638-245012031	q1	q2	OK	22.3324	18.5575	-0.267129	-0.44017	0.6524	0.999795	no
XLOC_001185	XLOC_001185	EFCAB2	chr1:245133170-245288530	q1	q2	OK	5.81711	3.793	-0.616963	-0.801092	0.1178	0.845834	no
XLOC_001186	XLOC_001186	KIF26B	chr1:245318286-245866428	q1	q2	NOTEST	0.020382	0.0143	-0.511282	0	1	1	no
XLOC_001187	XLOC_001187	CNST	chr1:246703862-246831884	q1	q2	OK	6.12577	5.82868	-0.071722	-0.103501	0.84685	0.999795	no
XLOC_001188	XLOC_001188	-	chr1:246853110-246855810	q1	q2	NOTEST	0.224628	0.233835	0.0579579	0	1	1	no
XLOC_001189	XLOC_001189	SCCPDH	chr1:246862701-246931470	q1	q2	OK	147.291	147.892	0.00587604	0.0135063	0.98135	0.999795	no
XLOC_001190	XLOC_001190	LOC149134	chr1:246931635-246956034	q1	q2	OK	1.62651	1.27048	-0.356409	-0.307802	0.5296	0.999795	no
XLOC_001191	XLOC_001191	-	chr1:247285252-247337707	q1	q2	OK	0.328886	0.313507	-0.0690906	-0.0151945	0.9644	0.999795	no
XLOC_001192	XLOC_001192	VN1R5	chr1:247419373-247420447	q1	q2	NOTEST	0	0	0	0	1	1	no
XLOC_001193	XLOC_001193	-	chr1:247495661-247498967	q1	q2	OK	2.81824	4.66441	0.726898	1.2841	0.0251	0.437935	no
XLOC_001194	XLOC_001194	NLRP3	chr1:247579457-247612406	q1	q2	NOTEST	0.00377794	0	-inf	0	1	1	no
XLOC_001195	XLOC_001195	OR2W5	chr1:247654369-247655711	q1	q2	NOTEST	0	0	0	0	1	1	no
XLOC_001196	XLOC_001196	GCSAML	chr1:247712450-247739848	q1	q2	NOTEST	0	0	0	0	1	1	no
XLOC_001197	XLOC_001197	OR2G2	chr1:247751661-247752615	q1	q2	NOTEST	0	0	0	0	1	1	no
XLOC_001198	XLOC_001198	OR2G3	chr1:247768887-247769817	q1	q2	NOTEST	0	0	0	0	1	1	no
XLOC_001199	XLOC_001199	TRIM58	chr1:248020500-248043438	q1	q2	NOTEST	0.00227333	0	-inf	0	1	1	no
XLOC_001200	XLOC_001200	OR2W3	chr1:248058888-248059833	q1	q2	NOTEST	0	0	0	0	1	1	no
XLOC_001201	XLOC_001201	OR2T8	chr1:248084319-248085258	q1	q2	NOTEST	0	0	0	0	1	1	no
XLOC_001202	XLOC_001202	OR2L13	chr1:248100492-248264224	q1	q2	NOTEST	0	0	0	0	1	1	no
XLOC_001203	XLOC_001203	OR2L8	chr1:248100492-248264224	q1	q2	NOTEST	0	0	0	0	1	1	no
XLOC_001204	XLOC_001204	OR2AK2	chr1:248100492-248264224	q1	q2	NOTEST	0	0.0475503	inf	0	1	1	no
XLOC_001205	XLOC_001205	OR2L1P	chr1:248100492-248264224	q1	q2	NOTEST	0	0	0	0	1	1	no
XLOC_001206	XLOC_001206	OR2L5	chr1:248100492-248264224	q1	q2	NOTEST	0	0	0	0	1	1	no
XLOC_001207	XLOC_001207	OR2L2	chr1:248100492-248264224	q1	q2	NOTEST	0	0	0	0	1	1	no
XLOC_001208	XLOC_001208	OR2L3	chr1:248100492-248264224	q1	q2	NOTEST	0	0	0	0	1	1	no
XLOC_001209	XLOC_001209	OR2M1P	chr1:248285437-248286082	q1	q2	NOTEST	0	0	0	0	1	1	no
XLOC_001210	XLOC_001210	OR2M5	chr1:248308449-248309388	q1	q2	NOTEST	0	0	0	0	1	1	no
XLOC_001211	XLOC_001211	OR2M2	chr1:248343287-248344331	q1	q2	NOTEST	0	0	0	0	1	1	no
XLOC_001212	XLOC_001212	OR2M3	chr1:248366369-248367308	q1	q2	NOTEST	0	0	0	0	1	1	no
XLOC_001213	XLOC_001213	OR2M4	chr1:248402230-248403166	q1	q2	NOTEST	0	0	0	0	1	1	no
XLOC_001214	XLOC_001214	OR14C36	chr1:248512076-248513015	q1	q2	NOTEST	0	0	0	0	1	1	no
XLOC_001215	XLOC_001215	OR2T4	chr1:248524882-248525929	q1	q2	NOTEST	0	0	0	0	1	1	no
XLOC_001216	XLOC_001216	OR2T6	chr1:248550909-248551836	q1	q2	NOTEST	0	0	0	0	1	1	no
XLOC_001217	XLOC_001217	OR2T1	chr1:248569295-248570405	q1	q2	NOTEST	0	0	0	0	1	1	no
XLOC_001218	XLOC_001218	OR2T2	chr1:248616098-248617073	q1	q2	NOTEST	0	0	0	0	1	1	no
XLOC_001219	XLOC_001219	OR2T3	chr1:248636651-248637608	q1	q2	NOTEST	0	0	0	0	1	1	no
XLOC_001220	XLOC_001220	OR2T5	chr1:248651889-248652837	q1	q2	NOTEST	0	0	0	0	1	1	no
XLOC_001221	XLOC_001221	OR2G6	chr1:248684947-248685898	q1	q2	NOTEST	0	0	0	0	1	1	no
XLOC_001222	XLOC_001222	MIR3124	chr1:249120575-249120642	q1	q2	NOTEST	0	0	0	0	1	1	no
XLOC_001223	XLOC_001223	ZNF672	chr1:249132529-249143715	q1	q2	OK	8.14838	9.21694	0.177775	0.428716	0.55865	0.999795	no
XLOC_001224	XLOC_001224	PGBD2	chr1:249200441-249215128	q1	q2	OK	4.3638	5.19259	0.250868	0.436471	0.43815	0.999795	no
XLOC_001225	XLOC_001225	WASH7P	chr1:11873-29370	q1	q2	OK	3.18837	2.89709	-0.138218	-0.226048	0.7059	0.999795	no
XLOC_001226	XLOC_001226	FAM138F	chr1:34610-36081	q1	q2	NOTEST	0	0	0	0	1	1	no
XLOC_001227	XLOC_001227	LOC729737	chr1:134742-168124	q1	q2	OK	2.77007	2.18576	-0.341792	-0.724302	0.30355	0.999795	no
XLOC_001228	XLOC_001228	LOC100132062	chr1:228760-522720	q1	q2	NOTEST	0.461133	0.343852	-0.423392	0	1	1	no
XLOC_001229	XLOC_001229	OR4F3	chr1:621095-622034	q1	q2	NOTEST	0	0	0	0	1	1	no
XLOC_001230	XLOC_001230	LOC100133331	chr1:661138-665731	q1	q2	OK	0.505724	0.567258	0.165653	0.306986	0.68965	0.999795	no
XLOC_001231	XLOC_001231	LOC100288069	chr1:678725-741242	q1	q2	OK	9.15866	8.30349	-0.141419	-0.291927	0.675	0.999795	no
XLOC_001232	XLOC_001232	LINC00115	chr1:761585-794826	q1	q2	OK	0.9049	0.889474	-0.0248064	-0.0150771	0.98355	0.999795	no
XLOC_001233	XLOC_001233	FAM41C	chr1:803450-812182	q1	q2	OK	1.84079	2.17727	0.242199	0.315171	0.57285	0.999795	no
XLOC_001234	XLOC_001234	LOC100130417	chr1:841707-860935	q1	q2	OK	6.84468	4.98747	-0.456676	-0.78132	0.21835	0.999795	no
XLOC_001235	XLOC_001235	NOC2L	chr1:861120-894679	q1	q2	OK	28.9965	27.8601	-0.0576779	-0.132113	0.82955	0.999795	no
XLOC_001236	XLOC_001236	C1orf170	chr1:901854-917473	q1	q2	OK	0.389587	0.202966	-0.940709	-0.68271	0.337	0.999795	no
XLOC_001237	XLOC_001237	HES4	chr1:934341-935552	q1	q2	OK	2.56438	2.18966	-0.2279	-0.481597	0.6134	0.999795	no
XLOC_001238	XLOC_001238	-	chr1:996264-1004049	q1	q2	NOTEST	0.356041	0.432296	0.279977	0	1	1	no
XLOC_001239	XLOC_001239	-	chr1:996264-1004049	q1	q2	OK	2.83178	2.51347	-0.172031	-0.189333	0.84165	0.999795	no
XLOC_001240	XLOC_001240	RNF223	chr1:1005751-1010494	q1	q2	OK	4.523	3.33445	-0.439831	-0.914	0.1741	0.95626	no
XLOC_001241	XLOC_001241	C1orf159	chr1:1017046-1051736	q1	q2	OK	1.52546	1.53815	0.011952	0.0151886	0.9834	0.999795	no
XLOC_001242	XLOC_001242	TNFRSF18	chr1:1138887-1142089	q1	q2	OK	2.08973	1.81934	-0.199896	-0.313572	0.6444	0.999795	no
XLOC_001243	XLOC_001243	TNFRSF4	chr1:1146705-1149548	q1	q2	NOTEST	0	0	0	0	1	1	no
XLOC_001244	XLOC_001244	SDF4	chr1:1152287-1174868	q1	q2	OK	32.8598	25.9256	-0.341946	-0.764534	0.295	0.999795	no
XLOC_001245	XLOC_001245	FAM132A	chr1:1177825-1182102	q1	q2	NOTEST	0.106942	0.045454	-1.23434	0	1	1	no
XLOC_001246	XLOC_001246	UBE2J2	chr1:1189245-1209234	q1	q2	OK	13.5027	12.6335	-0.0959958	-0.225135	0.743	0.999795	no
XLOC_001247	XLOC_001247	ACAP3	chr1:1227755-1260067	q1	q2	OK	6.02108	4.64434	-0.374548	-0.501266	0.5052	0.999795	no
XLOC_001248	XLOC_001248	CPSF3L	chr1:1227755-1260067	q1	q2	OK	14.8295	15.4231	0.0566215	0.0998244	0.8804	0.999795	no
XLOC_001249	XLOC_001249	DVL1	chr1:1270589-1284492	q1	q2	OK	3.65716	2.76858	-0.401578	-0.754957	0.2615	0.999795	no
XLOC_001250	XLOC_001250	MXRA8	chr1:1286938-1293915	q1	q2	OK	0.372252	0.450913	0.276571	0.460052	0.50905	0.999795	no
XLOC_001251	XLOC_001251	AURKAIP1	chr1:1309109-1310818	q1	q2	OK	43.0733	35.2108	-0.290774	-0.609082	0.35195	0.999795	no
XLOC_001252	XLOC_001252	CCNL2	chr1:1321090-1334718	q1	q2	OK	20.9058	27.078	0.373218	0.73706	0.22185	0.999795	no
XLOC_001253	XLOC_001253	MRPL20	chr1:1334909-1342693	q1	q2	OK	103.578	93.2651	-0.151306	-0.326502	0.592	0.999795	no
XLOC_001254	XLOC_001254	ANKRD65	chr1:1353799-1356824	q1	q2	NOTEST	0.0136082	0.0135333	-0.00796587	0	1	1	no
XLOC_001255	XLOC_001255	TMEM240	chr1:1470157-1475740	q1	q2	NOTEST	0	0	0	0	1	1	no
XLOC_001256	XLOC_001256	SSU72	chr1:1477052-1510722	q1	q2	OK	71.6838	67.8836	-0.0785843	-0.161305	0.78	0.999795	no
XLOC_001257	XLOC_001257	C1orf233	chr1:1533387-1535476	q1	q2	OK	4.85069	3.21115	-0.595102	-1.21943	0.1167	0.845834	no
XLOC_001258	XLOC_001258	CDK11A,CDK11B	chr1:1571099-1655791	q1	q2	OK	16.4891	18.0284	0.128764	0.217844	0.70025	0.999795	no
XLOC_001259	XLOC_001259	SLC35E2B	chr1:1571099-1655791	q1	q2	OK	5.22616	4.09222	-0.352867	-0.547806	0.4162	0.999795	no
XLOC_001260	XLOC_001260	SLC35E2	chr1:1656276-1677438	q1	q2	OK	3.47417	3.41467	-0.0249185	-0.0440166	0.94635	0.999795	no
XLOC_001261	XLOC_001261	NADK	chr1:1682670-1711508	q1	q2	OK	18.1446	18.4848	0.0267984	0.0643673	0.9229	0.999795	no
XLOC_001262	XLOC_001262	GNB1	chr1:1716722-1822526	q1	q2	OK	119.1	91.6578	-0.377844	-0.980563	0.09615	0.785824	no
XLOC_001263	XLOC_001263	TMEM52	chr1:1849028-1850740	q1	q2	OK	1.82753	1.19154	-0.617069	-0.800169	0.1781	0.96241	no
XLOC_001264	XLOC_001264	KIAA1751	chr1:1884751-1935276	q1	q2	NOTEST	0.0260227	0.0240041	-0.116489	0	1	1	no
XLOC_001265	XLOC_001265	C1orf86	chr1:1981908-2144159	q1	q2	OK	4.13345	3.23377	-0.354128	-0.316712	0.6177	0.999795	no
XLOC_001266	XLOC_001266	MORN1	chr1:2252695-2344010	q1	q2	OK	1.94338	3.22162	0.729222	0.328683	0.5899	0.999795	no
XLOC_001267	XLOC_001267	LOC100129534	chr1:2252695-2344010	q1	q2	OK	0.333241	0.452644	0.44181	0.101848	0.8928	0.999795	no
XLOC_001268	XLOC_001268	PEX10	chr1:2252695-2344010	q1	q2	OK	9.15115	7.52365	-0.28252	-0.276988	0.6923	0.999795	no
XLOC_001269	XLOC_001269	PANK4	chr1:2439795-2458053	q1	q2	OK	4.56645	4.37781	-0.0608629	-0.0992285	0.86985	0.999795	no
XLOC_001270	XLOC_001270	HES5	chr1:2460183-2461684	q1	q2	NOTEST	0.00876387	0	-inf	0	1	1	no
XLOC_001271	XLOC_001271	LOC115110	chr1:2481358-2484284	q1	q2	NOTEST	0	0.00478431	inf	0	1	1	no
XLOC_001272	XLOC_001272	LOC100133445	chr1:2487207-2495267	q1	q2	NOTEST	0.0119235	0	-inf	0	1	1	no
XLOC_001273	XLOC_001273	MMEL1	chr1:2517898-2564481	q1	q2	OK	0.366139	0.386041	0.0763623	0.0305505	0.9648	0.999795	no
XLOC_001274	XLOC_001274	TTC34	chr1:2572806-2706230	q1	q2	NOTEST	0	0	0	0	1	1	no
XLOC_001275	XLOC_001275	FLJ42875	chr1:2976180-2984289	q1	q2	NOTEST	0.082372	0.240037	1.54303	0	1	1	no
XLOC_001276	XLOC_001276	MEGF6	chr1:3403757-3528059	q1	q2	OK	4.2837	5.32467	0.313834	0.565847	0.35735	0.999795	no
XLOC_001277	XLOC_001277	MIR551A	chr1:3403757-3528059	q1	q2	NOTEST	0	0	0	0	1	1	no
XLOC_001278	XLOC_001278	WRAP73	chr1:3547330-3566671	q1	q2	OK	7.15455	7.96964	0.155654	0.296782	0.6424	0.999795	no
XLOC_001279	XLOC_001279	TP73-AS1	chr1:3569128-3663937	q1	q2	NOTEST	0.00348867	0	-inf	0	1	1	no
XLOC_001280	XLOC_001280	LRRC47	chr1:3696783-3713068	q1	q2	OK	24.5799	22.3018	-0.140317	-0.285407	0.64015	0.999795	no
XLOC_001281	XLOC_001281	CEP104	chr1:3728644-3773797	q1	q2	OK	13.3085	14.7206	0.14549	0.24635	0.65745	0.999795	no
XLOC_001282	XLOC_001282	C1orf174	chr1:3805696-3816857	q1	q2	OK	13.9907	14.1621	0.0175678	0.0345388	0.95465	0.999795	no
XLOC_001283	XLOC_001283	NPHP4	chr1:5922710-6161253	q1	q2	OK	2.10558	2.4474	0.217033	0.261572	0.65555	0.999795	no
XLOC_001284	XLOC_001284	CHD5	chr1:6161846-6240194	q1	q2	NOTEST	0.0857095	0.158599	0.887858	0	1	1	no
XLOC_001285	XLOC_001285	RPL22	chr1:6241486-6259831	q1	q2	OK	305.048	401.888	0.397757	0.693015	0.24375	0.999795	no
XLOC_001286	XLOC_001286	ICMT	chr1:6266188-6296044	q1	q2	OK	24.8734	20.6637	-0.267503	-0.632041	0.29045	0.999795	no
XLOC_001287	XLOC_001287	GPR153	chr1:6307405-6321035	q1	q2	OK	2.06294	2.16768	0.0714495	0.146963	0.83895	0.999795	no
XLOC_001288	XLOC_001288	ACOT7	chr1:6324331-6453826	q1	q2	OK	24.1322	17.7565	-0.442613	-0.914915	0.1619	0.939373	no
XLOC_001289	XLOC_001289	HES2	chr1:6475293-6479979	q1	q2	OK	0.560925	0.648931	0.210257	0.357075	0.586	0.999795	no
XLOC_001290	XLOC_001290	MIR4252	chr1:6484847-6580121	q1	q2	NOTEST	0	0	0	0	1	1	no
XLOC_001291	XLOC_001291	PLEKHG5,TNFRSF25	chr1:6484847-6580121	q1	q2	OK	1.14413	1.42994	0.321697	0.376535	0.48115	0.999795	no
XLOC_001292	XLOC_001292	NOL9	chr1:6581406-6614658	q1	q2	OK	7.17046	7.83037	0.127015	0.294452	0.62995	0.999795	no
XLOC_001293	XLOC_001293	KLHL21	chr1:6650783-6662929	q1	q2	OK	4.88665	5.2609	0.106463	0.250044	0.73035	0.999795	no
XLOC_001294	XLOC_001294	DNAJC11	chr1:6684924-6761966	q1	q2	OK	23.9173	25.7377	0.105826	0.194226	0.7329	0.999795	no
XLOC_001295	XLOC_001295	UTS2	chr1:7907671-7913551	q1	q2	NOTEST	0	0.03855	inf	0	1	1	no
XLOC_001296	XLOC_001296	TNFRSF9	chr1:7975930-8003225	q1	q2	NOTEST	0.0212392	0.0113232	-0.907444	0	1	1	no
XLOC_001297	XLOC_001297	ERRFI1	chr1:8071778-8086549	q1	q2	OK	39.215	42.811	0.126575	0.26017	0.61525	0.999795	no
XLOC_001298	XLOC_001298	RERE	chr1:8412463-8877699	q1	q2	OK	10.4801	10.9961	0.0693452	0.0970942	0.86895	0.999795	no
XLOC_001299	XLOC_001299	ENO1	chr1:8921058-8939943	q1	q2	OK	577.832	545.713	-0.0825073	-0.242106	0.7192	0.999795	no
XLOC_001300	XLOC_001300	SLC2A7	chr1:9063358-9086404	q1	q2	NOTEST	0	0	0	0	1	1	no
XLOC_001301	XLOC_001301	SLC2A5	chr1:9097004-9129887	q1	q2	NOTEST	0.038379	0.035342	-0.118932	0	1	1	no
XLOC_001302	XLOC_001302	GPR157	chr1:9160366-9189229	q1	q2	OK	11.71	8.75546	-0.419489	-0.823874	0.18335	0.963748	no
XLOC_001303	XLOC_001303	MIR34A	chr1:9208085-9211938	q1	q2	OK	2.20825	2.1171	-0.0608152	-0.0931679	0.85775	0.999795	no
XLOC_001304	XLOC_001304	C1orf200	chr1:9711789-9884550	q1	q2	NOTEST	0	0	0	0	1	1	no
XLOC_001305	XLOC_001305	CLSTN1	chr1:9711789-9884550	q1	q2	OK	45.5344	39.8855	-0.191095	-0.394619	0.4985	0.999795	no
XLOC_001306	XLOC_001306	CTNNBIP1	chr1:9908333-9970316	q1	q2	OK	7.88966	7.03687	-0.16503	-0.35948	0.579	0.999795	no
XLOC_001307	XLOC_001307	LZIC	chr1:9982188-10056703	q1	q2	OK	22.5678	17.4812	-0.368464	-0.583086	0.3202	0.999795	no
XLOC_001308	XLOC_001308	DFFA	chr1:10516591-10532620	q1	q2	OK	11.5605	8.53305	-0.438068	-0.780361	0.177	0.961138	no
XLOC_001309	XLOC_001309	CASZ1	chr1:10696615-10856733	q1	q2	OK	1.46938	2.1241	0.531643	1.07411	0.1176	0.845834	no
XLOC_001310	XLOC_001310	C1orf127	chr1:11006529-11042094	q1	q2	NOTEST	0.00821925	0.0037634	-1.12697	0	1	1	no
XLOC_001311	XLOC_001311	MASP2	chr1:11086579-11107296	q1	q2	OK	0.36587	0.311315	-0.232958	-0.286548	0.6063	0.999795	no
XLOC_001312	XLOC_001312	SRM	chr1:11114648-11120091	q1	q2	OK	87.2397	79.6809	-0.130751	-0.254637	0.6869	0.999795	no
XLOC_001313	XLOC_001313	EXOSC10	chr1:11126675-11159938	q1	q2	OK	23.4129	25.0257	0.0961062	0.195711	0.7306	0.999795	no
XLOC_001314	XLOC_001314	MTOR	chr1:11166587-11322608	q1	q2	OK	12.8461	14.2189	0.146478	0.337993	0.5649	0.999795	no
XLOC_001315	XLOC_001315	FBXO2	chr1:11708417-11723384	q1	q2	OK	3.75735	1.92415	-0.965494	-1.53136	0.13265	0.87918	no
XLOC_001316	XLOC_001316	MAD2L2	chr1:11724149-11780336	q1	q2	OK	11.4635	11.9436	0.0591987	0.0900016	0.88505	0.999795	no
XLOC_001317	XLOC_001317	MTHFR	chr1:11845781-11907840	q1	q2	OK	2.5025	2.29116	-0.127292	-0.213996	0.75095	0.999795	no
XLOC_001318	XLOC_001318	NPPA	chr1:11845781-11907840	q1	q2	NOTEST	0.0715084	0.0433625	-0.721665	0	1	1	no
XLOC_001319	XLOC_001319	NPPB	chr1:11917520-11918992	q1	q2	NOTEST	0	0	0	0	1	1	no
XLOC_001320	XLOC_001320	KIAA2013	chr1:11979644-11986485	q1	q2	OK	16.6874	14.2415	-0.228659	-0.420564	0.5126	0.999795	no
XLOC_001321	XLOC_001321	DHRS3	chr1:12627938-12679959	q1	q2	OK	13.7194	15.3396	0.161042	0.274679	0.65575	0.999795	no
XLOC_001322	XLOC_001322	PRAMEF11	chr1:12884467-12891264	q1	q2	NOTEST	0	0	0	0	1	1	no
XLOC_001323	XLOC_001323	HNRNPCL1,LOC649330	chr1:12907235-12908578	q1	q2	NOTEST	0	0	0	0	1	1	no
XLOC_001324	XLOC_001324	PRAMEF4	chr1:12939032-12946025	q1	q2	NOTEST	0	0	0	0	1	1	no
XLOC_001325	XLOC_001325	PRAMEF10	chr1:12952726-12958094	q1	q2	NOTEST	0	0	0	0	1	1	no
XLOC_001326	XLOC_001326	PRAMEF6	chr1:12998301-13007406	q1	q2	NOTEST	0	0	0	0	1	1	no
XLOC_001327	XLOC_001327	PRAMEF5	chr1:13108513-13117751	q1	q2	NOTEST	0	0	0	0	1	1	no
XLOC_001328	XLOC_001328	LOC440563	chr1:13182959-13184326	q1	q2	NOTEST	0	0	0	0	1	1	no
XLOC_001329	XLOC_001329	PRAMEF3	chr1:13328195-13331692	q1	q2	NOTEST	0	0	0	0	1	1	no
XLOC_001330	XLOC_001330	PRAMEF8	chr1:13386646-13390765	q1	q2	NOTEST	0	0	0	0	1	1	no
XLOC_001331	XLOC_001331	PRAMEF13,PRAMEF14	chr1:13447413-13452656	q1	q2	NOTEST	0	0	0	0	1	1	no
XLOC_001332	XLOC_001332	PRAMEF18	chr1:13474052-13477569	q1	q2	NOTEST	0	0	0	0	1	1	no
XLOC_001333	XLOC_001333	PRAMEF7,PRAMEF8	chr1:13607430-13611550	q1	q2	NOTEST	0	0	0	0	1	1	no
XLOC_001334	XLOC_001334	PRAMEF14	chr1:13668268-13673511	q1	q2	NOTEST	0	0	0	0	1	1	no
XLOC_001335	XLOC_001335	PRAMEF18	chr1:13694888-13698405	q1	q2	NOTEST	0	0	0	0	1	1	no
XLOC_001336	XLOC_001336	LRRC38	chr1:13801444-13840242	q1	q2	NOTEST	0	0	0	0	1	1	no
XLOC_001337	XLOC_001337	TMEM51-AS1	chr1:14925212-15478960	q1	q2	OK	0.435163	0.359717	-0.274694	-0.229071	0.69635	0.999795	no
XLOC_001338	XLOC_001338	CASP9	chr1:15802595-15851285	q1	q2	OK	5.0667	3.9229	-0.369126	-0.685008	0.27265	0.999795	no
XLOC_001339	XLOC_001339	AGMAT	chr1:15853351-15911605	q1	q2	OK	5.19561	4.66756	-0.154625	-0.199354	0.7464	0.999795	no
XLOC_001340	XLOC_001340	UQCRHL	chr1:16133656-16134194	q1	q2	OK	0.567692	0.78233	0.462669	0.654196	0.43675	0.999795	no
XLOC_001341	XLOC_001341	FLJ37453	chr1:16160709-16267191	q1	q2	OK	1.482	1.95951	0.402955	0.192345	0.8107	0.999795	no
XLOC_001342	XLOC_001342	ZBTB17	chr1:16268363-16302627	q1	q2	OK	2.36543	2.24317	-0.0765625	-0.129578	0.83025	0.999795	no
XLOC_001343	XLOC_001343	HSPB7	chr1:16340522-16345285	q1	q2	NOTEST	0.00897158	0	-inf	0	1	1	no
XLOC_001344	XLOC_001344	FAM131C	chr1:16384262-16400127	q1	q2	OK	1.07593	0.570571	-0.915106	-1.39201	0.04255	0.556966	no
XLOC_001345	XLOC_001345	EPHA2	chr1:16450829-16494332	q1	q2	OK	9.47319	7.92035	-0.258285	-0.599682	0.3748	0.999795	no
XLOC_001346	XLOC_001346	ARHGEF19	chr1:16524347-16539127	q1	q2	OK	4.39868	5.18647	0.237681	0.338128	0.56785	0.999795	no
XLOC_001347	XLOC_001347	-	chr1:16542383-16543902	q1	q2	NOTEST	0.347816	0.240485	-0.532376	0	1	1	no
XLOC_001348	XLOC_001348	RSG1	chr1:16555063-16563659	q1	q2	OK	1.5459	1.52522	-0.0194243	-0.0339605	0.9577	0.999795	no
XLOC_001349	XLOC_001349	FBXO42	chr1:16567854-16678948	q1	q2	OK	7.03958	7.08511	0.0093021	0.017607	0.97505	0.999795	no
XLOC_001350	XLOC_001350	SPATA21	chr1:16725137-16763919	q1	q2	NOTEST	0	0	0	0	1	1	no
XLOC_001351	XLOC_001351	CROCCP3	chr1:16793143-16959903	q1	q2	OK	1.4206	1.62322	0.192358	0.0183941	0.9634	0.999795	no
XLOC_001352	XLOC_001352	NBPF1	chr1:16793143-16959903	q1	q2	OK	71.335	86.3975	0.27638	0.586864	0.302	0.999795	no
XLOC_001353	XLOC_001353	ESPNP	chr1:17017712-17046652	q1	q2	NOTEST	0.0248181	0.0214572	-0.209932	0	1	1	no
XLOC_001354	XLOC_001354	MST1L	chr1:17081018-17090975	q1	q2	NOTEST	0.0937773	0.0636015	-0.560178	0	1	1	no
XLOC_001355	XLOC_001355	MIR3675	chr1:17185443-17185516	q1	q2	NOTEST	0	0	0	0	1	1	no
XLOC_001356	XLOC_001356	MFAP2	chr1:17300998-17308081	q1	q2	OK	0.750088	1.86535	1.31431	1.70888	0.0084	0.250802	no
XLOC_001357	XLOC_001357	ATP13A2	chr1:17312403-17338423	q1	q2	OK	8.49686	6.39491	-0.410005	-0.88919	0.18665	0.96771	no
XLOC_001358	XLOC_001358	SDHB	chr1:17345224-17380665	q1	q2	OK	62.9479	58.3286	-0.109954	-0.284436	0.66505	0.999795	no
XLOC_001359	XLOC_001359	PADI2	chr1:17393255-17445948	q1	q2	OK	1.28769	1.65898	0.365515	0.640301	0.2958	0.999795	no
XLOC_001360	XLOC_001360	RCC2	chr1:17733250-17767885	q1	q2	OK	73.6764	96.7226	0.39265	1.03212	0.0968	0.787165	no
XLOC_001361	XLOC_001361	TAS1R2	chr1:19166092-19186155	q1	q2	NOTEST	0	0	0	0	1	1	no
XLOC_001362	XLOC_001362	ALDH4A1	chr1:19197794-19229293	q1	q2	OK	20.6581	13.959	-0.565512	-1.27977	0.0461	0.580306	no
XLOC_001363	XLOC_001363	MIR4695	chr1:19197794-19229293	q1	q2	NOTEST	0	0	0	0	1	1	no
XLOC_001364	XLOC_001364	IFFO2	chr1:19230773-19282826	q1	q2	OK	5.02479	5.97125	0.248969	0.523414	0.38405	0.999795	no
XLOC_001365	XLOC_001365	UBR4	chr1:19400999-19536746	q1	q2	OK	9.55996	9.72372	0.0245028	0.0584548	0.9167	0.999795	no
XLOC_001366	XLOC_001366	EMC1	chr1:19536956-19578053	q1	q2	OK	14.7336	11.7309	-0.328791	-0.661273	0.2533	0.999795	no
XLOC_001367	XLOC_001367	AKR7L	chr1:19592475-19600568	q1	q2	NOTEST	0.117536	0.107607	-0.127334	0	1	1	no
XLOC_001368	XLOC_001368	AKR7A3	chr1:19609056-19615280	q1	q2	NOTEST	0.149197	0.139252	-0.0995185	0	1	1	no
XLOC_001369	XLOC_001369	AKR7A2	chr1:19619378-19638640	q1	q2	OK	17.204	16.1834	-0.0882247	-0.18121	0.76685	0.999795	no
XLOC_001370	XLOC_001370	CAPZB	chr1:19665266-19812066	q1	q2	OK	148.735	128.561	-0.210286	-0.535774	0.3619	0.999795	no
XLOC_001371	XLOC_001371	TMCO4	chr1:20008619-20126643	q1	q2	OK	3.61958	2.91662	-0.311527	-0.556334	0.3481	0.999795	no
XLOC_001372	XLOC_001372	RNF186	chr1:20140521-20141771	q1	q2	NOTEST	0.0270553	0	-inf	0	1	1	no
XLOC_001373	XLOC_001373	PLA2G2E	chr1:20246799-20250110	q1	q2	NOTEST	0	0	0	0	1	1	no
XLOC_001374	XLOC_001374	PLA2G2A	chr1:20301923-20306932	q1	q2	OK	0.483654	0.228928	-1.07908	-0.901106	0.0415	0.54935	no
XLOC_001375	XLOC_001375	PLA2G2D	chr1:20439142-20446059	q1	q2	NOTEST	0	0	0	0	1	1	no
XLOC_001376	XLOC_001376	PLA2G2C	chr1:20490483-20501687	q1	q2	NOTEST	0	0	0	0	1	1	no
XLOC_001377	XLOC_001377	LOC339505	chr1:20686293-20755287	q1	q2	NOTEST	0	0	0	0	1	1	no
XLOC_001378	XLOC_001378	CAMK2N1	chr1:20808883-20812728	q1	q2	OK	18.2514	23.0594	0.337353	0.695216	0.27805	0.999795	no
XLOC_001379	XLOC_001379	MUL1	chr1:20825854-20834674	q1	q2	OK	9.63238	8.97921	-0.101305	-0.216754	0.7367	0.999795	no
XLOC_001380	XLOC_001380	DDOST	chr1:20959947-20988037	q1	q2	OK	138.131	125.661	-0.136502	-0.341568	0.59135	0.999795	no
XLOC_001381	XLOC_001381	KIF17	chr1:20990506-21044317	q1	q2	NOTEST	0.0361663	0.101048	1.48232	0	1	1	no
XLOC_001382	XLOC_001382	SH2D5	chr1:21046224-21059133	q1	q2	OK	0.528437	0.862505	0.706802	1.14183	0.08285	0.741341	no
XLOC_001383	XLOC_001383	EIF4G3,HP1BP3	chr1:21069160-21503388	q1	q2	OK	59.3303	63.648	0.101348	0.196876	0.72865	0.999795	no
XLOC_001384	XLOC_001384	ECE1	chr1:21543739-21672034	q1	q2	OK	11.4728	8.68626	-0.401409	-0.900106	0.14445	0.906871	no
XLOC_001385	XLOC_001385	RAP1GAP	chr1:21922707-21995856	q1	q2	OK	17.2016	16.3429	-0.0738786	-0.147564	0.7965	0.999795	no
XLOC_001386	XLOC_001386	USP48	chr1:22004791-22109688	q1	q2	OK	15.7734	14.4582	-0.125607	-0.247314	0.63355	0.999795	no
XLOC_001387	XLOC_001387	HSPG2	chr1:22138757-22263750	q1	q2	OK	1.61461	1.11488	-0.534294	-1.12269	0.1009	0.801157	no
XLOC_001388	XLOC_001388	LINC00339	chr1:22351389-22357715	q1	q2	OK	0.565941	0.580069	0.0355738	0.0182395	0.98135	0.999795	no
XLOC_001389	XLOC_001389	WNT4	chr1:22443797-22469519	q1	q2	OK	0.896529	0.895351	-0.00189699	-0.00192407	0.9971	0.999795	no
XLOC_001390	XLOC_001390	MIR4253	chr1:23037330-23241823	q1	q2	NOTEST	0	0	0	0	1	1	no
XLOC_001391	XLOC_001391	LOC729059	chr1:23337326-23342343	q1	q2	NOTEST	0.097424	0	-inf	0	1	1	no
XLOC_001392	XLOC_001392	LUZP1	chr1:23410515-23495351	q1	q2	OK	5.88854	6.8974	0.228142	0.482087	0.38245	0.999795	no
XLOC_001393	XLOC_001393	HTR1D	chr1:23518387-23544007	q1	q2	OK	0.402023	0.522432	0.377965	0.532102	0.3757	0.999795	no
XLOC_001394	XLOC_001394	-	chr1:23629420-23636184	q1	q2	OK	0.230868	0.460786	0.99703	1.24326	0.01905	0.385023	no
XLOC_001395	XLOC_001395	HNRNPR	chr1:23636275-23670981	q1	q2	OK	83.5886	86.2078	0.0445137	0.102852	0.8472	0.999795	no
XLOC_001396	XLOC_001396	ZNF436	chr1:23685940-23698330	q1	q2	OK	6.73441	5.21556	-0.368729	-0.684924	0.214	0.999795	no
XLOC_001397	XLOC_001397	TCEA3	chr1:23707547-23751261	q1	q2	OK	1.30682	1.07059	-0.287659	-0.378001	0.4686	0.999795	no
XLOC_001398	XLOC_001398	ASAP3	chr1:23754798-23810750	q1	q2	OK	3.49616	3.26398	-0.0991386	-0.183805	0.75825	0.999795	no
XLOC_001399	XLOC_001399	E2F2	chr1:23832551-23857712	q1	q2	OK	2.24906	5.98397	1.41178	2.70281	5e-05	0.00870542	yes
XLOC_001400	XLOC_001400	ID3	chr1:23884420-23886285	q1	q2	OK	28.3636	28.0258	-0.0172852	-0.0479831	0.95455	0.999795	no
XLOC_001401	XLOC_001401	LOC100506963	chr1:24069855-24104787	q1	q2	OK	7.83656	11.9215	0.605279	0.456165	0.4363	0.999795	no
XLOC_001402	XLOC_001402	GALE	chr1:24122069-24127294	q1	q2	OK	38.1767	26.6503	-0.518538	-1.13977	0.0626	0.669107	no
XLOC_001403	XLOC_001403	HMGCL	chr1:24128366-24151949	q1	q2	OK	20.4448	10.382	-0.977652	-1.91664	0.00125	0.0810034	no
XLOC_001404	XLOC_001404	FUCA1	chr1:24171571-24194859	q1	q2	OK	20.5717	21.2255	0.0451386	0.086301	0.8786	0.999795	no
XLOC_001405	XLOC_001405	CNR2	chr1:24200459-24239817	q1	q2	NOTEST	0	0	0	0	1	1	no
XLOC_001406	XLOC_001406	SRSF10	chr1:24292936-24306953	q1	q2	OK	47.7908	46.9226	-0.0264509	-0.0552104	0.9187	0.999795	no
XLOC_001407	XLOC_001407	MYOM3	chr1:24382530-24438665	q1	q2	NOTEST	0.00353176	0.0035109	-0.00854901	0	1	1	no
XLOC_001408	XLOC_001408	IL22RA1	chr1:24446260-24469775	q1	q2	OK	0.396725	0.477275	0.26668	0.409422	0.53995	0.999795	no
XLOC_001409	XLOC_001409	IFNLR1	chr1:24477995-24513765	q1	q2	OK	0.851119	0.887267	0.0600073	0.0953043	0.86585	0.999795	no
XLOC_001410	XLOC_001410	STPG1	chr1:24645811-24799493	q1	q2	OK	4.90712	4.91003	0.000852962	0.000478307	0.99965	0.999888	no
XLOC_001411	XLOC_001411	RCAN3AS	chr1:24822822-24864989	q1	q2	NOTEST	0.329623	0.182788	-0.850652	0	1	1	no
XLOC_001412	XLOC_001412	RUNX3	chr1:25226001-25291501	q1	q2	NOTEST	0.00749637	0	-inf	0	1	1	no
XLOC_001413	XLOC_001413	SYF2	chr1:25548766-25560150	q1	q2	OK	13.1904	15.75	0.255869	0.451391	0.3704	0.999795	no
XLOC_001414	XLOC_001414	C1orf63	chr1:25568739-25573985	q1	q2	OK	9.44216	9.83984	0.0595173	0.104265	0.85515	0.999795	no
XLOC_001415	XLOC_001415	RHCE	chr1:25664788-25747363	q1	q2	NOTEST	0.163197	0.117766	-0.470694	0	1	1	no
XLOC_001416	XLOC_001416	LOC646471	chr1:26146396-26185848	q1	q2	OK	0.784355	0.740725	-0.0825684	-0.0467397	0.9436	0.999795	no
XLOC_001417	XLOC_001417	AUNIP	chr1:26146396-26185848	q1	q2	OK	11.8045	11.2936	-0.063835	-0.0753136	0.89235	0.999795	no
XLOC_001418	XLOC_001418	PAQR7	chr1:26187944-26202028	q1	q2	OK	5.01427	9.60844	0.938263	2.019	0.0031	0.145448	no
XLOC_001419	XLOC_001419	STMN1	chr1:26210676-26233368	q1	q2	OK	72.6734	128.417	0.82134	1.90296	0.0008	0.0611683	no
XLOC_001420	XLOC_001420	PAFAH2	chr1:26286226-26326348	q1	q2	OK	8.68965	13.7211	0.65903	1.3452	0.01685	0.36615	no
XLOC_001421	XLOC_001421	SLC30A2	chr1:26364513-26372604	q1	q2	NOTEST	0	0	0	0	1	1	no
XLOC_001422	XLOC_001422	TRIM63	chr1:26377795-26394125	q1	q2	NOTEST	0.0109443	0	-inf	0	1	1	no
XLOC_001423	XLOC_001423	UBXN11	chr1:26608772-26647014	q1	q2	OK	2.68547	3.86084	0.52374	0.883438	0.16225	0.939373	no
XLOC_001424	XLOC_001424	AIM1L	chr1:26648349-26680621	q1	q2	OK	0.403062	0.295098	-0.449805	-0.676168	0.2834	0.999795	no
XLOC_001425	XLOC_001425	ZNF683	chr1:26688124-26699266	q1	q2	NOTEST	0.00767732	0	-inf	0	1	1	no
XLOC_001426	XLOC_001426	GPN2	chr1:27202389-27216869	q1	q2	OK	15.2279	17.2323	0.178401	0.333385	0.5952	0.999795	no
XLOC_001427	XLOC_001427	GPATCH3	chr1:27216978-27273362	q1	q2	OK	4.60519	6.80761	0.563888	0.49759	0.4515	0.999795	no
XLOC_001428	XLOC_001428	NR0B2	chr1:27216978-27273362	q1	q2	NOTEST	0.019391	0.06475	1.73949	0	1	1	no
XLOC_001429	XLOC_001429	C1orf172	chr1:27276046-27286925	q1	q2	OK	6.41998	6.37401	-0.0103667	-0.0200722	0.9775	0.999795	no
XLOC_001430	XLOC_001430	FAM46B	chr1:27331510-27339333	q1	q2	OK	1.91201	1.32106	-0.533398	-1.07223	0.15595	0.92704	no
XLOC_001431	XLOC_001431	SLC9A1	chr1:27425299-27481621	q1	q2	OK	25.3244	23.8051	-0.0892555	-0.246906	0.7198	0.999795	no
XLOC_001432	XLOC_001432	MAP3K6	chr1:27680647-27693625	q1	q2	OK	3.24354	3.16425	-0.0357038	-0.0716394	0.91115	0.999795	no
XLOC_001433	XLOC_001433	FCN3	chr1:27695600-27701315	q1	q2	NOTEST	0.0378013	0.011799	-1.67977	0	1	1	no
XLOC_001434	XLOC_001434	CD164L2	chr1:27705595-27709805	q1	q2	NOTEST	0.120178	0.142791	0.248736	0	1	1	no
XLOC_001435	XLOC_001435	WASF2	chr1:27730642-27816678	q1	q2	OK	27.9026	24.771	-0.171751	-0.439385	0.47315	0.999795	no
XLOC_001436	XLOC_001436	AHDC1	chr1:27860755-27930442	q1	q2	OK	1.98726	1.78684	-0.153372	-0.323765	0.66245	0.999795	no
XLOC_001437	XLOC_001437	FGR	chr1:27938800-27961727	q1	q2	NOTEST	0.00365784	0	-inf	0	1	1	no
XLOC_001438	XLOC_001438	IFI6	chr1:27992571-27998724	q1	q2	OK	4.8372	5.15398	0.091515	0.121034	0.85205	0.999795	no
XLOC_001439	XLOC_001439	RPA2	chr1:28218048-28241236	q1	q2	OK	43.4022	45.6286	0.0721683	0.15528	0.77845	0.999795	no
XLOC_001440	XLOC_001440	EYA3	chr1:28296854-28415210	q1	q2	OK	4.66136	6.49967	0.479617	0.787582	0.15575	0.926995	no
XLOC_001441	XLOC_001441	PTAFR	chr1:28473676-28520447	q1	q2	OK	2.04821	2.05051	0.00162062	0.00248205	0.99685	0.999795	no
XLOC_001442	XLOC_001442	DNAJC8	chr1:28526671-28559547	q1	q2	OK	75.2863	82.2842	0.128228	0.247727	0.64685	0.999795	no
XLOC_001443	XLOC_001443	SNHG12,SNORA61	chr1:28879528-28908369	q1	q2	OK	14.1788	13.7812	-0.0410396	-0.00868522	0.95995	0.999795	no
XLOC_001444	XLOC_001444	SNORD99	chr1:28879528-28908369	q1	q2	NOTEST	0	0	0	0	1	1	no
XLOC_001445	XLOC_001445	SNORA44	chr1:28879528-28908369	q1	q2	NOTEST	0	0	0	0	1	1	no
XLOC_001446	XLOC_001446	SNORA16A	chr1:28879528-28908369	q1	q2	NOTEST	2.16601	0	-inf	0	1	1	no
XLOC_001447	XLOC_001447	TAF12	chr1:28929608-28974748	q1	q2	OK	20.0336	22.1345	0.143874	0.311826	0.6275	0.999795	no
XLOC_001448	XLOC_001448	TMEM200B	chr1:29213602-29450421	q1	q2	OK	1.3314	1.34309	0.0126206	0.00550785	0.9943	0.999795	no
XLOC_001449	XLOC_001449	SRSF4	chr1:29474249-29508637	q1	q2	OK	17.5833	20.9075	0.249815	0.522983	0.3754	0.999795	no
XLOC_001450	XLOC_001450	MECR	chr1:29519349-29557454	q1	q2	OK	4.71928	3.88174	-0.281864	-0.486039	0.3936	0.999795	no
XLOC_001451	XLOC_001451	MATN1	chr1:31184123-31199786	q1	q2	NOTEST	0.0216133	0.00920727	-1.23107	0	1	1	no
XLOC_001452	XLOC_001452	LAPTM5	chr1:31205314-31230683	q1	q2	NOTEST	0.0318027	0.0237101	-0.423646	0	1	1	no
XLOC_001453	XLOC_001453	MIR4420	chr1:31205314-31230683	q1	q2	NOTEST	0	0	0	0	1	1	no
XLOC_001454	XLOC_001454	SDC3	chr1:31342312-31381480	q1	q2	OK	4.25023	5.13049	0.271557	0.582376	0.3605	0.999795	no
XLOC_001455	XLOC_001455	PUM1	chr1:31404352-31538565	q1	q2	OK	19.4073	24.9671	0.363428	0.637421	0.2502	0.999795	no
XLOC_001456	XLOC_001456	SNORD103A	chr1:31404352-31538565	q1	q2	NOTEST	0	0	0	0	1	1	no
XLOC_001457	XLOC_001457	SNORD103A	chr1:31404352-31538565	q1	q2	NOTEST	0	0	0	0	1	1	no
XLOC_001458	XLOC_001458	SNORD85	chr1:31404352-31538565	q1	q2	NOTEST	0	0	0	0	1	1	no
XLOC_001459	XLOC_001459	NKAIN1	chr1:31652185-31712734	q1	q2	OK	0.899299	0.908817	0.0151886	0.0259562	0.9671	0.999795	no
XLOC_001460	XLOC_001460	SNRNP40	chr1:31732414-31769644	q1	q2	OK	23.0592	22.2143	-0.0538507	-0.106944	0.84585	0.999795	no
XLOC_001461	XLOC_001461	FABP3	chr1:31838099-31845923	q1	q2	NOTEST	0.313269	0.305235	-0.0374843	0	1	1	no
XLOC_001462	XLOC_001462	PEF1	chr1:32095462-32110838	q1	q2	OK	29.2021	30.4897	0.0622457	0.140733	0.81725	0.999795	no
XLOC_001463	XLOC_001463	COL16A1	chr1:32117847-32169768	q1	q2	NOTEST	0.104894	0.0771547	-0.44311	0	1	1	no
XLOC_001464	XLOC_001464	BAI2	chr1:32192717-32229648	q1	q2	NOTEST	0.120465	0.143432	0.25175	0	1	1	no
XLOC_001465	XLOC_001465	MIR4254	chr1:32192717-32229648	q1	q2	NOTEST	0	0	0	0	1	1	no
XLOC_001466	XLOC_001466	SPOCD1	chr1:32256024-32281580	q1	q2	NOTEST	0.277908	0.348854	0.328017	0	1	1	no
XLOC_001467	XLOC_001467	PTP4A2	chr1:32372021-32403988	q1	q2	OK	63.4191	52.055	-0.28488	-0.676834	0.2164	0.999795	no
XLOC_001468	XLOC_001468	TMEM234	chr1:32674694-32687926	q1	q2	OK	2.77441	2.51432	-0.142012	-0.208482	0.72845	0.999795	no
XLOC_001469	XLOC_001469	MTMR9LP	chr1:32697260-32707311	q1	q2	NOTEST	0.182518	0.164872	-0.146695	0	1	1	no
XLOC_001470	XLOC_001470	MARCKSL1	chr1:32799429-32801840	q1	q2	OK	146.786	142.75	-0.0402308	-0.108635	0.86885	0.999795	no
XLOC_001471	XLOC_001471	FAM229A	chr1:32819070-32830445	q1	q2	NOTEST	0.104117	0.0683992	-0.606152	0	1	1	no
XLOC_001472	XLOC_001472	BSDC1	chr1:32830704-32860076	q1	q2	OK	23.0813	20.7175	-0.155872	-0.355261	0.54765	0.999795	no
XLOC_001473	XLOC_001473	ZBTB8OS	chr1:33086297-33116574	q1	q2	OK	23.8553	24.5833	0.0433684	0.0670933	0.89775	0.999795	no
XLOC_001474	XLOC_001474	SYNC	chr1:33116748-33190709	q1	q2	OK	7.03515	7.89415	0.166202	0.158278	0.762	0.999795	no
XLOC_001475	XLOC_001475	YARS	chr1:33240839-33324480	q1	q2	OK	49.2156	49.3055	0.00263171	0.00557627	0.993	0.999795	no
XLOC_001476	XLOC_001476	FNDC5	chr1:33327868-33338082	q1	q2	OK	0.126298	0.427768	1.76	1.8509	0.00095	0.0700431	no
XLOC_001477	XLOC_001477	TMEM54	chr1:33352097-33366953	q1	q2	OK	26.8789	14.4956	-0.890865	-1.70453	0.0099	0.273025	no
XLOC_001478	XLOC_001478	RNF19B	chr1:33399655-33430286	q1	q2	OK	9.1721	8.68599	-0.0785607	-0.160094	0.7902	0.999795	no
XLOC_001479	XLOC_001479	AK2	chr1:33473540-33502512	q1	q2	OK	53.7148	59.2568	0.141662	0.211047	0.7065	0.999795	no
XLOC_001480	XLOC_001480	TRIM62	chr1:33607316-33647671	q1	q2	OK	5.15003	4.95641	-0.0552854	-0.118447	0.8582	0.999795	no
XLOC_001481	XLOC_001481	PHC2	chr1:33789223-33841194	q1	q2	OK	14.2063	13.283	-0.0969533	-0.210286	0.7418	0.999795	no
XLOC_001482	XLOC_001482	CSMD2	chr1:33979608-34631443	q1	q2	NOTEST	0	0.000752701	inf	0	1	1	no
XLOC_001483	XLOC_001483	SMIM12	chr1:35315962-35330738	q1	q2	OK	4.62466	4.152	-0.155539	-0.315745	0.5855	0.999795	no
XLOC_001484	XLOC_001484	DLGAP3	chr1:35330859-35391002	q1	q2	NOTEST	0.131713	0.193298	0.553429	0	1	1	no
XLOC_001485	XLOC_001485	LOC653160	chr1:35440218-35445674	q1	q2	OK	0.443278	0.293476	-0.594967	-0.857553	0.1637	0.943657	no
XLOC_001486	XLOC_001486	ZMYM6,ZMYM6NB	chr1:35445876-35497680	q1	q2	OK	13.6371	15.5385	0.188312	0.338227	0.6051	0.999795	no
XLOC_001487	XLOC_001487	SFPQ	chr1:35641992-35658778	q1	q2	OK	152.426	169.248	0.151027	0.296575	0.6087	0.999795	no
XLOC_001488	XLOC_001488	KIAA0319L	chr1:35899089-36023237	q1	q2	OK	18.1179	17.5128	-0.0490023	-0.0954941	0.8628	0.999795	no
XLOC_001489	XLOC_001489	PSMB2	chr1:36065142-36107764	q1	q2	OK	25.6081	23.3646	-0.132277	-0.3219	0.57905	0.999795	no
XLOC_001490	XLOC_001490	C1orf216	chr1:36179476-36184790	q1	q2	OK	5.84796	6.29435	0.106125	0.20434	0.72795	0.999795	no
XLOC_001491	XLOC_001491	CLSPN	chr1:36186344-36235583	q1	q2	OK	10.7439	13.5589	0.335724	0.63879	0.2254	0.999795	no
XLOC_001492	XLOC_001492	COL8A2	chr1:36560843-36565850	q1	q2	NOTEST	0.00203932	0.0164307	3.01023	0	1	1	no
XLOC_001493	XLOC_001493	TRAPPC3	chr1:36602169-36621654	q1	q2	OK	38.2351	40.5366	0.0843302	0.179602	0.7593	0.999795	no
XLOC_001494	XLOC_001494	EVA1B	chr1:36787631-36789755	q1	q2	OK	0.73854	0.798287	0.11223	0.204324	0.81615	0.999795	no
XLOC_001495	XLOC_001495	STK40	chr1:36805221-36851485	q1	q2	OK	13.9844	14.88	0.08956	0.167392	0.79475	0.999795	no
XLOC_001496	XLOC_001496	LSM10	chr1:36859019-36863493	q1	q2	OK	18.5787	13.3208	-0.479966	-0.872305	0.1505	0.917374	no
XLOC_001497	XLOC_001497	OSCP1	chr1:36883506-36916086	q1	q2	OK	3.22312	7.06136	1.13149	1.72501	0.0026	0.131373	no
XLOC_001498	XLOC_001498	MRPS15	chr1:36921361-36930040	q1	q2	OK	88.5603	80.8278	-0.131808	-0.269667	0.628	0.999795	no
XLOC_001499	XLOC_001499	CSF3R	chr1:36931643-36948915	q1	q2	NOTEST	0.0515658	0.00355782	-3.85735	0	1	1	no
XLOC_001500	XLOC_001500	GRIK3	chr1:37261127-37499844	q1	q2	NOTEST	0.0361584	0.0405835	0.166563	0	1	1	no
XLOC_001501	XLOC_001501	LOC728431	chr1:37920473-37940044	q1	q2	OK	2.01881	1.50775	-0.421104	-0.675716	0.27955	0.999795	no
XLOC_001502	XLOC_001502	ZC3H12A	chr1:37940118-37950035	q1	q2	OK	0.544515	0.484017	-0.169914	-0.140929	0.818	0.999795	no
XLOC_001503	XLOC_001503	MEAF6	chr1:37955560-37980420	q1	q2	OK	12.7481	11.2686	-0.177975	-0.384178	0.49885	0.999795	no
XLOC_001504	XLOC_001504	MIR5581	chr1:37955560-37980420	q1	q2	NOTEST	0	0	0	0	1	1	no
XLOC_001505	XLOC_001505	SNIP1	chr1:37985194-38019945	q1	q2	OK	9.59736	9.04724	-0.0851596	-0.144253	0.79525	0.999795	no
XLOC_001506	XLOC_001506	GNL2	chr1:38022519-38061586	q1	q2	OK	33.0035	31.491	-0.067679	-0.126764	0.8039	0.999795	no
XLOC_001507	XLOC_001507	RSPO1	chr1:38076950-38100595	q1	q2	NOTEST	0	0	0	0	1	1	no
XLOC_001508	XLOC_001508	C1orf109	chr1:38147241-38157915	q1	q2	OK	8.60139	8.03273	-0.0986805	-0.183418	0.7481	0.999795	no
XLOC_001509	XLOC_001509	EPHA10	chr1:38180279-38230824	q1	q2	OK	1.83913	1.26256	-0.542667	-0.979052	0.1272	0.86944	no
XLOC_001510	XLOC_001510	YRDC	chr1:38259773-38275126	q1	q2	OK	16.5398	16.9467	0.0350592	0.056138	0.937	0.999795	no
XLOC_001511	XLOC_001511	MTF1	chr1:38275238-38325855	q1	q2	OK	5.54748	5.53402	-0.00350352	-0.00736933	0.9908	0.999795	no
XLOC_001512	XLOC_001512	INPP5B	chr1:38326020-38412729	q1	q2	OK	4.18633	4.55803	0.122726	0.2094	0.70895	0.999795	no
XLOC_001513	XLOC_001513	SF3A3	chr1:38422651-38455761	q1	q2	OK	32.9474	33.0508	0.00451927	0.0105083	0.98565	0.999795	no
XLOC_001514	XLOC_001514	FHL3	chr1:38462402-38471371	q1	q2	OK	1.28614	1.89377	0.558213	0.872484	0.16875	0.954263	no
XLOC_001515	XLOC_001515	POU3F1	chr1:38509522-38512450	q1	q2	NOTEST	0.00411463	0.0243947	2.56774	0	1	1	no
XLOC_001516	XLOC_001516	LOC339442	chr1:38674705-38680439	q1	q2	NOTEST	0	0.00474893	inf	0	1	1	no
XLOC_001517	XLOC_001517	RRAGC	chr1:39303868-39325495	q1	q2	OK	23.6277	20.9624	-0.172676	-0.332594	0.52545	0.999795	no
XLOC_001518	XLOC_001518	GJA9,MYCBP	chr1:39328161-39347298	q1	q2	OK	18.6742	20.1696	0.111137	0.241072	0.6713	0.999795	no
XLOC_001519	XLOC_001519	RHBDL2	chr1:39351478-39407456	q1	q2	NOTEST	0.303893	0.258851	-0.231441	0	1	1	no
XLOC_001520	XLOC_001520	PPIEL	chr1:39957317-40025370	q1	q2	NOTEST	0.153478	0.0669377	-1.19714	0	1	1	no
XLOC_001521	XLOC_001521	PABPC4	chr1:40026482-40042521	q1	q2	OK	69.6214	62.5483	-0.15456	-0.350775	0.5698	0.999795	no
XLOC_001522	XLOC_001522	SNORA55	chr1:40026482-40042521	q1	q2	NOTEST	0	0	0	0	1	1	no
XLOC_001523	XLOC_001523	HEYL	chr1:40089102-40105348	q1	q2	OK	0.385903	0.362444	-0.0904812	-0.142709	0.82645	0.999795	no
XLOC_001524	XLOC_001524	NT5C1A	chr1:40124792-40137710	q1	q2	NOTEST	0	0	0	0	1	1	no
XLOC_001525	XLOC_001525	HPCAL4	chr1:40144644-40157089	q1	q2	NOTEST	0.0132415	0.0372428	1.49189	0	1	1	no
XLOC_001526	XLOC_001526	BMP8B	chr1:40204516-40254533	q1	q2	OK	2.09164	1.75744	-0.251162	-0.269783	0.66685	0.999795	no
XLOC_001527	XLOC_001527	OXCT2	chr1:40204516-40254533	q1	q2	NOTEST	0.159359	0.218495	0.455323	0	1	1	no
XLOC_001528	XLOC_001528	TRIT1	chr1:40306705-40349177	q1	q2	OK	8.448	10.2194	0.274632	0.46611	0.3682	0.999795	no
XLOC_001529	XLOC_001529	MYCL1	chr1:40361095-40367687	q1	q2	OK	4.64068	2.27302	-1.02973	-1.94388	0.00205	0.110539	no
XLOC_001530	XLOC_001530	PPT1	chr1:40538381-40563142	q1	q2	OK	159.624	133.114	-0.262019	-0.638927	0.247	0.999795	no
XLOC_001531	XLOC_001531	COL9A2	chr1:40765832-40782939	q1	q2	OK	2.58529	1.72244	-0.585877	-0.983786	0.1182	0.845834	no
XLOC_001532	XLOC_001532	RIMS3	chr1:41086350-41135179	q1	q2	OK	1.40002	0.884671	-0.66223	-1.21491	0.0518	0.613464	no
XLOC_001533	XLOC_001533	LOC100130557	chr1:41154751-41237275	q1	q2	OK	0.504273	0.455352	-0.147222	-0.0666803	0.91425	0.999795	no
XLOC_001534	XLOC_001534	CITED4	chr1:41326727-41328018	q1	q2	OK	5.70704	3.54977	-0.685018	-1.70099	0.0905	0.768286	no
XLOC_001535	XLOC_001535	SLFNL1	chr1:41480261-41707815	q1	q2	NOTEST	0.0600639	0.0415723	-0.530876	0	1	1	no
XLOC_001536	XLOC_001536	SCMH1	chr1:41480261-41707815	q1	q2	OK	5.88326	5.04504	-0.221752	-0.395478	0.4968	0.999795	no
XLOC_001537	XLOC_001537	EDN2	chr1:41944445-41951715	q1	q2	OK	0.615545	0.221051	-1.47748	-1.58873	0.01035	0.27935	no
XLOC_001538	XLOC_001538	HIVEP3	chr1:41972035-42501596	q1	q2	OK	4.74745	3.42676	-0.470308	-0.645869	0.2434	0.999795	no
XLOC_001539	XLOC_001539	GUCA2A	chr1:42628361-42630395	q1	q2	NOTEST	0.0382353	0.0249555	-0.61555	0	1	1	no
XLOC_001540	XLOC_001540	FOXJ3	chr1:42642209-42801621	q1	q2	OK	13.8121	9.14103	-0.595502	-1.23391	0.02335	0.423376	no
XLOC_001541	XLOC_001541	ZMYND12	chr1:42896000-42922061	q1	q2	OK	0.412774	0.42573	0.0445856	0.0517861	0.9237	0.999795	no
XLOC_001542	XLOC_001542	CLDN19	chr1:43198763-43205925	q1	q2	NOTEST	0	0	0	0	1	1	no
XLOC_001543	XLOC_001543	LEPRE1	chr1:43212005-43232755	q1	q2	OK	2.27766	2.96424	0.380109	0.675193	0.2725	0.999795	no
XLOC_001544	XLOC_001544	CCDC23	chr1:43272722-43310698	q1	q2	OK	6.31762	8.09947	0.358447	0.416923	0.5474	0.999795	no
XLOC_001545	XLOC_001545	SLC2A1	chr1:43374942-43449029	q1	q2	OK	28.9571	24.0233	-0.269482	-0.683914	0.30735	0.999795	no
XLOC_001546	XLOC_001546	EBNA1BP2	chr1:43629844-43720029	q1	q2	OK	57.2162	65.8375	0.202486	0.504915	0.42695	0.999795	no
XLOC_001547	XLOC_001547	C1orf210	chr1:43747556-43751288	q1	q2	OK	5.26146	4.92476	-0.0954102	-0.179462	0.78005	0.999795	no
XLOC_001548	XLOC_001548	ELOVL1,MED8	chr1:43829067-43855490	q1	q2	OK	84.5717	76.0049	-0.154082	-0.422367	0.5247	0.999795	no
XLOC_001549	XLOC_001549	HYI	chr1:43855555-43920690	q1	q2	OK	3.58851	3.04264	-0.238061	-0.194834	0.7654	0.999795	no
XLOC_001550	XLOC_001550	KDM4A-AS1	chr1:44115790-44173012	q1	q2	OK	0.529411	0.629845	0.250608	0.0556202	0.9325	0.999795	no
XLOC_001551	XLOC_001551	-	chr1:44403128-44412079	q1	q2	OK	0.583483	0.575879	-0.0189246	-0.0164554	0.97405	0.999795	no
XLOC_001552	XLOC_001552	SLC6A9	chr1:44457279-44506370	q1	q2	OK	4.48415	3.40522	-0.397087	-0.696789	0.318	0.999795	no
XLOC_001553	XLOC_001553	ERI3	chr1:44686725-44820970	q1	q2	OK	28.9614	31.5463	0.123338	0.27065	0.66295	0.999795	no
XLOC_001554	XLOC_001554	TMEM53	chr1:45119500-45140099	q1	q2	OK	2.48979	1.97563	-0.33371	-0.666781	0.386	0.999795	no
XLOC_001555	XLOC_001555	BEST4	chr1:45249256-45253426	q1	q2	NOTEST	0.0776144	0.0618086	-0.328515	0	1	1	no
XLOC_001556	XLOC_001556	TCTEX1D4	chr1:45266035-45272957	q1	q2	NOTEST	0.119238	0.255441	1.09914	0	1	1	no
XLOC_001557	XLOC_001557	PTCH2	chr1:45285515-45308616	q1	q2	NOTEST	0.01598	0.00556616	-1.52151	0	1	1	no
XLOC_001558	XLOC_001558	EIF2B3	chr1:45316193-45452394	q1	q2	OK	15.6707	14.076	-0.154825	-0.291896	0.58815	0.999795	no
XLOC_001559	XLOC_001559	HECTD3	chr1:45468219-45477027	q1	q2	OK	19.2502	19.0142	-0.0178	-0.0423332	0.9459	0.999795	no
XLOC_001560	XLOC_001560	ZSWIM5	chr1:45481942-45672250	q1	q2	OK	3.061	3.15513	0.0436975	0.0870642	0.8847	0.999795	no
XLOC_001561	XLOC_001561	MUTYH	chr1:45794913-45956840	q1	q2	OK	3.82382	2.49109	-0.618238	-0.482003	0.4863	0.999795	no
XLOC_001562	XLOC_001562	TESK2	chr1:45794913-45956840	q1	q2	OK	3.47496	4.93222	0.505243	0.52799	0.37525	0.999795	no
XLOC_001563	XLOC_001563	CCDC163P	chr1:45959597-45965751	q1	q2	OK	1.67984	0.500258	-1.74758	-2.37145	0.00015	0.0195284	yes
XLOC_001564	XLOC_001564	PRDX1	chr1:45965855-45988562	q1	q2	OK	1048.86	1005.28	-0.0612219	-0.156365	0.78465	0.999795	no
XLOC_001565	XLOC_001565	CCDC17	chr1:46085715-46090102	q1	q2	NOTEST	0.294917	0.300057	0.0249298	0	1	1	no
XLOC_001566	XLOC_001566	GPBP1L1	chr1:46092975-46152787	q1	q2	OK	34.2414	37.6326	0.136241	0.315304	0.5782	0.999795	no
XLOC_001567	XLOC_001567	RPS15AP10	chr1:46092975-46152787	q1	q2	NOTEST	0.0917699	0.0539596	-0.766143	0	1	1	no
XLOC_001568	XLOC_001568	IPP	chr1:46153846-46216485	q1	q2	OK	8.13233	7.74255	-0.0708603	-0.0900079	0.86325	0.999795	no
XLOC_001569	XLOC_001569	PIK3R3	chr1:46505811-46598708	q1	q2	OK	49.4381	39.756	-0.314451	-0.732975	0.173	0.95626	no
XLOC_001570	XLOC_001570	POMGNT1	chr1:46654352-46686928	q1	q2	OK	21.1909	16.5524	-0.3564	-0.816048	0.1881	0.969759	no
XLOC_001571	XLOC_001571	LRRC41	chr1:46713366-46769038	q1	q2	OK	25.4863	24.5903	-0.051632	-0.102361	0.8763	0.999795	no
XLOC_001572	XLOC_001572	KNCN	chr1:47004367-47069966	q1	q2	NOTEST	0	0	0	0	1	1	no
XLOC_001573	XLOC_001573	MKNK1	chr1:47004367-47069966	q1	q2	OK	11.9046	10.3239	-0.205533	-0.426716	0.4822	0.999795	no
XLOC_001574	XLOC_001574	MOB3C	chr1:47073386-47082563	q1	q2	OK	5.6907	5.74815	0.0144918	0.0274658	0.95905	0.999795	no
XLOC_001575	XLOC_001575	ATPAF1,EFCAB14	chr1:47098431-47184736	q1	q2	OK	81.328	74.1741	-0.132836	-0.28591	0.622	0.999795	no
XLOC_001576	XLOC_001576	CYP4Z2P	chr1:47308766-47366147	q1	q2	NOTEST	0.118397	0.0861978	-0.457905	0	1	1	no
XLOC_001577	XLOC_001577	CYP4A11	chr1:47394845-47407156	q1	q2	NOTEST	0	0	0	0	1	1	no
XLOC_001578	XLOC_001578	-	chr1:47643799-47644695	q1	q2	NOTEST	0.347544	0.616509	0.826924	0	1	1	no
XLOC_001579	XLOC_001579	PDZK1IP1	chr1:47649260-47655771	q1	q2	NOTEST	0	0.0139052	inf	0	1	1	no
XLOC_001580	XLOC_001580	TAL1	chr1:47681962-47695443	q1	q2	NOTEST	0	0	0	0	1	1	no
XLOC_001581	XLOC_001581	STIL	chr1:47715810-47779824	q1	q2	OK	15.1578	15.5845	0.0400473	0.0845903	0.87285	0.999795	no
XLOC_001582	XLOC_001582	-	chr1:47779882-47780660	q1	q2	OK	1.47708	1.53248	0.0531156	0.0607355	0.9276	0.999795	no
XLOC_001583	XLOC_001583	FOXD2-AS1	chr1:47846421-47906365	q1	q2	OK	0.755945	0.930687	0.300015	0.238079	0.69675	0.999795	no
XLOC_001584	XLOC_001584	FOXD2-AS1	chr1:47846421-47906365	q1	q2	OK	0.293085	0.491101	0.7447	0.720017	0.3291	0.999795	no
XLOC_001585	XLOC_001585	TRABD2B	chr1:48226199-48462562	q1	q2	NOTEST	0.0283105	0.0193052	-0.552347	0	1	1	no
XLOC_001586	XLOC_001586	SKINTL	chr1:48567386-48648100	q1	q2	NOTEST	0	0	0	0	1	1	no
XLOC_001587	XLOC_001587	SPATA6	chr1:48761043-48937876	q1	q2	OK	0.311661	0.531441	0.769933	0.994027	0.04965	0.599524	no
XLOC_001588	XLOC_001588	AGBL4	chr1:48998526-50489626	q1	q2	NOTEST	0.00480757	0.017904	1.8969	0	1	1	no
XLOC_001589	XLOC_001589	BEND5	chr1:48998526-50489626	q1	q2	NOTEST	0	0	0	0	1	1	no
XLOC_001590	XLOC_001590	DMRTA2	chr1:50883222-50889119	q1	q2	NOTEST	0	0	0	0	1	1	no
XLOC_001591	XLOC_001591	FAF1	chr1:50906934-51425936	q1	q2	OK	28.9162	33.8867	0.228842	0.47803	0.38945	0.999795	no
XLOC_001592	XLOC_001592	-	chr1:51740331-51743992	q1	q2	OK	0.426736	0.181839	-1.23068	-1.43204	0.0059	0.207447	no
XLOC_001593	XLOC_001593	TTC39A	chr1:51752929-51815010	q1	q2	OK	50.8074	37.3487	-0.443979	-1.08933	0.07455	0.717824	no
XLOC_001594	XLOC_001594	EPS15	chr1:51819934-52035712	q1	q2	OK	37.1109	33.0277	-0.168164	-0.336567	0.53085	0.999795	no
XLOC_001595	XLOC_001595	-	chr1:51819934-52035712	q1	q2	OK	0.778152	0.363083	-1.09975	-0.171219	0.78765	0.999795	no
XLOC_001596	XLOC_001596	NRD1	chr1:52039668-52344609	q1	q2	OK	69.1338	53.9274	-0.358373	-0.624525	0.2277	0.999795	no
XLOC_001597	XLOC_001597	RAB3B	chr1:52373627-52456436	q1	q2	OK	1.21391	0.976541	-0.313911	-0.519292	0.32995	0.999795	no
XLOC_001598	XLOC_001598	KTI12,TXNDC12	chr1:52485803-52556388	q1	q2	OK	47.9991	30.5011	-0.654144	-0.915682	0.1503	0.917374	no
XLOC_001599	XLOC_001599	CC2D1B	chr1:52815333-52831877	q1	q2	OK	7.47981	5.9837	-0.321963	-0.674427	0.24615	0.999795	no
XLOC_001600	XLOC_001600	ORC1	chr1:52838500-52870143	q1	q2	OK	10.4501	13.7114	0.391849	0.793584	0.1641	0.943657	no
XLOC_001601	XLOC_001601	ZCCHC11	chr1:52870218-53018762	q1	q2	OK	1.92363	1.38778	-0.471051	-0.31298	0.542	0.999795	no
XLOC_001602	XLOC_001602	SELRC1	chr1:53150077-53164038	q1	q2	OK	24.0234	21.0907	-0.187834	-0.377401	0.4899	0.999795	no
XLOC_001603	XLOC_001603	ECHDC2	chr1:53361581-53387446	q1	q2	OK	20.6426	18.6535	-0.146181	-0.279217	0.63965	0.999795	no
XLOC_001604	XLOC_001604	SLC1A7	chr1:53552854-53608289	q1	q2	NOTEST	0.00761285	0.00789122	0.0518118	0	1	1	no
XLOC_001605	XLOC_001605	C1orf123	chr1:53662100-53686289	q1	q2	OK	27.2507	32.07	0.23493	0.265241	0.6347	0.999795	no
XLOC_001606	XLOC_001606	MAGOH	chr1:53692563-53793821	q1	q2	OK	46.4334	50.4843	0.12067	0.163752	0.81595	0.999795	no
XLOC_001607	XLOC_001607	LRP8	chr1:53692563-53793821	q1	q2	OK	16.6622	22.131	0.409487	0.635286	0.25105	0.999795	no
XLOC_001608	XLOC_001608	SLC25A3P1	chr1:53904042-53905693	q1	q2	NOTEST	0	0	0	0	1	1	no
XLOC_001609	XLOC_001609	GLIS1	chr1:53971905-54199877	q1	q2	NOTEST	0.00375883	0.00379103	0.0123059	0	1	1	no
XLOC_001610	XLOC_001610	TMEM48	chr1:54231133-54304225	q1	q2	OK	23.5543	21.103	-0.158539	-0.330207	0.5461	0.999795	no
XLOC_001611	XLOC_001611	YIPF1	chr1:54317391-54355487	q1	q2	OK	16.6334	16.4008	-0.0203205	-0.0396005	0.9442	0.999795	no
XLOC_001612	XLOC_001612	HSPB11	chr1:54387233-54411976	q1	q2	OK	42.9829	32.8035	-0.389914	-0.669978	0.19605	0.98637	no
XLOC_001613	XLOC_001613	LDLRAD1	chr1:54472970-54483859	q1	q2	NOTEST	0.21329	0.282414	0.404995	0	1	1	no
XLOC_001614	XLOC_001614	TMEM59	chr1:54496261-54571706	q1	q2	OK	83.0229	106.038	0.352996	0.854804	0.17955	0.963136	no
XLOC_001615	XLOC_001615	CDCP2	chr1:54604667-54618679	q1	q2	NOTEST	0	0	0	0	1	1	no
XLOC_001616	XLOC_001616	CYB5RL	chr1:54635048-54665746	q1	q2	OK	2.74302	2.02138	-0.440424	-0.76908	0.18435	0.963748	no
XLOC_001617	XLOC_001617	SSBP3	chr1:54684116-54872092	q1	q2	OK	12.951	10.8114	-0.26051	-0.501191	0.41345	0.999795	no
XLOC_001618	XLOC_001618	FAM151A	chr1:55008083-55100623	q1	q2	OK	0.956447	0.655586	-0.544901	-0.409357	0.5276	0.999795	no
XLOC_001619	XLOC_001619	PARS2	chr1:55221073-55230226	q1	q2	OK	4.6554	5.47346	0.233548	0.435884	0.4808	0.999795	no
XLOC_001620	XLOC_001620	TTC22	chr1:55245452-55266941	q1	q2	NOTEST	0.105609	0.105245	-0.00498403	0	1	1	no
XLOC_001621	XLOC_001621	DHCR24	chr1:55315299-55352921	q1	q2	OK	237.813	159.036	-0.580475	-1.58711	0.0083	0.250404	no
XLOC_001622	XLOC_001622	USP24	chr1:55532031-55681039	q1	q2	OK	11.2714	11.9587	0.0853977	0.186255	0.72415	0.999795	no
XLOC_001623	XLOC_001623	PPAP2B	chr1:56960418-57045257	q1	q2	OK	7.49469	8.78161	0.228616	0.432206	0.43435	0.999795	no
XLOC_001624	XLOC_001624	C1orf168	chr1:57184476-57285369	q1	q2	NOTEST	0	0	0	0	1	1	no
XLOC_001625	XLOC_001625	C8B	chr1:57394882-57431688	q1	q2	NOTEST	0	0	0	0	1	1	no
XLOC_001626	XLOC_001626	DAB1	chr1:57463578-58716211	q1	q2	NOTEST	0	0	0	0	1	1	no
XLOC_001627	XLOC_001627	OMA1	chr1:58946390-59012446	q1	q2	OK	13.2128	13.1608	-0.00568609	-0.0100902	0.9853	0.999795	no
XLOC_001628	XLOC_001628	TACSTD2	chr1:59041094-59043166	q1	q2	OK	161.93	154.057	-0.0719059	-0.250975	0.7504	0.999795	no
XLOC_001629	XLOC_001629	MYSM1	chr1:59120410-59165747	q1	q2	OK	4.77706	5.16582	0.112876	0.211393	0.67705	0.999795	no
XLOC_001630	XLOC_001630	JUN	chr1:59246462-59249785	q1	q2	OK	19.9038	12.0728	-0.721281	-1.88275	0.00915	0.259268	no
XLOC_001631	XLOC_001631	HSD52	chr1:59597607-59612479	q1	q2	NOTEST	0	0.0112049	inf	0	1	1	no
XLOC_001632	XLOC_001632	MIR4711	chr1:59762494-60228402	q1	q2	NOTEST	0	0	0	0	1	1	no
XLOC_001633	XLOC_001633	CYP2J2	chr1:60358962-60392472	q1	q2	OK	5.79093	2.87785	-1.0088	-1.65085	0.0032	0.147271	no
XLOC_001634	XLOC_001634	C1orf87	chr1:60456065-60539442	q1	q2	NOTEST	0	0	0	0	1	1	no
XLOC_001635	XLOC_001635	TM2D1	chr1:62139532-62191095	q1	q2	OK	17.3551	18.2952	0.0761106	0.0881864	0.872	0.999795	no
XLOC_001636	XLOC_001636	KANK4	chr1:62701836-62785083	q1	q2	NOTEST	0.00132734	0.00377774	1.50898	0	1	1	no
XLOC_001637	XLOC_001637	DOCK7	chr1:62920396-63154039	q1	q2	OK	12.701	11.5051	-0.142675	-0.295024	0.56575	0.999795	no
XLOC_001638	XLOC_001638	LINC00466	chr1:63624753-63782901	q1	q2	NOTEST	0	0.00618586	inf	0	1	1	no
XLOC_001639	XLOC_001639	ITGB3BP	chr1:63906440-63988944	q1	q2	OK	11.3952	11.3035	-0.0116544	-0.0182945	0.9693	0.999795	no
XLOC_001640	XLOC_001640	JAK1	chr1:65210777-65432187	q1	q2	OK	55.8153	56.2612	0.0114803	0.0261397	0.9612	0.999795	no
XLOC_001641	XLOC_001641	MIR3671	chr1:65523437-65523525	q1	q2	NOTEST	0	0	0	0	1	1	no
XLOC_001642	XLOC_001642	MIR101-1	chr1:65524116-65524191	q1	q2	NOTEST	0	0	0	0	1	1	no
XLOC_001643	XLOC_001643	INSL5	chr1:67263423-67266942	q1	q2	NOTEST	0	0	0	0	1	1	no
XLOC_001644	XLOC_001644	WDR78	chr1:67278571-67390570	q1	q2	OK	0.551934	0.502366	-0.135757	-0.152503	0.75195	0.999795	no
XLOC_001645	XLOC_001645	SLC35D1	chr1:67464924-67520080	q1	q2	OK	7.37779	10.2769	0.478145	1.01318	0.07255	0.712249	no
XLOC_001646	XLOC_001646	C1orf141	chr1:67557858-67600654	q1	q2	NOTEST	0	0	0	0	1	1	no
XLOC_001647	XLOC_001647	SERBP1	chr1:67873492-67896193	q1	q2	OK	125.162	128.27	0.0353932	0.0530998	0.91765	0.999795	no
XLOC_001648	XLOC_001648	GNG12	chr1:68167148-68698284	q1	q2	OK	22.1482	21.7347	-0.027193	-0.0593966	0.916	0.999795	no
XLOC_001649	XLOC_001649	DIRAS3	chr1:68167148-68698284	q1	q2	NOTEST	0	0.00668247	inf	0	1	1	no
XLOC_001650	XLOC_001650	WLS	chr1:68167148-68698284	q1	q2	OK	1.59181	3.16158	0.98998	0.47035	0.40375	0.999795	no
XLOC_001651	XLOC_001651	MIR1262	chr1:68167148-68698284	q1	q2	NOTEST	0	0	0	0	1	1	no
XLOC_001652	XLOC_001652	RPE65	chr1:68894506-68915642	q1	q2	NOTEST	0	0	0	0	1	1	no
XLOC_001653	XLOC_001653	DEPDC1	chr1:68939834-69004071	q1	q2	OK	14.12	13.052	-0.113467	-0.17715	0.7592	0.999795	no
XLOC_001654	XLOC_001654	LRRC40	chr1:70610484-70671361	q1	q2	OK	8.79433	8.19492	-0.101844	-0.165573	0.75035	0.999795	no
XLOC_001655	XLOC_001655	ANKRD13C	chr1:70724684-70833705	q1	q2	OK	5.18694	5.96043	0.200532	0.360804	0.499	0.999795	no
XLOC_001656	XLOC_001656	PTGER3	chr1:71318035-71546972	q1	q2	NOTEST	0.113425	0.090613	-0.323944	0	1	1	no
XLOC_001657	XLOC_001657	ZRANB2	chr1:71318035-71546972	q1	q2	OK	15.8315	19.8227	0.324357	0.613893	0.228	0.999795	no
XLOC_001658	XLOC_001658	MIR186	chr1:71318035-71546972	q1	q2	NOTEST	0	0	0	0	1	1	no
XLOC_001659	XLOC_001659	NEGR1	chr1:71868624-72748277	q1	q2	NOTEST	0.0150002	0.00694739	-1.11044	0	1	1	no
XLOC_001660	XLOC_001660	NEGR1-IT1	chr1:71868624-72748277	q1	q2	NOTEST	0	0	0	0	1	1	no
XLOC_001661	XLOC_001661	LRRIQ3	chr1:74491701-74663871	q1	q2	NOTEST	0.0335406	0.0420175	0.325083	0	1	1	no
XLOC_001662	XLOC_001662	C1orf173	chr1:75033794-75139422	q1	q2	NOTEST	0	0.00171408	inf	0	1	1	no
XLOC_001663	XLOC_001663	CRYZ	chr1:75171171-75232360	q1	q2	OK	12.0527	13.0037	0.109557	0.166611	0.77845	0.999795	no
XLOC_001664	XLOC_001664	SLC44A5	chr1:75667815-76076799	q1	q2	NOTEST	0.108458	0.0724996	-0.581085	0	1	1	no
XLOC_001665	XLOC_001665	ASB17	chr1:76384557-76398116	q1	q2	NOTEST	0	0	0	0	1	1	no
XLOC_001666	XLOC_001666	PIGK	chr1:77554666-77685132	q1	q2	OK	12.1554	9.48085	-0.358505	-0.474588	0.3533	0.999795	no
XLOC_001667	XLOC_001667	ZZZ3	chr1:78030189-78149068	q1	q2	OK	18.7367	17.506	-0.0980127	-0.196855	0.69135	0.999795	no
XLOC_001668	XLOC_001668	USP33	chr1:78161673-78225564	q1	q2	OK	17.0171	15.7456	-0.112042	-0.212412	0.6818	0.999795	no
XLOC_001669	XLOC_001669	FUBP1	chr1:78413590-78483656	q1	q2	OK	54.6912	59.2162	0.114683	0.272859	0.6317	0.999795	no
XLOC_001670	XLOC_001670	ELTD1	chr1:79355448-79472495	q1	q2	NOTEST	0	0	0	0	1	1	no
XLOC_001671	XLOC_001671	MIR548AP	chr1:84259597-84464833	q1	q2	NOTEST	0	0	0	0	1	1	no
XLOC_001672	XLOC_001672	TTLL7	chr1:84259597-84464833	q1	q2	OK	3.10034	3.23881	0.0630391	0.0933719	0.8486	0.999795	no
XLOC_001673	XLOC_001673	UOX	chr1:84830640-84863576	q1	q2	NOTEST	0.00898978	0.038018	2.08032	0	1	1	no
XLOC_001674	XLOC_001674	GNG5	chr1:84944919-84972262	q1	q2	OK	210.734	195.818	-0.105905	-0.1766	0.77195	0.999795	no
XLOC_001675	XLOC_001675	CTBS	chr1:85018803-85040163	q1	q2	OK	5.33721	4.14837	-0.363539	-0.397287	0.42455	0.999795	no
XLOC_001676	XLOC_001676	C1orf180	chr1:85093912-85100703	q1	q2	NOTEST	0.0209415	0.0109844	-0.930908	0	1	1	no
XLOC_001677	XLOC_001677	SSX2IP	chr1:85109389-85156240	q1	q2	OK	8.52549	7.29613	-0.224652	-0.43004	0.4	0.999795	no
XLOC_001678	XLOC_001678	LPAR3	chr1:85279085-85358896	q1	q2	NOTEST	0.018493	0.019241	0.0572028	0	1	1	no
XLOC_001679	XLOC_001679	MCOLN2	chr1:85391265-85462796	q1	q2	OK	1.82723	1.16145	-0.653726	-0.973753	0.0702	0.700111	no
XLOC_001680	XLOC_001680	MCOLN3	chr1:85483630-85514223	q1	q2	OK	3.54773	5.11787	0.528647	0.846743	0.10715	0.817974	no
XLOC_001681	XLOC_001681	SYDE2	chr1:85618172-85666728	q1	q2	OK	14.4535	15.1193	0.0649792	0.113437	0.83675	0.999795	no
XLOC_001682	XLOC_001682	C1orf52	chr1:85715636-85725355	q1	q2	OK	8.077	7.86531	-0.0383168	-0.0417422	0.9356	0.999795	no
XLOC_001683	XLOC_001683	BCL10	chr1:85731459-85743771	q1	q2	OK	10.09	10.8589	0.105957	0.217586	0.71575	0.999795	no
XLOC_001684	XLOC_001684	DDAH1	chr1:85784167-86044046	q1	q2	OK	23.4619	15.7428	-0.575629	-1.25055	0.0252	0.437935	no
XLOC_001685	XLOC_001685	ZNHIT6	chr1:86114352-86174116	q1	q2	OK	2.81889	3.27879	0.218037	0.365619	0.46585	0.999795	no
XLOC_001686	XLOC_001686	COL24A1	chr1:86194915-86622121	q1	q2	NOTEST	0.0841222	0.0659438	-0.35125	0	1	1	no
XLOC_001687	XLOC_001687	ODF2L	chr1:86812506-86862025	q1	q2	OK	1.60048	1.46773	-0.124918	-0.17583	0.70965	0.999795	no
XLOC_001688	XLOC_001688	SEP15	chr1:87328127-87380107	q1	q2	OK	51.8912	50.7256	-0.0327753	-0.068896	0.8978	0.999795	no
XLOC_001689	XLOC_001689	LOC100505768	chr1:87819209-87837338	q1	q2	NOTEST	0	0	0	0	1	1	no
XLOC_001690	XLOC_001690	GTF2B	chr1:89318320-89357758	q1	q2	OK	14.3337	13.7564	-0.0593088	-0.104206	0.83185	0.999795	no
XLOC_001691	XLOC_001691	CCBL2,RBMXL1	chr1:89401455-89458643	q1	q2	OK	12.7752	11.3513	-0.170499	-0.305541	0.57365	0.999795	no
XLOC_001692	XLOC_001692	GBP3	chr1:89472359-89488549	q1	q2	NOTEST	0.171051	0.0621415	-1.4608	0	1	1	no
XLOC_001693	XLOC_001693	GBP1	chr1:89517986-89531043	q1	q2	NOTEST	0.0473222	0.036349	-0.380599	0	1	1	no
XLOC_001694	XLOC_001694	GBP2	chr1:89572416-89592505	q1	q2	OK	3.50245	1.91281	-0.872672	-1.25901	0.0134	0.325451	no
XLOC_001695	XLOC_001695	GBP7	chr1:89597433-89641723	q1	q2	NOTEST	0	0	0	0	1	1	no
XLOC_001696	XLOC_001696	GBP4	chr1:89646830-89664633	q1	q2	NOTEST	0.016556	0.0104847	-0.659072	0	1	1	no
XLOC_001697	XLOC_001697	GBP5	chr1:89724633-89738544	q1	q2	NOTEST	0	0.00627467	inf	0	1	1	no
XLOC_001698	XLOC_001698	FLJ27354	chr1:90090407-90098453	q1	q2	NOTEST	0	0	0	0	1	1	no
XLOC_001699	XLOC_001699	GEMIN8P4	chr1:90458823-90460525	q1	q2	OK	0.407871	0.312235	-0.385484	-0.549223	0.4306	0.999795	no
XLOC_001700	XLOC_001700	BARHL2	chr1:91177578-91182794	q1	q2	NOTEST	0	0	0	0	1	1	no
XLOC_001701	XLOC_001701	ZNF644	chr1:91380856-91487910	q1	q2	OK	9.75203	9.57219	-0.0268541	-0.0503624	0.9207	0.999795	no
XLOC_001702	XLOC_001702	HFM1	chr1:91726322-91870426	q1	q2	NOTEST	0.00579306	0.00760981	0.393535	0	1	1	no
XLOC_001703	XLOC_001703	TGFBR3	chr1:92145899-92371559	q1	q2	OK	0.188018	0.478935	1.34896	1.78915	0.00075	0.0589035	no
XLOC_001704	XLOC_001704	GLMN	chr1:92711954-92867507	q1	q2	OK	4.87218	5.24529	0.106455	0.121053	0.82495	0.999795	no
XLOC_001705	XLOC_001705	EVI5,GFI1	chr1:92940284-93257961	q1	q2	OK	4.18751	4.22619	0.0132639	0.0165773	0.9741	0.999795	no
XLOC_001706	XLOC_001706	FAM69A	chr1:93297593-93427079	q1	q2	OK	4.64736	3.80597	-0.288148	-0.0831757	0.87405	0.999795	no
XLOC_001707	XLOC_001707	TMED5	chr1:93615298-93811368	q1	q2	OK	10.6651	7.11847	-0.583258	-1.00874	0.03945	0.537823	no
XLOC_001708	XLOC_001708	LOC100131564	chr1:93615298-93811368	q1	q2	OK	1.19347	0.780013	-0.613595	-0.195636	0.68605	0.999795	no
XLOC_001709	XLOC_001709	BCAR3	chr1:94027342-94312706	q1	q2	OK	9.00468	7.67017	-0.231416	-0.459334	0.45365	0.999795	no
XLOC_001710	XLOC_001710	DNTTIP2	chr1:94335013-94344762	q1	q2	OK	24.3574	23.771	-0.0351605	-0.0658381	0.8936	0.999795	no
XLOC_001711	XLOC_001711	GCLM	chr1:94348876-94375104	q1	q2	OK	32.7357	34.6344	0.0813389	0.0791583	0.8661	0.999795	no
XLOC_001712	XLOC_001712	ABCA4	chr1:94458393-94586705	q1	q2	NOTEST	0.0826949	0.0560708	-0.560548	0	1	1	no
XLOC_001713	XLOC_001713	ARHGAP29	chr1:94634462-94713164	q1	q2	OK	6.70798	4.85717	-0.465761	-0.602166	0.22885	0.999795	no
XLOC_001714	XLOC_001714	F3	chr1:94994731-95007413	q1	q2	OK	0.96331	1.7011	0.820394	1.15824	0.034	0.503932	no
XLOC_001715	XLOC_001715	CNN3	chr1:95362506-95392735	q1	q2	NOTEST	0.0037872	0.0247381	2.70753	0	1	1	no
XLOC_001716	XLOC_001716	ALG14	chr1:95448278-95538507	q1	q2	OK	4.53152	12.9569	1.51565	2.51962	0.0001	0.0152116	yes
XLOC_001717	XLOC_001717	DPYD	chr1:97543299-98386615	q1	q2	OK	13.0968	17.5799	0.424711	0.741621	0.1833	0.963748	no
XLOC_001718	XLOC_001718	MIR137,MIR137HG	chr1:98453555-98515249	q1	q2	NOTEST	0	0	0	0	1	1	no
XLOC_001719	XLOC_001719	MIR2682	chr1:98453555-98515249	q1	q2	NOTEST	0	0	0	0	1	1	no
XLOC_001720	XLOC_001720	LPPR5	chr1:99355800-99614408	q1	q2	OK	0.743816	0.377373	-0.978956	-1.34543	0.0142	0.335301	no
XLOC_001721	XLOC_001721	MIR548D1	chr1:100111430-100232191	q1	q2	NOTEST	0	0	0	0	1	1	no
XLOC_001722	XLOC_001722	FRRS1	chr1:100111430-100232191	q1	q2	OK	1.90559	1.42132	-0.42301	-0.562392	0.28735	0.999795	no
XLOC_001723	XLOC_001723	SASS6	chr1:100549101-100598511	q1	q2	OK	4.79563	6.0175	0.327442	0.472384	0.36025	0.999795	no
XLOC_001724	XLOC_001724	LRRC39	chr1:100598604-100643829	q1	q2	OK	0.315024	0.30349	-0.053814	-0.0181765	0.96945	0.999795	no
XLOC_001725	XLOC_001725	DBT	chr1:100652477-100715424	q1	q2	OK	8.64229	9.31014	0.10739	0.115091	0.8254	0.999795	no
XLOC_001726	XLOC_001726	LOC100128787	chr1:101092605-101112560	q1	q2	NOTEST	0	0	0	0	1	1	no
XLOC_001727	XLOC_001727	EXTL2	chr1:101337927-101361524	q1	q2	OK	1.00241	0.902489	-0.151498	-0.212146	0.67965	0.999795	no
XLOC_001728	XLOC_001728	DPH5	chr1:101361631-101491362	q1	q2	OK	9.85851	8.93447	-0.141989	-0.14142	0.7826	0.999795	no
XLOC_001729	XLOC_001729	RNU6-6	chr1:101806424-101806451	q1	q2	NOTEST	0	0	0	0	1	1	no
XLOC_001730	XLOC_001730	OLFM3	chr1:102268126-102462790	q1	q2	NOTEST	0	0.0034049	inf	0	1	1	no
XLOC_001731	XLOC_001731	COL11A1	chr1:103342022-103574052	q1	q2	NOTEST	0.000901028	0.00143782	0.67424	0	1	1	no
XLOC_001732	XLOC_001732	AMY1A	chr1:104230039-104239073	q1	q2	NOTEST	0	0	0	0	1	1	no
XLOC_001733	XLOC_001733	VAV3	chr1:108113781-108537229	q1	q2	OK	9.22209	7.40893	-0.315829	-0.554412	0.30215	0.999795	no
XLOC_001734	XLOC_001734	SLC25A24	chr1:108677343-109013352	q1	q2	OK	79.3868	81.2292	0.0330994	0.0789433	0.8867	0.999795	no
XLOC_001735	XLOC_001735	NBPF4	chr1:108677343-109013352	q1	q2	OK	6.41776	6.60032	0.040466	0.018033	0.9782	0.999795	no
XLOC_001736	XLOC_001736	HENMT1	chr1:109190909-109204148	q1	q2	OK	37.7181	39.3578	0.0613932	0.129898	0.81225	0.999795	no
XLOC_001737	XLOC_001737	AKNAD1	chr1:109358519-109401146	q1	q2	NOTEST	0.145627	0.0772125	-0.915372	0	1	1	no
XLOC_001738	XLOC_001738	CLCC1	chr1:109419602-109506111	q1	q2	OK	15.729	15.2553	-0.0441172	-0.0743955	0.89735	0.999795	no
XLOC_001739	XLOC_001739	TAF13,WDR47	chr1:109512837-109625833	q1	q2	OK	101.24	102.61	0.0193879	0.0222451	0.9638	0.999795	no
XLOC_001740	XLOC_001740	C1orf194	chr1:109648572-109656479	q1	q2	NOTEST	0	0	0	0	1	1	no
XLOC_001741	XLOC_001741	PSRC1	chr1:109822175-109825801	q1	q2	OK	19.7481	19.4286	-0.0235317	-0.0472172	0.93815	0.999795	no
XLOC_001742	XLOC_001742	MYBPHL	chr1:109834986-109849663	q1	q2	NOTEST	0.0321204	0	-inf	0	1	1	no
XLOC_001743	XLOC_001743	SORT1	chr1:109852187-109940563	q1	q2	OK	37.2757	41.4548	0.153304	0.377331	0.49275	0.999795	no
XLOC_001744	XLOC_001744	PSMA5	chr1:109941652-109969108	q1	q2	OK	239.139	244.017	0.0291337	0.0536347	0.9205	0.999795	no
XLOC_001745	XLOC_001745	AMIGO1	chr1:110046739-110052336	q1	q2	OK	4.44912	4.30103	-0.048839	-0.0936687	0.87115	0.999795	no
XLOC_001746	XLOC_001746	-	chr1:110088983-110138454	q1	q2	NOTEST	0.0830687	0.030814	-1.43072	0	1	1	no
XLOC_001747	XLOC_001747	GNAT2	chr1:110145630-110162127	q1	q2	OK	0.367239	0.344309	-0.0930136	-0.0803892	0.8893	0.999795	no
XLOC_001748	XLOC_001748	GSTM3	chr1:110268257-110324599	q1	q2	OK	82.913	89.5298	0.11077	0.267562	0.66385	0.999795	no
XLOC_001749	XLOC_001749	EPS8L3	chr1:110268257-110324599	q1	q2	NOTEST	0.0205098	0.0201537	-0.0252707	0	1	1	no
XLOC_001750	XLOC_001750	STRIP1	chr1:110527386-110613322	q1	q2	OK	0.408657	0.177551	-1.20266	-0.098808	0.66155	0.999795	no
XLOC_001751	XLOC_001751	ALX3	chr1:110527386-110613322	q1	q2	OK	1.57257	2.13431	0.440648	0.227992	0.69795	0.999795	no
XLOC_001752	XLOC_001752	LOC440600	chr1:110828998-110933704	q1	q2	OK	0.49212	0.481167	-0.0324729	-0.00707869	0.96045	0.999795	no
XLOC_001753	XLOC_001753	SLC16A4	chr1:110828998-110933704	q1	q2	OK	0.32258	0.317902	-0.0210752	-0.00588472	0.99165	0.999795	no
XLOC_001754	XLOC_001754	LAMTOR5	chr1:110943876-110950546	q1	q2	OK	105.11	121.234	0.205899	0.430966	0.46635	0.999795	no
XLOC_001755	XLOC_001755	KCNA10	chr1:111059838-111061797	q1	q2	NOTEST	0.00635233	0.00545444	-0.219856	0	1	1	no
XLOC_001756	XLOC_001756	KCNA2	chr1:111136201-111174096	q1	q2	NOTEST	0	0	0	0	1	1	no
XLOC_001757	XLOC_001757	KCNA3	chr1:111214309-111217655	q1	q2	NOTEST	0	0.00315768	inf	0	1	1	no
XLOC_001758	XLOC_001758	LRIF1	chr1:111489811-111506730	q1	q2	OK	16.565	12.3328	-0.425641	-0.727547	0.1341	0.885685	no
XLOC_001759	XLOC_001759	DRAM2	chr1:111659798-111727724	q1	q2	OK	11.7226	12.2019	0.0578079	0.0886865	0.88015	0.999795	no
XLOC_001760	XLOC_001760	DENND2D	chr1:111728590-111747160	q1	q2	OK	18.0687	13.2982	-0.442264	-0.916893	0.09395	0.777464	no
XLOC_001761	XLOC_001761	PGCP1	chr1:111927140-111932473	q1	q2	NOTEST	0	0	0	0	1	1	no
XLOC_001762	XLOC_001762	OVGP1	chr1:111956936-111970399	q1	q2	OK	1.48018	1.07899	-0.456099	-0.672076	0.23965	0.999795	no
XLOC_001763	XLOC_001763	WDR77	chr1:111981272-112004525	q1	q2	OK	33.3738	30.0582	-0.150957	-0.185096	0.7686	0.999795	no
XLOC_001764	XLOC_001764	ADORA3	chr1:112025969-112106597	q1	q2	NOTEST	0.00937924	0.00940227	0.00353893	0	1	1	no
XLOC_001765	XLOC_001765	LOC100129269	chr1:112141628-112150940	q1	q2	NOTEST	0.0145084	0.0415249	1.51709	0	1	1	no
XLOC_001766	XLOC_001766	FAM212B	chr1:112264685-112310199	q1	q2	OK	0.961524	1.1432	0.249684	0.194665	0.74745	0.999795	no
XLOC_001767	XLOC_001767	KCND3	chr1:112318453-112531777	q1	q2	OK	0.75471	0.817995	0.116168	0.185654	0.7789	0.999795	no
XLOC_001768	XLOC_001768	LOC643355	chr1:112532786-112574398	q1	q2	NOTEST	0.2711	0.248708	-0.124369	0	1	1	no
XLOC_001769	XLOC_001769	LOC643355	chr1:112532786-112574398	q1	q2	OK	0.673108	0.467338	-0.526373	-0.382792	0.48215	0.999795	no
XLOC_001770	XLOC_001770	MIR4256	chr1:112938799-113007539	q1	q2	NOTEST	0	0	0	0	1	1	no
XLOC_001771	XLOC_001771	ST7L	chr1:113066140-113162040	q1	q2	OK	2.11207	2.01784	-0.0658444	-0.0961169	0.85725	0.999795	no
XLOC_001772	XLOC_001772	RHOC	chr1:113243748-113250025	q1	q2	OK	212.948	164.65	-0.371101	-0.907387	0.1578	0.930762	no
XLOC_001773	XLOC_001773	PPM1J	chr1:113252615-113257950	q1	q2	OK	0.854887	0.675648	-0.339462	-0.494051	0.4357	0.999795	no
XLOC_001774	XLOC_001774	SLC16A1	chr1:113454469-113498975	q1	q2	OK	11.4964	9.74919	-0.237833	-0.472925	0.39055	0.999795	no
XLOC_001775	XLOC_001775	LOC643441	chr1:113739403-113748875	q1	q2	NOTEST	0	0	0	0	1	1	no
XLOC_001776	XLOC_001776	PHTF1	chr1:113933474-114302059	q1	q2	OK	19.7092	24.4703	0.312158	0.504711	0.3428	0.999795	no
XLOC_001777	XLOC_001777	RSBN1	chr1:114304453-114456708	q1	q2	OK	9.07191	10.8001	0.251561	0.254226	0.6463	0.999795	no
XLOC_001778	XLOC_001778	PTPN22	chr1:114304453-114456708	q1	q2	NOTEST	0.173778	0.181229	0.0605737	0	1	1	no
XLOC_001779	XLOC_001779	BCL2L15	chr1:114304453-114456708	q1	q2	NOTEST	0.260189	0.254079	-0.0342825	0	1	1	no
XLOC_001780	XLOC_001780	AP4B1	chr1:114304453-114456708	q1	q2	OK	31.4824	28.9302	-0.121969	-0.165432	0.7808	0.999795	no
XLOC_001781	XLOC_001781	SYT6	chr1:114631913-114696472	q1	q2	NOTEST	0	0.0041391	inf	0	1	1	no
XLOC_001782	XLOC_001782	TRIM33	chr1:114935398-115053781	q1	q2	OK	75.0954	58.7573	-0.353958	-0.807893	0.11715	0.845834	no
XLOC_001783	XLOC_001783	BCAS2	chr1:115110180-115124265	q1	q2	OK	287.398	268.42	-0.0985568	-0.252964	0.65595	0.999795	no
XLOC_001784	XLOC_001784	DENND2C	chr1:115124491-115212732	q1	q2	OK	3.71536	4.26754	0.199903	0.336851	0.51435	0.999795	no
XLOC_001785	XLOC_001785	AMPD1	chr1:115215719-115238602	q1	q2	OK	0.356465	0.326286	-0.127621	-0.1472	0.7766	0.999795	no
XLOC_001786	XLOC_001786	CSDE1,NRAS	chr1:115247084-115300671	q1	q2	OK	1058.29	964.977	-0.133168	-0.291744	0.5733	0.999795	no
XLOC_001787	XLOC_001787	SIKE1	chr1:115312104-115323308	q1	q2	OK	38.3987	24.4286	-0.652486	-1.391	0.0063	0.21625	no
XLOC_001788	XLOC_001788	TSPAN2	chr1:115590632-115632121	q1	q2	NOTEST	0.0149062	0.098376	2.72239	0	1	1	no
XLOC_001789	XLOC_001789	NGF	chr1:115828536-115880857	q1	q2	NOTEST	0	0	0	0	1	1	no
XLOC_001790	XLOC_001790	CASQ2	chr1:116242625-116311426	q1	q2	NOTEST	0.245009	0.163077	-0.587283	0	1	1	no
XLOC_001791	XLOC_001791	NHLH2	chr1:116378998-116383747	q1	q2	NOTEST	0.0334132	0.0487845	0.546002	0	1	1	no
XLOC_001792	XLOC_001792	ATP1A1OS	chr1:116915105-116961244	q1	q2	OK	7.30848	8.99651	0.299794	0.0731784	0.92495	0.999795	no
XLOC_001793	XLOC_001793	CD58	chr1:117057155-117113715	q1	q2	OK	13.8244	8.0912	-0.772791	-1.11672	0.0247	0.435991	no
XLOC_001794	XLOC_001794	IGSF3	chr1:117117030-117210314	q1	q2	OK	28.1016	30.8681	0.135464	0.35597	0.5593	0.999795	no
XLOC_001795	XLOC_001795	CD101	chr1:117544371-117645491	q1	q2	NOTEST	0.258311	0.158487	-0.704745	0	1	1	no
XLOC_001796	XLOC_001796	CD101,TTF2	chr1:117544371-117645491	q1	q2	OK	1.03744	0.894741	-0.213481	-0.0528081	0.941	0.999795	no
XLOC_001797	XLOC_001797	TRIM45	chr1:117646571-117664411	q1	q2	OK	4.72283	5.64487	0.257286	0.481283	0.4113	0.999795	no
XLOC_001798	XLOC_001798	VTCN1	chr1:117686182-117755745	q1	q2	OK	0.880175	0.645898	-0.446483	-0.542588	0.28	0.999795	no
XLOC_001799	XLOC_001799	GDAP2	chr1:118406106-118472302	q1	q2	OK	9.30624	11.0948	0.25361	0.408231	0.42625	0.999795	no
XLOC_001800	XLOC_001800	SPAG17	chr1:118472371-118727848	q1	q2	NOTEST	0.0417784	0.0517536	0.308904	0	1	1	no
XLOC_001801	XLOC_001801	TBX15	chr1:119425665-119532179	q1	q2	NOTEST	0.0130312	0.0178428	0.453376	0	1	1	no
XLOC_001802	XLOC_001802	WARS2	chr1:119573838-119683295	q1	q2	OK	9.09685	8.5057	-0.0969367	-0.182471	0.7372	0.999795	no
XLOC_001803	XLOC_001803	LINC00622	chr1:120140324-120141914	q1	q2	NOTEST	0.0434924	0.0165568	-1.39333	0	1	1	no
XLOC_001804	XLOC_001804	ZNF697	chr1:120161999-120190740	q1	q2	OK	1.51384	1.65706	0.130413	0.229837	0.7003	0.999795	no
XLOC_001805	XLOC_001805	HMGCS2	chr1:120290618-120311555	q1	q2	NOTEST	0.28009	0.28038	0.00149623	0	1	1	no
XLOC_001806	XLOC_001806	REG4	chr1:120323970-120354203	q1	q2	OK	3.21903	2.9153	-0.142982	-0.200809	0.7267	0.999795	no
XLOC_001807	XLOC_001807	NBPF7	chr1:120377387-120387779	q1	q2	OK	1.81722	1.62475	-0.161514	-0.249849	0.6625	0.999795	no
XLOC_001808	XLOC_001808	ADAM30	chr1:120436155-120439147	q1	q2	NOTEST	0	0	0	0	1	1	no
XLOC_001809	XLOC_001809	NOTCH2	chr1:120454175-120612317	q1	q2	OK	27.0273	25.5396	-0.0816832	-0.203847	0.7142	0.999795	no
XLOC_001810	XLOC_001810	FCGR1B	chr1:120926127-120935944	q1	q2	OK	0.465436	0.363649	-0.356035	-0.459911	0.4484	0.999795	no
XLOC_001811	XLOC_001811	ANKRD20A12P	chr1:142697270-142713605	q1	q2	OK	0.324127	0.288256	-0.16921	-0.153751	0.72715	0.999795	no
XLOC_001812	XLOC_001812	-	chr1:142801356-142890966	q1	q2	OK	0.960941	0.775961	-0.308464	-0.24751	0.59525	0.999795	no
XLOC_001813	XLOC_001813	LOC100286793	chr1:143718512-143744587	q1	q2	NOTEST	0.110973	0.105715	-0.0700378	0	1	1	no
XLOC_001814	XLOC_001814	PPIAL4G	chr1:143767143-143767881	q1	q2	NOTEST	0.161395	0.0752681	-1.10049	0	1	1	no
XLOC_001815	XLOC_001815	FAM72D	chr1:143896451-143913143	q1	q2	OK	5.87257	6.10397	0.0557548	0.106529	0.86215	0.999795	no
XLOC_001816	XLOC_001816	LINC00623,LOC728875	chr1:144300511-144341755	q1	q2	OK	0.429167	0.64379	0.585053	0.727377	0.2091	0.997853	no
XLOC_001817	XLOC_001817	PPIAL4B	chr1:144363461-144364246	q1	q2	NOTEST	0	0	0	0	1	1	no
XLOC_001818	XLOC_001818	LOC728875	chr1:144480745-144521969	q1	q2	NOTEST	0	0	0	0	1	1	no
XLOC_001819	XLOC_001819	PFN1P2	chr1:144610051-144612861	q1	q2	OK	4.31279	4.08852	-0.0770434	-0.127417	0.8204	0.999795	no
XLOC_001820	XLOC_001820	LOC653513	chr1:144614958-144828810	q1	q2	OK	0.481974	0.285934	-0.753273	-0.188393	0.7043	0.999795	no
XLOC_001821	XLOC_001821	PDE4DIP	chr1:144851423-145076186	q1	q2	OK	35.8217	50.074	0.483226	1.11882	0.04975	0.599524	no
XLOC_001822	XLOC_001822	SEC22B	chr1:145087968-145117659	q1	q2	OK	0.550471	0.67807	0.300767	0.0535351	0.9229	0.999795	no
XLOC_001823	XLOC_001823	-	chr1:145200355-145208834	q1	q2	OK	0.318273	0.186319	-0.772486	-0.812733	0.1076	0.819677	no
XLOC_001824	XLOC_001824	-	chr1:145372946-145382570	q1	q2	OK	2.11945	1.86035	-0.188117	-0.284124	0.60145	0.999795	no
XLOC_001825	XLOC_001825	POLR3GL	chr1:145456234-145470407	q1	q2	OK	10.1904	9.76105	-0.0621036	-0.0964157	0.8447	0.999795	no
XLOC_001826	XLOC_001826	GNRHR2	chr1:145507556-145523732	q1	q2	OK	19.2065	15.2985	-0.328205	-0.391349	0.4807	0.999795	no
XLOC_001827	XLOC_001827	ITGA10	chr1:145524950-145544077	q1	q2	NOTEST	0.110007	0.011443	-3.26506	0	1	1	no
XLOC_001828	XLOC_001828	NUDT17	chr1:145575265-145589435	q1	q2	OK	4.42804	2.4821	-0.835108	-0.292331	0.6746	0.999795	no
XLOC_001829	XLOC_001829	POLR3C	chr1:145590495-145688776	q1	q2	OK	40.971	40.6709	-0.0106064	-0.0185801	0.974	0.999795	no
XLOC_001830	XLOC_001830	CD160	chr1:145695586-145715565	q1	q2	NOTEST	0.283318	0.110798	-1.35448	0	1	1	no
XLOC_001831	XLOC_001831	GPR89A	chr1:145764594-145827103	q1	q2	OK	8.966	8.6947	-0.0443288	-0.0805459	0.88375	0.999795	no
XLOC_001832	XLOC_001832	PDZK1P1	chr1:145924387-145942619	q1	q2	NOTEST	0	0	0	0	1	1	no
XLOC_001833	XLOC_001833	NBPF11,NBPF24	chr1:146032541-146082765	q1	q2	OK	0.720203	0.819234	0.185871	0.274145	0.59865	0.999795	no
XLOC_001834	XLOC_001834	-	chr1:146242688-146250923	q1	q2	OK	4.99942	5.24546	0.0693081	0.0648607	0.91175	0.999795	no
XLOC_001835	XLOC_001835	LOC728989	chr1:146490894-146514599	q1	q2	NOTEST	0.155035	0.124066	-0.321485	0	1	1	no
XLOC_001836	XLOC_001836	-	chr1:146570409-146586098	q1	q2	OK	0.374306	0.139468	-1.42428	-1.34141	0.0076	0.239276	no
XLOC_001837	XLOC_001837	PRKAB2	chr1:146626566-146644195	q1	q2	OK	17.1677	15.0551	-0.189444	-0.403049	0.4516	0.999795	no
XLOC_001838	XLOC_001838	FMO5	chr1:146644323-146697230	q1	q2	OK	1.31045	1.23893	-0.0809661	-0.049266	0.9293	0.999795	no
XLOC_001839	XLOC_001839	LINC00624	chr1:146853913-146989699	q1	q2	NOTEST	0.031391	0.0198285	-0.662779	0	1	1	no
XLOC_001840	XLOC_001840	ACP6	chr1:147119134-147144947	q1	q2	OK	36.6925	39.4491	0.104509	0.215873	0.71535	0.999795	no
XLOC_001841	XLOC_001841	GJA5	chr1:147228331-147245484	q1	q2	NOTEST	0.013287	0.00335233	-1.98678	0	1	1	no
XLOC_001842	XLOC_001842	PDZK1P1	chr1:147466093-147484331	q1	q2	NOTEST	0	0	0	0	1	1	no
XLOC_001843	XLOC_001843	NBPF11,NBPF24	chr1:147574322-147624601	q1	q2	NOTEST	0.0902602	0.109999	0.285325	0	1	1	no
XLOC_001844	XLOC_001844	-	chr1:147759643-147806452	q1	q2	OK	0.579782	0.907022	0.645627	0.877106	0.10715	0.817974	no
XLOC_001845	XLOC_001845	MIR5087	chr1:147806602-147806678	q1	q2	NOTEST	0	0	0	0	1	1	no
XLOC_001846	XLOC_001846	FLJ39739	chr1:147906021-147931980	q1	q2	NOTEST	0	0	0	0	1	1	no
XLOC_001847	XLOC_001847	PPIAL4B	chr1:147954634-147955419	q1	q2	NOTEST	0	0	0	0	1	1	no
XLOC_001848	XLOC_001848	NBPF14	chr1:148003641-148025848	q1	q2	OK	28.6549	22.1326	-0.372611	-0.830038	0.1228	0.856046	no
XLOC_001849	XLOC_001849	-	chr1:148176695-148179818	q1	q2	NOTEST	0.170077	0.216193	0.346136	0	1	1	no
XLOC_001850	XLOC_001850	PPIAL4D	chr1:148201751-148202536	q1	q2	NOTEST	0	0	0	0	1	1	no
XLOC_001851	XLOC_001851	-	chr1:148346310-148347386	q1	q2	OK	0.285794	0.493175	0.787122	0.957854	0.153	0.922742	no
XLOC_001852	XLOC_001852	HIST2H2BF	chr1:149754244-149783928	q1	q2	OK	2.62919	3.40494	0.373012	0.231524	0.6914	0.999795	no
XLOC_001853	XLOC_001853	HIST2H3D	chr1:149784779-149785236	q1	q2	NOTEST	0.0348656	0.173921	2.31855	0	1	1	no
XLOC_001854	XLOC_001854	HIST2H3A	chr1:149812258-149812765	q1	q2	NOTEST	0	0	0	0	1	1	no
XLOC_001855	XLOC_001855	HIST2H2AA3	chr1:149813784-149814318	q1	q2	NOTEST	0.0317241	0	-inf	0	1	1	no
XLOC_001856	XLOC_001856	HIST2H2BC	chr1:149814944-149823161	q1	q2	OK	9.79085	9.36515	-0.0641312	-0.0569533	0.91805	0.999795	no
XLOC_001857	XLOC_001857	HIST2H4A	chr1:149832329-149832725	q1	q2	NOTEST	0	0	0	0	1	1	no
XLOC_001858	XLOC_001858	HIST2H2BE	chr1:149856009-149858232	q1	q2	OK	43.8073	45.6342	0.0589429	0.167087	0.8257	0.999795	no
XLOC_001859	XLOC_001859	HIST2H2AB	chr1:149859018-149859466	q1	q2	OK	0.84609	2.03545	1.26647	2.73828	0.03515	0.508889	no
XLOC_001860	XLOC_001860	SV2A	chr1:149874798-149889434	q1	q2	NOTEST	0.0936583	0.0942491	0.00907288	0	1	1	no
XLOC_001861	XLOC_001861	SF3B4	chr1:149895208-149900144	q1	q2	OK	130.784	158.128	0.273904	0.717447	0.25285	0.999795	no
XLOC_001862	XLOC_001862	MTMR11	chr1:149900451-149909311	q1	q2	OK	9.22853	7.79916	-0.242783	-0.491984	0.41005	0.999795	no
XLOC_001863	XLOC_001863	OTUD7B	chr1:149912231-149982693	q1	q2	OK	18.2568	16.144	-0.177439	-0.407705	0.4646	0.999795	no
XLOC_001864	XLOC_001864	-	chr1:150036544-150038351	q1	q2	NOTEST	0.190614	0.282996	0.570129	0	1	1	no
XLOC_001865	XLOC_001865	ANP32E	chr1:150190716-150208889	q1	q2	OK	40.6413	40.7285	0.00309194	0.00597152	0.9911	0.999795	no
XLOC_001866	XLOC_001866	APH1A	chr1:150230217-150241609	q1	q2	OK	167.873	199.928	0.252111	0.74176	0.26655	0.999795	no
XLOC_001867	XLOC_001867	MCL1	chr1:150547026-150552214	q1	q2	OK	111.936	218.66	0.966014	2.37149	0.0001	0.0152116	yes
XLOC_001868	XLOC_001868	ENSA	chr1:150594598-150602098	q1	q2	OK	382.365	344.965	-0.148503	-0.360015	0.53015	0.999795	no
XLOC_001869	XLOC_001869	GOLPH3L	chr1:150618700-150669672	q1	q2	OK	20.5141	20.708	0.0135744	0.0296739	0.95885	0.999795	no
XLOC_001870	XLOC_001870	HORMAD1	chr1:150670534-150693364	q1	q2	NOTEST	0	0	0	0	1	1	no
XLOC_001871	XLOC_001871	CTSS	chr1:150702671-150738433	q1	q2	NOTEST	0.0581498	0.0205377	-1.5015	0	1	1	no
XLOC_001872	XLOC_001872	ARNT,CTSK	chr1:150768683-150849244	q1	q2	OK	28.0355	22.3247	-0.328614	-0.732125	0.1805	0.963136	no
XLOC_001873	XLOC_001873	CERS2	chr1:150937648-150947521	q1	q2	OK	504.985	481.247	-0.0897682	-0.21252	0.6753	0.999795	no
XLOC_001874	XLOC_001874	FAM63A	chr1:150969235-150980854	q1	q2	OK	13.753	11.5158	-0.256141	-0.507884	0.4156	0.999795	no
XLOC_001875	XLOC_001875	CDC42SE1	chr1:151020258-151032125	q1	q2	OK	120.618	99.2457	-0.281371	-0.704639	0.2164	0.999795	no
XLOC_001876	XLOC_001876	SEMA6C	chr1:151104135-151119140	q1	q2	OK	0.339518	1.01126	1.57459	2.44899	0.00015	0.0195284	yes
XLOC_001877	XLOC_001877	LYSMD1	chr1:151129104-151162689	q1	q2	OK	4.66921	24.5422	2.39401	2.09967	0.0043	0.178561	no
XLOC_001878	XLOC_001878	TMOD4,VPS72	chr1:151129104-151162689	q1	q2	OK	61.9394	63.1929	0.0289059	0.0474556	0.9379	0.999795	no
XLOC_001879	XLOC_001879	PI4KB	chr1:151254142-151300226	q1	q2	OK	57.9296	55.5489	-0.0605426	-0.1313	0.82025	0.999795	no
XLOC_001880	XLOC_001880	RFX5	chr1:151313083-151319769	q1	q2	OK	27.4479	19.9108	-0.463143	-1.05101	0.06125	0.666509	no
XLOC_001881	XLOC_001881	SELENBP1	chr1:151336777-151345210	q1	q2	OK	66.7453	37.5684	-0.829146	-1.95192	0.00165	0.0985295	no
XLOC_001882	XLOC_001882	POGZ	chr1:151375187-151431941	q1	q2	OK	27.8306	27.4545	-0.0196271	-0.047457	0.93625	0.999795	no
XLOC_001883	XLOC_001883	CELF3	chr1:151672533-151689290	q1	q2	NOTEST	0.0774695	0.07145	-0.116694	0	1	1	no
XLOC_001884	XLOC_001884	MRPL9	chr1:151732122-151743806	q1	q2	OK	138.33	167.28	0.274156	0.764775	0.2666	0.999795	no
XLOC_001885	XLOC_001885	TDRKH	chr1:151744040-151763010	q1	q2	OK	20.5057	18.9868	-0.111033	-0.231155	0.6727	0.999795	no
XLOC_001886	XLOC_001886	LINGO4	chr1:151772764-151777882	q1	q2	NOTEST	0.019243	0	-inf	0	1	1	no
XLOC_001887	XLOC_001887	RORC	chr1:151778546-151826537	q1	q2	OK	1.12519	0.486364	-1.21006	-0.921829	0.20645	0.994379	no
XLOC_001888	XLOC_001888	C2CD4D	chr1:151778546-151826537	q1	q2	NOTEST	0.194883	0.275334	0.498571	0	1	1	no
XLOC_001889	XLOC_001889	THEM5	chr1:151778546-151826537	q1	q2	OK	1.41666	1.03993	-0.445999	-0.366752	0.52605	0.999795	no
XLOC_001890	XLOC_001890	THEM4	chr1:151843342-151882361	q1	q2	OK	7.37382	5.92974	-0.314444	-0.63928	0.2559	0.999795	no
XLOC_001891	XLOC_001891	S100A10	chr1:151955384-151966714	q1	q2	OK	1304.87	1247.41	-0.064969	-0.157519	0.7817	0.999795	no
XLOC_001892	XLOC_001892	S100A11	chr1:152004981-152009511	q1	q2	OK	1932.56	1634.79	-0.241412	-0.924163	0.25905	0.999795	no
XLOC_001893	XLOC_001893	TCHHL1	chr1:152056619-152061540	q1	q2	NOTEST	0.0645459	0.084119	0.382107	0	1	1	no
XLOC_001894	XLOC_001894	TCHH	chr1:152078663-152087930	q1	q2	OK	0.591602	0.646397	0.127794	0.216519	0.7242	0.999795	no
XLOC_001895	XLOC_001895	RPTN	chr1:152126070-152131704	q1	q2	NOTEST	0.0012186	0	-inf	0	1	1	no
XLOC_001896	XLOC_001896	HRNR	chr1:152184551-152196672	q1	q2	NOTEST	0.00119711	0	-inf	0	1	1	no
XLOC_001897	XLOC_001897	FLG	chr1:152274650-152297679	q1	q2	NOTEST	0.0011689	0.00157103	0.426562	0	1	1	no
XLOC_001898	XLOC_001898	FLG2	chr1:152321212-152332482	q1	q2	NOTEST	0.00126536	0.00108801	-0.217865	0	1	1	no
XLOC_001899	XLOC_001899	CRNN	chr1:152381718-152386750	q1	q2	NOTEST	0	0	0	0	1	1	no
XLOC_001900	XLOC_001900	LCE3E	chr1:152538174-152539229	q1	q2	NOTEST	0	0	0	0	1	1	no
XLOC_001901	XLOC_001901	LCE3D	chr1:152551859-152552980	q1	q2	NOTEST	0	0	0	0	1	1	no
XLOC_001902	XLOC_001902	LCE3A	chr1:152595309-152595579	q1	q2	NOTEST	0	0	0	0	1	1	no
XLOC_001903	XLOC_001903	LCE1C	chr1:152777310-152779107	q1	q2	NOTEST	0	0	0	0	1	1	no
XLOC_001904	XLOC_001904	SPRR2D	chr1:153012200-153013594	q1	q2	NOTEST	0	0.0519579	inf	0	1	1	no
XLOC_001905	XLOC_001905	SPRR2A	chr1:153028595-153029988	q1	q2	NOTEST	0	0	0	0	1	1	no
XLOC_001906	XLOC_001906	SPRR2B	chr1:153042717-153044084	q1	q2	NOTEST	0	0	0	0	1	1	no
XLOC_001907	XLOC_001907	SPRR2E	chr1:153065610-153067001	q1	q2	NOTEST	0	0	0	0	1	1	no
XLOC_001908	XLOC_001908	SPRR2F	chr1:153084612-153085989	q1	q2	NOTEST	0.0157258	0.0207653	0.401046	0	1	1	no
XLOC_001909	XLOC_001909	SPRR2C	chr1:153112593-153113969	q1	q2	NOTEST	0	0	0	0	1	1	no
XLOC_001910	XLOC_001910	SPRR2G	chr1:153122057-153123427	q1	q2	NOTEST	0.0239406	0	-inf	0	1	1	no
XLOC_001911	XLOC_001911	PGLYRP3	chr1:153270337-153283194	q1	q2	NOTEST	0	0	0	0	1	1	no
XLOC_001912	XLOC_001912	PGLYRP4	chr1:153302596-153321022	q1	q2	NOTEST	0.00474895	0.0167614	1.81947	0	1	1	no
XLOC_001913	XLOC_001913	S100A12	chr1:153346183-153348075	q1	q2	NOTEST	0.0223412	0.155062	2.79507	0	1	1	no
XLOC_001914	XLOC_001914	S100A8	chr1:153362507-153363664	q1	q2	NOTEST	0.3311	0.232938	-0.507325	0	1	1	no
XLOC_001915	XLOC_001915	S100A7L2	chr1:153409470-153412503	q1	q2	NOTEST	0	0	0	0	1	1	no
XLOC_001916	XLOC_001916	S100A7	chr1:153430219-153433137	q1	q2	NOTEST	0	0.115448	inf	0	1	1	no
XLOC_001917	XLOC_001917	S100A6	chr1:153507075-153508717	q1	q2	OK	110.333	97.507	-0.178291	-0.353397	0.60275	0.999795	no
XLOC_001918	XLOC_001918	S100A5	chr1:153509622-153514241	q1	q2	NOTEST	0.0184722	0	-inf	0	1	1	no
XLOC_001919	XLOC_001919	S100A4	chr1:153516094-153518282	q1	q2	OK	2.42741	2.51301	0.049996	0.0640844	0.9111	0.999795	no
XLOC_001920	XLOC_001920	S100A3	chr1:153519808-153521734	q1	q2	NOTEST	0.0175584	0.017266	-0.024228	0	1	1	no
XLOC_001921	XLOC_001921	S100A2	chr1:153533584-153538306	q1	q2	NOTEST	0.369478	0.442465	0.260077	0	1	1	no
XLOC_001922	XLOC_001922	S100A16	chr1:153579366-153585514	q1	q2	OK	213.68	153.356	-0.478564	-1.29674	0.04705	0.584862	no
XLOC_001923	XLOC_001923	S100A14	chr1:153586731-153589844	q1	q2	OK	413.755	285.334	-0.536124	-1.35659	0.01655	0.361822	no
XLOC_001924	XLOC_001924	S100A13	chr1:153591275-153618782	q1	q2	OK	283.695	235.797	-0.266795	-0.72097	0.40685	0.999795	no
XLOC_001925	XLOC_001925	ILF2	chr1:153631129-153643504	q1	q2	OK	237.273	227.311	-0.0618753	-0.148729	0.7903	0.999795	no
XLOC_001926	XLOC_001926	GATAD2B	chr1:153777202-153901157	q1	q2	OK	10.1503	9.92913	-0.0317833	-0.0745382	0.9007	0.999795	no
XLOC_001927	XLOC_001927	DENND4B	chr1:153901976-153919154	q1	q2	OK	14.1516	12.3005	-0.202244	-0.489196	0.4576	0.999795	no
XLOC_001928	XLOC_001928	CRTC2	chr1:153920147-153931333	q1	q2	OK	19.428	19.548	0.00888124	0.0196524	0.9765	0.999795	no
XLOC_001929	XLOC_001929	SLC39A1	chr1:153931574-153950451	q1	q2	OK	130.806	130.433	-0.00412431	-0.0100537	0.989	0.999795	no
XLOC_001930	XLOC_001930	JTB	chr1:153931574-153950451	q1	q2	OK	91.3758	41.5929	-1.13548	-1.46255	0.0342	0.505269	no
XLOC_001931	XLOC_001931	RAB13	chr1:153954092-153958853	q1	q2	OK	84.1901	77.1627	-0.125746	-0.2718	0.6115	0.999795	no
XLOC_001932	XLOC_001932	NUP210L	chr1:153965160-154127592	q1	q2	OK	14.7066	14.532	-0.0172289	-0.0310046	0.95385	0.999795	no
XLOC_001933	XLOC_001933	TPM3	chr1:154127779-154164609	q1	q2	OK	164.518	133.316	-0.303393	-0.770293	0.1699	0.95525	no
XLOC_001934	XLOC_001934	MIR190B	chr1:154166140-154166219	q1	q2	NOTEST	0	0	0	0	1	1	no
XLOC_001935	XLOC_001935	C1orf189	chr1:154171561-154178841	q1	q2	NOTEST	0.0955391	0.0499139	-0.936651	0	1	1	no
XLOC_001936	XLOC_001936	C1orf43	chr1:154179182-154243565	q1	q2	OK	179.684	179.559	-0.00100213	-0.00213689	0.9967	0.999795	no
XLOC_001937	XLOC_001937	SHE	chr1:154451953-154474526	q1	q2	NOTEST	0.00542254	0.012488	1.2035	0	1	1	no
XLOC_001938	XLOC_001938	UBE2Q1	chr1:154521050-154531120	q1	q2	OK	46.2036	44.5947	-0.0511321	-0.122596	0.8312	0.999795	no
XLOC_001939	XLOC_001939	ADAR	chr1:154554487-154600476	q1	q2	OK	88.9385	97.9519	0.139266	0.364582	0.51505	0.999795	no
XLOC_001940	XLOC_001940	KCNN3	chr1:154669941-154842754	q1	q2	NOTEST	0	0	0	0	1	1	no
XLOC_001941	XLOC_001941	PBXIP1,PMVK	chr1:154897187-154928619	q1	q2	OK	32.4686	34.205	0.0751621	0.165971	0.80535	0.999795	no
XLOC_001942	XLOC_001942	PYGO2	chr1:154929501-154934468	q1	q2	OK	14.8598	23.9135	0.686413	1.63782	0.01	0.273693	no
XLOC_001943	XLOC_001943	SHC1	chr1:154934773-154955369	q1	q2	OK	45.7618	41.0739	-0.155919	-0.309292	0.63125	0.999795	no
XLOC_001944	XLOC_001944	DCST2	chr1:154991002-155042070	q1	q2	OK	0.738639	0.5341	-0.467759	-0.135716	0.83895	0.999795	no
XLOC_001945	XLOC_001945	LOC100505666	chr1:154991002-155042070	q1	q2	OK	0.812176	1.50229	0.8873	0.193226	0.74875	0.999795	no
XLOC_001946	XLOC_001946	DPM3	chr1:155112366-155113008	q1	q2	OK	15.5502	14.7036	-0.0807661	-0.120992	0.8442	0.999795	no
XLOC_001947	XLOC_001947	KRTCAP2	chr1:155141883-155145804	q1	q2	OK	186.602	161.095	-0.212048	-0.433061	0.49925	0.999795	no
XLOC_001948	XLOC_001948	MUC1	chr1:155158299-155162706	q1	q2	OK	17.0096	11.3982	-0.577553	-1.25558	0.0721	0.710721	no
XLOC_001949	XLOC_001949	THBS3	chr1:155165344-155177772	q1	q2	OK	4.70213	4.88115	0.0539056	0.0996218	0.86075	0.999795	no
XLOC_001950	XLOC_001950	GBAP1	chr1:155178489-155197325	q1	q2	OK	2.92435	3.08574	0.0774968	0.0622585	0.91955	0.999795	no
XLOC_001951	XLOC_001951	GBA	chr1:155204238-155214653	q1	q2	OK	21.6733	33.6731	0.63568	1.47227	0.0155	0.351633	no
XLOC_001952	XLOC_001952	FAM189B	chr1:155216995-155225274	q1	q2	OK	13.6972	6.19314	-1.14513	-2.63226	0.00025	0.0267611	yes
XLOC_001953	XLOC_001953	SCAMP3	chr1:155225769-155232176	q1	q2	OK	51.4229	44.8961	-0.195821	-0.480997	0.4732	0.999795	no
XLOC_001954	XLOC_001954	CLK2	chr1:155232658-155243281	q1	q2	OK	20.8725	19.9465	-0.0654655	-0.13971	0.81655	0.999795	no
XLOC_001955	XLOC_001955	PKLR	chr1:155247217-155271225	q1	q2	OK	0.468897	0.377109	-0.314291	-0.207153	0.7474	0.999795	no
XLOC_001956	XLOC_001956	RUSC1-AS1	chr1:155278538-155300909	q1	q2	OK	12.1755	21.0107	0.787138	0.595942	0.3999	0.999795	no
XLOC_001957	XLOC_001957	ASH1L	chr1:155305051-155533735	q1	q2	OK	16.4505	17.3675	0.078259	0.174187	0.7377	0.999795	no
XLOC_001958	XLOC_001958	YY1AP1	chr1:155556453-155708800	q1	q2	OK	46.8055	44.6522	-0.0679491	-0.100992	0.8547	0.999795	no
XLOC_001959	XLOC_001959	GON4L	chr1:155715558-155826972	q1	q2	OK	10.7863	12.7403	0.240198	0.488086	0.3472	0.999795	no
XLOC_001960	XLOC_001960	RIT1	chr1:155867598-155881193	q1	q2	OK	19.9605	22.3474	0.162956	0.310874	0.53615	0.999795	no
XLOC_001961	XLOC_001961	KIAA0907	chr1:155882794-155904203	q1	q2	OK	14.5768	15.3709	0.0765201	0.150842	0.78555	0.999795	no
XLOC_001962	XLOC_001962	SNORA42	chr1:155882794-155904203	q1	q2	NOTEST	0	0	0	0	1	1	no
XLOC_001963	XLOC_001963	SCARNA4	chr1:155882794-155904203	q1	q2	NOTEST	0	0	0	0	1	1	no
XLOC_001964	XLOC_001964	ARHGEF2	chr1:155916557-155953400	q1	q2	OK	2.66462	3.47236	0.381983	0.712027	0.22795	0.999795	no
XLOC_001965	XLOC_001965	SSR2	chr1:155978838-155990758	q1	q2	OK	222.591	252.101	0.17961	0.566308	0.43075	0.999795	no
XLOC_001966	XLOC_001966	UBQLN4	chr1:156005090-156023516	q1	q2	OK	40.8855	34.4509	-0.24705	-0.603943	0.3148	0.999795	no
XLOC_001967	XLOC_001967	MEX3A	chr1:156040594-156052085	q1	q2	OK	3.77691	1.1978	-1.65682	-3.09161	5e-05	0.00870542	yes
XLOC_001968	XLOC_001968	PAQR6	chr1:156182778-156217908	q1	q2	OK	4.14183	4.4118	0.0911001	0.0738817	0.90535	0.999795	no
XLOC_001969	XLOC_001969	SMG5	chr1:156219014-156252620	q1	q2	OK	41.5299	42.2433	0.0245739	0.0649133	0.9163	0.999795	no
XLOC_001970	XLOC_001970	C1orf85	chr1:156262477-156265480	q1	q2	OK	20.3118	24.4137	0.265376	0.596035	0.3616	0.999795	no
XLOC_001971	XLOC_001971	VHLL	chr1:156268414-156269428	q1	q2	NOTEST	0.0239081	0.0638114	1.41631	0	1	1	no
XLOC_001972	XLOC_001972	CCT3	chr1:156278751-156333913	q1	q2	OK	274.623	344.71	0.327933	0.902712	0.1371	0.892045	no
XLOC_001973	XLOC_001973	C1orf61	chr1:156374054-156399184	q1	q2	NOTEST	0.0474668	0.027624	-0.780997	0	1	1	no
XLOC_001974	XLOC_001974	MIR9-1	chr1:156374054-156399184	q1	q2	NOTEST	0	0	0	0	1	1	no
XLOC_001975	XLOC_001975	MEF2D	chr1:156399281-156470634	q1	q2	OK	5.73614	5.39515	-0.0884155	-0.170967	0.78645	0.999795	no
XLOC_001976	XLOC_001976	IQGAP3	chr1:156495194-156542396	q1	q2	OK	14.8095	13.8698	-0.0945753	-0.203425	0.7262	0.999795	no
XLOC_001977	XLOC_001977	GPATCH4	chr1:156549518-156571279	q1	q2	OK	40.1867	38.3026	-0.0692759	-0.105104	0.8403	0.999795	no
XLOC_001978	XLOC_001978	NES	chr1:156638555-156647189	q1	q2	OK	1.46364	1.90841	0.382812	0.67416	0.23445	0.999795	no
XLOC_001979	XLOC_001979	CRABP2	chr1:156669399-156675608	q1	q2	OK	387.502	280.74	-0.46497	-1.19934	0.0393	0.537823	no
XLOC_001980	XLOC_001980	ISG20L2	chr1:156691680-156706752	q1	q2	OK	49.8713	46.5429	-0.0996483	-0.240179	0.70295	0.999795	no
XLOC_001981	XLOC_001981	MRPL24	chr1:156707093-156710923	q1	q2	OK	100.185	86.1081	-0.218442	-0.492601	0.38875	0.999795	no
XLOC_001982	XLOC_001982	HDGF	chr1:156711843-156736686	q1	q2	OK	353.416	284.912	-0.310851	-0.842076	0.1584	0.932019	no
XLOC_001983	XLOC_001983	SH2D2A	chr1:156776034-156851642	q1	q2	NOTEST	0.0275934	0.0144339	-0.934864	0	1	1	no
XLOC_001984	XLOC_001984	INSRR	chr1:156776034-156851642	q1	q2	NOTEST	0.00247162	0	-inf	0	1	1	no
XLOC_001985	XLOC_001985	ARHGEF11	chr1:156904544-157015405	q1	q2	OK	13.3656	13.6167	0.0268441	0.0397128	0.9397	0.999795	no
XLOC_001986	XLOC_001986	MIR765	chr1:156904544-157015405	q1	q2	NOTEST	0	0	0	0	1	1	no
XLOC_001987	XLOC_001987	ETV3L	chr1:157061834-157069600	q1	q2	NOTEST	0.0045922	0	-inf	0	1	1	no
XLOC_001988	XLOC_001988	ETV3	chr1:157091008-157108383	q1	q2	OK	7.97532	9.79934	0.297142	0.422281	0.44465	0.999795	no
XLOC_001989	XLOC_001989	FCRL5	chr1:157483166-157522310	q1	q2	NOTEST	0	0	0	0	1	1	no
XLOC_001990	XLOC_001990	FCRL4	chr1:157543538-157567870	q1	q2	NOTEST	0	0	0	0	1	1	no
XLOC_001991	XLOC_001991	FCRL3	chr1:157647977-157670647	q1	q2	NOTEST	0	0	0	0	1	1	no
XLOC_001992	XLOC_001992	FCRL2	chr1:157715522-157746922	q1	q2	NOTEST	0	0	0	0	1	1	no
XLOC_001993	XLOC_001993	FCRL1	chr1:157764193-157789940	q1	q2	NOTEST	0	0	0	0	1	1	no
XLOC_001994	XLOC_001994	CD5L	chr1:157800703-157811634	q1	q2	NOTEST	0	0	0	0	1	1	no
XLOC_001995	XLOC_001995	LOC646268	chr1:158101833-158110430	q1	q2	NOTEST	0	0	0	0	1	1	no
XLOC_001996	XLOC_001996	CD1B	chr1:158297739-158301321	q1	q2	NOTEST	0	0.00796772	inf	0	1	1	no
XLOC_001997	XLOC_001997	OR10T2	chr1:158368311-158369256	q1	q2	NOTEST	0.104972	0.109456	0.0603497	0	1	1	no
XLOC_001998	XLOC_001998	OR10K2	chr1:158389036-158396203	q1	q2	NOTEST	0.196593	0.278555	0.502752	0	1	1	no
XLOC_001999	XLOC_001999	OR6Y1	chr1:158516917-158517895	q1	q2	NOTEST	0	0	0	0	1	1	no
[truncated: 25,503 more rows]
