# Supplementary material for: A-Lister: a tool for analysis of differentially expressed omics entities across multiple pairwise comparisons
Source: BMC Bioinformatics. 2019 Nov 19;20:595. doi: 10.1186/s12859-019-3121-x (PMC6862834; doi:10.1186/s12859-019-3121-x)
Supplement: Supplementary file 9 — Additional file 9. A-Lister source code. [file 12859_2019_3121_MOESM9_ESM.zip › A-Lister-master/Sample_Input/DE_Sample/GSE99397_CreNeg-MHCPos_vs_CrePos-MHCNeg.diff]

test_id	gene_id	gene	locus	sample_1	sample_2	status	value_1	value_2	log2(fold_change)	test_stat	p_value	q_value	significant
ENSMUSG00000000001	ENSMUSG00000000001	Gnai3	chr3:107910197-107949064	CrePos-MHCNeg	CreNeg-MHCPos	OK	41.3233	42.522	0.0412555	0.101285	0.8664	0.999729	no
ENSMUSG00000000003	ENSMUSG00000000003	Pbsn	chrX:75083239-75098962	CrePos-MHCNeg	CreNeg-MHCPos	NOTEST	0	0.215109	inf	0	1	1	no
ENSMUSG00000000028	ENSMUSG00000000028	Cdc45	chr16:18780539-18835354	CrePos-MHCNeg	CreNeg-MHCPos	OK	5.11222	3.0439	-0.748028	-0.544189	0.38335	0.999729	no
ENSMUSG00000000031	ENSMUSG00000000031	H19	chr7:149761433-149764048	CrePos-MHCNeg	CreNeg-MHCPos	NOTEST	1.07113	1.65121	0.624395	0	1	1	no
ENSMUSG00000000037	ENSMUSG00000000037	Scml2	chrX:157555124-157696145	CrePos-MHCNeg	CreNeg-MHCPos	NOTEST	0.138193	0.0826004	-0.74246	0	1	1	no
ENSMUSG00000000049	ENSMUSG00000000049	Apoh	chr11:107794700-108275710	CrePos-MHCNeg	CreNeg-MHCPos	NOTEST	0.114852	0.512492	2.15776	0	1	1	no
ENSMUSG00000000056	ENSMUSG00000000056	Narf	chr11:121098566-121171210	CrePos-MHCNeg	CreNeg-MHCPos	OK	22.905	22.7007	-0.0129276	-0.0144046	0.9817	0.999729	no
ENSMUSG00000000058	ENSMUSG00000000058	Cav2	chr6:17147750-17335604	CrePos-MHCNeg	CreNeg-MHCPos	OK	7.57274	5.78682	-0.388045	-0.437846	0.5078	0.999729	no
ENSMUSG00000000078	ENSMUSG00000000078	Klf6	chr13:5860734-5869639	CrePos-MHCNeg	CreNeg-MHCPos	OK	32.014	34.7763	0.119402	0.286815	0.62875	0.999729	no
ENSMUSG00000000085	ENSMUSG00000000085	Scmh1	chr4:120077885-120202804	CrePos-MHCNeg	CreNeg-MHCPos	OK	20.4031	18.2442	-0.161349	-0.229239	0.69845	0.999729	no
ENSMUSG00000000088	ENSMUSG00000000088	Cox5a	chr9:57369038-57390994	CrePos-MHCNeg	CreNeg-MHCPos	OK	39.6934	34.2611	-0.212327	-0.327167	0.66365	0.999729	no
ENSMUSG00000000093	ENSMUSG00000000093	Tbx2	chr11:85646052-85655450	CrePos-MHCNeg	CreNeg-MHCPos	NOTEST	0.945978	0.765883	-0.304683	0	1	1	no
ENSMUSG00000000094	ENSMUSG00000000094	Tbx4	chr11:85699923-85729599	CrePos-MHCNeg	CreNeg-MHCPos	NOTEST	0.0908443	0.0599319	-0.600072	0	1	1	no
ENSMUSG00000000103	ENSMUSG00000000103	Zfy2	chrY:1362122-1426357	CrePos-MHCNeg	CreNeg-MHCPos	NOTEST	0	0	0	0	1	1	no
ENSMUSG00000000120	ENSMUSG00000000120	Ngfr	chr11:95430131-95449049	CrePos-MHCNeg	CreNeg-MHCPos	OK	10.094	7.97325	-0.340252	-0.717588	0.23835	0.999729	no
ENSMUSG00000000125	ENSMUSG00000000125	Wnt3	chr11:103635463-103679271	CrePos-MHCNeg	CreNeg-MHCPos	NOTEST	0.13378	0.0919543	-0.540868	0	1	1	no
ENSMUSG00000000126	ENSMUSG00000000126	Wnt9a	chr11:59120429-59147054	CrePos-MHCNeg	CreNeg-MHCPos	NOTEST	0.141466	0.311772	1.14004	0	1	1	no
ENSMUSG00000000127	ENSMUSG00000000127	Fer	chr17:64213363-64488843	CrePos-MHCNeg	CreNeg-MHCPos	OK	4.82274	4.60554	-0.0664824	-0.105309	0.84115	0.999729	no
ENSMUSG00000000131	ENSMUSG00000000131	Xpo6	chr7:133245228-133344015	CrePos-MHCNeg	CreNeg-MHCPos	OK	135.249	73.8957	-0.872051	-1.36164	0.05805	0.999729	no
ENSMUSG00000000134	ENSMUSG00000000134	Tfe3	chrX:7339685-7352328	CrePos-MHCNeg	CreNeg-MHCPos	OK	16.2965	15.4989	-0.0723936	-0.116876	0.83015	0.999729	no
ENSMUSG00000000142	ENSMUSG00000000142	Axin2	chr11:108781662-108812097	CrePos-MHCNeg	CreNeg-MHCPos	OK	9.83692	9.71304	-0.018283	-0.0226894	0.9726	0.999729	no
ENSMUSG00000000148	ENSMUSG00000000148	Baat1	chr5:141180964-141195333	CrePos-MHCNeg	CreNeg-MHCPos	OK	13.0962	13.9864	0.0948773	0.193671	0.73465	0.999729	no
ENSMUSG00000000149	ENSMUSG00000000149	Gna12	chr5:141200080-141306385	CrePos-MHCNeg	CreNeg-MHCPos	OK	41.4543	40.4617	-0.0349625	-0.0630429	0.91095	0.999729	no
ENSMUSG00000000154	ENSMUSG00000000154	Slc22a18	chr7:150659625-150685239	CrePos-MHCNeg	CreNeg-MHCPos	NOTEST	1.28799	1.9451	0.594724	0	1	1	no
ENSMUSG00000000157	ENSMUSG00000000157	Itgb2l	chr16:96583274-96747400	CrePos-MHCNeg	CreNeg-MHCPos	NOTEST	0.418034	0.409971	-0.0280977	0	1	1	no
ENSMUSG00000000159	ENSMUSG00000000159	Igsf5	chr16:96583274-96747400	CrePos-MHCNeg	CreNeg-MHCPos	NOTEST	0.0408559	0	-inf	0	1	1	no
ENSMUSG00000000167	ENSMUSG00000000167	Pih1d2	chr9:50412005-50433105	CrePos-MHCNeg	CreNeg-MHCPos	OK	3.28987	1.56549	-1.07142	-0.378955	0.3943	0.999729	no
ENSMUSG00000000168	ENSMUSG00000000168	Dlat	chr9:50442737-50467885	CrePos-MHCNeg	CreNeg-MHCPos	OK	19.2552	17.4868	-0.138976	-0.164012	0.7744	0.999729	no
ENSMUSG00000000171	ENSMUSG00000000171	Sdhd	chr9:50404442-50411954	CrePos-MHCNeg	CreNeg-MHCPos	OK	45.4597	48.0521	0.0800096	0.208374	0.75365	0.999729	no
ENSMUSG00000000182	ENSMUSG00000000182	Fgf23	chr6:127022919-127031426	CrePos-MHCNeg	CreNeg-MHCPos	NOTEST	0	0.426331	inf	0	1	1	no
ENSMUSG00000000183	ENSMUSG00000000183	Fgf6	chr6:126965559-126974736	CrePos-MHCNeg	CreNeg-MHCPos	NOTEST	0	0	0	0	1	1	no
ENSMUSG00000000184	ENSMUSG00000000184	Ccnd2	chr6:127075796-127162429	CrePos-MHCNeg	CreNeg-MHCPos	OK	36.1514	42.071	0.218772	0.519353	0.3774	0.999729	no
ENSMUSG00000000194	ENSMUSG00000000194	Gpr107	chr2:31007835-31075068	CrePos-MHCNeg	CreNeg-MHCPos	OK	62.3223	48.8141	-0.352452	-0.635294	0.38845	0.999729	no
ENSMUSG00000000197	ENSMUSG00000000197	Nalcn	chr14:123675862-124026366	CrePos-MHCNeg	CreNeg-MHCPos	NOTEST	0.0314867	0.0412837	0.390833	0	1	1	no
ENSMUSG00000000202	ENSMUSG00000000202	Btbd17	chr11:114652530-114657259	CrePos-MHCNeg	CreNeg-MHCPos	NOTEST	0.051144	0.105623	1.04629	0	1	1	no
ENSMUSG00000000204	ENSMUSG00000000204	Slfn4	chr11:82988687-83003723	CrePos-MHCNeg	CreNeg-MHCPos	OK	2.0379	2.66242	0.385654	0.232124	0.50975	0.999729	no
ENSMUSG00000000214	ENSMUSG00000000214	Th	chr7:150078656-150117033	CrePos-MHCNeg	CreNeg-MHCPos	NOTEST	0.341295	0.606576	0.82967	0	1	1	no
ENSMUSG00000000215	ENSMUSG00000000215	Ins2	chr7:149864560-149885415	CrePos-MHCNeg	CreNeg-MHCPos	NOTEST	0	0	0	0	1	1	no
ENSMUSG00000000216	ENSMUSG00000000216	Scnn1g	chr7:128877992-128911989	CrePos-MHCNeg	CreNeg-MHCPos	NOTEST	0	0	0	0	1	1	no
ENSMUSG00000000223	ENSMUSG00000000223	Drp2	chrX:130939089-130991112	CrePos-MHCNeg	CreNeg-MHCPos	NOTEST	0.229408	0.377183	0.717352	0	1	1	no
ENSMUSG00000000244	ENSMUSG00000000244	Tspan32	chr7:150174873-150205549	CrePos-MHCNeg	CreNeg-MHCPos	OK	62.2231	60.7932	-0.0335384	-0.061576	0.9134	0.999729	no
ENSMUSG00000000247	ENSMUSG00000000247	Lhx2	chr2:38194800-38225253	CrePos-MHCNeg	CreNeg-MHCPos	NOTEST	1.13134	0.475086	-1.25178	0	1	1	no
ENSMUSG00000000248	ENSMUSG00000000248	Clec2g	chr6:128884398-128970537	CrePos-MHCNeg	CreNeg-MHCPos	OK	22.4249	12.783	-0.810877	-0.67168	0.46485	0.999729	no
ENSMUSG00000000253	ENSMUSG00000000253	Gmpr	chr13:45602812-45641751	CrePos-MHCNeg	CreNeg-MHCPos	OK	3.02827	3.14427	0.0542291	0.0514951	0.9153	0.999729	no
ENSMUSG00000000263	ENSMUSG00000000263	Glra1	chr11:55327739-55421700	CrePos-MHCNeg	CreNeg-MHCPos	NOTEST	0	0	0	0	1	1	no
ENSMUSG00000000266	ENSMUSG00000000266	Mid2	chrX:137199137-137302254	CrePos-MHCNeg	CreNeg-MHCPos	OK	3.59182	4.19759	0.224844	0.254161	0.68075	0.999729	no
ENSMUSG00000000275	ENSMUSG00000000275	Trim25	chr11:88860689-88881607	CrePos-MHCNeg	CreNeg-MHCPos	OK	29.9787	32.2468	0.10522	0.215842	0.693	0.999729	no
ENSMUSG00000000276	ENSMUSG00000000276	Dgke	chr11:88896492-88930412	CrePos-MHCNeg	CreNeg-MHCPos	OK	5.59879	5.78516	0.0472417	0.0948815	0.8774	0.999729	no
ENSMUSG00000000278	ENSMUSG00000000278	Scpep1	chr11:88767241-88816779	CrePos-MHCNeg	CreNeg-MHCPos	OK	48.9562	51.9926	0.0868159	0.184391	0.73745	0.999729	no
ENSMUSG00000000282	ENSMUSG00000000282	Mnt	chr11:74644421-74659227	CrePos-MHCNeg	CreNeg-MHCPos	OK	22.7587	19.2529	-0.241342	-0.28559	0.61085	0.999729	no
ENSMUSG00000000290	ENSMUSG00000000290	Itgb2	chr10:76992996-77028453	CrePos-MHCNeg	CreNeg-MHCPos	OK	139.668	119.744	-0.222045	-0.263066	0.55925	0.999729	no
ENSMUSG00000000295	ENSMUSG00000000295	Hddc2	chr10:31033187-31048010	CrePos-MHCNeg	CreNeg-MHCPos	OK	14.1615	12.8392	-0.141417	-0.183286	0.72875	0.999729	no
ENSMUSG00000000296	ENSMUSG00000000296	Tpd52l1	chr10:31052185-31165727	CrePos-MHCNeg	CreNeg-MHCPos	NOTEST	0.128587	0.214811	0.740317	0	1	1	no
ENSMUSG00000000301	ENSMUSG00000000301	Pemt	chr11:59784115-59859991	CrePos-MHCNeg	CreNeg-MHCPos	OK	3.16219	2.48185	-0.349506	-0.200494	0.5673	0.999729	no
ENSMUSG00000000303	ENSMUSG00000000303	Cdh1	chr8:109127250-109194146	CrePos-MHCNeg	CreNeg-MHCPos	NOTEST	1.38889	1.30914	-0.0853055	0	1	1	no
ENSMUSG00000000305	ENSMUSG00000000305	Cdh4	chr2:179177135-179634078	CrePos-MHCNeg	CreNeg-MHCPos	NOTEST	1.84833	1.54799	-0.25583	0	1	1	no
ENSMUSG00000000308	ENSMUSG00000000308	Ckmt1	chr2:121183449-121212904	CrePos-MHCNeg	CreNeg-MHCPos	NOTEST	0.110143	0.328079	1.57467	0	1	1	no
ENSMUSG00000000317	ENSMUSG00000000317	Bcl6b	chr11:70037629-70043300	CrePos-MHCNeg	CreNeg-MHCPos	NOTEST	1.72723	1.81498	0.0714918	0	1	1	no
ENSMUSG00000000318	ENSMUSG00000000318	Clec10a	chr11:69980124-69984336	CrePos-MHCNeg	CreNeg-MHCPos	OK	14.3443	8.3333	-0.783518	-0.921458	0.0969	0.999729	no
ENSMUSG00000000320	ENSMUSG00000000320	Alox12	chr11:70054958-70068855	CrePos-MHCNeg	CreNeg-MHCPos	NOTEST	0.814077	0.513821	-0.663899	0	1	1	no
ENSMUSG00000000325	ENSMUSG00000000325	Arvcf	chr16:18348274-18479166	CrePos-MHCNeg	CreNeg-MHCPos	OK	3.11014	3.84142	0.304659	0.143441	0.7238	0.999729	no
ENSMUSG00000000326	ENSMUSG00000000326	Comt	chr16:18348274-18479166	CrePos-MHCNeg	CreNeg-MHCPos	OK	31.9655	31.2592	-0.032236	-0.0518502	0.9264	0.999729	no
ENSMUSG00000000339	ENSMUSG00000000339	Rtcd1	chr3:116191880-116211126	CrePos-MHCNeg	CreNeg-MHCPos	OK	12.7863	14.8226	0.2132	0.234541	0.70345	0.999729	no
ENSMUSG00000000340	ENSMUSG00000000340	Dbt	chr3:116215987-116252894	CrePos-MHCNeg	CreNeg-MHCPos	OK	4.6915	4.71131	0.00607994	0.0107631	0.98895	0.999729	no
ENSMUSG00000000346	ENSMUSG00000000346	Dazap2	chr15:100446068-100451184	CrePos-MHCNeg	CreNeg-MHCPos	OK	82.7613	88.79	0.101441	0.260849	0.691	0.999729	no
ENSMUSG00000000355	ENSMUSG00000000355	Mcts1	chrX:35953754-35966699	CrePos-MHCNeg	CreNeg-MHCPos	OK	33.6646	29.7929	-0.176265	-0.258513	0.6465	0.999729	no
ENSMUSG00000000359	ENSMUSG00000000359	Rem1	chr2:152452686-152460934	CrePos-MHCNeg	CreNeg-MHCPos	OK	5.11231	4.21523	-0.278362	-0.349103	0.532	0.999729	no
ENSMUSG00000000365	ENSMUSG00000000365	Rnf17	chr14:57021533-57143869	CrePos-MHCNeg	CreNeg-MHCPos	NOTEST	0.222888	0.278739	0.322598	0	1	1	no
ENSMUSG00000000374	ENSMUSG00000000374	Trappc10	chr10:77649469-77707387	CrePos-MHCNeg	CreNeg-MHCPos	OK	21.9053	20.8565	-0.0707884	-0.165025	0.7726	0.999729	no
ENSMUSG00000000378	ENSMUSG00000000378	Ccm2	chr11:6446889-6496747	CrePos-MHCNeg	CreNeg-MHCPos	OK	86.6551	80.4669	-0.10689	-0.24565	0.68305	0.999729	no
ENSMUSG00000000381	ENSMUSG00000000381	Wap	chr11:6531489-6538652	CrePos-MHCNeg	CreNeg-MHCPos	NOTEST	0.236923	0.432006	0.866634	0	1	1	no
ENSMUSG00000000384	ENSMUSG00000000384	Tbrg4	chr11:6515600-6526070	CrePos-MHCNeg	CreNeg-MHCPos	OK	49.9977	35.6503	-0.487947	-0.773969	0.2517	0.999729	no
ENSMUSG00000000385	ENSMUSG00000000385	Tmprss2	chr16:97786290-97832802	CrePos-MHCNeg	CreNeg-MHCPos	NOTEST	0.319115	0.214906	-0.57037	0	1	1	no
ENSMUSG00000000386	ENSMUSG00000000386	Mx1	chr16:97668641-97684514	CrePos-MHCNeg	CreNeg-MHCPos	OK	12.6016	13.3008	0.0779007	0.0918024	0.8496	0.999729	no
ENSMUSG00000000392	ENSMUSG00000000392	Fap	chr2:62338999-62412132	CrePos-MHCNeg	CreNeg-MHCPos	OK	6.3649	5.46862	-0.218961	-0.265122	0.5867	0.999729	no
ENSMUSG00000000394	ENSMUSG00000000394	Gcg	chr2:62312586-62321707	CrePos-MHCNeg	CreNeg-MHCPos	NOTEST	0.182392	0.064328	-1.50352	0	1	1	no
ENSMUSG00000000399	ENSMUSG00000000399	Ndufa9	chr6:126771880-126799162	CrePos-MHCNeg	CreNeg-MHCPos	OK	26.0669	27.7256	0.0890032	0.201819	0.74815	0.999729	no
ENSMUSG00000000402	ENSMUSG00000000402	Egfl6	chrX:162960938-163023652	CrePos-MHCNeg	CreNeg-MHCPos	NOTEST	0.380163	0.316401	-0.264866	0	1	1	no
ENSMUSG00000000409	ENSMUSG00000000409	Lck	chr4:129225587-129250885	CrePos-MHCNeg	CreNeg-MHCPos	OK	64.9989	59.6549	-0.123776	-0.204508	0.703	0.999729	no
ENSMUSG00000000411	ENSMUSG00000000411	Tssk3	chr4:129166257-129168266	CrePos-MHCNeg	CreNeg-MHCPos	NOTEST	0.0512353	0.242105	2.24042	0	1	1	no
ENSMUSG00000000416	ENSMUSG00000000416	Cttnbp2	chr6:18316477-18465338	CrePos-MHCNeg	CreNeg-MHCPos	OK	2.72516	1.72594	-0.65896	-0.41112	0.2822	0.999729	no
ENSMUSG00000000420	ENSMUSG00000000420	Galnt1	chr18:24363844-24445319	CrePos-MHCNeg	CreNeg-MHCPos	OK	71.4	59.4956	-0.263142	-0.352773	0.55865	0.999729	no
ENSMUSG00000000435	ENSMUSG00000000435	Myf5	chr10:106919963-106923190	CrePos-MHCNeg	CreNeg-MHCPos	NOTEST	0	0	0	0	1	1	no
ENSMUSG00000000439	ENSMUSG00000000439	Mkrn2	chr6:115551948-115626657	CrePos-MHCNeg	CreNeg-MHCPos	OK	9.92622	9.64256	-0.0418285	-0.0325223	0.9577	0.999729	no
ENSMUSG00000000440	ENSMUSG00000000440	Pparg	chr6:115311238-115440419	CrePos-MHCNeg	CreNeg-MHCPos	OK	7.43387	5.96914	-0.316591	-0.475367	0.37755	0.999729	no
ENSMUSG00000000441	ENSMUSG00000000441	Raf1	chr6:115551948-115626657	CrePos-MHCNeg	CreNeg-MHCPos	OK	44.6625	39.9326	-0.161498	-0.318335	0.59105	0.999729	no
ENSMUSG00000000486	ENSMUSG00000000486	Sept1	chr7:134357960-134362012	CrePos-MHCNeg	CreNeg-MHCPos	OK	150.538	134.313	-0.164521	-0.280009	0.5876	0.999729	no
ENSMUSG00000000489	ENSMUSG00000000489	Pdgfb	chr15:79826329-79845238	CrePos-MHCNeg	CreNeg-MHCPos	OK	9.9326	10.6871	0.105625	0.232119	0.70985	0.999729	no
ENSMUSG00000000530	ENSMUSG00000000530	Acvrl1	chr15:100958952-100975767	CrePos-MHCNeg	CreNeg-MHCPos	OK	23.1831	23.1708	-0.000766562	-0.00107721	0.99885	0.99985	no
ENSMUSG00000000531	ENSMUSG00000000531	Grasp	chr15:101054637-101063186	CrePos-MHCNeg	CreNeg-MHCPos	OK	4.27435	3.97475	-0.104841	-0.17155	0.7941	0.999729	no
ENSMUSG00000000532	ENSMUSG00000000532	Acvr1b	chr15:101004555-101043032	CrePos-MHCNeg	CreNeg-MHCPos	OK	11.4897	12.1521	0.08086	0.179127	0.7657	0.999729	no
ENSMUSG00000000538	ENSMUSG00000000538	Tom1l2	chr11:60040215-60166407	CrePos-MHCNeg	CreNeg-MHCPos	OK	19.1485	18.7768	-0.0282856	-0.0573959	0.92245	0.999729	no
ENSMUSG00000000544	ENSMUSG00000000544	Gpa33	chr1:168060368-168096641	CrePos-MHCNeg	CreNeg-MHCPos	NOTEST	0.0578715	0.111725	0.949022	0	1	1	no
ENSMUSG00000000552	ENSMUSG00000000552	Zfp385a	chr15:103144318-103170517	CrePos-MHCNeg	CreNeg-MHCPos	OK	10.2887	9.77838	-0.0733913	-0.142735	0.81005	0.999729	no
ENSMUSG00000000555	ENSMUSG00000000555	Itga5	chr15:103174719-103197194	CrePos-MHCNeg	CreNeg-MHCPos	OK	6.52954	7.48425	0.196877	0.399274	0.4718	0.999729	no
ENSMUSG00000000560	ENSMUSG00000000560	Gabra2	chr5:71352295-71487088	CrePos-MHCNeg	CreNeg-MHCPos	NOTEST	0.0252296	0.0876855	1.79722	0	1	1	no
ENSMUSG00000000561	ENSMUSG00000000561	Wdr77	chr3:105745615-105790341	CrePos-MHCNeg	CreNeg-MHCPos	OK	31.0882	26.7058	-0.219218	-0.27943	0.6587	0.999729	no
ENSMUSG00000000562	ENSMUSG00000000562	Adora3	chr3:105673775-105726954	CrePos-MHCNeg	CreNeg-MHCPos	NOTEST	0.78189	0.912998	0.223648	0	1	1	no
ENSMUSG00000000563	ENSMUSG00000000563	Atp5f1	chr3:105745615-105790341	CrePos-MHCNeg	CreNeg-MHCPos	OK	49.4465	54.1013	0.129794	0.222351	0.7411	0.999729	no
ENSMUSG00000000567	ENSMUSG00000000567	Sox9	chr11:112643537-112649074	CrePos-MHCNeg	CreNeg-MHCPos	NOTEST	0.6297	0.348633	-0.852954	0	1	1	no
ENSMUSG00000000568	ENSMUSG00000000568	Hnrnpd	chr5:100387444-100407957	CrePos-MHCNeg	CreNeg-MHCPos	OK	91.3206	74.7477	-0.288912	-0.517676	0.49485	0.999729	no
ENSMUSG00000000579	ENSMUSG00000000579	Dynlt1c	chr17:6646958-6655064	CrePos-MHCNeg	CreNeg-MHCPos	OK	19.4423	22.4652	0.208493	0.351924	0.5836	0.999729	no
ENSMUSG00000000581	ENSMUSG00000000581	C1d	chr11:17157581-17169179	CrePos-MHCNeg	CreNeg-MHCPos	OK	29.1971	23.7081	-0.300448	-0.319365	0.5915	0.999729	no
ENSMUSG00000000594	ENSMUSG00000000594	Gm2a	chr11:54911616-54926531	CrePos-MHCNeg	CreNeg-MHCPos	OK	49.3665	50.8253	0.0420137	0.0993442	0.86695	0.999729	no
ENSMUSG00000000600	ENSMUSG00000000600	Krit1	chr5:3803164-3866596	CrePos-MHCNeg	CreNeg-MHCPos	OK	13.5049	13.4078	-0.0104113	-0.020424	0.9717	0.999729	no
ENSMUSG00000000605	ENSMUSG00000000605	Clcn4-2	chr7:7235026-7252222	CrePos-MHCNeg	CreNeg-MHCPos	OK	17.9181	20.1777	0.171342	0.346239	0.54405	0.999729	no
ENSMUSG00000000606	ENSMUSG00000000606	Vmn2r88	chr14:51981349-52282628	CrePos-MHCNeg	CreNeg-MHCPos	NOTEST	0.0553497	0.0375041	-0.561528	0	1	1	no
ENSMUSG00000000617	ENSMUSG00000000617	Grm6	chr11:50664186-50679710	CrePos-MHCNeg	CreNeg-MHCPos	NOTEST	0.517124	0.495256	-0.062335	0	1	1	no
ENSMUSG00000000627	ENSMUSG00000000627	Sema4f	chr6:82861878-82889763	CrePos-MHCNeg	CreNeg-MHCPos	OK	5.41459	4.18205	-0.37264	-0.287647	0.4105	0.999729	no
ENSMUSG00000000628	ENSMUSG00000000628	Hk2	chr6:82675018-82724448	CrePos-MHCNeg	CreNeg-MHCPos	OK	6.89927	6.01932	-0.196842	-0.257647	0.6341	0.999729	no
ENSMUSG00000000631	ENSMUSG00000000631	Myo18a	chr11:77576747-77679482	CrePos-MHCNeg	CreNeg-MHCPos	OK	40.3518	37.8006	-0.0942207	-0.0772905	0.8488	0.999729	no
ENSMUSG00000000632	ENSMUSG00000000632	Sez6	chr11:77744301-77792550	CrePos-MHCNeg	CreNeg-MHCPos	NOTEST	0.559928	0.260484	-1.10405	0	1	1	no
ENSMUSG00000000673	ENSMUSG00000000673	Haao	chr17:84230695-84246130	CrePos-MHCNeg	CreNeg-MHCPos	OK	27.6556	26.5591	-0.0583657	-0.132922	0.83595	0.999729	no
ENSMUSG00000000682	ENSMUSG00000000682	Cd52	chr4:133621826-133650997	CrePos-MHCNeg	CreNeg-MHCPos	OK	327.025	293.259	-0.157224	-0.297598	0.59215	0.999729	no
ENSMUSG00000000686	ENSMUSG00000000686	Abhd15	chr11:77321600-77421317	CrePos-MHCNeg	CreNeg-MHCPos	OK	2.92552	4.58421	0.647978	0.186915	0.7221	0.999729	no
ENSMUSG00000000690	ENSMUSG00000000690	Hoxb6	chr11:96152337-96168224	CrePos-MHCNeg	CreNeg-MHCPos	OK	2.69173	1.66942	-0.689185	-0.742293	0.2863	0.999729	no
ENSMUSG00000000693	ENSMUSG00000000693	Loxl3	chr6:82984166-83007674	CrePos-MHCNeg	CreNeg-MHCPos	OK	8.38218	7.65398	-0.131115	-0.0762431	0.8939	0.999729	no
ENSMUSG00000000701	ENSMUSG00000000701	Tcl1b5	chr12:106414567-106419353	CrePos-MHCNeg	CreNeg-MHCPos	NOTEST	0	0	0	0	1	1	no
ENSMUSG00000000702	ENSMUSG00000000702	AC007307.1	chrNT_166433:11954-18898	CrePos-MHCNeg	CreNeg-MHCPos	NOTEST	0	0	0	0	1	1	no
ENSMUSG00000000706	ENSMUSG00000000706	Btn1a1	chr13:23548860-23557770	CrePos-MHCNeg	CreNeg-MHCPos	NOTEST	0.163999	0.130306	-0.33178	0	1	1	no
ENSMUSG00000000708	ENSMUSG00000000708	Kat2b	chr17:53706185-53812045	CrePos-MHCNeg	CreNeg-MHCPos	OK	21.6208	17.455	-0.30878	-0.391806	0.5065	0.999729	no
ENSMUSG00000000711	ENSMUSG00000000711	Rab5b	chr10:128114248-128133324	CrePos-MHCNeg	CreNeg-MHCPos	OK	23.7546	24.2187	0.0279098	0.0679663	0.91335	0.999729	no
ENSMUSG00000000724	ENSMUSG00000000724	Cryba1	chr11:77499640-77555294	CrePos-MHCNeg	CreNeg-MHCPos	NOTEST	1.65501	1.22707	-0.431629	0	1	1	no
ENSMUSG00000000730	ENSMUSG00000000730	Dnmt3l	chr10:77492766-77526367	CrePos-MHCNeg	CreNeg-MHCPos	NOTEST	1.83074	0.28351	-2.69096	0	1	1	no
ENSMUSG00000000731	ENSMUSG00000000731	Aire	chr10:77492766-77526367	CrePos-MHCNeg	CreNeg-MHCPos	OK	4.49356	3.79026	-0.245559	-0.300142	0.55905	0.999729	no
ENSMUSG00000000732	ENSMUSG00000000732	Icosl	chr10:77532104-77546000	CrePos-MHCNeg	CreNeg-MHCPos	OK	66.7567	64.1837	-0.056706	-0.12623	0.81945	0.999729	no
ENSMUSG00000000738	ENSMUSG00000000738	Spg7	chr8:122434259-126869624	CrePos-MHCNeg	CreNeg-MHCPos	OK	23.1238	19.9167	-0.2154	-0.0164678	0.92565	0.999729	no
ENSMUSG00000000739	ENSMUSG00000000739	Sult5a1	chr8:122434259-126869624	CrePos-MHCNeg	CreNeg-MHCPos	OK	2.65138	2.8173	0.0875665	0.00149871	0.20225	0.999729	no
ENSMUSG00000000740	ENSMUSG00000000740	Rpl13	chr8:122434259-126869624	CrePos-MHCNeg	CreNeg-MHCPos	OK	346.864	388.81	0.164695	0.0382708	0.9513	0.999729	no
ENSMUSG00000000743	ENSMUSG00000000743	Chmp1a	chr8:122434259-126869624	CrePos-MHCNeg	CreNeg-MHCPos	OK	59.6501	56.3996	-0.0808411	-0.0117714	0.98265	0.999729	no
ENSMUSG00000000751	ENSMUSG00000000751	Rpa1	chr11:75111667-75161826	CrePos-MHCNeg	CreNeg-MHCPos	OK	57.2775	44.1069	-0.376963	-0.542911	0.3022	0.999729	no
ENSMUSG00000000753	ENSMUSG00000000753	Serpinf1	chr11:75223270-75236203	CrePos-MHCNeg	CreNeg-MHCPos	OK	26.4706	31.7956	0.26444	0.38585	0.5083	0.999729	no
ENSMUSG00000000759	ENSMUSG00000000759	Tubgcp3	chr8:12614276-12679229	CrePos-MHCNeg	CreNeg-MHCPos	OK	23.2956	18.1746	-0.358132	-0.65461	0.25895	0.999729	no
ENSMUSG00000000766	ENSMUSG00000000766	Oprm1	chr10:3294062-3605912	CrePos-MHCNeg	CreNeg-MHCPos	OK	2.56113	1.77363	-0.530076	-0.20061	0.3495	0.999729	no
ENSMUSG00000000776	ENSMUSG00000000776	Polr3d	chr14:70838554-70843278	CrePos-MHCNeg	CreNeg-MHCPos	OK	6.47798	6.63819	0.0352479	0.0613137	0.9206	0.999729	no
ENSMUSG00000000782	ENSMUSG00000000782	Tcf7	chr11:51763383-52099681	CrePos-MHCNeg	CreNeg-MHCPos	OK	36.3389	37.1896	0.0333827	0.0302491	0.9571	0.999729	no
ENSMUSG00000000787	ENSMUSG00000000787	Ddx3x	chrX:12858095-12871178	CrePos-MHCNeg	CreNeg-MHCPos	OK	109.874	106.699	-0.0423061	-0.0435143	0.9302	0.999729	no
ENSMUSG00000000791	ENSMUSG00000000791	Il12rb1	chr8:73332347-73345323	CrePos-MHCNeg	CreNeg-MHCPos	OK	4.63648	4.57509	-0.0192303	-0.031029	0.95735	0.999729	no
ENSMUSG00000000792	ENSMUSG00000000792	Slc5a5	chr8:73406787-73416656	CrePos-MHCNeg	CreNeg-MHCPos	NOTEST	0.423025	0.226212	-0.903064	0	1	1	no
ENSMUSG00000000794	ENSMUSG00000000794	Kcnn3	chr3:89324085-89471683	CrePos-MHCNeg	CreNeg-MHCPos	NOTEST	0.189322	0.106776	-0.826257	0	1	1	no
ENSMUSG00000000804	ENSMUSG00000000804	Usp32	chr11:84797943-84953663	CrePos-MHCNeg	CreNeg-MHCPos	OK	17.3701	15.5071	-0.163679	-0.219465	0.6774	0.999729	no
ENSMUSG00000000805	ENSMUSG00000000805	Car4	chr11:84771287-84779546	CrePos-MHCNeg	CreNeg-MHCPos	NOTEST	0.505941	0.623782	0.302075	0	1	1	no
ENSMUSG00000000811	ENSMUSG00000000811	Txnrd3	chr6:89593981-89625523	CrePos-MHCNeg	CreNeg-MHCPos	OK	2.70919	3.30975	0.288863	0.422212	0.44545	0.999729	no
ENSMUSG00000000817	ENSMUSG00000000817	Fasl	chr1:163710819-163718626	CrePos-MHCNeg	CreNeg-MHCPos	OK	2.2588	2.43499	0.10836	0.10993	0.83965	0.999729	no
ENSMUSG00000000823	ENSMUSG00000000823	Znf512b	chr2:181303853-181390365	CrePos-MHCNeg	CreNeg-MHCPos	OK	28.6132	20.6798	-0.468461	-0.294475	0.5592	0.999729	no
ENSMUSG00000000826	ENSMUSG00000000826	Dnajc5	chr2:181255189-181289838	CrePos-MHCNeg	CreNeg-MHCPos	OK	76.2331	99.5617	0.385173	0.499933	0.4224	0.999729	no
ENSMUSG00000000827	ENSMUSG00000000827	Tpd52l2	chr2:181231846-181252671	CrePos-MHCNeg	CreNeg-MHCPos	OK	47.1268	50.4182	0.0973969	0.176899	0.7926	0.999729	no
ENSMUSG00000000838	ENSMUSG00000000838	Fmr1	chrX:65931715-65971138	CrePos-MHCNeg	CreNeg-MHCPos	OK	24.1235	25.9879	0.1074	0.175063	0.75335	0.999729	no
ENSMUSG00000000861	ENSMUSG00000000861	Bcl11a	chr11:23978055-24074123	CrePos-MHCNeg	CreNeg-MHCPos	OK	60.7821	59.7573	-0.0245306	-0.0363546	0.95395	0.999729	no
ENSMUSG00000000869	ENSMUSG00000000869	Il4	chr11:53380880-53432171	CrePos-MHCNeg	CreNeg-MHCPos	NOTEST	0.663921	0.62801	-0.0802242	0	1	1	no
ENSMUSG00000000876	ENSMUSG00000000876	Pxmp4	chr2:154411493-154429444	CrePos-MHCNeg	CreNeg-MHCPos	OK	13.9843	13.4188	-0.0595491	-0.0623061	0.912	0.999729	no
ENSMUSG00000000881	ENSMUSG00000000881	Dlg3	chrX:97963060-98013749	CrePos-MHCNeg	CreNeg-MHCPos	OK	4.17118	3.79783	-0.135278	-0.150036	0.7594	0.999729	no
ENSMUSG00000000884	ENSMUSG00000000884	Gnb1l	chr16:18498860-18566772	CrePos-MHCNeg	CreNeg-MHCPos	OK	5.68711	2.71112	-1.06881	-0.626867	0.15865	0.999729	no
ENSMUSG00000000889	ENSMUSG00000000889	Dbh	chr2:27020752-27038720	CrePos-MHCNeg	CreNeg-MHCPos	NOTEST	0	0	0	0	1	1	no
ENSMUSG00000000901	ENSMUSG00000000901	Mmp11	chr10:75385966-75403417	CrePos-MHCNeg	CreNeg-MHCPos	OK	3.42783	2.26359	-0.598687	-0.350931	0.35045	0.999729	no
ENSMUSG00000000902	ENSMUSG00000000902	Smarcb1	chr10:75359513-75384362	CrePos-MHCNeg	CreNeg-MHCPos	OK	33.2364	32.6677	-0.0248974	-0.0388571	0.9425	0.999729	no
ENSMUSG00000000903	ENSMUSG00000000903	Vpreb3	chr10:75405801-75412402	CrePos-MHCNeg	CreNeg-MHCPos	OK	19.4132	16.895	-0.20044	-0.292582	0.59745	0.999729	no
ENSMUSG00000000915	ENSMUSG00000000915	Hip1r	chr5:124423636-124453220	CrePos-MHCNeg	CreNeg-MHCPos	OK	55.7689	46.4491	-0.263811	-0.333457	0.5429	0.999729	no
ENSMUSG00000000916	ENSMUSG00000000916	Nsun5	chr5:135845822-135870416	CrePos-MHCNeg	CreNeg-MHCPos	OK	17.3263	15.14	-0.194593	-0.194669	0.77985	0.999729	no
ENSMUSG00000000934	ENSMUSG00000000934	Top1mt	chr15:75487464-75509230	CrePos-MHCNeg	CreNeg-MHCPos	OK	4.32312	3.98206	-0.118557	-0.172708	0.7715	0.999729	no
ENSMUSG00000000938	ENSMUSG00000000938	Hoxa10	chr6:52181195-52190853	CrePos-MHCNeg	CreNeg-MHCPos	NOTEST	1.04537	0.950736	-0.136892	0	1	1	no
ENSMUSG00000000942	ENSMUSG00000000942	Hoxa4	chr6:52112349-52171853	CrePos-MHCNeg	CreNeg-MHCPos	NOTEST	0.483153	0.63712	0.399084	0	1	1	no
ENSMUSG00000000948	ENSMUSG00000000948	Snrpn	chr7:67127387-67285105	CrePos-MHCNeg	CreNeg-MHCPos	NOTEST	1.0317	0.373876	-1.46439	0	1	1	no
ENSMUSG00000000957	ENSMUSG00000000957	Mmp14	chr14:55050440-55060095	CrePos-MHCNeg	CreNeg-MHCPos	OK	36.6152	40.251	0.136582	0.316039	0.5864	0.999729	no
ENSMUSG00000000958	ENSMUSG00000000958	Slc7a7	chr14:54980524-55032856	CrePos-MHCNeg	CreNeg-MHCPos	OK	12.9355	12.5397	-0.0448331	-0.0690335	0.91025	0.999729	no
ENSMUSG00000000959	ENSMUSG00000000959	Oxa1l	chr14:54980524-55032856	CrePos-MHCNeg	CreNeg-MHCPos	OK	10.5756	10.8753	0.0403083	0.0671457	0.91205	0.999729	no
ENSMUSG00000000976	ENSMUSG00000000976	Heatr6	chr11:83567197-83597256	CrePos-MHCNeg	CreNeg-MHCPos	OK	14.1847	13.6302	-0.0575383	-0.0846859	0.87965	0.999729	no
ENSMUSG00000000982	ENSMUSG00000000982	Ccl3	chr11:83461345-83462857	CrePos-MHCNeg	CreNeg-MHCPos	OK	6.09095	6.43327	0.078885	0.114488	0.86995	0.999729	no
ENSMUSG00000000983	ENSMUSG00000000983	Expi	chr11:83522516-83524850	CrePos-MHCNeg	CreNeg-MHCPos	NOTEST	0.320541	1.74837	2.44743	0	1	1	no
ENSMUSG00000001014	ENSMUSG00000001014	Icam4	chr9:20820403-20843480	CrePos-MHCNeg	CreNeg-MHCPos	NOTEST	0.68307	0.218057	-1.64733	0	1	1	no
ENSMUSG00000001016	ENSMUSG00000001016	Ilf2	chr3:90280122-90294955	CrePos-MHCNeg	CreNeg-MHCPos	OK	20.0373	19.0178	-0.0753348	-0.115326	0.8481	0.999729	no
ENSMUSG00000001017	ENSMUSG00000001017	2500003M10Rik	chr3:90302877-90313420	CrePos-MHCNeg	CreNeg-MHCPos	OK	47.1039	44.2063	-0.0915929	-0.182531	0.7443	0.999729	no
ENSMUSG00000001018	ENSMUSG00000001018	Snapin	chr3:90280122-90294955	CrePos-MHCNeg	CreNeg-MHCPos	OK	21.56	18.7502	-0.201448	-0.244163	0.6841	0.999729	no
ENSMUSG00000001020	ENSMUSG00000001020	S100a4	chr3:90407691-90409967	CrePos-MHCNeg	CreNeg-MHCPos	OK	109.904	116.346	0.0821822	0.150246	0.7596	0.999729	no
ENSMUSG00000001021	ENSMUSG00000001021	S100a3	chr3:90404136-90406624	CrePos-MHCNeg	CreNeg-MHCPos	NOTEST	0.463533	0.0860517	-2.4294	0	1	1	no
ENSMUSG00000001023	ENSMUSG00000001023	S100a5	chr3:90412444-90415702	CrePos-MHCNeg	CreNeg-MHCPos	NOTEST	0	0	0	0	1	1	no
ENSMUSG00000001025	ENSMUSG00000001025	S100a6	chr3:90416815-90418336	CrePos-MHCNeg	CreNeg-MHCPos	OK	56.5024	75.8336	0.424526	1.1226	0.124	0.999729	no
ENSMUSG00000001027	ENSMUSG00000001027	Scn4a	chr11:106179905-106210703	CrePos-MHCNeg	CreNeg-MHCPos	NOTEST	0	0	0	0	1	1	no
ENSMUSG00000001029	ENSMUSG00000001029	Icam2	chr11:106238969-106249389	CrePos-MHCNeg	CreNeg-MHCPos	OK	41.6594	37.4401	-0.154057	-0.281108	0.6418	0.999729	no
ENSMUSG00000001034	ENSMUSG00000001034	Mapk7	chr11:61298932-61307908	CrePos-MHCNeg	CreNeg-MHCPos	OK	10.0508	9.43265	-0.0915767	-0.131321	0.78035	0.999729	no
ENSMUSG00000001036	ENSMUSG00000001036	Epn2	chr11:61330750-61393187	CrePos-MHCNeg	CreNeg-MHCPos	OK	13.3129	9.58208	-0.474414	-0.385773	0.4258	0.999729	no
ENSMUSG00000001039	ENSMUSG00000001039	B9d1	chr11:61318645-61326433	CrePos-MHCNeg	CreNeg-MHCPos	OK	3.32343	3.00451	-0.145545	-0.103466	0.80845	0.999729	no
ENSMUSG00000001052	ENSMUSG00000001052	Sec24b	chr3:129685676-129764471	CrePos-MHCNeg	CreNeg-MHCPos	OK	35.3286	39.2443	0.151645	0.223434	0.72745	0.999729	no
ENSMUSG00000001053	ENSMUSG00000001053	N4bp3	chr11:51456564-51464344	CrePos-MHCNeg	CreNeg-MHCPos	OK	16.2501	13.3069	-0.288277	-0.440432	0.42415	0.999729	no
ENSMUSG00000001054	ENSMUSG00000001054	Rmnd5b	chr11:51433236-51449398	CrePos-MHCNeg	CreNeg-MHCPos	OK	33.2615	28.8709	-0.204237	-0.305621	0.58085	0.999729	no
ENSMUSG00000001056	ENSMUSG00000001056	Nhp2	chr11:51433236-51449398	CrePos-MHCNeg	CreNeg-MHCPos	OK	25.5974	21.4025	-0.258221	-0.371647	0.57825	0.999729	no
ENSMUSG00000001062	ENSMUSG00000001062	1300018I17Rik	chr8:122434259-126869624	CrePos-MHCNeg	CreNeg-MHCPos	OK	15.4552	10.1448	-0.607351	-0.0270523	0.78195	0.999729	no
ENSMUSG00000001065	ENSMUSG00000001065	Zfp276	chr8:122434259-126869624	CrePos-MHCNeg	CreNeg-MHCPos	OK	21.9623	23.7043	0.110118	0.00831041	0.91065	0.999729	no
ENSMUSG00000001076	ENSMUSG00000001076	C1ql4	chr15:98915116-98918248	CrePos-MHCNeg	CreNeg-MHCPos	NOTEST	0	0.16405	inf	0	1	1	no
ENSMUSG00000001082	ENSMUSG00000001082	Mfsd10	chr5:34976290-34979861	CrePos-MHCNeg	CreNeg-MHCPos	OK	41.698	34.0668	-0.291611	-0.558027	0.4146	0.999729	no
ENSMUSG00000001089	ENSMUSG00000001089	Luzp1	chr4:136025675-136158638	CrePos-MHCNeg	CreNeg-MHCPos	OK	9.60539	7.8694	-0.28759	-0.251855	0.59575	0.999729	no
ENSMUSG00000001095	ENSMUSG00000001095	Slc13a2	chr11:78207986-78235719	CrePos-MHCNeg	CreNeg-MHCPos	NOTEST	0.142508	0.177033	0.312972	0	1	1	no
ENSMUSG00000001098	ENSMUSG00000001098	Kctd10	chr5:114764949-114830524	CrePos-MHCNeg	CreNeg-MHCPos	OK	38.6443	38.2752	-0.0138461	-0.026947	0.9635	0.999729	no
ENSMUSG00000001100	ENSMUSG00000001100	Poldip2	chr11:78325694-78336238	CrePos-MHCNeg	CreNeg-MHCPos	OK	23.3495	21.4544	-0.122122	-0.228269	0.7097	0.999729	no
ENSMUSG00000001103	ENSMUSG00000001103	Sebox	chr11:78316950-78318583	CrePos-MHCNeg	CreNeg-MHCPos	NOTEST	0.273729	0.231929	-0.239063	0	1	1	no
ENSMUSG00000001105	ENSMUSG00000001105	Ift20	chr11:78349862-78355239	CrePos-MHCNeg	CreNeg-MHCPos	OK	27.0655	27.2362	0.00906936	0.0140532	0.98045	0.999729	no
ENSMUSG00000001119	ENSMUSG00000001119	Col6a1	chr10:76171536-76188913	CrePos-MHCNeg	CreNeg-MHCPos	OK	45.4531	30.1997	-0.589844	-1.01858	0.0726	0.999729	no
ENSMUSG00000001120	ENSMUSG00000001120	Pcbp3	chr10:76224601-76424632	CrePos-MHCNeg	CreNeg-MHCPos	OK	4.01939	3.34538	-0.264807	-0.206086	0.641	0.999729	no
ENSMUSG00000001123	ENSMUSG00000001123	Lgals9	chr11:78776475-78798448	CrePos-MHCNeg	CreNeg-MHCPos	OK	35.5312	39.477	0.151924	0.303812	0.57615	0.999729	no
ENSMUSG00000001127	ENSMUSG00000001127	Araf	chrX:20374939-20498130	CrePos-MHCNeg	CreNeg-MHCPos	OK	51.9417	50.8971	-0.0293112	-0.0647188	0.9235	0.999729	no
ENSMUSG00000001128	ENSMUSG00000001128	Cfp	chrX:20502579-20508681	CrePos-MHCNeg	CreNeg-MHCPos	OK	61.6274	68.2967	0.148244	0.274248	0.60035	0.999729	no
ENSMUSG00000001131	ENSMUSG00000001131	Timp1	chrX:20374939-20498130	CrePos-MHCNeg	CreNeg-MHCPos	OK	2.46169	1.95348	-0.3336	-0.0895382	0.87375	0.999729	no
ENSMUSG00000001134	ENSMUSG00000001134	Uxt	chrX:20510520-20563863	CrePos-MHCNeg	CreNeg-MHCPos	OK	13.4604	13.8653	0.0427549	0.0557637	0.9428	0.999729	no
ENSMUSG00000001138	ENSMUSG00000001138	Cnnm3	chr1:36568711-36585082	CrePos-MHCNeg	CreNeg-MHCPos	OK	16.1122	17.5489	0.123232	0.158978	0.8102	0.999729	no
ENSMUSG00000001143	ENSMUSG00000001143	Lman2l	chr1:36473732-36502116	CrePos-MHCNeg	CreNeg-MHCPos	OK	20.9289	13.5116	-0.631295	-0.848119	0.1501	0.999729	no
ENSMUSG00000001150	ENSMUSG00000001150	Mcm3ap	chr10:75911825-75978601	CrePos-MHCNeg	CreNeg-MHCPos	OK	15.0655	14.4795	-0.0572337	-0.123275	0.82555	0.999729	no
ENSMUSG00000001151	ENSMUSG00000001151	Pcnt	chr10:75813998-75905657	CrePos-MHCNeg	CreNeg-MHCPos	OK	17.8532	15.0207	-0.249225	-0.510459	0.33865	0.999729	no
ENSMUSG00000001155	ENSMUSG00000001155	Ftcd	chr10:76038392-76053083	CrePos-MHCNeg	CreNeg-MHCPos	NOTEST	0.237951	0.107125	-1.15137	0	1	1	no
ENSMUSG00000001156	ENSMUSG00000001156	Mxd1	chr6:86597037-86619153	CrePos-MHCNeg	CreNeg-MHCPos	OK	10.5352	10.403	-0.0182174	-0.0411094	0.94715	0.999729	no
ENSMUSG00000001157	ENSMUSG00000001157	Gmcl1	chr6:86641761-86683372	CrePos-MHCNeg	CreNeg-MHCPos	OK	9.8737	9.75531	-0.0174028	-0.0276362	0.9613	0.999729	no
ENSMUSG00000001158	ENSMUSG00000001158	Snrnp27	chr6:86625214-86634516	CrePos-MHCNeg	CreNeg-MHCPos	OK	19.3101	15.6192	-0.306037	-0.411112	0.4047	0.999729	no
ENSMUSG00000001166	ENSMUSG00000001166	Oas1c	chr5:121250101-121262523	CrePos-MHCNeg	CreNeg-MHCPos	OK	3.88768	3.60392	-0.109343	-0.128093	0.78895	0.999729	no
ENSMUSG00000001168	ENSMUSG00000001168	Oas1h	chr5:121311429-121323521	CrePos-MHCNeg	CreNeg-MHCPos	NOTEST	0.230878	0.284599	0.301795	0	1	1	no
ENSMUSG00000001173	ENSMUSG00000001173	Ocrl	chrX:45265563-45319045	CrePos-MHCNeg	CreNeg-MHCPos	OK	8.92006	8.66365	-0.0420774	-0.0543696	0.9258	0.999729	no
ENSMUSG00000001175	ENSMUSG00000001175	Calm1	chr12:101437644-101448024	CrePos-MHCNeg	CreNeg-MHCPos	OK	190.191	153.869	-0.305747	-0.432739	0.5114	0.999729	no
ENSMUSG00000001211	ENSMUSG00000001211	Agpat3	chr10:77731922-77815234	CrePos-MHCNeg	CreNeg-MHCPos	OK	75.8767	69.0463	-0.136092	-0.174945	0.7591	0.999729	no
ENSMUSG00000001225	ENSMUSG00000001225	Slc26a3	chr12:32075735-32158782	CrePos-MHCNeg	CreNeg-MHCPos	NOTEST	1.10977	0.916402	-0.276208	0	1	1	no
ENSMUSG00000001227	ENSMUSG00000001227	Sema6b	chr17:56262507-56279766	CrePos-MHCNeg	CreNeg-MHCPos	OK	4.05524	4.37737	0.110274	0.199578	0.73985	0.999729	no
ENSMUSG00000001228	ENSMUSG00000001228	Uhrf1	chr17:56442743-56462909	CrePos-MHCNeg	CreNeg-MHCPos	OK	9.7979	6.23243	-0.652677	-0.925732	0.08405	0.999729	no
ENSMUSG00000001229	ENSMUSG00000001229	Dpp9	chr17:56326104-56358312	CrePos-MHCNeg	CreNeg-MHCPos	OK	14.4004	13.2738	-0.117526	-0.24547	0.671	0.999729	no
ENSMUSG00000001240	ENSMUSG00000001240	Ramp2	chr11:101107341-101120863	CrePos-MHCNeg	CreNeg-MHCPos	OK	27.5175	23.956	-0.199959	-0.319251	0.64705	0.999729	no
ENSMUSG00000001247	ENSMUSG00000001247	Lsr	chr7:31730270-31774739	CrePos-MHCNeg	CreNeg-MHCPos	OK	9.11602	8.56244	-0.0903813	-0.111909	0.8475	0.999729	no
ENSMUSG00000001248	ENSMUSG00000001248	Gramd1a	chr7:31915145-31937726	CrePos-MHCNeg	CreNeg-MHCPos	OK	45.7026	46.057	0.0111425	0.0264321	0.96375	0.999729	no
ENSMUSG00000001249	ENSMUSG00000001249	Hpn	chr7:31883743-31900309	CrePos-MHCNeg	CreNeg-MHCPos	OK	5.04259	5.49575	0.124152	0.112292	0.82355	0.999729	no
ENSMUSG00000001260	ENSMUSG00000001260	Gabrg1	chr5:71142285-71233856	CrePos-MHCNeg	CreNeg-MHCPos	NOTEST	0.0346582	0.0263483	-0.395486	0	1	1	no
ENSMUSG00000001270	ENSMUSG00000001270	Ckb	chr12:112907565-112910549	CrePos-MHCNeg	CreNeg-MHCPos	OK	25.7344	26.6082	0.0481744	0.110676	0.8644	0.999729	no
ENSMUSG00000001280	ENSMUSG00000001280	Sp1	chr15:102236573-102266835	CrePos-MHCNeg	CreNeg-MHCPos	OK	31.7978	28.3822	-0.16394	-0.172335	0.60465	0.999729	no
ENSMUSG00000001281	ENSMUSG00000001281	Itgb7	chr15:102046425-102062366	CrePos-MHCNeg	CreNeg-MHCPos	OK	74.9788	75.8086	0.0158792	0.0317634	0.95435	0.999729	no
ENSMUSG00000001285	ENSMUSG00000001285	Myg1	chr15:102156546-102168570	CrePos-MHCNeg	CreNeg-MHCPos	OK	22.2936	22.9122	0.0394862	0.0356285	0.9525	0.999729	no
ENSMUSG00000001288	ENSMUSG00000001288	Rarg	chr15:102065368-102087948	CrePos-MHCNeg	CreNeg-MHCPos	OK	23.9038	18.5211	-0.368069	-0.356749	0.47375	0.999729	no
ENSMUSG00000001289	ENSMUSG00000001289	Pfdn5	chr15:102156546-102168570	CrePos-MHCNeg	CreNeg-MHCPos	OK	197.581	164.133	-0.267577	-0.6261	0.43165	0.999729	no
ENSMUSG00000001300	ENSMUSG00000001300	Efnb2	chr8:8617433-8661239	CrePos-MHCNeg	CreNeg-MHCPos	OK	3.51188	3.63966	0.0515583	0.0753727	0.88335	0.999729	no
ENSMUSG00000001305	ENSMUSG00000001305	Rrp15	chr1:188544856-188573237	CrePos-MHCNeg	CreNeg-MHCPos	OK	8.42377	7.16598	-0.233303	-0.313347	0.54615	0.999729	no
ENSMUSG00000001313	ENSMUSG00000001313	Rnd2	chr11:101320058-101333167	CrePos-MHCNeg	CreNeg-MHCPos	OK	8.70999	5.87747	-0.567476	-0.25738	0.67215	0.999729	no
ENSMUSG00000001323	ENSMUSG00000001323	Srr	chr11:74711572-74977950	CrePos-MHCNeg	CreNeg-MHCPos	OK	9.66272	9.56789	-0.0142285	-0.0101116	0.9821	0.999729	no
ENSMUSG00000001333	ENSMUSG00000001333	Sync	chr4:128964860-129012614	CrePos-MHCNeg	CreNeg-MHCPos	OK	2.70183	2.76169	0.0316138	0.0113547	0.98395	0.999729	no
ENSMUSG00000001334	ENSMUSG00000001334	Fndc5	chr4:128814242-128821837	CrePos-MHCNeg	CreNeg-MHCPos	NOTEST	0.466322	1.30254	1.48193	0	1	1	no
ENSMUSG00000001348	ENSMUSG00000001348	Acp5	chr9:21931174-21940190	CrePos-MHCNeg	CreNeg-MHCPos	OK	74.9388	69.6246	-0.106116	-0.240285	0.6696	0.999729	no
ENSMUSG00000001349	ENSMUSG00000001349	Cnn1	chr9:21903724-21914074	CrePos-MHCNeg	CreNeg-MHCPos	NOTEST	0.263233	0.199064	-0.403106	0	1	1	no
ENSMUSG00000001366	ENSMUSG00000001366	Fbxo9	chr9:77929305-77956872	CrePos-MHCNeg	CreNeg-MHCPos	OK	24.3946	23.5143	-0.0530289	-0.0867094	0.882	0.999729	no
ENSMUSG00000001376	ENSMUSG00000001376	Ccdc132	chr6:3448381-3553319	CrePos-MHCNeg	CreNeg-MHCPos	OK	24.6651	23.4136	-0.0751228	-0.113211	0.85545	0.999729	no
ENSMUSG00000001379	ENSMUSG00000001379	Apbb3	chr18:36826334-36839020	CrePos-MHCNeg	CreNeg-MHCPos	OK	11.5984	11.616	0.00218346	0.00268859	0.9959	0.999729	no
ENSMUSG00000001380	ENSMUSG00000001380	Hars	chr18:36926183-36952216	CrePos-MHCNeg	CreNeg-MHCPos	OK	20.4824	23.0665	0.17141	0.299831	0.61015	0.999729	no
ENSMUSG00000001383	ENSMUSG00000001383	Zmat2	chr18:36953576-36959314	CrePos-MHCNeg	CreNeg-MHCPos	OK	14.1497	13.0099	-0.121167	-0.260845	0.6666	0.999729	no
ENSMUSG00000001403	ENSMUSG00000001403	Ube2c	chr2:164595397-164605467	CrePos-MHCNeg	CreNeg-MHCPos	OK	7.85613	6.7032	-0.228967	-0.242445	0.64255	0.999729	no
ENSMUSG00000001415	ENSMUSG00000001415	Smg5	chr3:88140181-88166259	CrePos-MHCNeg	CreNeg-MHCPos	OK	18.8414	19.4721	0.0475003	0.109432	0.84525	0.999729	no
ENSMUSG00000001416	ENSMUSG00000001416	Cct3	chr3:88101037-88125689	CrePos-MHCNeg	CreNeg-MHCPos	OK	54.6516	52.5108	-0.0576497	-0.0948479	0.85315	0.999729	no
ENSMUSG00000001417	ENSMUSG00000001417	Rhbg	chr3:88046795-88100921	CrePos-MHCNeg	CreNeg-MHCPos	NOTEST	0.142686	0.25973	0.864169	0	1	1	no
ENSMUSG00000001418	ENSMUSG00000001418	0610031J06Rik	chr3:88128944-88138426	CrePos-MHCNeg	CreNeg-MHCPos	OK	97.4996	80.8944	-0.269357	-0.560769	0.46075	0.999729	no
ENSMUSG00000001419	ENSMUSG00000001419	Mef2d	chr3:87946293-87981707	CrePos-MHCNeg	CreNeg-MHCPos	OK	52.1773	48.6214	-0.10183	-0.164585	0.78205	0.999729	no
ENSMUSG00000001420	ENSMUSG00000001420	Tmem79	chr3:88128944-88138426	CrePos-MHCNeg	CreNeg-MHCPos	NOTEST	1.60008	2.09192	0.386683	0	1	1	no
ENSMUSG00000001424	ENSMUSG00000001424	Snd1	chr6:28425138-28885162	CrePos-MHCNeg	CreNeg-MHCPos	OK	109.694	108.007	-0.0223593	-0.0214097	0.96805	0.999729	no
ENSMUSG00000001435	ENSMUSG00000001435	Col18a1	chr10:76494985-76629293	CrePos-MHCNeg	CreNeg-MHCPos	OK	8.47781	8.54621	0.0115936	0.0144868	0.97855	0.999729	no
ENSMUSG00000001436	ENSMUSG00000001436	Slc19a1	chr10:76494985-76629293	CrePos-MHCNeg	CreNeg-MHCPos	OK	6.62533	4.86788	-0.444698	-0.470149	0.3521	0.999729	no
ENSMUSG00000001440	ENSMUSG00000001440	Kpnb1	chr11:97021027-97049195	CrePos-MHCNeg	CreNeg-MHCPos	OK	74.5602	70.1873	-0.0871958	-0.115948	0.8367	0.999729	no
ENSMUSG00000001441	ENSMUSG00000001441	Npepps	chr11:97067155-97144211	CrePos-MHCNeg	CreNeg-MHCPos	OK	61.2401	56.4246	-0.118152	-0.204401	0.7673	0.999729	no
ENSMUSG00000001444	ENSMUSG00000001444	Tbx21	chr11:96959384-96976645	CrePos-MHCNeg	CreNeg-MHCPos	OK	4.41158	4.98667	0.176782	0.302904	0.6182	0.999729	no
ENSMUSG00000001445	ENSMUSG00000001445	Mrpl10	chr11:96902873-96930218	CrePos-MHCNeg	CreNeg-MHCPos	OK	16.4687	14.0707	-0.227034	-0.270297	0.6716	0.999729	no
ENSMUSG00000001467	ENSMUSG00000001467	Cyp51	chr5:4081144-4104746	CrePos-MHCNeg	CreNeg-MHCPos	OK	9.53267	9.64611	0.0170675	0.0263514	0.95725	0.999729	no
ENSMUSG00000001472	ENSMUSG00000001472	Tcf25	chr8:122434259-126869624	CrePos-MHCNeg	CreNeg-MHCPos	OK	89.1686	92.1567	0.0475529	0.0106623	0.98645	0.999729	no
ENSMUSG00000001473	ENSMUSG00000001473	Tubb6	chr18:67550370-67562402	CrePos-MHCNeg	CreNeg-MHCPos	OK	10.6488	9.75366	-0.12668	-0.246893	0.7041	0.999729	no
ENSMUSG00000001482	ENSMUSG00000001482	Def8	chr8:122434259-126869624	CrePos-MHCNeg	CreNeg-MHCPos	OK	9.56788	7.9342	-0.270116	-0.0182539	0.74575	0.999729	no
ENSMUSG00000001493	ENSMUSG00000001493	Meox1	chr11:101738823-101755688	CrePos-MHCNeg	CreNeg-MHCPos	OK	11.116	10.4954	-0.0828832	-0.16221	0.78165	0.999729	no
ENSMUSG00000001494	ENSMUSG00000001494	Sost	chr11:101823771-101828329	CrePos-MHCNeg	CreNeg-MHCPos	NOTEST	0	0	0	0	1	1	no
ENSMUSG00000001496	ENSMUSG00000001496	Nkx2-1	chr12:57632921-57637895	CrePos-MHCNeg	CreNeg-MHCPos	NOTEST	0	0	0	0	1	1	no
ENSMUSG00000001497	ENSMUSG00000001497	Pax9	chr12:57790904-58298459	CrePos-MHCNeg	CreNeg-MHCPos	NOTEST	0.0920044	0.127684	0.4728	0	1	1	no
ENSMUSG00000001504	ENSMUSG00000001504	Irx2	chr13:72766244-72771644	CrePos-MHCNeg	CreNeg-MHCPos	NOTEST	0.928862	1.20418	0.37451	0	1	1	no
ENSMUSG00000001506	ENSMUSG00000001506	Col1a1	chr11:94797537-94814356	CrePos-MHCNeg	CreNeg-MHCPos	OK	63.2992	52.5546	-0.268369	-0.444147	0.4367	0.999729	no
ENSMUSG00000001507	ENSMUSG00000001507	Itga3	chr11:94905787-94938115	CrePos-MHCNeg	CreNeg-MHCPos	OK	2.8765	4.0522	0.494393	0.54309	0.295	0.999729	no
ENSMUSG00000001508	ENSMUSG00000001508	Sgca	chr11:94824104-94837641	CrePos-MHCNeg	CreNeg-MHCPos	NOTEST	0.0478923	0.0941024	0.974437	0	1	1	no
ENSMUSG00000001510	ENSMUSG00000001510	Dlx3	chr11:94981402-94986610	CrePos-MHCNeg	CreNeg-MHCPos	NOTEST	0.0859689	0.068534	-0.326994	0	1	1	no
ENSMUSG00000001517	ENSMUSG00000001517	Foxm1	chr6:128312984-128358950	CrePos-MHCNeg	CreNeg-MHCPos	OK	7.89687	4.86572	-0.698629	-0.750644	0.2067	0.999729	no
ENSMUSG00000001518	ENSMUSG00000001518	Itfg2	chr6:128359461-128374949	CrePos-MHCNeg	CreNeg-MHCPos	OK	9.77921	8.21792	-0.250945	-0.460932	0.4189	0.999729	no
ENSMUSG00000001520	ENSMUSG00000001520	Nrip2	chr6:128312984-128358950	CrePos-MHCNeg	CreNeg-MHCPos	OK	2.92364	3.05164	0.0618163	0.0505059	0.91045	0.999729	no
ENSMUSG00000001521	ENSMUSG00000001521	Tulp3	chr6:128271157-128305869	CrePos-MHCNeg	CreNeg-MHCPos	OK	9.34421	7.85105	-0.251186	-0.365676	0.50085	0.999729	no
ENSMUSG00000001524	ENSMUSG00000001524	Gtf2h4	chr17:35804674-35810684	CrePos-MHCNeg	CreNeg-MHCPos	OK	9.79263	9.55906	-0.034828	-0.0337709	0.931	0.999729	no
ENSMUSG00000001525	ENSMUSG00000001525	Tubb5	chr17:35970870-35975251	CrePos-MHCNeg	CreNeg-MHCPos	OK	196.405	172.544	-0.186872	-0.368746	0.5288	0.999729	no
ENSMUSG00000001542	ENSMUSG00000001542	Ell2	chr13:75844931-75909804	CrePos-MHCNeg	CreNeg-MHCPos	OK	11.5253	14.4549	0.326755	0.677552	0.2299	0.999729	no
ENSMUSG00000001552	ENSMUSG00000001552	Jup	chr11:100230271-100259077	CrePos-MHCNeg	CreNeg-MHCPos	OK	19.9881	17.0932	-0.225713	-0.341496	0.5724	0.999729	no
ENSMUSG00000001555	ENSMUSG00000001555	Fkbp10	chr11:100277010-100303122	CrePos-MHCNeg	CreNeg-MHCPos	OK	7.82668	7.2332	-0.113766	-0.146088	0.81245	0.999729	no
ENSMUSG00000001558	ENSMUSG00000001558	Klhl10	chr11:100303230-100318336	CrePos-MHCNeg	CreNeg-MHCPos	NOTEST	0.420604	0.176907	-1.24947	0	1	1	no
ENSMUSG00000001566	ENSMUSG00000001566	Mnx1	chr5:29799577-29805059	CrePos-MHCNeg	CreNeg-MHCPos	NOTEST	0	0.0647322	inf	0	1	1	no
ENSMUSG00000001569	ENSMUSG00000001569	Nom1	chr5:29761203-29780046	CrePos-MHCNeg	CreNeg-MHCPos	OK	26.7545	16.1768	-0.725853	-0.662025	0.18275	0.999729	no
ENSMUSG00000001576	ENSMUSG00000001576	Ergic1	chr17:26691198-26793876	CrePos-MHCNeg	CreNeg-MHCPos	OK	21.4954	21.7579	0.0175075	0.0309851	0.9561	0.999729	no
ENSMUSG00000001583	ENSMUSG00000001583	Tnk1	chr11:69659877-69672232	CrePos-MHCNeg	CreNeg-MHCPos	NOTEST	1.91533	1.56064	-0.295454	0	1	1	no
ENSMUSG00000001588	ENSMUSG00000001588	Acap1	chr11:69695068-69709041	CrePos-MHCNeg	CreNeg-MHCPos	OK	137.306	115.347	-0.251415	-0.414491	0.4596	0.999729	no
ENSMUSG00000001604	ENSMUSG00000001604	Tcea3	chr4:135803643-135830813	CrePos-MHCNeg	CreNeg-MHCPos	NOTEST	1.24283	1.54525	0.314215	0	1	1	no
ENSMUSG00000001622	ENSMUSG00000001622	Csn3	chr5:88354603-88361690	CrePos-MHCNeg	CreNeg-MHCPos	NOTEST	0.944616	0.994815	0.0746997	0	1	1	no
ENSMUSG00000001627	ENSMUSG00000001627	Ifrd1	chr12:40928153-40975091	CrePos-MHCNeg	CreNeg-MHCPos	OK	47.9473	41.0002	-0.225818	-0.41299	0.5699	0.999729	no
ENSMUSG00000001630	ENSMUSG00000001630	Stk38l	chr6:146673516-146727334	CrePos-MHCNeg	CreNeg-MHCPos	OK	3.86007	3.24542	-0.250221	-0.389788	0.48735	0.999729	no
ENSMUSG00000001632	ENSMUSG00000001632	Brpf1	chr6:113257174-113276741	CrePos-MHCNeg	CreNeg-MHCPos	OK	22.7257	21.2009	-0.100204	-0.16277	0.7719	0.999729	no
ENSMUSG00000001642	ENSMUSG00000001642	Akr1b3	chr6:34240264-34274249	CrePos-MHCNeg	CreNeg-MHCPos	OK	24.6324	20.0829	-0.294592	-0.47914	0.3775	0.999729	no
ENSMUSG00000001655	ENSMUSG00000001655	Hoxc13	chr15:102751533-102759245	CrePos-MHCNeg	CreNeg-MHCPos	NOTEST	0	0	0	0	1	1	no
ENSMUSG00000001656	ENSMUSG00000001656	Hoxc11	chr15:102784857-102788139	CrePos-MHCNeg	CreNeg-MHCPos	NOTEST	0	0	0	0	1	1	no
ENSMUSG00000001657	ENSMUSG00000001657	Hoxc8	chr15:102797226-102847860	CrePos-MHCNeg	CreNeg-MHCPos	NOTEST	1.39652	1.53739	0.138649	0	1	1	no
ENSMUSG00000001661	ENSMUSG00000001661	Hoxc6	chr15:102797226-102847860	CrePos-MHCNeg	CreNeg-MHCPos	OK	5.54616	3.73318	-0.571084	-0.531935	0.4782	0.999729	no
ENSMUSG00000001663	ENSMUSG00000001663	Gstt1	chr10:75246557-75261329	CrePos-MHCNeg	CreNeg-MHCPos	OK	25.7583	16.1232	-0.675898	-0.899475	0.10115	0.999729	no
ENSMUSG00000001665	ENSMUSG00000001665	Gstt3	chr10:75233974-75244159	CrePos-MHCNeg	CreNeg-MHCPos	OK	6.85682	6.11851	-0.164359	-0.142083	0.7919	0.999729	no
ENSMUSG00000001666	ENSMUSG00000001666	Ddt	chr10:75233974-75244159	CrePos-MHCNeg	CreNeg-MHCPos	OK	14.5581	15.4948	0.0899587	0.107885	0.88705	0.999729	no
ENSMUSG00000001670	ENSMUSG00000001670	Tat	chr8:112514336-112523703	CrePos-MHCNeg	CreNeg-MHCPos	NOTEST	0	0	0	0	1	1	no
ENSMUSG00000001672	ENSMUSG00000001672	Marveld3	chr8:112471813-112486103	CrePos-MHCNeg	CreNeg-MHCPos	NOTEST	0.2198	0.0677985	-1.69687	0	1	1	no
ENSMUSG00000001674	ENSMUSG00000001674	Ddx18	chr1:123450411-123464566	CrePos-MHCNeg	CreNeg-MHCPos	OK	11.2997	12.783	0.177933	0.267985	0.6024	0.999729	no
ENSMUSG00000001687	ENSMUSG00000001687	Ubl3	chr5:149316206-149364365	CrePos-MHCNeg	CreNeg-MHCPos	OK	51.6142	58.0319	0.169078	0.398209	0.50375	0.999729	no
ENSMUSG00000001700	ENSMUSG00000001700	Gramd3	chr18:56559990-56663446	CrePos-MHCNeg	CreNeg-MHCPos	OK	32.4538	30.5405	-0.0876644	-0.180728	0.74015	0.999729	no
ENSMUSG00000001707	ENSMUSG00000001707	Eef1e1	chr13:38737566-38750897	CrePos-MHCNeg	CreNeg-MHCPos	OK	5.73424	7.69691	0.424678	0.657623	0.31395	0.999729	no
ENSMUSG00000001729	ENSMUSG00000001729	Akt1	chr12:113892031-113913095	CrePos-MHCNeg	CreNeg-MHCPos	OK	72.5026	63.7807	-0.184913	-0.357842	0.52725	0.999729	no
ENSMUSG00000001739	ENSMUSG00000001739	Cldn15	chr5:137442485-137451728	CrePos-MHCNeg	CreNeg-MHCPos	NOTEST	1.69086	1.46412	-0.207725	0	1	1	no
ENSMUSG00000001741	ENSMUSG00000001741	Il16	chr7:90780468-90894236	CrePos-MHCNeg	CreNeg-MHCPos	OK	74.308	77.9678	0.0693608	0.126432	0.8189	0.999729	no
ENSMUSG00000001750	ENSMUSG00000001750	Tcirg1	chr19:3896049-3907133	CrePos-MHCNeg	CreNeg-MHCPos	OK	168.805	145.388	-0.215453	-0.353566	0.56455	0.999729	no
ENSMUSG00000001751	ENSMUSG00000001751	Naglu	chr11:100931325-100938986	CrePos-MHCNeg	CreNeg-MHCPos	OK	21.7525	22.1488	0.0260473	0.0576388	0.9201	0.999729	no
ENSMUSG00000001755	ENSMUSG00000001755	Coasy	chr11:100943878-100947933	CrePos-MHCNeg	CreNeg-MHCPos	OK	12.956	12.5437	-0.0466555	-0.0735249	0.8919	0.999729	no
ENSMUSG00000001761	ENSMUSG00000001761	Smo	chr6:29685693-29711365	CrePos-MHCNeg	CreNeg-MHCPos	OK	3.8882	4.1494	0.0937993	0.164476	0.7763	0.999729	no
ENSMUSG00000001763	ENSMUSG00000001763	Tspan33	chr6:29644221-29668559	CrePos-MHCNeg	CreNeg-MHCPos	OK	7.37787	6.93365	-0.0895877	-0.148109	0.79545	0.999729	no
ENSMUSG00000001767	ENSMUSG00000001767	Crnkl1	chr2:145743214-146040775	CrePos-MHCNeg	CreNeg-MHCPos	OK	12.3846	11.4356	-0.11501	-0.176208	0.77075	0.999729	no
ENSMUSG00000001768	ENSMUSG00000001768	Rin2	chr2:145610469-145713352	CrePos-MHCNeg	CreNeg-MHCPos	OK	12.7529	9.54492	-0.418022	-0.443146	0.361	0.999729	no
ENSMUSG00000001773	ENSMUSG00000001773	Folh1	chr7:93867861-93924374	CrePos-MHCNeg	CreNeg-MHCPos	NOTEST	0.475842	0.523905	0.138823	0	1	1	no
ENSMUSG00000001774	ENSMUSG00000001774	Chordc1	chr9:18096710-18118444	CrePos-MHCNeg	CreNeg-MHCPos	OK	19.4869	20.5096	0.0737916	0.164246	0.7796	0.999729	no
ENSMUSG00000001783	ENSMUSG00000001783	D10Wsu52e	chr10:85391235-85420568	CrePos-MHCNeg	CreNeg-MHCPos	OK	56.5653	55.3304	-0.031845	-0.0694756	0.8998	0.999729	no
ENSMUSG00000001785	ENSMUSG00000001785	Pwp1	chr10:85334575-85351841	CrePos-MHCNeg	CreNeg-MHCPos	OK	16.9836	12.363	-0.458115	-0.694328	0.19275	0.999729	no
ENSMUSG00000001786	ENSMUSG00000001786	Fbxo7	chr10:85484716-85514618	CrePos-MHCNeg	CreNeg-MHCPos	OK	26.796	22.6784	-0.240701	-0.388846	0.525	0.999729	no
ENSMUSG00000001794	ENSMUSG00000001794	Capns1	chr7:30971960-30980183	CrePos-MHCNeg	CreNeg-MHCPos	OK	74.6277	67.0483	-0.154511	-0.340569	0.6154	0.999729	no
ENSMUSG00000001802	ENSMUSG00000001802	Lrp3	chr7:35971403-36000389	CrePos-MHCNeg	CreNeg-MHCPos	OK	4.26201	3.20062	-0.413184	-0.497618	0.41595	0.999729	no
ENSMUSG00000001804	ENSMUSG00000001804	Dsg4	chr18:20594675-20630322	CrePos-MHCNeg	CreNeg-MHCPos	NOTEST	0	0	0	0	1	1	no
ENSMUSG00000001815	ENSMUSG00000001815	Evx2	chr2:74491048-74497918	CrePos-MHCNeg	CreNeg-MHCPos	NOTEST	0.051586	0.0622722	0.271608	0	1	1	no
ENSMUSG00000001819	ENSMUSG00000001819	Hoxd13	chr2:74506366-74509656	CrePos-MHCNeg	CreNeg-MHCPos	NOTEST	0	0.0210708	inf	0	1	1	no
ENSMUSG00000001823	ENSMUSG00000001823	Hoxd12	chr2:74512985-74515763	CrePos-MHCNeg	CreNeg-MHCPos	NOTEST	0	0	0	0	1	1	no
ENSMUSG00000001827	ENSMUSG00000001827	Folr1	chr7:109006844-109019302	CrePos-MHCNeg	CreNeg-MHCPos	NOTEST	0.133215	0	-inf	0	1	1	no
ENSMUSG00000001829	ENSMUSG00000001829	Clpb	chr7:108812146-108943974	CrePos-MHCNeg	CreNeg-MHCPos	OK	14.4961	14.3871	-0.0108928	-0.0117508	0.98395	0.999729	no
ENSMUSG00000001833	ENSMUSG00000001833	Sept7	chr9:25056203-25116150	CrePos-MHCNeg	CreNeg-MHCPos	OK	41.953	41.7782	-0.00602283	-0.0120688	0.98175	0.999729	no
ENSMUSG00000001844	ENSMUSG00000001844	Zdhhc4	chr5:144078167-144094383	CrePos-MHCNeg	CreNeg-MHCPos	OK	24.2525	23.2456	-0.061176	-0.129244	0.8545	0.999729	no
ENSMUSG00000001847	ENSMUSG00000001847	Rac1	chr5:144266345-144288904	CrePos-MHCNeg	CreNeg-MHCPos	OK	128.686	122.067	-0.0761842	-0.106894	0.85185	0.999729	no
ENSMUSG00000001855	ENSMUSG00000001855	Nup214	chr2:31829955-31940377	CrePos-MHCNeg	CreNeg-MHCPos	OK	44.5201	37.9781	-0.229287	-0.249916	0.7075	0.999729	no
ENSMUSG00000001864	ENSMUSG00000001864	Aif1l	chr2:31805779-31828962	CrePos-MHCNeg	CreNeg-MHCPos	NOTEST	2.29438	0.757236	-1.59929	0	1	1	no
ENSMUSG00000001865	ENSMUSG00000001865	Cpa3	chr3:20115515-20142080	CrePos-MHCNeg	CreNeg-MHCPos	OK	9.562	9.4447	-0.0178071	-0.0300705	0.95695	0.999729	no
ENSMUSG00000001870	ENSMUSG00000001870	Ltbp1	chr17:75404907-75791852	CrePos-MHCNeg	CreNeg-MHCPos	OK	38.8889	34.3814	-0.177732	-0.227951	0.7496	0.999729	no
ENSMUSG00000001891	ENSMUSG00000001891	Ugp2	chr11:21221140-21274164	CrePos-MHCNeg	CreNeg-MHCPos	OK	23.2342	22.0091	-0.0781516	-0.1584	0.79305	0.999729	no
ENSMUSG00000001901	ENSMUSG00000001901	Kcnh6	chr11:105869437-105895863	CrePos-MHCNeg	CreNeg-MHCPos	NOTEST	0.447674	0.388131	-0.205903	0	1	1	no
ENSMUSG00000001909	ENSMUSG00000001909	Trmt1	chr8:87194381-87223707	CrePos-MHCNeg	CreNeg-MHCPos	OK	50.2029	45.6501	-0.137151	-0.133712	0.791	0.999729	no
ENSMUSG00000001910	ENSMUSG00000001910	Nacc1	chr8:87194381-87223707	CrePos-MHCNeg	CreNeg-MHCPos	OK	15.9571	16.384	0.0380923	0.0632572	0.91145	0.999729	no
ENSMUSG00000001911	ENSMUSG00000001911	Nfix	chr8:87223774-87324243	CrePos-MHCNeg	CreNeg-MHCPos	OK	14.6182	13.8593	-0.0769138	-0.0857548	0.8775	0.999729	no
ENSMUSG00000001918	ENSMUSG00000001918	Slc1a5	chr7:17366694-17383623	CrePos-MHCNeg	CreNeg-MHCPos	OK	90.3214	83.4025	-0.114976	-0.205033	0.72155	0.999729	no
ENSMUSG00000001924	ENSMUSG00000001924	Uba1	chrX:20235451-20260305	CrePos-MHCNeg	CreNeg-MHCPos	OK	73.9596	76.2185	0.0434049	0.0717944	0.9	0.999729	no
ENSMUSG00000001930	ENSMUSG00000001930	Vwf	chr6:125496791-125636697	CrePos-MHCNeg	CreNeg-MHCPos	OK	14.5921	11.6516	-0.324658	-0.465499	0.31445	0.999729	no
ENSMUSG00000001942	ENSMUSG00000001942	Siae	chr9:37421431-37455903	CrePos-MHCNeg	CreNeg-MHCPos	OK	6.27786	7.88535	0.328902	0.656536	0.2783	0.999729	no
ENSMUSG00000001943	ENSMUSG00000001943	Vsig2	chr9:37346839-37351790	CrePos-MHCNeg	CreNeg-MHCPos	NOTEST	1.04495	1.30159	0.316832	0	1	1	no
ENSMUSG00000001946	ENSMUSG00000001946	Esam	chr9:37335662-37345904	CrePos-MHCNeg	CreNeg-MHCPos	OK	19.027	18.13	-0.0696688	-0.117592	0.82965	0.999729	no
ENSMUSG00000001948	ENSMUSG00000001948	Spa17	chr9:37410885-37421199	CrePos-MHCNeg	CreNeg-MHCPos	NOTEST	0.345174	0.599804	0.79717	0	1	1	no
ENSMUSG00000001962	ENSMUSG00000001962	Fam50a	chrX:71558371-71565488	CrePos-MHCNeg	CreNeg-MHCPos	OK	14.2266	14.4154	0.0190192	0.0212238	0.96605	0.999729	no
ENSMUSG00000001964	ENSMUSG00000001964	Emd	chrX:71500025-71506887	CrePos-MHCNeg	CreNeg-MHCPos	OK	21.1234	21.487	0.0246272	0.0522678	0.93795	0.999729	no
ENSMUSG00000001983	ENSMUSG00000001983	Taco1	chr11:105926390-105934926	CrePos-MHCNeg	CreNeg-MHCPos	OK	8.23447	7.72123	-0.0928465	-0.138268	0.79975	0.999729	no
ENSMUSG00000001985	ENSMUSG00000001985	Grik3	chr4:125167943-125391417	CrePos-MHCNeg	CreNeg-MHCPos	NOTEST	0.0698832	0.129721	0.892396	0	1	1	no
ENSMUSG00000001986	ENSMUSG00000001986	Gria3	chrX:38754030-39031778	CrePos-MHCNeg	CreNeg-MHCPos	OK	3.93074	6.09038	0.631731	0.758029	0.15035	0.999729	no
ENSMUSG00000001988	ENSMUSG00000001988	Npas1	chr7:17041069-17062129	CrePos-MHCNeg	CreNeg-MHCPos	NOTEST	0.638488	0.560312	-0.188427	0	1	1	no
ENSMUSG00000001995	ENSMUSG00000001995	Sipa1l2	chr8:127941962-128016610	CrePos-MHCNeg	CreNeg-MHCPos	OK	6.96682	7.60257	0.125987	0.265757	0.6337	0.999729	no
ENSMUSG00000001998	ENSMUSG00000001998	Ap4e1	chr2:126834452-126893645	CrePos-MHCNeg	CreNeg-MHCPos	OK	14.9087	14.7956	-0.0109842	-0.0227137	0.9663	0.999729	no
ENSMUSG00000001999	ENSMUSG00000001999	Blvra	chr2:126896400-126922820	CrePos-MHCNeg	CreNeg-MHCPos	OK	30.8871	28.1349	-0.134643	-0.239594	0.65465	0.999729	no
ENSMUSG00000002006	ENSMUSG00000002006	Pdzd4	chrX:71038697-71070308	CrePos-MHCNeg	CreNeg-MHCPos	OK	2.60762	3.06167	0.231585	0.36489	0.5379	0.999729	no
ENSMUSG00000002007	ENSMUSG00000002007	Srpk3	chrX:71019743-71024264	CrePos-MHCNeg	CreNeg-MHCPos	OK	32.6629	29.6669	-0.138798	-0.205994	0.7071	0.999729	no
ENSMUSG00000002010	ENSMUSG00000002010	Idh3g	chrX:71024301-71032236	CrePos-MHCNeg	CreNeg-MHCPos	OK	45.4707	49.0642	0.109735	0.196388	0.72555	0.999729	no
ENSMUSG00000002012	ENSMUSG00000002012	Pnck	chrX:70901332-70905456	CrePos-MHCNeg	CreNeg-MHCPos	OK	8.35621	4.55403	-0.875706	-0.953699	0.11185	0.999729	no
ENSMUSG00000002014	ENSMUSG00000002014	Ssr4	chrX:71032366-71036169	CrePos-MHCNeg	CreNeg-MHCPos	OK	78.8319	74.718	-0.0773239	-0.146423	0.7956	0.999729	no
ENSMUSG00000002015	ENSMUSG00000002015	Bcap31	chrX:70931516-70961514	CrePos-MHCNeg	CreNeg-MHCPos	OK	51.5607	51.5212	-0.00110447	-0.00269004	0.9975	0.999729	no
ENSMUSG00000002017	ENSMUSG00000002017	Fam98a	chr17:75936425-75951286	CrePos-MHCNeg	CreNeg-MHCPos	OK	17.2132	19.3117	0.165954	0.20316	0.71955	0.999729	no
ENSMUSG00000002020	ENSMUSG00000002020	Ltbp2	chr12:86124161-86219082	CrePos-MHCNeg	CreNeg-MHCPos	OK	68.6228	57.4096	-0.257397	-0.341682	0.5874	0.999729	no
ENSMUSG00000002028	ENSMUSG00000002028	Mll1	chr9:44611437-44689379	CrePos-MHCNeg	CreNeg-MHCPos	OK	40.6935	36.9367	-0.139742	-0.207654	0.7139	0.999729	no
ENSMUSG00000002031	ENSMUSG00000002031	Ift46	chr9:44575990-44600797	CrePos-MHCNeg	CreNeg-MHCPos	OK	27.3156	22.3827	-0.28734	-0.516657	0.4057	0.999729	no
ENSMUSG00000002032	ENSMUSG00000002032	Tmem25	chr9:44601857-44607390	CrePos-MHCNeg	CreNeg-MHCPos	NOTEST	0.423535	0.22837	-0.891107	0	1	1	no
ENSMUSG00000002033	ENSMUSG00000002033	Cd3g	chr9:44777654-44788514	CrePos-MHCNeg	CreNeg-MHCPos	OK	47.1092	32.6455	-0.529125	-0.658247	0.21845	0.999729	no
ENSMUSG00000002043	ENSMUSG00000002043	Trappc6a	chr7:20094018-20101494	CrePos-MHCNeg	CreNeg-MHCPos	OK	29.9587	27.9863	-0.0982534	-0.156496	0.77795	0.999729	no
ENSMUSG00000002052	ENSMUSG00000002052	Supt6h	chr11:78020247-78068998	CrePos-MHCNeg	CreNeg-MHCPos	OK	24.5408	25.2123	0.0389447	0.0761206	0.89045	0.999729	no
ENSMUSG00000002055	ENSMUSG00000002055	Spag5	chr11:78115030-78135959	CrePos-MHCNeg	CreNeg-MHCPos	OK	7.50459	4.79271	-0.646932	-0.624248	0.23545	0.999729	no
ENSMUSG00000002057	ENSMUSG00000002057	Foxn1	chr11:78171078-78200060	CrePos-MHCNeg	CreNeg-MHCPos	NOTEST	0	0.0792869	inf	0	1	1	no
ENSMUSG00000002058	ENSMUSG00000002058	Unc119	chr11:78156983-78162666	CrePos-MHCNeg	CreNeg-MHCPos	OK	33.3529	32.0838	-0.0559688	-0.105398	0.87205	0.999729	no
ENSMUSG00000002059	ENSMUSG00000002059	Rab34	chr11:78001931-78005695	CrePos-MHCNeg	CreNeg-MHCPos	OK	13.0959	9.58354	-0.450482	-0.467513	0.35695	0.999729	no
ENSMUSG00000002064	ENSMUSG00000002064	Sdf2	chr11:78020247-78068998	CrePos-MHCNeg	CreNeg-MHCPos	OK	37.1023	38.8309	0.0656969	0.0604316	0.9163	0.999729	no
ENSMUSG00000002068	ENSMUSG00000002068	Ccne1	chr7:38883002-38892553	CrePos-MHCNeg	CreNeg-MHCPos	OK	9.10455	8.77449	-0.053272	-0.0779011	0.90485	0.999729	no
ENSMUSG00000002076	ENSMUSG00000002076	Hsf2bp	chr17:32081713-32171453	CrePos-MHCNeg	CreNeg-MHCPos	NOTEST	0.199148	0.169285	-0.234385	0	1	1	no
ENSMUSG00000002083	ENSMUSG00000002083	Bbc3	chr7:16894964-16903554	CrePos-MHCNeg	CreNeg-MHCPos	OK	7.17338	6.96971	-0.0415531	-0.0517117	0.92695	0.999729	no
ENSMUSG00000002100	ENSMUSG00000002100	Mybpc3	chr2:90958300-90976673	CrePos-MHCNeg	CreNeg-MHCPos	NOTEST	0.254266	0.279261	0.135276	0	1	1	no
ENSMUSG00000002102	ENSMUSG00000002102	Psmc3	chr2:90894165-90910574	CrePos-MHCNeg	CreNeg-MHCPos	OK	49.2174	42.634	-0.207164	-0.405751	0.49095	0.999729	no
ENSMUSG00000002103	ENSMUSG00000002103	Acp2	chr2:91043041-91077139	CrePos-MHCNeg	CreNeg-MHCPos	OK	37.7702	22.6652	-0.736774	-1.22509	0.08085	0.999729	no
ENSMUSG00000002104	ENSMUSG00000002104	Rapsn	chr2:90875776-90894090	CrePos-MHCNeg	CreNeg-MHCPos	NOTEST	1.79184	1.7214	-0.0578562	0	1	1	no
ENSMUSG00000002105	ENSMUSG00000002105	Slc39a13	chr2:90894165-90910574	CrePos-MHCNeg	CreNeg-MHCPos	OK	20.0214	15.1737	-0.399969	-0.407469	0.4853	0.999729	no
ENSMUSG00000002107	ENSMUSG00000002107	Celf2	chr2:6460750-7002359	CrePos-MHCNeg	CreNeg-MHCPos	OK	84.0585	75.2906	-0.158925	-0.235324	0.7172	0.999729	no
ENSMUSG00000002108	ENSMUSG00000002108	Nr1h3	chr2:91024217-91042991	CrePos-MHCNeg	CreNeg-MHCPos	OK	39.7609	35.4721	-0.164668	-0.343543	0.57245	0.999729	no
ENSMUSG00000002109	ENSMUSG00000002109	Ddb2	chr2:91043041-91077139	CrePos-MHCNeg	CreNeg-MHCPos	OK	21.5263	21.1256	-0.0271137	-0.0279057	0.95855	0.999729	no
ENSMUSG00000002111	ENSMUSG00000002111	Sfpi1	chr2:90922546-90955913	CrePos-MHCNeg	CreNeg-MHCPos	OK	64.8762	62.4512	-0.0549599	-0.0646593	0.9039	0.999729	no
ENSMUSG00000002129	ENSMUSG00000002129	Sf3a1	chr11:4060352-4082544	CrePos-MHCNeg	CreNeg-MHCPos	OK	16.4096	15.1005	-0.119943	-0.208217	0.70595	0.999729	no
ENSMUSG00000002147	ENSMUSG00000002147	Stat6	chr10:127080041-127138105	CrePos-MHCNeg	CreNeg-MHCPos	OK	67.9744	63.2187	-0.104641	-0.169439	0.77835	0.999729	no
ENSMUSG00000002190	ENSMUSG00000002190	Clgn	chr8:85913765-85952451	CrePos-MHCNeg	CreNeg-MHCPos	NOTEST	0.0138907	0.0987273	2.82933	0	1	1	no
ENSMUSG00000002204	ENSMUSG00000002204	Napsa	chr7:51827801-51845994	CrePos-MHCNeg	CreNeg-MHCPos	OK	58.7267	53.29	-0.140152	-0.335442	0.5964	0.999729	no
ENSMUSG00000002205	ENSMUSG00000002205	Vrk3	chr7:51986850-52032885	CrePos-MHCNeg	CreNeg-MHCPos	OK	21.6059	21.5761	-0.00198873	-0.00324527	0.995	0.999729	no
ENSMUSG00000002210	ENSMUSG00000002210	1500002O20Rik	chr7:25184637-25207797	CrePos-MHCNeg	CreNeg-MHCPos	OK	23.9898	24.6265	0.0377948	0.0587351	0.9157	0.999729	no
ENSMUSG00000002221	ENSMUSG00000002221	Paxip1	chr5:28067206-28117879	CrePos-MHCNeg	CreNeg-MHCPos	OK	6.78907	6.31951	-0.103402	-0.21522	0.70865	0.999729	no
ENSMUSG00000002222	ENSMUSG00000002222	Rmnd5a	chr6:71338627-71390631	CrePos-MHCNeg	CreNeg-MHCPos	OK	33.0392	32.5269	-0.022544	-0.0343229	0.94695	0.999729	no
ENSMUSG00000002227	ENSMUSG00000002227	Mov10	chr3:104597753-104621481	CrePos-MHCNeg	CreNeg-MHCPos	OK	9.0441	9.3482	0.0477113	0.081952	0.8743	0.999729	no
ENSMUSG00000002228	ENSMUSG00000002228	Ppm1j	chr3:104570323-104588936	CrePos-MHCNeg	CreNeg-MHCPos	OK	5.0509	4.17911	-0.273343	-0.370833	0.51045	0.999729	no
ENSMUSG00000002233	ENSMUSG00000002233	Rhoc	chr3:104591928-104597377	CrePos-MHCNeg	CreNeg-MHCPos	OK	20.8176	21.3562	0.0368492	0.0553072	0.9172	0.999729	no
ENSMUSG00000002240	ENSMUSG00000002240	4930432K09Rik	chr5:88254710-88275411	CrePos-MHCNeg	CreNeg-MHCPos	NOTEST	0	0.104295	inf	0	1	1	no
ENSMUSG00000002249	ENSMUSG00000002249	Tead3	chr17:28468615-28487750	CrePos-MHCNeg	CreNeg-MHCPos	OK	32.2324	24.8865	-0.37315	-0.236943	0.73955	0.999729	no
ENSMUSG00000002250	ENSMUSG00000002250	Ppard	chr17:28369698-28438414	CrePos-MHCNeg	CreNeg-MHCPos	OK	15.7237	13.9124	-0.176567	-0.263281	0.6393	0.999729	no
ENSMUSG00000002257	ENSMUSG00000002257	Def6	chr17:28344722-28365553	CrePos-MHCNeg	CreNeg-MHCPos	OK	31.4991	25.178	-0.323146	-0.390572	0.3778	0.999729	no
ENSMUSG00000002265	ENSMUSG00000002265	Peg3	chr7:6656602-6683132	CrePos-MHCNeg	CreNeg-MHCPos	NOTEST	0.692031	0.854181	0.303705	0	1	1	no
ENSMUSG00000002266	ENSMUSG00000002266	Zim1	chr7:6628153-6649161	CrePos-MHCNeg	CreNeg-MHCPos	NOTEST	0.0174583	0.0146148	-0.256482	0	1	1	no
ENSMUSG00000002274	ENSMUSG00000002274	Metrn	chr17:25931515-26122741	CrePos-MHCNeg	CreNeg-MHCPos	NOTEST	1.3748	0.915389	-0.586763	0	1	1	no
ENSMUSG00000002279	ENSMUSG00000002279	Lmf1	chr17:25716118-25799771	CrePos-MHCNeg	CreNeg-MHCPos	OK	16.2542	14.5014	-0.164623	-0.261097	0.65445	0.999729	no
ENSMUSG00000002280	ENSMUSG00000002280	Narfl	chr17:25910720-25922618	CrePos-MHCNeg	CreNeg-MHCPos	OK	12.2851	12.6377	0.0408244	0.0536188	0.9228	0.999729	no
ENSMUSG00000002289	ENSMUSG00000002289	Angptl4	chr17:33910694-33918520	CrePos-MHCNeg	CreNeg-MHCPos	OK	10.5746	9.20066	-0.200793	-0.293545	0.5644	0.999729	no
ENSMUSG00000002290	ENSMUSG00000002290	Rab11b-ps2	chr19:7471990-7473611	CrePos-MHCNeg	CreNeg-MHCPos	NOTEST	1.12208	2.2502	1.00387	0	1	1	no
ENSMUSG00000002297	ENSMUSG00000002297	Dbf4	chr5:8396972-8422716	CrePos-MHCNeg	CreNeg-MHCPos	OK	9.24458	7.30109	-0.340496	-0.53856	0.3123	0.999729	no
ENSMUSG00000002307	ENSMUSG00000002307	Daxx	chr17:34046358-34052534	CrePos-MHCNeg	CreNeg-MHCPos	OK	47.2547	33.6063	-0.491723	-0.677597	0.2452	0.999729	no
ENSMUSG00000002308	ENSMUSG00000002308	Cd320	chr17:33980035-33986719	CrePos-MHCNeg	CreNeg-MHCPos	OK	3.98192	2.73362	-0.542652	-0.523582	0.34925	0.999729	no
ENSMUSG00000002319	ENSMUSG00000002319	Ipo4	chr14:56244236-56262643	CrePos-MHCNeg	CreNeg-MHCPos	OK	29.9082	17.434	-0.778637	-0.624136	0.19285	0.999729	no
ENSMUSG00000002320	ENSMUSG00000002320	Tm9sf1	chr14:56244236-56262643	CrePos-MHCNeg	CreNeg-MHCPos	OK	40.4584	35.9076	-0.172151	-0.187956	0.7287	0.999729	no
ENSMUSG00000002324	ENSMUSG00000002324	Rec8	chr14:56236873-56244232	CrePos-MHCNeg	CreNeg-MHCPos	OK	2.1	1.31825	-0.67176	-0.429415	0.34365	0.999729	no
ENSMUSG00000002325	ENSMUSG00000002325	Irf9	chr14:56210544-56228867	CrePos-MHCNeg	CreNeg-MHCPos	OK	36.6073	39.677	0.116173	0.146529	0.78715	0.999729	no
ENSMUSG00000002326	ENSMUSG00000002326	Gmpr2	chr14:56291071-56300654	CrePos-MHCNeg	CreNeg-MHCPos	OK	11.0546	8.42245	-0.392333	-0.416522	0.49875	0.999729	no
ENSMUSG00000002329	ENSMUSG00000002329	Mdp1	chr14:56276715-56279345	CrePos-MHCNeg	CreNeg-MHCPos	OK	19.3233	21.6216	0.162128	0.365281	0.55625	0.999729	no
ENSMUSG00000002332	ENSMUSG00000002332	Dhrs1	chr14:56357856-56364527	CrePos-MHCNeg	CreNeg-MHCPos	OK	24.4919	23.261	-0.0743922	-0.127878	0.81665	0.999729	no
ENSMUSG00000002341	ENSMUSG00000002341	Ncan	chr8:72616983-72644772	CrePos-MHCNeg	CreNeg-MHCPos	NOTEST	0.278705	0.263813	-0.0792248	0	1	1	no
ENSMUSG00000002342	ENSMUSG00000002342	Tmem161a	chr8:72696254-72707580	CrePos-MHCNeg	CreNeg-MHCPos	OK	25.5047	17.2575	-0.56354	-0.839913	0.197	0.999729	no
ENSMUSG00000002343	ENSMUSG00000002343	Armc6	chr8:72744070-72803814	CrePos-MHCNeg	CreNeg-MHCPos	OK	6.49377	8.42359	0.375379	0.255814	0.67535	0.999729	no
ENSMUSG00000002345	ENSMUSG00000002345	2310045N01Rik	chr8:72663397-72691387	CrePos-MHCNeg	CreNeg-MHCPos	OK	28.2313	19.714	-0.518071	-0.963405	0.12835	0.999729	no
ENSMUSG00000002346	ENSMUSG00000002346	Slc25a42	chr8:72708238-72736204	CrePos-MHCNeg	CreNeg-MHCPos	OK	7.09924	7.04551	-0.0109605	-0.0194329	0.9746	0.999729	no
ENSMUSG00000002365	ENSMUSG00000002365	Snx9	chr17:5841345-5931946	CrePos-MHCNeg	CreNeg-MHCPos	OK	26.7067	27.8278	0.0593242	0.139754	0.80975	0.999729	no
ENSMUSG00000002372	ENSMUSG00000002372	Ranbp3	chr17:56812679-56851192	CrePos-MHCNeg	CreNeg-MHCPos	OK	23.0876	23.6481	0.0346088	0.0798889	0.89345	0.999729	no
ENSMUSG00000002379	ENSMUSG00000002379	Ndufa11	chr17:56857184-56863671	CrePos-MHCNeg	CreNeg-MHCPos	OK	3.81208	4.03144	0.0807167	0.134049	0.827	0.999729	no
ENSMUSG00000002384	ENSMUSG00000002384	Bmp8b	chr4:122782407-122817194	CrePos-MHCNeg	CreNeg-MHCPos	NOTEST	0.641288	0.574193	-0.159438	0	1	1	no
ENSMUSG00000002393	ENSMUSG00000002393	Nr2f6	chr8:73895196-73905859	CrePos-MHCNeg	CreNeg-MHCPos	OK	30.3935	24.266	-0.324824	-0.486242	0.4901	0.999729	no
ENSMUSG00000002395	ENSMUSG00000002395	Use1	chr8:73890746-73893631	CrePos-MHCNeg	CreNeg-MHCPos	OK	97.112	93.0176	-0.0621471	-0.157357	0.8088	0.999729	no
ENSMUSG00000002396	ENSMUSG00000002396	Ocel1	chr8:73895196-73905859	CrePos-MHCNeg	CreNeg-MHCPos	OK	16.7156	13.8117	-0.275305	-0.320991	0.63155	0.999729	no
ENSMUSG00000002409	ENSMUSG00000002409	Dyrk1b	chr7:28964487-28972313	CrePos-MHCNeg	CreNeg-MHCPos	OK	6.43369	5.95334	-0.111947	-0.188931	0.75025	0.999729	no
ENSMUSG00000002413	ENSMUSG00000002413	Braf	chr6:39523871-39675462	CrePos-MHCNeg	CreNeg-MHCPos	OK	30.6357	14.7674	-1.0528	-1.3779	0.0583	0.999729	no
ENSMUSG00000002416	ENSMUSG00000002416	Ndufb2	chr6:39523871-39675462	CrePos-MHCNeg	CreNeg-MHCPos	OK	24.2922	25.9019	0.0925619	0.082912	0.92375	0.999729	no
ENSMUSG00000002428	ENSMUSG00000002428	Hltf	chr3:19957810-20018376	CrePos-MHCNeg	CreNeg-MHCPos	OK	21.1003	22.2711	0.0779085	0.136896	0.8113	0.999729	no
ENSMUSG00000002455	ENSMUSG00000002455	Prpf6	chr2:181303853-181390365	CrePos-MHCNeg	CreNeg-MHCPos	OK	28.5935	30.479	0.0921274	0.118078	0.8158	0.999729	no
ENSMUSG00000002458	ENSMUSG00000002458	Rgs19	chr2:181423123-181428682	CrePos-MHCNeg	CreNeg-MHCPos	OK	88.4398	59.4569	-0.572853	-0.794179	0.15395	0.999729	no
ENSMUSG00000002459	ENSMUSG00000002459	Rgs20	chr1:4899656-5060366	CrePos-MHCNeg	CreNeg-MHCPos	NOTEST	0.364243	0.380454	0.0628196	0	1	1	no
ENSMUSG00000002475	ENSMUSG00000002475	Abhd3	chr18:10644408-10706769	CrePos-MHCNeg	CreNeg-MHCPos	NOTEST	0.869972	0.757973	-0.198822	0	1	1	no
ENSMUSG00000002477	ENSMUSG00000002477	Snrpd1	chr18:10617793-10628228	CrePos-MHCNeg	CreNeg-MHCPos	OK	12.9317	9.82311	-0.396663	-0.682302	0.3111	0.999729	no
ENSMUSG00000002486	ENSMUSG00000002486	Tchp	chr5:115157768-115172336	CrePos-MHCNeg	CreNeg-MHCPos	OK	11.0612	8.8734	-0.317951	-0.337791	0.50605	0.999729	no
ENSMUSG00000002489	ENSMUSG00000002489	Tiam1	chr16:89787355-90144014	CrePos-MHCNeg	CreNeg-MHCPos	OK	16.3052	11.5017	-0.503487	-0.311096	0.39545	0.999729	no
ENSMUSG00000002496	ENSMUSG00000002496	Tsc2	chr17:24686894-24769574	CrePos-MHCNeg	CreNeg-MHCPos	OK	15.0889	17.2237	0.190915	0.15601	0.7782	0.999729	no
ENSMUSG00000002500	ENSMUSG00000002500	Rpl3l	chr17:24864773-24873094	CrePos-MHCNeg	CreNeg-MHCPos	NOTEST	0.882677	1.45732	0.723357	0	1	1	no
ENSMUSG00000002504	ENSMUSG00000002504	Slc9a3r2	chr17:24776226-24787250	CrePos-MHCNeg	CreNeg-MHCPos	OK	7.55017	8.95244	0.245773	0.424225	0.4482	0.999729	no
ENSMUSG00000002524	ENSMUSG00000002524	Puf60	chr15:75900613-75911376	CrePos-MHCNeg	CreNeg-MHCPos	OK	36.7554	42.2785	0.201967	0.441162	0.42255	0.999729	no
ENSMUSG00000002546	ENSMUSG00000002546	Golga2	chr2:32134335-32163441	CrePos-MHCNeg	CreNeg-MHCPos	OK	20.5142	22.1008	0.107479	0.135027	0.80395	0.999729	no
ENSMUSG00000002550	ENSMUSG00000002550	Uck1	chr2:32092109-32115679	CrePos-MHCNeg	CreNeg-MHCPos	OK	30.5353	27.7793	-0.136467	-0.201519	0.72025	0.999729	no
ENSMUSG00000002565	ENSMUSG00000002565	Scin	chr12:40786355-40860815	CrePos-MHCNeg	CreNeg-MHCPos	NOTEST	1.02375	0.969333	-0.0788032	0	1	1	no
ENSMUSG00000002578	ENSMUSG00000002578	Ikzf4	chr10:128067898-128086867	CrePos-MHCNeg	CreNeg-MHCPos	OK	3.31293	2.14642	-0.626175	-0.469193	0.29595	0.999729	no
ENSMUSG00000002580	ENSMUSG00000002580	1810046J19Rik	chr11:98273783-98300360	CrePos-MHCNeg	CreNeg-MHCPos	OK	21.2738	19.123	-0.153771	-0.261626	0.71175	0.999729	no
ENSMUSG00000002588	ENSMUSG00000002588	Pon1	chr6:5118089-5143946	CrePos-MHCNeg	CreNeg-MHCPos	NOTEST	0.127886	0.233508	0.868619	0	1	1	no
ENSMUSG00000002602	ENSMUSG00000002602	Axl	chr7:26542291-26573724	CrePos-MHCNeg	CreNeg-MHCPos	OK	96.7631	90.0188	-0.104231	-0.130064	0.79685	0.999729	no
ENSMUSG00000002603	ENSMUSG00000002603	Tgfb1	chr7:26472020-26490096	CrePos-MHCNeg	CreNeg-MHCPos	OK	58.9638	62.0463	0.073516	0.111089	0.8368	0.999729	no
ENSMUSG00000002608	ENSMUSG00000002608	Ccdc97	chr7:26496124-26504107	CrePos-MHCNeg	CreNeg-MHCPos	OK	48.5883	42.3634	-0.19779	-0.279449	0.6185	0.999729	no
ENSMUSG00000002617	ENSMUSG00000002617	Zfp40	chr17:23310835-23330219	CrePos-MHCNeg	CreNeg-MHCPos	OK	5.30016	4.23003	-0.325369	-0.215854	0.62325	0.999729	no
ENSMUSG00000002625	ENSMUSG00000002625	Akap8l	chr17:32458369-32487540	CrePos-MHCNeg	CreNeg-MHCPos	OK	22.6836	20.2356	-0.164752	-0.331876	0.5352	0.999729	no
ENSMUSG00000002633	ENSMUSG00000002633	Shh	chr5:28783354-29260535	CrePos-MHCNeg	CreNeg-MHCPos	NOTEST	0.117674	0.0966911	-0.283343	0	1	1	no
ENSMUSG00000002635	ENSMUSG00000002635	Pdcd2l	chr7:34969517-34981680	CrePos-MHCNeg	CreNeg-MHCPos	OK	19.8364	9.89148	-1.0039	-1.06288	0.04725	0.999729	no
ENSMUSG00000002658	ENSMUSG00000002658	Gtf2f1	chr17:57142825-57150723	CrePos-MHCNeg	CreNeg-MHCPos	OK	15.304	14.4472	-0.0831167	-0.143866	0.78785	0.999729	no
ENSMUSG00000002660	ENSMUSG00000002660	Clpp	chr17:57129686-57135794	CrePos-MHCNeg	CreNeg-MHCPos	OK	11.4433	10.772	-0.0872199	-0.161024	0.8017	0.999729	no
ENSMUSG00000002661	ENSMUSG00000002661	Alkbh7	chr17:57136761-57138745	CrePos-MHCNeg	CreNeg-MHCPos	OK	6.22133	6.87923	0.145024	0.175305	0.7461	0.999729	no
ENSMUSG00000002664	ENSMUSG00000002664	Pspn	chr17:57138879-57139441	CrePos-MHCNeg	CreNeg-MHCPos	NOTEST	0.59147	0.500843	-0.239949	0	1	1	no
ENSMUSG00000002668	ENSMUSG00000002668	Dennd1c	chr17:57205478-57217933	CrePos-MHCNeg	CreNeg-MHCPos	OK	38.1657	33.0185	-0.209001	-0.479177	0.41985	0.999729	no
ENSMUSG00000002679	ENSMUSG00000002679	Med6	chr12:82674543-82695995	CrePos-MHCNeg	CreNeg-MHCPos	OK	15.3301	10.36	-0.565337	-0.813447	0.211	0.999729	no
ENSMUSG00000002688	ENSMUSG00000002688	Prkd1	chr12:51442217-51750210	CrePos-MHCNeg	CreNeg-MHCPos	NOTEST	1.14007	1.0408	-0.13143	0	1	1	no
ENSMUSG00000002699	ENSMUSG00000002699	Lcp2	chr11:33529338-33998554	CrePos-MHCNeg	CreNeg-MHCPos	OK	33.1027	36.0435	0.12279	0.201591	0.69915	0.999729	no
ENSMUSG00000002718	ENSMUSG00000002718	Cse1l	chr2:166731539-166771889	CrePos-MHCNeg	CreNeg-MHCPos	OK	33.4351	28.9251	-0.209043	-0.376949	0.5472	0.999729	no
ENSMUSG00000002728	ENSMUSG00000002728	Naa20	chr2:145727834-145742161	CrePos-MHCNeg	CreNeg-MHCPos	OK	27.5444	22.8974	-0.266577	-0.327399	0.58065	0.999729	no
ENSMUSG00000002731	ENSMUSG00000002731	Prkra	chr2:76467954-76486072	CrePos-MHCNeg	CreNeg-MHCPos	OK	7.64007	7.00312	-0.125588	-0.176187	0.74865	0.999729	no
ENSMUSG00000002732	ENSMUSG00000002732	Fkbp7	chr2:76501100-76511173	CrePos-MHCNeg	CreNeg-MHCPos	OK	5.66268	7.48516	0.402548	0.440269	0.3532	0.999729	no
ENSMUSG00000002733	ENSMUSG00000002733	Plekha3	chr2:76513337-76534885	CrePos-MHCNeg	CreNeg-MHCPos	OK	14.0287	15.5649	0.149923	0.250564	0.6615	0.999729	no
ENSMUSG00000002741	ENSMUSG00000002741	Ykt6	chr11:5855695-5867783	CrePos-MHCNeg	CreNeg-MHCPos	OK	29.1847	28.2272	-0.0481262	-0.0895547	0.8696	0.999729	no
ENSMUSG00000002748	ENSMUSG00000002748	Baz1b	chr5:135663133-135721999	CrePos-MHCNeg	CreNeg-MHCPos	OK	54.4769	51.7757	-0.0733696	-0.0995138	0.83355	0.999729	no
ENSMUSG00000002763	ENSMUSG00000002763	Pex6	chr17:46579396-46968362	CrePos-MHCNeg	CreNeg-MHCPos	OK	19.8418	20.0885	0.0178207	0.0104117	0.9864	0.999729	no
ENSMUSG00000002767	ENSMUSG00000002767	Mrpl2	chr17:46579396-46968362	CrePos-MHCNeg	CreNeg-MHCPos	OK	22.9185	17.9035	-0.356273	-0.0664351	0.85905	0.999729	no
ENSMUSG00000002768	ENSMUSG00000002768	Mea1	chr17:46579396-46968362	CrePos-MHCNeg	CreNeg-MHCPos	OK	16.1664	15.0762	-0.10072	-0.0257074	0.95855	0.999729	no
ENSMUSG00000002769	ENSMUSG00000002769	Gnmt	chr17:46579396-46968362	CrePos-MHCNeg	CreNeg-MHCPos	NOTEST	0.466351	1.05768	1.18141	0	1	1	no
ENSMUSG00000002771	ENSMUSG00000002771	Grin2d	chr7:53087252-53126298	CrePos-MHCNeg	CreNeg-MHCPos	NOTEST	0.57421	0.541529	-0.0845405	0	1	1	no
ENSMUSG00000002778	ENSMUSG00000002778	Kdelr1	chr7:53128141-53139101	CrePos-MHCNeg	CreNeg-MHCPos	OK	51.7718	51.0614	-0.0199315	-0.0377269	0.9456	0.999729	no
ENSMUSG00000002781	ENSMUSG00000002781	Tmem143	chr7:53152310-53172783	CrePos-MHCNeg	CreNeg-MHCPos	OK	16.0537	7.57314	-1.08394	-1.74441	0.0101	0.999729	no
ENSMUSG00000002791	ENSMUSG00000002791	Pdxk-ps	chr17:32213027-32237231	CrePos-MHCNeg	CreNeg-MHCPos	NOTEST	0.210343	0.0776783	-1.43716	0	1	1	no
ENSMUSG00000002797	ENSMUSG00000002797	Ggct	chr6:54932573-54942944	CrePos-MHCNeg	CreNeg-MHCPos	OK	5.46599	4.44303	-0.298939	-0.283306	0.6052	0.999729	no
ENSMUSG00000002799	ENSMUSG00000002799	Jag2	chr12:114146800-114167706	CrePos-MHCNeg	CreNeg-MHCPos	OK	2.3258	2.39728	0.0436739	0.0708028	0.90845	0.999729	no
ENSMUSG00000002803	ENSMUSG00000002803	Btbd6	chr12:114198072-114238832	CrePos-MHCNeg	CreNeg-MHCPos	OK	15.6833	13.4181	-0.22505	-0.248872	0.65355	0.999729	no
ENSMUSG00000002804	ENSMUSG00000002804	Nudt14	chr12:114172943-114180329	CrePos-MHCNeg	CreNeg-MHCPos	OK	13.4151	11.2928	-0.248455	-0.449404	0.5216	0.999729	no
ENSMUSG00000002808	ENSMUSG00000002808	Epdr1	chr13:19683577-19711699	CrePos-MHCNeg	CreNeg-MHCPos	NOTEST	1.90197	1.91838	0.0124002	0	1	1	no
ENSMUSG00000002812	ENSMUSG00000002812	Flii	chr11:60513224-60540765	CrePos-MHCNeg	CreNeg-MHCPos	OK	38.7891	35.6839	-0.120377	-0.173229	0.7376	0.999729	no
ENSMUSG00000002814	ENSMUSG00000002814	Top3a	chr11:60553559-60590867	CrePos-MHCNeg	CreNeg-MHCPos	OK	11.1129	9.76494	-0.186555	-0.253841	0.60805	0.999729	no
ENSMUSG00000002820	ENSMUSG00000002820	Atg4d	chr9:21069742-21092415	CrePos-MHCNeg	CreNeg-MHCPos	OK	8.22807	9.82508	0.255916	0.317813	0.6014	0.999729	no
ENSMUSG00000002825	ENSMUSG00000002825	Qtrt1	chr9:21216280-21224721	CrePos-MHCNeg	CreNeg-MHCPos	OK	7.54953	8.56144	0.181468	0.308284	0.62665	0.999729	no
ENSMUSG00000002831	ENSMUSG00000002831	Plin4	chr17:56219056-56249225	CrePos-MHCNeg	CreNeg-MHCPos	OK	5.43358	5.29538	-0.0371681	-0.0451403	0.9307	0.999729	no
ENSMUSG00000002833	ENSMUSG00000002833	Hdgfrp2	chr17:56219056-56249225	CrePos-MHCNeg	CreNeg-MHCPos	OK	15.2752	13.1607	-0.21496	-0.276566	0.614	0.999729	no
ENSMUSG00000002835	ENSMUSG00000002835	Chaf1a	chr17:56179826-56214451	CrePos-MHCNeg	CreNeg-MHCPos	OK	2.39198	2.23297	-0.0992402	-0.0724461	0.90325	0.999729	no
ENSMUSG00000002844	ENSMUSG00000002844	Adprh	chr16:38445478-38453573	CrePos-MHCNeg	CreNeg-MHCPos	OK	27.7432	26.2773	-0.0783184	-0.183864	0.7737	0.999729	no
ENSMUSG00000002845	ENSMUSG00000002845	Tmem39a	chr16:38558810-38592275	CrePos-MHCNeg	CreNeg-MHCPos	OK	40.6248	33.574	-0.275015	-0.486973	0.50315	0.999729	no
ENSMUSG00000002846	ENSMUSG00000002846	4930455C21Rik	chr16:38498428-38522747	CrePos-MHCNeg	CreNeg-MHCPos	OK	10.3287	9.23212	-0.16192	-0.226646	0.6828	0.999729	no
ENSMUSG00000002847	ENSMUSG00000002847	Pla1a	chr16:38396204-38433225	CrePos-MHCNeg	CreNeg-MHCPos	NOTEST	1.55376	1.35665	-0.195707	0	1	1	no
ENSMUSG00000002870	ENSMUSG00000002870	Mcm2	chr6:88833468-88848774	CrePos-MHCNeg	CreNeg-MHCPos	OK	11.6579	9.23602	-0.335964	-0.718833	0.2245	0.999729	no
ENSMUSG00000002871	ENSMUSG00000002871	Tpra1	chr6:88852244-88862232	CrePos-MHCNeg	CreNeg-MHCPos	OK	86.6533	58.7148	-0.561531	-1.02748	0.13925	0.999729	no
ENSMUSG00000002881	ENSMUSG00000002881	Nab1	chr1:52514137-52557523	CrePos-MHCNeg	CreNeg-MHCPos	OK	39.9337	34.9086	-0.194026	-0.21611	0.71955	0.999729	no
ENSMUSG00000002885	ENSMUSG00000002885	Cd97	chr8:86239075-86265225	CrePos-MHCNeg	CreNeg-MHCPos	OK	84.3168	66.6124	-0.34003	-0.34727	0.4748	0.999729	no
ENSMUSG00000002897	ENSMUSG00000002897	Il17ra	chr6:120413214-120433745	CrePos-MHCNeg	CreNeg-MHCPos	OK	43.6185	44.3285	0.0232927	0.053537	0.92875	0.999729	no
ENSMUSG00000002900	ENSMUSG00000002900	Lamb1	chr12:31950098-32014509	CrePos-MHCNeg	CreNeg-MHCPos	OK	11.3494	10.4043	-0.125428	-0.167194	0.70685	0.999729	no
ENSMUSG00000002908	ENSMUSG00000002908	Kcnn1	chr8:73365947-73380907	CrePos-MHCNeg	CreNeg-MHCPos	NOTEST	0.263814	0.235501	-0.16379	0	1	1	no
ENSMUSG00000002910	ENSMUSG00000002910	Arrdc2	chr8:73359053-73363619	CrePos-MHCNeg	CreNeg-MHCPos	OK	12.1869	11.6404	-0.0661884	-0.128774	0.8224	0.999729	no
ENSMUSG00000002930	ENSMUSG00000002930	Ppp1r17	chr6:55967508-55982682	CrePos-MHCNeg	CreNeg-MHCPos	NOTEST	0.0909667	0	-inf	0	1	1	no
ENSMUSG00000002944	ENSMUSG00000002944	Cd36	chr5:17287507-17394777	CrePos-MHCNeg	CreNeg-MHCPos	OK	41.79	35.7536	-0.225066	-0.456814	0.41415	0.999729	no
ENSMUSG00000002948	ENSMUSG00000002948	Map2k7	chr8:4238739-4251423	CrePos-MHCNeg	CreNeg-MHCPos	OK	19.2361	18.3261	-0.0699159	-0.120067	0.83945	0.999729	no
ENSMUSG00000002949	ENSMUSG00000002949	Timm44	chr8:4259730-4275913	CrePos-MHCNeg	CreNeg-MHCPos	OK	25.6487	24.0965	-0.0900614	-0.173192	0.7834	0.999729	no
ENSMUSG00000002957	ENSMUSG00000002957	Ap2a2	chr7:148748078-148818910	CrePos-MHCNeg	CreNeg-MHCPos	OK	21.4552	21.9741	0.0344792	0.0798221	0.89055	0.999729	no
ENSMUSG00000002963	ENSMUSG00000002963	Pnkp	chr7:52112508-52118295	CrePos-MHCNeg	CreNeg-MHCPos	OK	47.2152	42.7566	-0.143104	-0.292746	0.64655	0.999729	no
ENSMUSG00000002968	ENSMUSG00000002968	Med25	chr7:52134760-52147779	CrePos-MHCNeg	CreNeg-MHCPos	OK	12.416	12.616	0.023051	0.0454871	0.93965	0.999729	no
ENSMUSG00000002980	ENSMUSG00000002980	Bcam	chr7:20341479-20360752	CrePos-MHCNeg	CreNeg-MHCPos	OK	12.0361	11.5765	-0.0561684	-0.102474	0.85855	0.999729	no
ENSMUSG00000002981	ENSMUSG00000002981	Clptm1	chr7:20216929-20250379	CrePos-MHCNeg	CreNeg-MHCPos	OK	15.962	17.0936	0.0988147	0.236971	0.69385	0.999729	no
ENSMUSG00000002983	ENSMUSG00000002983	Relb	chr7:20191565-20214787	CrePos-MHCNeg	CreNeg-MHCPos	OK	47.1384	47.0897	-0.00149123	-0.00294815	0.9952	0.999729	no
ENSMUSG00000002984	ENSMUSG00000002984	Tomm40	chr7:20286661-20334922	CrePos-MHCNeg	CreNeg-MHCPos	OK	22.3637	22.6075	0.015644	0.0241383	0.9717	0.999729	no
ENSMUSG00000002985	ENSMUSG00000002985	Apoe	chr7:20281457-20284515	CrePos-MHCNeg	CreNeg-MHCPos	OK	1542.3	1616.32	0.0676239	0.0831912	0.88075	0.999729	no
ENSMUSG00000002992	ENSMUSG00000002992	Apoc2	chr7:20256927-20266772	CrePos-MHCNeg	CreNeg-MHCPos	OK	1.40351	3.00615	1.09888	0.869566	0.10995	0.999729	no
ENSMUSG00000002996	ENSMUSG00000002996	Hbp1	chr12:32339733-32635400	CrePos-MHCNeg	CreNeg-MHCPos	OK	55.7334	55.6288	-0.00270991	-0.0041301	0.99385	0.999729	no
ENSMUSG00000002997	ENSMUSG00000002997	Prkar2b	chr12:32643340-32746161	CrePos-MHCNeg	CreNeg-MHCPos	OK	4.27171	3.87473	-0.140717	-0.172552	0.75885	0.999729	no
ENSMUSG00000003031	ENSMUSG00000003031	Cdkn1b	chr6:134870418-134875531	CrePos-MHCNeg	CreNeg-MHCPos	OK	24.7448	30.3293	0.293589	0.633974	0.2748	0.999729	no
ENSMUSG00000003032	ENSMUSG00000003032	Klf4	chr4:55540012-55545347	CrePos-MHCNeg	CreNeg-MHCPos	OK	4.25879	5.31172	0.318736	0.238063	0.6104	0.999729	no
ENSMUSG00000003033	ENSMUSG00000003033	Ap1m1	chr8:74763916-74781284	CrePos-MHCNeg	CreNeg-MHCPos	OK	52.2279	43.642	-0.259105	-0.511866	0.3925	0.999729	no
ENSMUSG00000003037	ENSMUSG00000003037	Rab8a	chr8:74685098-74707803	CrePos-MHCNeg	CreNeg-MHCPos	OK	52.2093	44.3065	-0.236788	-0.275892	0.57745	0.999729	no
ENSMUSG00000003038	ENSMUSG00000003038	Hmgn2	chr4:133520652-133524565	CrePos-MHCNeg	CreNeg-MHCPos	OK	62.1807	45.1147	-0.46287	-0.515058	0.32395	0.999729	no
ENSMUSG00000003039	ENSMUSG00000003039	Fam32a	chr8:74743628-74747663	CrePos-MHCNeg	CreNeg-MHCPos	OK	34.5883	35.0984	0.0211227	0.0496213	0.9326	0.999729	no
ENSMUSG00000003051	ENSMUSG00000003051	Elf3	chr1:137145137-137180661	CrePos-MHCNeg	CreNeg-MHCPos	NOTEST	0.0307277	0.0287481	-0.0960727	0	1	1	no
ENSMUSG00000003053	ENSMUSG00000003053	Cyp2c29	chr19:39303743-39405203	CrePos-MHCNeg	CreNeg-MHCPos	NOTEST	0.314573	0.450127	0.516938	0	1	1	no
ENSMUSG00000003062	ENSMUSG00000003062	Stard3nl	chr13:19449545-19487621	CrePos-MHCNeg	CreNeg-MHCPos	OK	19.7224	18.7664	-0.0716881	-0.153006	0.8168	0.999729	no
ENSMUSG00000003068	ENSMUSG00000003068	Stk11	chr10:79578547-79608563	CrePos-MHCNeg	CreNeg-MHCPos	OK	49.3525	38.7064	-0.350552	-0.394749	0.4689	0.999729	no
ENSMUSG00000003070	ENSMUSG00000003070	Efna2	chr10:79642226-79652755	CrePos-MHCNeg	CreNeg-MHCPos	NOTEST	0.573832	0.707208	0.301506	0	1	1	no
ENSMUSG00000003072	ENSMUSG00000003072	Atp5d	chr10:79578547-79608563	CrePos-MHCNeg	CreNeg-MHCPos	OK	76.7336	81.271	0.0828826	0.1099	0.83975	0.999729	no
ENSMUSG00000003099	ENSMUSG00000003099	Ppp5c	chr7:17589988-17613273	CrePos-MHCNeg	CreNeg-MHCPos	OK	36.3424	28.2772	-0.362013	-0.52236	0.36815	0.999729	no
ENSMUSG00000003119	ENSMUSG00000003119	Cdk12	chr11:98064372-98139818	CrePos-MHCNeg	CreNeg-MHCPos	OK	32.8902	29.1339	-0.174961	-0.286719	0.5856	0.999729	no
ENSMUSG00000003123	ENSMUSG00000003123	Lipe	chr7:26164545-26183729	CrePos-MHCNeg	CreNeg-MHCPos	OK	11.6047	12.8998	0.15264	0.311061	0.6087	0.999729	no
ENSMUSG00000003131	ENSMUSG00000003131	Pafah1b2	chr9:45773393-45792954	CrePos-MHCNeg	CreNeg-MHCPos	OK	19.5238	19.5212	-0.000187216	-0.000431259	0.9996	0.99985	no
ENSMUSG00000003134	ENSMUSG00000003134	Tbc1d8	chr1:39424695-39535592	CrePos-MHCNeg	CreNeg-MHCPos	OK	16.198	15.8997	-0.0268184	-0.0322743	0.95335	0.999729	no
ENSMUSG00000003135	ENSMUSG00000003135	D1Bwg0212e	chr1:39591836-39603726	CrePos-MHCNeg	CreNeg-MHCPos	OK	9.23659	10.5642	0.193751	0.363119	0.52845	0.999729	no
ENSMUSG00000003153	ENSMUSG00000003153	Slc2a3	chr6:122677826-122751658	CrePos-MHCNeg	CreNeg-MHCPos	OK	16.1834	12.7328	-0.345972	-0.495149	0.4235	0.999729	no
ENSMUSG00000003154	ENSMUSG00000003154	Foxj2	chr6:122763643-122795384	CrePos-MHCNeg	CreNeg-MHCPos	OK	13.6331	13.2496	-0.0411616	-0.0949126	0.8665	0.999729	no
ENSMUSG00000003161	ENSMUSG00000003161	Sri	chr5:8037293-8069379	CrePos-MHCNeg	CreNeg-MHCPos	OK	98.1653	87.9978	-0.157745	-0.28206	0.6164	0.999729	no
ENSMUSG00000003166	ENSMUSG00000003166	Dgcr2	chr16:17835368-17894238	CrePos-MHCNeg	CreNeg-MHCPos	OK	25.7932	24.78	-0.0578152	-0.11464	0.83835	0.999729	no
ENSMUSG00000003178	ENSMUSG00000003178	Mical3	chr6:120881724-121031627	CrePos-MHCNeg	CreNeg-MHCPos	OK	9.45666	9.17071	-0.0442982	-0.0590677	0.91865	0.999729	no
ENSMUSG00000003184	ENSMUSG00000003184	Irf3	chr7:52242269-52258218	CrePos-MHCNeg	CreNeg-MHCPos	OK	89.5199	72.9689	-0.294926	-0.550432	0.3596	0.999729	no
ENSMUSG00000003190	ENSMUSG00000003190	Bcl2l12	chr7:52242269-52258218	CrePos-MHCNeg	CreNeg-MHCPos	OK	12.0594	11.0395	-0.127485	-0.101922	0.8784	0.999729	no
ENSMUSG00000003198	ENSMUSG00000003198	Zfp959	chr17:56031606-56038007	CrePos-MHCNeg	CreNeg-MHCPos	OK	5.21454	4.63169	-0.171001	-0.266191	0.6702	0.999729	no
ENSMUSG00000003199	ENSMUSG00000003199	Mpnd	chr17:56145133-56176058	CrePos-MHCNeg	CreNeg-MHCPos	OK	33.97	29.6533	-0.196071	-0.308995	0.62955	0.999729	no
ENSMUSG00000003200	ENSMUSG00000003200	Sh3gl1	chr17:56145133-56176058	CrePos-MHCNeg	CreNeg-MHCPos	OK	20.3239	19.1768	-0.083815	-0.127335	0.81715	0.999729	no
ENSMUSG00000003206	ENSMUSG00000003206	Ebi3	chr17:56092045-56107372	CrePos-MHCNeg	CreNeg-MHCPos	OK	3.41538	3.96575	0.215548	0.225782	0.7437	0.999729	no
ENSMUSG00000003208	ENSMUSG00000003208	Ccdc94	chr17:56092045-56107372	CrePos-MHCNeg	CreNeg-MHCPos	OK	4.55004	5.00362	0.137093	0.145326	0.78095	0.999729	no
ENSMUSG00000003226	ENSMUSG00000003226	Ranbp2	chr10:57909599-57956903	CrePos-MHCNeg	CreNeg-MHCPos	OK	41.1335	43.44	0.0787121	0.152468	0.77225	0.999729	no
ENSMUSG00000003227	ENSMUSG00000003227	Edar	chr10:58063536-58138402	CrePos-MHCNeg	CreNeg-MHCPos	NOTEST	0.203722	0.134076	-0.603549	0	1	1	no
ENSMUSG00000003228	ENSMUSG00000003228	Grk5	chr19:60965651-61216743	CrePos-MHCNeg	CreNeg-MHCPos	OK	7.95114	8.82668	0.150709	0.194383	0.7414	0.999729	no
ENSMUSG00000003233	ENSMUSG00000003233	Dvl3	chr16:20511205-20532593	CrePos-MHCNeg	CreNeg-MHCPos	OK	7.1685	7.28841	0.0239332	0.0422121	0.94175	0.999729	no
ENSMUSG00000003234	ENSMUSG00000003234	Abcf3	chr16:20548649-20561452	CrePos-MHCNeg	CreNeg-MHCPos	OK	43.3171	38.8771	-0.156018	-0.244781	0.67945	0.999729	no
ENSMUSG00000003235	ENSMUSG00000003235	Eif2b5	chr16:20498889-20510028	CrePos-MHCNeg	CreNeg-MHCPos	OK	20.0499	20.4209	0.026453	0.0403724	0.94385	0.999729	no
ENSMUSG00000003269	ENSMUSG00000003269	Cyth2	chr7:53062006-53069951	CrePos-MHCNeg	CreNeg-MHCPos	OK	23.2559	22.379	-0.0554514	-0.0790252	0.8794	0.999729	no
ENSMUSG00000003271	ENSMUSG00000003271	Sult2b1	chr7:52985352-53014982	CrePos-MHCNeg	CreNeg-MHCPos	OK	2.87225	2.24872	-0.353078	-0.243729	0.63195	0.999729	no
ENSMUSG00000003273	ENSMUSG00000003273	Car11	chr7:52955212-52960052	CrePos-MHCNeg	CreNeg-MHCPos	NOTEST	1.61527	1.1737	-0.460705	0	1	1	no
ENSMUSG00000003279	ENSMUSG00000003279	Dlgap1	chr17:70318412-71170753	CrePos-MHCNeg	CreNeg-MHCPos	NOTEST	0.400365	0.319375	-0.326063	0	1	1	no
ENSMUSG00000003282	ENSMUSG00000003282	Plag1	chr4:3828142-3865570	CrePos-MHCNeg	CreNeg-MHCPos	NOTEST	0.774708	1.59884	1.04531	0	1	1	no
ENSMUSG00000003283	ENSMUSG00000003283	Hck	chr2:152934203-152977177	CrePos-MHCNeg	CreNeg-MHCPos	OK	25.2548	29.4605	0.222221	0.50942	0.3829	0.999729	no
ENSMUSG00000003299	ENSMUSG00000003299	Mrpl4	chr9:20807180-20813279	CrePos-MHCNeg	CreNeg-MHCPos	OK	19.5052	18.978	-0.039528	-0.0870053	0.8955	0.999729	no
ENSMUSG00000003308	ENSMUSG00000003308	Keap1	chr9:21029814-21043776	CrePos-MHCNeg	CreNeg-MHCPos	OK	16.5009	17.7578	0.105904	0.223742	0.70325	0.999729	no
ENSMUSG00000003309	ENSMUSG00000003309	Ap1m2	chr9:21099900-21116777	CrePos-MHCNeg	CreNeg-MHCPos	NOTEST	1.1886	1.25612	0.0797074	0	1	1	no
ENSMUSG00000003316	ENSMUSG00000003316	Glg1	chr8:113678320-113783116	CrePos-MHCNeg	CreNeg-MHCPos	OK	37.092	37.3371	0.00949896	0.0192034	0.97165	0.999729	no
ENSMUSG00000003341	ENSMUSG00000003341	Atp8b3	chr10:79982329-80001869	CrePos-MHCNeg	CreNeg-MHCPos	NOTEST	0	0.0285632	inf	0	1	1	no
ENSMUSG00000003344	ENSMUSG00000003344	Btbd2	chr10:80105361-80119816	CrePos-MHCNeg	CreNeg-MHCPos	OK	16.9202	13.7794	-0.296231	-0.448281	0.436	0.999729	no
ENSMUSG00000003345	ENSMUSG00000003345	Csnk1g2	chr10:80085524-80103516	CrePos-MHCNeg	CreNeg-MHCPos	OK	39.2965	37.8682	-0.0534138	-0.119451	0.8366	0.999729	no
ENSMUSG00000003346	ENSMUSG00000003346	Fam108a	chr10:80046393-80053086	CrePos-MHCNeg	CreNeg-MHCPos	OK	34.2688	33.7174	-0.0234008	-0.0535476	0.93205	0.999729	no
ENSMUSG00000003348	ENSMUSG00000003348	Mob3a	chr10:80144582-80164565	CrePos-MHCNeg	CreNeg-MHCPos	OK	37.078	39.9213	0.106597	0.231058	0.68225	0.999729	no
ENSMUSG00000003352	ENSMUSG00000003352	Cacnb3	chr15:98462650-98474961	CrePos-MHCNeg	CreNeg-MHCPos	OK	14.8859	16.2078	0.12274	0.258398	0.6507	0.999729	no
ENSMUSG00000003354	ENSMUSG00000003354	Ccdc65	chr15:98538624-98553757	CrePos-MHCNeg	CreNeg-MHCPos	NOTEST	0.0541743	0.229631	2.08364	0	1	1	no
ENSMUSG00000003355	ENSMUSG00000003355	Fkbp11	chr15:98554803-98558629	CrePos-MHCNeg	CreNeg-MHCPos	OK	4.4598	7.94126	0.832389	1.20667	0.0979	0.999729	no
ENSMUSG00000003360	ENSMUSG00000003360	Ddx23	chr15:98475564-98493320	CrePos-MHCNeg	CreNeg-MHCPos	OK	43.4099	35.4749	-0.291228	-0.366244	0.40825	0.999729	no
ENSMUSG00000003363	ENSMUSG00000003363	Pld3	chr7:28317018-28338237	CrePos-MHCNeg	CreNeg-MHCPos	OK	296.353	275.501	-0.105261	-0.159274	0.83555	0.999729	no
ENSMUSG00000003378	ENSMUSG00000003378	Grik5	chr7:25794871-25857388	CrePos-MHCNeg	CreNeg-MHCPos	OK	3.14763	3.1695	0.00999334	0.0167606	0.97545	0.999729	no
ENSMUSG00000003379	ENSMUSG00000003379	Cd79a	chr7:25682399-25687216	CrePos-MHCNeg	CreNeg-MHCPos	OK	140.149	151.607	0.113369	0.292267	0.64515	0.999729	no
ENSMUSG00000003380	ENSMUSG00000003380	Rabac1	chr7:25754768-25757747	CrePos-MHCNeg	CreNeg-MHCPos	OK	93.6389	107.548	0.199802	0.46238	0.43275	0.999729	no
ENSMUSG00000003382	ENSMUSG00000003382	Etv3	chr3:87329328-87344078	CrePos-MHCNeg	CreNeg-MHCPos	OK	42.4936	42.8108	0.0107291	0.023148	0.97105	0.999729	no
ENSMUSG00000003402	ENSMUSG00000003402	Prkcsh	chr9:21807478-21818663	CrePos-MHCNeg	CreNeg-MHCPos	OK	23.2364	23.9301	0.0424393	0.0878152	0.87305	0.999729	no
ENSMUSG00000003410	ENSMUSG00000003410	Elavl3	chr9:21819448-21856467	CrePos-MHCNeg	CreNeg-MHCPos	NOTEST	0.119501	0.162673	0.444944	0	1	1	no
ENSMUSG00000003411	ENSMUSG00000003411	Rab3b	chr4:108551667-108644682	CrePos-MHCNeg	CreNeg-MHCPos	NOTEST	0.593693	0.587431	-0.0152982	0	1	1	no
ENSMUSG00000003418	ENSMUSG00000003418	St8sia6	chr2:13572646-13715435	CrePos-MHCNeg	CreNeg-MHCPos	OK	8.75526	8.50126	-0.0424738	-0.0570817	0.9097	0.999729	no
ENSMUSG00000003420	ENSMUSG00000003420	Fcgrt	chr7:52348362-52359192	CrePos-MHCNeg	CreNeg-MHCPos	OK	41.8846	43.5198	0.0552511	0.135771	0.82665	0.999729	no
ENSMUSG00000003421	ENSMUSG00000003421	Nosip	chr7:52308982-52333873	CrePos-MHCNeg	CreNeg-MHCPos	OK	41.5427	30.7851	-0.432363	-0.669322	0.2952	0.999729	no
ENSMUSG00000003423	ENSMUSG00000003423	Pih1d1	chr7:52396053-52415439	CrePos-MHCNeg	CreNeg-MHCPos	OK	36.4737	28.5273	-0.354512	-0.356131	0.5099	0.999729	no
ENSMUSG00000003429	ENSMUSG00000003429	Rps11	chr7:52377756-52379766	CrePos-MHCNeg	CreNeg-MHCPos	OK	424.439	436.798	0.0414107	0.114012	0.87725	0.999729	no
ENSMUSG00000003435	ENSMUSG00000003435	Supt5h	chr7:29099916-29123738	CrePos-MHCNeg	CreNeg-MHCPos	OK	38.9788	36.0612	-0.112245	-0.260078	0.65315	0.999729	no
ENSMUSG00000003436	ENSMUSG00000003436	Dll3	chr7:29076672-29087257	CrePos-MHCNeg	CreNeg-MHCPos	NOTEST	0.441254	0.193037	-1.19273	0	1	1	no
ENSMUSG00000003437	ENSMUSG00000003437	Paf1	chr7:29177969-29184407	CrePos-MHCNeg	CreNeg-MHCPos	OK	25.6212	22.3444	-0.197422	-0.331406	0.57025	0.999729	no
ENSMUSG00000003438	ENSMUSG00000003438	Timm50	chr7:29090534-29097091	CrePos-MHCNeg	CreNeg-MHCPos	OK	13.8883	13.3474	-0.057312	-0.0789786	0.8851	0.999729	no
ENSMUSG00000003444	ENSMUSG00000003444	Med29	chr7:29171164-29177727	CrePos-MHCNeg	CreNeg-MHCPos	OK	5.93529	6.16075	0.053788	0.0835098	0.8891	0.999729	no
ENSMUSG00000003452	ENSMUSG00000003452	Bicd1	chr6:149357505-149511851	CrePos-MHCNeg	CreNeg-MHCPos	NOTEST	1.99132	1.99177	0.000319493	0	1	1	no
ENSMUSG00000003458	ENSMUSG00000003458	Ncstn	chr1:173996143-174052461	CrePos-MHCNeg	CreNeg-MHCPos	OK	40.8045	41.2334	0.0150859	0.0143441	0.9806	0.999729	no
ENSMUSG00000003464	ENSMUSG00000003464	Pex19	chr1:174056885-174066624	CrePos-MHCNeg	CreNeg-MHCPos	OK	34.9279	29.9394	-0.222334	-0.430867	0.48155	0.999729	no
ENSMUSG00000003469	ENSMUSG00000003469	Phyhip	chr14:70857282-70868639	CrePos-MHCNeg	CreNeg-MHCPos	NOTEST	0.0456029	0.100046	1.13347	0	1	1	no
ENSMUSG00000003476	ENSMUSG00000003476	Crhr2	chr6:55040042-55083010	CrePos-MHCNeg	CreNeg-MHCPos	NOTEST	0.133799	0.135445	0.0176423	0	1	1	no
ENSMUSG00000003477	ENSMUSG00000003477	Inmt	chr6:55120619-55125037	CrePos-MHCNeg	CreNeg-MHCPos	OK	18.3449	26.3922	0.524731	0.942168	0.0893	0.999729	no
ENSMUSG00000003484	ENSMUSG00000003484	Cyp4f18	chr8:74474936-74533525	CrePos-MHCNeg	CreNeg-MHCPos	OK	43.3401	37.6073	-0.204692	-0.248702	0.65155	0.999729	no
ENSMUSG00000003500	ENSMUSG00000003500	Impdh1	chr6:29150433-29166364	CrePos-MHCNeg	CreNeg-MHCPos	OK	20.7682	19.2818	-0.107136	-0.168949	0.76415	0.999729	no
ENSMUSG00000003505	ENSMUSG00000003505	Psg18	chr7:18931156-18940356	CrePos-MHCNeg	CreNeg-MHCPos	NOTEST	0	0.080018	inf	0	1	1	no
ENSMUSG00000003518	ENSMUSG00000003518	Dusp3	chr11:101832456-101853578	CrePos-MHCNeg	CreNeg-MHCPos	OK	28.6805	27.0763	-0.0830399	-0.12	0.8289	0.999729	no
ENSMUSG00000003526	ENSMUSG00000003526	Prodh	chr16:18052952-18090296	CrePos-MHCNeg	CreNeg-MHCPos	OK	9.62701	8.04612	-0.258794	-0.270888	0.63355	0.999729	no
ENSMUSG00000003527	ENSMUSG00000003527	Dgcr14	chr16:17900803-17911441	CrePos-MHCNeg	CreNeg-MHCPos	OK	6.44981	6.5974	0.0326396	0.060898	0.9168	0.999729	no
ENSMUSG00000003528	ENSMUSG00000003528	Slc25a1	chr16:17925303-17928312	CrePos-MHCNeg	CreNeg-MHCPos	OK	39.0287	29.8741	-0.38564	-0.557533	0.327	0.999729	no
ENSMUSG00000003531	ENSMUSG00000003531	Dgcr6	chr16:18052952-18090296	CrePos-MHCNeg	CreNeg-MHCPos	OK	14.4264	11.7086	-0.301137	-0.43221	0.5146	0.999729	no
ENSMUSG00000003534	ENSMUSG00000003534	Ddr1	chr17:35818511-35845189	CrePos-MHCNeg	CreNeg-MHCPos	OK	2.93856	4.67888	0.671055	0.729707	0.13745	0.999729	no
ENSMUSG00000003541	ENSMUSG00000003541	Ier3	chr17:35958628-35959868	CrePos-MHCNeg	CreNeg-MHCPos	OK	3.64769	5.96311	0.70908	1.11282	0.13845	0.999729	no
ENSMUSG00000003545	ENSMUSG00000003545	Fosb	chr7:19888069-19895394	CrePos-MHCNeg	CreNeg-MHCPos	NOTEST	0.277259	0.286244	0.0460111	0	1	1	no
ENSMUSG00000003546	ENSMUSG00000003546	Klc4	chr17:46579396-46968362	CrePos-MHCNeg	CreNeg-MHCPos	OK	10.4302	9.20273	-0.180636	-0.0667102	0.9079	0.999729	no
ENSMUSG00000003549	ENSMUSG00000003549	Ercc1	chr7:19930126-19941873	CrePos-MHCNeg	CreNeg-MHCPos	OK	16.9146	14.9938	-0.1739	-0.221212	0.6864	0.999729	no
ENSMUSG00000003555	ENSMUSG00000003555	Cyp17a1	chr19:46741654-46747464	CrePos-MHCNeg	CreNeg-MHCPos	NOTEST	0.788977	0.465144	-0.762306	0	1	1	no
ENSMUSG00000003559	ENSMUSG00000003559	As3mt	chr19:46781932-46815585	CrePos-MHCNeg	CreNeg-MHCPos	OK	9.4521	8.47241	-0.157863	-0.280895	0.6322	0.999729	no
ENSMUSG00000003573	ENSMUSG00000003573	Homer3	chr8:72806725-72826388	CrePos-MHCNeg	CreNeg-MHCPos	OK	12.5425	14.1304	0.171975	0.195525	0.7666	0.999729	no
ENSMUSG00000003575	ENSMUSG00000003575	Crtc1	chr8:72906253-72963478	CrePos-MHCNeg	CreNeg-MHCPos	OK	7.0199	5.01172	-0.486143	-0.343268	0.40735	0.999729	no
ENSMUSG00000003581	ENSMUSG00000003581	Rnf215	chr11:4035204-4060296	CrePos-MHCNeg	CreNeg-MHCPos	OK	27.9717	21.774	-0.361361	-0.599008	0.3719	0.999729	no
ENSMUSG00000003585	ENSMUSG00000003585	Sec14l2	chr11:3997041-4023418	CrePos-MHCNeg	CreNeg-MHCPos	NOTEST	0.991743	0.568796	-0.802055	0	1	1	no
ENSMUSG00000003604	ENSMUSG00000003604	Aven	chr2:112333120-113057253	CrePos-MHCNeg	CreNeg-MHCPos	OK	10.2566	9.75227	-0.0727392	-0.102071	0.86485	0.999729	no
ENSMUSG00000003617	ENSMUSG00000003617	Cp	chr3:19857053-19935315	CrePos-MHCNeg	CreNeg-MHCPos	OK	42.323	43.4805	0.0389252	0.036422	0.9419	0.999729	no
ENSMUSG00000003623	ENSMUSG00000003623	Crot	chr5:8966032-8997324	CrePos-MHCNeg	CreNeg-MHCPos	OK	16.0981	14.8608	-0.115383	-0.229446	0.68245	0.999729	no
ENSMUSG00000003644	ENSMUSG00000003644	Rps6ka1	chr4:133403204-133443712	CrePos-MHCNeg	CreNeg-MHCPos	OK	55.7294	43.4927	-0.357663	-0.721194	0.24755	0.999729	no
ENSMUSG00000003657	ENSMUSG00000003657	Calb2	chr8:112661401-112692110	CrePos-MHCNeg	CreNeg-MHCPos	NOTEST	0	0	0	0	1	1	no
ENSMUSG00000003660	ENSMUSG00000003660	Snrnp200	chr2:127034121-127066187	CrePos-MHCNeg	CreNeg-MHCPos	OK	59.7723	55.6294	-0.103628	-0.134217	0.80485	0.999729	no
ENSMUSG00000003662	ENSMUSG00000003662	Ciao1	chr2:127066673-127073552	CrePos-MHCNeg	CreNeg-MHCPos	OK	38.6284	38.8158	0.00698196	0.0106211	0.9866	0.999729	no
ENSMUSG00000003665	ENSMUSG00000003665	Has1	chr17:17980291-17992152	CrePos-MHCNeg	CreNeg-MHCPos	NOTEST	0.096449	0.125264	0.377129	0	1	1	no
ENSMUSG00000003680	ENSMUSG00000003680	Taf6l	chr19:8847011-8860907	CrePos-MHCNeg	CreNeg-MHCPos	OK	16.5495	12.8451	-0.365564	-0.409869	0.4363	0.999729	no
ENSMUSG00000003721	ENSMUSG00000003721	Insig2	chr1:123200929-123229166	CrePos-MHCNeg	CreNeg-MHCPos	OK	24.3937	14.3447	-0.765995	-0.543439	0.1819	0.999729	no
ENSMUSG00000003731	ENSMUSG00000003731	Kpna6	chr4:129321223-129350011	CrePos-MHCNeg	CreNeg-MHCPos	OK	32.2547	22.9066	-0.493749	-0.559543	0.3283	0.999729	no
ENSMUSG00000003746	ENSMUSG00000003746	Man1a	chr10:53624593-53795602	CrePos-MHCNeg	CreNeg-MHCPos	OK	182.296	177.277	-0.0402792	-0.0658244	0.908	0.999729	no
ENSMUSG00000003752	ENSMUSG00000003752	Itpkc	chr7:27992190-28013647	CrePos-MHCNeg	CreNeg-MHCPos	OK	7.59744	7.88655	0.0538796	0.0606425	0.91145	0.999729	no
ENSMUSG00000003762	ENSMUSG00000003762	Adck4	chr7:28018041-28067163	CrePos-MHCNeg	CreNeg-MHCPos	OK	15.8712	15.6764	-0.0178132	-0.0245521	0.97225	0.999729	no
ENSMUSG00000003778	ENSMUSG00000003778	Brd8	chr18:34758268-34784255	CrePos-MHCNeg	CreNeg-MHCPos	OK	32.814	32.4685	-0.0152676	-0.0307575	0.9553	0.999729	no
ENSMUSG00000003779	ENSMUSG00000003779	Kif20a	chr18:34784277-34811389	CrePos-MHCNeg	CreNeg-MHCPos	OK	2.53866	1.78843	-0.50538	-0.374631	0.50665	0.999729	no
ENSMUSG00000003808	ENSMUSG00000003808	Farsa	chr8:87380887-87393156	CrePos-MHCNeg	CreNeg-MHCPos	OK	25.4195	24.029	-0.0811596	-0.153691	0.787	0.999729	no
ENSMUSG00000003809	ENSMUSG00000003809	Gcdh	chr8:87396009-87417820	CrePos-MHCNeg	CreNeg-MHCPos	OK	15.8999	14.2083	-0.162287	-0.226911	0.71005	0.999729	no
ENSMUSG00000003810	ENSMUSG00000003810	Mast2	chr4:115979366-116136788	CrePos-MHCNeg	CreNeg-MHCPos	OK	18.8185	13.6121	-0.467265	-0.669606	0.25185	0.999729	no
ENSMUSG00000003812	ENSMUSG00000003812	Dnase2a	chr8:87432458-87461258	CrePos-MHCNeg	CreNeg-MHCPos	OK	71.0651	60.7273	-0.226795	-0.400911	0.5472	0.999729	no
ENSMUSG00000003813	ENSMUSG00000003813	Rad23a	chr8:87339303-87364564	CrePos-MHCNeg	CreNeg-MHCPos	OK	41.2887	38.6955	-0.0935814	-0.155714	0.7828	0.999729	no
ENSMUSG00000003814	ENSMUSG00000003814	Calr	chr8:87365748-87370833	CrePos-MHCNeg	CreNeg-MHCPos	OK	192.291	179.669	-0.09795	-0.16691	0.77585	0.999729	no
ENSMUSG00000003824	ENSMUSG00000003824	Syce2	chr8:87396009-87417820	CrePos-MHCNeg	CreNeg-MHCPos	OK	3.11576	2.15232	-0.533693	-0.323629	0.5788	0.999729	no
ENSMUSG00000003847	ENSMUSG00000003847	Nfat5	chr8:109817369-109903417	CrePos-MHCNeg	CreNeg-MHCPos	OK	40.4269	39.6012	-0.0297711	-0.0323351	0.9534	0.999729	no
ENSMUSG00000003848	ENSMUSG00000003848	Nob1	chr8:109936385-109948951	CrePos-MHCNeg	CreNeg-MHCPos	OK	14.0636	13.3631	-0.0737189	-0.103743	0.836	0.999729	no
ENSMUSG00000003849	ENSMUSG00000003849	Nqo1	chr8:109912124-109927106	CrePos-MHCNeg	CreNeg-MHCPos	OK	2.49674	2.7148	0.120801	0.153053	0.79745	0.999729	no
ENSMUSG00000003863	ENSMUSG00000003863	Ppfia3	chr7:52594495-52625953	CrePos-MHCNeg	CreNeg-MHCPos	NOTEST	0.166202	0.204484	0.29905	0	1	1	no
ENSMUSG00000003865	ENSMUSG00000003865	Gys1	chr7:52673722-52711989	CrePos-MHCNeg	CreNeg-MHCPos	OK	8.44581	7.5986	-0.152503	-0.174144	0.74335	0.999729	no
ENSMUSG00000003868	ENSMUSG00000003868	Ruvbl2	chr7:52673722-52711989	CrePos-MHCNeg	CreNeg-MHCPos	OK	12.4451	11.2959	-0.13978	-0.197278	0.7419	0.999729	no
ENSMUSG00000003872	ENSMUSG00000003872	Lin7b	chr7:52594495-52625953	CrePos-MHCNeg	CreNeg-MHCPos	NOTEST	1.34531	0.09761	-3.78477	0	1	1	no
ENSMUSG00000003873	ENSMUSG00000003873	Bax	chr7:52717064-52722268	CrePos-MHCNeg	CreNeg-MHCPos	OK	52.7875	48.1064	-0.133969	-0.262859	0.6327	0.999729	no
ENSMUSG00000003882	ENSMUSG00000003882	Il7r	chr15:9435915-9459631	CrePos-MHCNeg	CreNeg-MHCPos	OK	33.2098	34.1849	0.0417495	0.0917246	0.874	0.999729	no
ENSMUSG00000003923	ENSMUSG00000003923	Tfam	chr10:70688211-70701028	CrePos-MHCNeg	CreNeg-MHCPos	OK	22.4784	22.266	-0.0136958	-0.0134648	0.9773	0.999729	no
ENSMUSG00000003929	ENSMUSG00000003929	Zfp81	chr17:33466286-33495823	CrePos-MHCNeg	CreNeg-MHCPos	OK	6.68942	7.26388	0.118861	0.0716801	0.88855	0.999729	no
ENSMUSG00000003934	ENSMUSG00000003934	Efnb3	chr11:69367593-69373707	CrePos-MHCNeg	CreNeg-MHCPos	NOTEST	0.11429	0.18755	0.714578	0	1	1	no
ENSMUSG00000003948	ENSMUSG00000003948	Mmd	chr11:90048997-90139903	CrePos-MHCNeg	CreNeg-MHCPos	OK	12.242	12.3596	0.0137979	0.0259922	0.96375	0.999729	no
ENSMUSG00000003949	ENSMUSG00000003949	Hlf	chr11:90197848-90252231	CrePos-MHCNeg	CreNeg-MHCPos	OK	2.89161	3.176	0.135338	0.0637195	0.8315	0.999729	no
ENSMUSG00000003955	ENSMUSG00000003955	Fam162a	chr16:36043929-36071601	CrePos-MHCNeg	CreNeg-MHCPos	OK	19.6522	17.6786	-0.152686	-0.282765	0.6791	0.999729	no
ENSMUSG00000003970	ENSMUSG00000003970	Rpl8	chr15:76734500-76736748	CrePos-MHCNeg	CreNeg-MHCPos	OK	859.413	854.129	-0.00889742	-0.0202272	0.97595	0.999729	no
ENSMUSG00000003974	ENSMUSG00000003974	Grm3	chr5:9485235-9725352	CrePos-MHCNeg	CreNeg-MHCPos	NOTEST	0.317377	0.307391	-0.0461232	0	1	1	no
ENSMUSG00000003992	ENSMUSG00000003992	Ssbp2	chr13:91599887-91925753	CrePos-MHCNeg	CreNeg-MHCPos	OK	45.9151	44.3275	-0.0507662	-0.0895728	0.8976	0.999729	no
ENSMUSG00000004018	ENSMUSG00000004018	Fancl	chr11:26286134-26493999	CrePos-MHCNeg	CreNeg-MHCPos	OK	13.215	11.4589	-0.20571	-0.222361	0.7523	0.999729	no
ENSMUSG00000004031	ENSMUSG00000004031	Fam5b	chr1:160175401-160286391	CrePos-MHCNeg	CreNeg-MHCPos	NOTEST	0.0429547	0.180964	2.07481	0	1	1	no
ENSMUSG00000004032	ENSMUSG00000004032	Gstm5	chr3:107680147-107701604	CrePos-MHCNeg	CreNeg-MHCPos	OK	4.36978	5.94874	0.445024	0.280753	0.52035	0.999729	no
ENSMUSG00000004035	ENSMUSG00000004035	Gstm7	chr3:107729251-107734735	CrePos-MHCNeg	CreNeg-MHCPos	NOTEST	0.520705	1.15239	1.14609	0	1	1	no
ENSMUSG00000004038	ENSMUSG00000004038	Gstm3	chr3:107741764-107772201	CrePos-MHCNeg	CreNeg-MHCPos	NOTEST	0	0	0	0	1	1	no
ENSMUSG00000004040	ENSMUSG00000004040	Stat3	chr11:100720664-100800854	CrePos-MHCNeg	CreNeg-MHCPos	OK	110.387	90.0234	-0.294193	-0.316321	0.5615	0.999729	no
ENSMUSG00000004043	ENSMUSG00000004043	Stat5a	chr11:100720664-100800854	CrePos-MHCNeg	CreNeg-MHCPos	OK	16.6775	18.0843	0.116833	0.0954923	0.86825	0.999729	no
ENSMUSG00000004044	ENSMUSG00000004044	Ptrf	chr11:100818046-100832201	CrePos-MHCNeg	CreNeg-MHCPos	OK	14.1492	18.5386	0.389807	0.606661	0.2664	0.999729	no
ENSMUSG00000004054	ENSMUSG00000004054	Map3k11	chr19:5689130-5702862	CrePos-MHCNeg	CreNeg-MHCPos	OK	20.0466	21.0309	0.0691512	0.161575	0.7854	0.999729	no
ENSMUSG00000004056	ENSMUSG00000004056	Akt2	chr7:28376570-28425845	CrePos-MHCNeg	CreNeg-MHCPos	OK	35.8603	33.4452	-0.100585	-0.181121	0.7528	0.999729	no
ENSMUSG00000004069	ENSMUSG00000004069	Dnaja3	chr16:4626132-4707695	CrePos-MHCNeg	CreNeg-MHCPos	OK	17.1767	16.7259	-0.0383751	-0.0246614	0.9614	0.999729	no
ENSMUSG00000004070	ENSMUSG00000004070	Hmox2	chr16:4726360-4790292	CrePos-MHCNeg	CreNeg-MHCPos	OK	41.4746	33.321	-0.315793	-0.36964	0.5621	0.999729	no
ENSMUSG00000004071	ENSMUSG00000004071	5730403B10Rik	chr16:4726360-4790292	CrePos-MHCNeg	CreNeg-MHCPos	OK	27.2062	27.691	0.0254843	0.0410924	0.94455	0.999729	no
ENSMUSG00000004085	ENSMUSG00000004085	B230120H23Rik	chr2:72123693-72280667	CrePos-MHCNeg	CreNeg-MHCPos	OK	10.6465	11.0366	0.0519209	0.074945	0.89115	0.999729	no
ENSMUSG00000004096	ENSMUSG00000004096	Cwc15	chr9:14305060-14315021	CrePos-MHCNeg	CreNeg-MHCPos	OK	29.6182	27.4084	-0.111868	-0.226896	0.6959	0.999729	no
ENSMUSG00000004098	ENSMUSG00000004098	Col5a3	chr9:20574493-20619511	CrePos-MHCNeg	CreNeg-MHCPos	OK	3.16921	2.45251	-0.369865	-0.619814	0.28005	0.999729	no
ENSMUSG00000004099	ENSMUSG00000004099	Dnmt1	chr9:20711649-20757317	CrePos-MHCNeg	CreNeg-MHCPos	OK	26.6332	22.3331	-0.254043	-0.565645	0.29965	0.999729	no
ENSMUSG00000004100	ENSMUSG00000004100	Ppan	chr9:20692618-20696622	CrePos-MHCNeg	CreNeg-MHCPos	OK	21.0714	18.1299	-0.216915	-0.321104	0.5493	0.999729	no
ENSMUSG00000004105	ENSMUSG00000004105	Angptl2	chr2:32988940-33227006	CrePos-MHCNeg	CreNeg-MHCPos	OK	19.8799	20.1352	0.0184108	0.0359619	0.9513	0.999729	no
ENSMUSG00000004110	ENSMUSG00000004110	Cacna1e	chr1:156239648-156573049	CrePos-MHCNeg	CreNeg-MHCPos	OK	10.7676	12.6385	0.231132	0.52207	0.36115	0.999729	no
ENSMUSG00000004113	ENSMUSG00000004113	Cacna1b	chr2:24459406-24618672	CrePos-MHCNeg	CreNeg-MHCPos	OK	2.62022	2.60374	-0.00910251	-0.00650829	0.9884	0.999729	no
ENSMUSG00000004127	ENSMUSG00000004127	Rg9mtd2	chr3:137806411-137822785	CrePos-MHCNeg	CreNeg-MHCPos	OK	4.78825	3.14319	-0.607269	-0.460011	0.35775	0.999729	no
ENSMUSG00000004151	ENSMUSG00000004151	Etv1	chr12:39505966-39594802	CrePos-MHCNeg	CreNeg-MHCPos	NOTEST	1.00949	0.482769	-1.06422	0	1	1	no
ENSMUSG00000004187	ENSMUSG00000004187	Kifc2	chr15:76490995-76498625	CrePos-MHCNeg	CreNeg-MHCPos	NOTEST	1.90508	2.00715	0.0752971	0	1	1	no
ENSMUSG00000004207	ENSMUSG00000004207	Psap	chr10:59740374-59765345	CrePos-MHCNeg	CreNeg-MHCPos	OK	1757.75	1815.59	0.046708	0.0357878	0.95055	0.999729	no
ENSMUSG00000004221	ENSMUSG00000004221	Ikbkg	chrX:71638628-71699193	CrePos-MHCNeg	CreNeg-MHCPos	OK	26.4688	24.8052	-0.0936513	-0.103968	0.83545	0.999729	no
ENSMUSG00000004231	ENSMUSG00000004231	Pax2	chr19:44830538-44912758	CrePos-MHCNeg	CreNeg-MHCPos	NOTEST	0	0.0172468	inf	0	1	1	no
ENSMUSG00000004233	ENSMUSG00000004233	Wars2	chr3:98944990-99043109	CrePos-MHCNeg	CreNeg-MHCPos	OK	4.45575	5.17527	0.215965	0.254847	0.62105	0.999729	no
ENSMUSG00000004263	ENSMUSG00000004263	Atn1	chr6:124689200-124706542	CrePos-MHCNeg	CreNeg-MHCPos	OK	15.4791	14.6911	-0.0753792	-0.0646329	0.9123	0.999729	no
ENSMUSG00000004264	ENSMUSG00000004264	Phb2	chr6:124662339-124668849	CrePos-MHCNeg	CreNeg-MHCPos	OK	60.398	56.8035	-0.0885199	-0.200442	0.76275	0.999729	no
ENSMUSG00000004266	ENSMUSG00000004266	Ptpn6	chr6:124670724-124688732	CrePos-MHCNeg	CreNeg-MHCPos	OK	339.649	123.811	-1.45591	-2.18877	0.0049	0.88563	no
ENSMUSG00000004267	ENSMUSG00000004267	Eno2	chr6:124710070-124719691	CrePos-MHCNeg	CreNeg-MHCPos	OK	10.2196	12.4309	0.28259	0.320759	0.52725	0.999729	no
ENSMUSG00000004268	ENSMUSG00000004268	Emg1	chr6:124613044-124662196	CrePos-MHCNeg	CreNeg-MHCPos	OK	61.564	64.234	0.0612491	0.108083	0.84145	0.999729	no
ENSMUSG00000004270	ENSMUSG00000004270	Lpcat3	chr6:124613044-124662196	CrePos-MHCNeg	CreNeg-MHCPos	OK	26.4657	24.4557	-0.113957	-0.138042	0.8493	0.999729	no
ENSMUSG00000004285	ENSMUSG00000004285	Atp6v1f	chr6:29417717-29420512	CrePos-MHCNeg	CreNeg-MHCPos	OK	63.4246	53.1389	-0.255273	-0.505246	0.35695	0.999729	no
ENSMUSG00000004296	ENSMUSG00000004296	Il12b	chr11:44213564-44227535	CrePos-MHCNeg	CreNeg-MHCPos	OK	3.8235	4.66217	0.286107	0.390964	0.46725	0.999729	no
ENSMUSG00000004317	ENSMUSG00000004317	Clcn5	chrX:6730935-6896484	CrePos-MHCNeg	CreNeg-MHCPos	OK	10.407	9.38059	-0.149799	-0.109952	0.823	0.999729	no
ENSMUSG00000004319	ENSMUSG00000004319	Clcn3	chr8:63389185-63462097	CrePos-MHCNeg	CreNeg-MHCPos	OK	25.5006	24.104	-0.0812582	-0.182017	0.7537	0.999729	no
ENSMUSG00000004328	ENSMUSG00000004328	Hif3a	chr7:17616855-17647776	CrePos-MHCNeg	CreNeg-MHCPos	NOTEST	0.409992	0.324987	-0.335213	0	1	1	no
ENSMUSG00000004341	ENSMUSG00000004341	Gpx6	chr13:21404085-21411493	CrePos-MHCNeg	CreNeg-MHCPos	NOTEST	0	0	0	0	1	1	no
ENSMUSG00000004344	ENSMUSG00000004344	Gpx5	chr13:21378297-21384600	CrePos-MHCNeg	CreNeg-MHCPos	NOTEST	0	0	0	0	1	1	no
ENSMUSG00000004347	ENSMUSG00000004347	Pde1c	chr6:56019814-56319628	CrePos-MHCNeg	CreNeg-MHCPos	NOTEST	1.24592	1.60496	0.365327	0	1	1	no
ENSMUSG00000004356	ENSMUSG00000004356	Utp20	chr10:88209351-88289559	CrePos-MHCNeg	CreNeg-MHCPos	OK	9.01567	9.19292	0.028089	0.0622938	0.9083	0.999729	no
ENSMUSG00000004359	ENSMUSG00000004359	Spic	chr10:88137516-88147760	CrePos-MHCNeg	CreNeg-MHCPos	OK	22.9591	20.5684	-0.158636	-0.268498	0.61205	0.999729	no
ENSMUSG00000004360	ENSMUSG00000004360	9330159F19Rik	chr10:28931448-28950585	CrePos-MHCNeg	CreNeg-MHCPos	NOTEST	0.332749	0.229511	-0.535873	0	1	1	no
ENSMUSG00000004364	ENSMUSG00000004364	Cul3	chr1:80261497-80337055	CrePos-MHCNeg	CreNeg-MHCPos	OK	43.9567	44.8099	0.0277363	0.0392982	0.94065	0.999729	no
ENSMUSG00000004366	ENSMUSG00000004366	Sst	chr16:23889666-23890930	CrePos-MHCNeg	CreNeg-MHCPos	NOTEST	0.311691	0	-inf	0	1	1	no
ENSMUSG00000004371	ENSMUSG00000004371	Il11	chr7:4724656-4734459	CrePos-MHCNeg	CreNeg-MHCPos	NOTEST	0.549825	0.0875199	-2.65129	0	1	1	no
ENSMUSG00000004383	ENSMUSG00000004383	Large	chr8:75338497-75877439	CrePos-MHCNeg	CreNeg-MHCPos	OK	12.6713	12.8037	0.0149936	0.0331751	0.95445	0.999729	no
ENSMUSG00000004393	ENSMUSG00000004393	Ddx56	chr11:6158921-6167775	CrePos-MHCNeg	CreNeg-MHCPos	OK	24.795	28.6484	0.208405	0.361227	0.52855	0.999729	no
ENSMUSG00000004394	ENSMUSG00000004394	Tmed4	chr11:6170371-6174873	CrePos-MHCNeg	CreNeg-MHCPos	OK	21.1021	19.0284	-0.149232	-0.267756	0.62675	0.999729	no
ENSMUSG00000004415	ENSMUSG00000004415	Emid2	chr5:137217628-137359079	CrePos-MHCNeg	CreNeg-MHCPos	OK	5.83412	5.12321	-0.187469	-0.178113	0.74485	0.999729	no
ENSMUSG00000004446	ENSMUSG00000004446	Bid	chr6:120786247-120866871	CrePos-MHCNeg	CreNeg-MHCPos	OK	21.8433	19.0172	-0.199882	-0.176488	0.7468	0.999729	no
ENSMUSG00000004451	ENSMUSG00000004451	Ralb	chr1:121366881-121401371	CrePos-MHCNeg	CreNeg-MHCPos	OK	18.9145	17.9347	-0.0767424	-0.151433	0.78825	0.999729	no
ENSMUSG00000004455	ENSMUSG00000004455	Ppp1cc	chr5:122608286-122625282	CrePos-MHCNeg	CreNeg-MHCPos	OK	67.0934	55.1038	-0.284018	-0.606547	0.38055	0.999729	no
ENSMUSG00000004460	ENSMUSG00000004460	Dnajb11	chr16:22857917-22879707	CrePos-MHCNeg	CreNeg-MHCPos	OK	26.3848	25.9768	-0.0224795	-0.042353	0.93945	0.999729	no
ENSMUSG00000004462	ENSMUSG00000004462	Tbccd1	chr16:22813287-22857642	CrePos-MHCNeg	CreNeg-MHCPos	OK	6.23112	5.79978	-0.103495	-0.188126	0.75135	0.999729	no
ENSMUSG00000004473	ENSMUSG00000004473	Clec11a	chr7:51559139-51562329	CrePos-MHCNeg	CreNeg-MHCPos	NOTEST	1.38238	1.4229	0.0416794	0	1	1	no
ENSMUSG00000004500	ENSMUSG00000004500	Zfp324	chr7:13551186-13559585	CrePos-MHCNeg	CreNeg-MHCPos	OK	4.46541	4.9844	0.15863	0.294318	0.61125	0.999729	no
ENSMUSG00000004508	ENSMUSG00000004508	Gab2	chr7:104230260-104457450	CrePos-MHCNeg	CreNeg-MHCPos	OK	6.57818	6.89037	0.0668925	0.140789	0.8007	0.999729	no
ENSMUSG00000004530	ENSMUSG00000004530	Coro1c	chr5:114292444-114358767	CrePos-MHCNeg	CreNeg-MHCPos	OK	48.8908	35.141	-0.476408	-0.657798	0.23695	0.999729	no
ENSMUSG00000004535	ENSMUSG00000004535	Tax1bp1	chr6:52663722-52716774	CrePos-MHCNeg	CreNeg-MHCPos	OK	67.2909	63.8211	-0.0763793	-0.125243	0.8154	0.999729	no
ENSMUSG00000004540	ENSMUSG00000004540	Psg17	chr7:19399285-19406956	CrePos-MHCNeg	CreNeg-MHCPos	NOTEST	0	0	0	0	1	1	no
ENSMUSG00000004542	ENSMUSG00000004542	Psg19	chr7:19374473-19383859	CrePos-MHCNeg	CreNeg-MHCPos	NOTEST	0.0971191	0	-inf	0	1	1	no
ENSMUSG00000004552	ENSMUSG00000004552	Ctse	chr1:133534882-133572080	CrePos-MHCNeg	CreNeg-MHCPos	OK	20.6687	16.0257	-0.36706	-0.662783	0.23275	0.999729	no
ENSMUSG00000004558	ENSMUSG00000004558	Ndrg2	chr14:52524945-52533163	CrePos-MHCNeg	CreNeg-MHCPos	OK	5.63559	5.74453	0.0276222	0.0440056	0.9359	0.999729	no
ENSMUSG00000004561	ENSMUSG00000004561	Mettl17	chr14:52504516-52516420	CrePos-MHCNeg	CreNeg-MHCPos	OK	32.1771	19.4603	-0.725499	-1.22966	0.08385	0.999729	no
ENSMUSG00000004562	ENSMUSG00000004562	Arhgef40	chr14:52604507-52640408	CrePos-MHCNeg	CreNeg-MHCPos	OK	3.80874	4.56379	0.260919	0.336429	0.5378	0.999729	no
ENSMUSG00000004565	ENSMUSG00000004565	Pnpla6	chr8:3515383-3544266	CrePos-MHCNeg	CreNeg-MHCPos	OK	8.7839	8.55656	-0.0378303	-0.0789663	0.88575	0.999729	no
ENSMUSG00000004567	ENSMUSG00000004567	Mcoln1	chr8:3500456-3515232	CrePos-MHCNeg	CreNeg-MHCPos	OK	43.3819	37.0806	-0.226429	-0.351064	0.57045	0.999729	no
ENSMUSG00000004568	ENSMUSG00000004568	Arhgef18	chr8:3393005-3456601	CrePos-MHCNeg	CreNeg-MHCPos	OK	82.4776	64.9744	-0.344131	-0.535493	0.3477	0.999729	no
ENSMUSG00000004591	ENSMUSG00000004591	Pkn2	chr3:142453865-142544968	CrePos-MHCNeg	CreNeg-MHCPos	OK	30.9403	27.0443	-0.194162	-0.304074	0.60165	0.999729	no
ENSMUSG00000004609	ENSMUSG00000004609	Cd33	chr7:50782825-50788541	CrePos-MHCNeg	CreNeg-MHCPos	OK	15.9278	17.6889	0.151296	0.326887	0.5747	0.999729	no
ENSMUSG00000004610	ENSMUSG00000004610	Etfb	chr7:50699477-50713170	CrePos-MHCNeg	CreNeg-MHCPos	OK	40.1252	39.8217	-0.0109554	-0.0193686	0.96955	0.999729	no
ENSMUSG00000004612	ENSMUSG00000004612	Nkg7	chr7:50692442-50693616	CrePos-MHCNeg	CreNeg-MHCPos	OK	34.8343	41.2924	0.245367	0.456423	0.4219	0.999729	no
ENSMUSG00000004613	ENSMUSG00000004613	Lim2	chr7:50683039-50691363	CrePos-MHCNeg	CreNeg-MHCPos	NOTEST	0	0	0	0	1	1	no
ENSMUSG00000004626	ENSMUSG00000004626	Stxbp2	chr8:3630954-3643644	CrePos-MHCNeg	CreNeg-MHCPos	OK	68.1081	54.0403	-0.333792	-0.593322	0.32105	0.999729	no
ENSMUSG00000004630	ENSMUSG00000004630	Pcp2	chr8:3621574-3625545	CrePos-MHCNeg	CreNeg-MHCPos	NOTEST	0.958016	1.56316	0.706343	0	1	1	no
ENSMUSG00000004631	ENSMUSG00000004631	Sgce	chr6:4624349-4697204	CrePos-MHCNeg	CreNeg-MHCPos	OK	2.25933	2.73343	0.274816	0.202735	0.58335	0.999729	no
ENSMUSG00000004633	ENSMUSG00000004633	Chn2	chr6:53989547-54453762	CrePos-MHCNeg	CreNeg-MHCPos	OK	6.75702	4.08	-0.727819	-0.748827	0.18285	0.999729	no
ENSMUSG00000004637	ENSMUSG00000004637	Wwox	chr8:116963554-117876608	CrePos-MHCNeg	CreNeg-MHCPos	OK	12.474	11.0972	-0.16873	-0.276109	0.62755	0.999729	no
ENSMUSG00000004642	ENSMUSG00000004642	Slbp	chr5:33977600-33995223	CrePos-MHCNeg	CreNeg-MHCPos	OK	46.4631	37.8175	-0.297032	-0.508818	0.35975	0.999729	no
ENSMUSG00000004651	ENSMUSG00000004651	Tyr	chr7:94574909-94641943	CrePos-MHCNeg	CreNeg-MHCPos	OK	2.68318	2.13297	-0.331082	-0.479815	0.4145	0.999729	no
ENSMUSG00000004654	ENSMUSG00000004654	Ghrhr	chr6:55326288-55338524	CrePos-MHCNeg	CreNeg-MHCPos	NOTEST	0	0	0	0	1	1	no
ENSMUSG00000004655	ENSMUSG00000004655	Aqp1	chr6:55286425-55298549	CrePos-MHCNeg	CreNeg-MHCPos	OK	51.7829	52.8234	0.0287004	0.0715542	0.90625	0.999729	no
ENSMUSG00000004661	ENSMUSG00000004661	Arid3b	chr9:57625671-57684600	CrePos-MHCNeg	CreNeg-MHCPos	OK	33.4404	26.4893	-0.336181	-0.584395	0.31695	0.999729	no
ENSMUSG00000004665	ENSMUSG00000004665	Cnn2	chr10:79451328-79458807	CrePos-MHCNeg	CreNeg-MHCPos	OK	93.2093	85.2128	-0.129404	-0.258926	0.63325	0.999729	no
ENSMUSG00000004667	ENSMUSG00000004667	Polr2e	chr10:79498693-79502540	CrePos-MHCNeg	CreNeg-MHCPos	OK	36.4734	38.7164	0.0861012	0.171148	0.7554	0.999729	no
ENSMUSG00000004668	ENSMUSG00000004668	Abca13	chr11:9091944-9584262	CrePos-MHCNeg	CreNeg-MHCPos	NOTEST	0.241911	0.192188	-0.33196	0	1	1	no
ENSMUSG00000004677	ENSMUSG00000004677	Myo9b	chr8:73772459-73884611	CrePos-MHCNeg	CreNeg-MHCPos	OK	38.8677	37.4764	-0.0525893	-0.0995661	0.8526	0.999729	no
ENSMUSG00000004698	ENSMUSG00000004698	Hdac9	chr12:34732450-35213754	CrePos-MHCNeg	CreNeg-MHCPos	OK	7.91519	7.91072	-0.000815634	-0.00163405	0.9976	0.999729	no
ENSMUSG00000004707	ENSMUSG00000004707	Ly9	chr1:173518754-173537541	CrePos-MHCNeg	CreNeg-MHCPos	OK	47.5957	44.3252	-0.102703	-0.203204	0.69915	0.999729	no
ENSMUSG00000004709	ENSMUSG00000004709	Cd244	chr1:173489323-173515449	CrePos-MHCNeg	CreNeg-MHCPos	OK	4.70734	4.89663	0.0568775	0.0676399	0.89965	0.999729	no
ENSMUSG00000004730	ENSMUSG00000004730	Emr1	chr17:57498108-57622952	CrePos-MHCNeg	CreNeg-MHCPos	OK	14.1177	18.4425	0.385528	0.652245	0.21105	0.999729	no
ENSMUSG00000004748	ENSMUSG00000004748	Mtfp1	chr11:3991482-3995448	CrePos-MHCNeg	CreNeg-MHCPos	NOTEST	1.68016	1.88464	0.165694	0	1	1	no
ENSMUSG00000004768	ENSMUSG00000004768	Rab23	chr1:33776726-33799409	CrePos-MHCNeg	CreNeg-MHCPos	OK	5.0832	6.00959	0.241528	0.257255	0.6134	0.999729	no
ENSMUSG00000004771	ENSMUSG00000004771	Rab11a	chr9:64563105-64585565	CrePos-MHCNeg	CreNeg-MHCPos	OK	63.4633	49.7762	-0.350464	-0.444598	0.49435	0.999729	no
ENSMUSG00000004788	ENSMUSG00000004788	Eif2b2	chr12:86560430-86567578	CrePos-MHCNeg	CreNeg-MHCPos	OK	34.5423	32.2144	-0.100658	-0.153075	0.8264	0.999729	no
ENSMUSG00000004789	ENSMUSG00000004789	Dlst	chr12:86451782-86475041	CrePos-MHCNeg	CreNeg-MHCPos	OK	38.859	42.0173	0.112735	0.249986	0.6529	0.999729	no
ENSMUSG00000004791	ENSMUSG00000004791	Pgf	chr12:86507588-86518246	CrePos-MHCNeg	CreNeg-MHCPos	NOTEST	2.12239	1.31535	-0.690248	0	1	1	no
ENSMUSG00000004798	ENSMUSG00000004798	Ulk2	chr11:61589150-61668575	CrePos-MHCNeg	CreNeg-MHCPos	OK	13.8169	15.082	0.126396	0.190309	0.72265	0.999729	no
ENSMUSG00000004814	ENSMUSG00000004814	Ccl24	chr5:136045806-136048913	CrePos-MHCNeg	CreNeg-MHCPos	NOTEST	0.254057	0.495195	0.962843	0	1	1	no
ENSMUSG00000004815	ENSMUSG00000004815	Dgkq	chr5:109058788-109113576	CrePos-MHCNeg	CreNeg-MHCPos	OK	26.8108	21.4689	-0.320565	-0.27782	0.61935	0.999729	no
ENSMUSG00000004821	ENSMUSG00000004821	Tmed11	chr5:109206253-109224382	CrePos-MHCNeg	CreNeg-MHCPos	NOTEST	0	0	0	0	1	1	no
ENSMUSG00000004837	ENSMUSG00000004837	Grap	chr11:61466766-61534328	CrePos-MHCNeg	CreNeg-MHCPos	OK	126.484	81.6399	-0.631614	-1.54271	0.03095	0.999729	no
ENSMUSG00000004842	ENSMUSG00000004842	Pou1f1	chr16:65520846-65535250	CrePos-MHCNeg	CreNeg-MHCPos	NOTEST	0.235703	0.0950409	-1.31035	0	1	1	no
ENSMUSG00000004843	ENSMUSG00000004843	Chmp2b	chr16:65539377-65562942	CrePos-MHCNeg	CreNeg-MHCPos	OK	15.9028	15.771	-0.0120106	-0.0244129	0.9672	0.999729	no
ENSMUSG00000004846	ENSMUSG00000004846	Plod3	chr5:137458033-137472518	CrePos-MHCNeg	CreNeg-MHCPos	OK	26.6289	27.0525	0.0227696	0.0315028	0.9552	0.999729	no
ENSMUSG00000004849	ENSMUSG00000004849	Ap1s1	chr5:137510862-137522005	CrePos-MHCNeg	CreNeg-MHCPos	OK	21.9776	20.4465	-0.104174	-0.134807	0.7892	0.999729	no
ENSMUSG00000004864	ENSMUSG00000004864	Mapk13	chr17:28906251-28915643	CrePos-MHCNeg	CreNeg-MHCPos	NOTEST	0.419303	0.712252	0.764395	0	1	1	no
ENSMUSG00000004865	ENSMUSG00000004865	Srpk1	chr17:28724592-28759466	CrePos-MHCNeg	CreNeg-MHCPos	OK	56.9563	53.6479	-0.0863329	-0.110982	0.84615	0.999729	no
ENSMUSG00000004872	ENSMUSG00000004872	Pax3	chr1:78097841-78193709	CrePos-MHCNeg	CreNeg-MHCPos	NOTEST	1.35848	0.816456	-0.734545	0	1	1	no
ENSMUSG00000004880	ENSMUSG00000004880	Lbr	chr1:183745446-183772532	CrePos-MHCNeg	CreNeg-MHCPos	OK	41.3667	43.0868	0.0587742	0.145475	0.80845	0.999729	no
ENSMUSG00000004885	ENSMUSG00000004885	Crabp2	chr3:87752587-87757298	CrePos-MHCNeg	CreNeg-MHCPos	NOTEST	0.120995	0.0622951	-0.957756	0	1	1	no
ENSMUSG00000004891	ENSMUSG00000004891	Nes	chr3:87774999-87784373	CrePos-MHCNeg	CreNeg-MHCPos	NOTEST	0.978885	0.869773	-0.1705	0	1	1	no
ENSMUSG00000004892	ENSMUSG00000004892	Bcan	chr3:87791452-87804278	CrePos-MHCNeg	CreNeg-MHCPos	NOTEST	0.443292	0.275611	-0.685623	0	1	1	no
ENSMUSG00000004894	ENSMUSG00000004894	Hapln2	chr3:87825671-87831505	CrePos-MHCNeg	CreNeg-MHCPos	NOTEST	0	0.0553597	inf	0	1	1	no
ENSMUSG00000004895	ENSMUSG00000004895	Prcc	chr3:87662821-87689530	CrePos-MHCNeg	CreNeg-MHCPos	OK	17.855	15.732	-0.182625	-0.393374	0.5185	0.999729	no
ENSMUSG00000004896	ENSMUSG00000004896	Rrnad1	chr3:87723427-87744608	CrePos-MHCNeg	CreNeg-MHCPos	OK	19.9574	18.8713	-0.0807263	-0.114765	0.8408	0.999729	no
ENSMUSG00000004897	ENSMUSG00000004897	Hdgf	chr3:87710242-87720054	CrePos-MHCNeg	CreNeg-MHCPos	OK	48.1376	37.2416	-0.37025	-0.500954	0.289	0.999729	no
ENSMUSG00000004902	ENSMUSG00000004902	Slc25a18	chr6:120723785-120744000	CrePos-MHCNeg	CreNeg-MHCPos	OK	2.69692	1.54429	-0.804367	-0.806762	0.149	0.999729	no
ENSMUSG00000004929	ENSMUSG00000004929	Thop1	chr10:80532779-80545304	CrePos-MHCNeg	CreNeg-MHCPos	OK	5.46947	4.957	-0.141935	-0.17841	0.7467	0.999729	no
ENSMUSG00000004931	ENSMUSG00000004931	Apba3	chr10:80730916-80754012	CrePos-MHCNeg	CreNeg-MHCPos	OK	10.4678	11.9525	0.191361	0.355534	0.57025	0.999729	no
ENSMUSG00000004933	ENSMUSG00000004933	Matk	chr10:80715679-80726110	CrePos-MHCNeg	CreNeg-MHCPos	OK	14.4223	10.6325	-0.439815	-0.677658	0.21115	0.999729	no
ENSMUSG00000004934	ENSMUSG00000004934	Pias4	chr10:80616010-80630668	CrePos-MHCNeg	CreNeg-MHCPos	OK	27.517	18.9515	-0.53801	-0.961456	0.1014	0.999729	no
ENSMUSG00000004936	ENSMUSG00000004936	Map2k1	chr9:64033576-64101438	CrePos-MHCNeg	CreNeg-MHCPos	OK	54.5021	48.1116	-0.179927	-0.38659	0.53125	0.999729	no
ENSMUSG00000004937	ENSMUSG00000004937	Sgta	chr10:80506819-80522923	CrePos-MHCNeg	CreNeg-MHCPos	OK	15.5223	16.8595	0.119214	0.261382	0.66935	0.999729	no
ENSMUSG00000004939	ENSMUSG00000004939	Itgb1bp3	chr10:80657353-80693578	CrePos-MHCNeg	CreNeg-MHCPos	NOTEST	1.74301	1.19445	-0.545227	0	1	1	no
ENSMUSG00000004945	ENSMUSG00000004945	5730437N04Rik	chr17:5410863-5440260	CrePos-MHCNeg	CreNeg-MHCPos	OK	34.6355	31.1792	-0.151668	-0.188524	0.72375	0.999729	no
ENSMUSG00000004947	ENSMUSG00000004947	Dtx2	chr5:136470669-136508742	CrePos-MHCNeg	CreNeg-MHCPos	OK	12.6377	12.3407	-0.0343103	-0.0541454	0.9198	0.999729	no
ENSMUSG00000004948	ENSMUSG00000004948	Zp3	chr5:136455968-136464494	CrePos-MHCNeg	CreNeg-MHCPos	NOTEST	0	0	0	0	1	1	no
ENSMUSG00000004951	ENSMUSG00000004951	Hspb1	chr5:136363788-136365433	CrePos-MHCNeg	CreNeg-MHCPos	OK	1.58421	2.23143	0.494206	0.383621	0.44765	0.999729	no
ENSMUSG00000004952	ENSMUSG00000004952	Rasa4	chr5:136559785-136587730	CrePos-MHCNeg	CreNeg-MHCPos	OK	65.4548	64.3833	-0.0238126	-0.0363022	0.9502	0.999729	no
ENSMUSG00000004961	ENSMUSG00000004961	Syt5	chr7:4491369-4498169	CrePos-MHCNeg	CreNeg-MHCPos	NOTEST	0.0357568	0	-inf	0	1	1	no
ENSMUSG00000004980	ENSMUSG00000004980	Hnrnpa2b1	chr6:51410432-51419893	CrePos-MHCNeg	CreNeg-MHCPos	OK	172.149	169.546	-0.0219837	-0.0307569	0.9562	0.999729	no
ENSMUSG00000004988	ENSMUSG00000004988	Fxyd4	chr6:117883746-117887353	CrePos-MHCNeg	CreNeg-MHCPos	NOTEST	1.23065	0.971498	-0.341134	0	1	1	no
ENSMUSG00000004994	ENSMUSG00000004994	Ccdc130	chr8:86781693-86794279	CrePos-MHCNeg	CreNeg-MHCPos	OK	10.7556	7.19206	-0.580607	-0.49503	0.33395	0.999729	no
ENSMUSG00000004996	ENSMUSG00000004996	Mri1	chr8:86773804-86781225	CrePos-MHCNeg	CreNeg-MHCPos	OK	26.5528	21.0674	-0.333849	-0.565146	0.3338	0.999729	no
ENSMUSG00000005034	ENSMUSG00000005034	Prkacb	chr3:146392542-146475924	CrePos-MHCNeg	CreNeg-MHCPos	OK	39.7949	42.1006	0.081259	0.181729	0.7573	0.999729	no
ENSMUSG00000005043	ENSMUSG00000005043	Sgsh	chr11:119169081-119216850	CrePos-MHCNeg	CreNeg-MHCPos	OK	14.9747	14.9862	0.00111459	0.00202484	0.9961	0.999729	no
ENSMUSG00000005045	ENSMUSG00000005045	Chd5	chr4:151712759-151764303	CrePos-MHCNeg	CreNeg-MHCPos	NOTEST	0.231412	0.474622	1.03631	0	1	1	no
ENSMUSG00000005054	ENSMUSG00000005054	Cstb	chr10:77888414-77890364	CrePos-MHCNeg	CreNeg-MHCPos	OK	100.234	98.7894	-0.0209495	-0.0591387	0.9352	0.999729	no
ENSMUSG00000005057	ENSMUSG00000005057	Sh2b2	chr5:136694018-136720773	CrePos-MHCNeg	CreNeg-MHCPos	OK	7.95165	5.97262	-0.41289	-0.787707	0.1999	0.999729	no
ENSMUSG00000005069	ENSMUSG00000005069	Pex5	chr6:124346833-124365085	CrePos-MHCNeg	CreNeg-MHCPos	OK	23.7936	25.2869	0.0878167	0.12212	0.8303	0.999729	no
ENSMUSG00000005078	ENSMUSG00000005078	Jkamp	chr12:73186575-73286016	CrePos-MHCNeg	CreNeg-MHCPos	OK	16.0273	13.8849	-0.207018	-0.378045	0.6076	0.999729	no
ENSMUSG00000005087	ENSMUSG00000005087	Cd44	chr2:102651297-102741822	CrePos-MHCNeg	CreNeg-MHCPos	OK	57.9622	62.0227	0.0976861	0.19696	0.73265	0.999729	no
ENSMUSG00000005089	ENSMUSG00000005089	Slc1a2	chr2:102498815-102630941	CrePos-MHCNeg	CreNeg-MHCPos	OK	6.97808	4.34024	-0.685055	-0.471038	0.24145	0.999729	no
ENSMUSG00000005102	ENSMUSG00000005102	Eif2ak4	chr2:118214352-118300970	CrePos-MHCNeg	CreNeg-MHCPos	OK	13.1662	12.3976	-0.0867842	-0.108145	0.82975	0.999729	no
ENSMUSG00000005103	ENSMUSG00000005103	Wdr1	chr5:38918052-38952905	CrePos-MHCNeg	CreNeg-MHCPos	OK	92.7074	91.686	-0.0159824	-0.0363335	0.9493	0.999729	no
ENSMUSG00000005107	ENSMUSG00000005107	Slc2a9	chr5:38740511-38894382	CrePos-MHCNeg	CreNeg-MHCPos	OK	12.1416	11.303	-0.103254	-0.112279	0.8453	0.999729	no
ENSMUSG00000005124	ENSMUSG00000005124	Wisp1	chr15:66722881-66754763	CrePos-MHCNeg	CreNeg-MHCPos	NOTEST	1.15387	1.03205	-0.160966	0	1	1	no
ENSMUSG00000005125	ENSMUSG00000005125	Ndrg1	chr15:66760882-66844601	CrePos-MHCNeg	CreNeg-MHCPos	OK	32.2936	27.8645	-0.21282	-0.431124	0.47605	0.999729	no
ENSMUSG00000005131	ENSMUSG00000005131	4930550C14Rik	chr9:53213390-53240908	CrePos-MHCNeg	CreNeg-MHCPos	NOTEST	0.307651	0.291981	-0.0754195	0	1	1	no
ENSMUSG00000005142	ENSMUSG00000005142	Man2b1	chr8:87607167-87622638	CrePos-MHCNeg	CreNeg-MHCPos	OK	63.3713	64.3318	0.0217006	0.0501997	0.9356	0.999729	no
ENSMUSG00000005148	ENSMUSG00000005148	Klf5	chr14:99697909-99712624	CrePos-MHCNeg	CreNeg-MHCPos	NOTEST	0.441017	0.108018	-2.02956	0	1	1	no
ENSMUSG00000005150	ENSMUSG00000005150	Wdr83	chr8:87595655-87606238	CrePos-MHCNeg	CreNeg-MHCPos	OK	16.5423	17.709	0.0983275	0.116913	0.8603	0.999729	no
ENSMUSG00000005161	ENSMUSG00000005161	Prdx2	chr8:87480508-87498733	CrePos-MHCNeg	CreNeg-MHCPos	OK	59.5531	55.1149	-0.111734	-0.209323	0.7709	0.999729	no
ENSMUSG00000005198	ENSMUSG00000005198	Polr2a	chr11:69547498-69572139	CrePos-MHCNeg	CreNeg-MHCPos	OK	61.103	56.3046	-0.11799	-0.175326	0.7367	0.999729	no
ENSMUSG00000005202	ENSMUSG00000005202	Shbg	chr11:69428305-69431407	CrePos-MHCNeg	CreNeg-MHCPos	NOTEST	0	0	0	0	1	1	no
ENSMUSG00000005204	ENSMUSG00000005204	Senp3	chr11:69486611-69495586	CrePos-MHCNeg	CreNeg-MHCPos	OK	46.3585	25.7064	-0.850705	-1.58021	0.0204	0.999729	no
ENSMUSG00000005220	ENSMUSG00000005220	Corin	chr5:72691263-72895712	CrePos-MHCNeg	CreNeg-MHCPos	NOTEST	0.257061	0.413953	0.687359	0	1	1	no
ENSMUSG00000005225	ENSMUSG00000005225	Plekha8	chr6:54527597-54595833	CrePos-MHCNeg	CreNeg-MHCPos	OK	3.00068	2.68534	-0.160182	-0.178117	0.7575	0.999729	no
ENSMUSG00000005232	ENSMUSG00000005232	G6pc2	chr2:69049129-69065898	CrePos-MHCNeg	CreNeg-MHCPos	NOTEST	0	0	0	0	1	1	no
ENSMUSG00000005233	ENSMUSG00000005233	Spc25	chr2:69031951-69044251	CrePos-MHCNeg	CreNeg-MHCPos	OK	3.12163	2.84846	-0.132117	-0.105139	0.79655	0.999729	no
ENSMUSG00000005237	ENSMUSG00000005237	Dnahc2	chr11:69234310-69362612	CrePos-MHCNeg	CreNeg-MHCPos	NOTEST	0.590888	0.336508	-0.812244	0	1	1	no
ENSMUSG00000005251	ENSMUSG00000005251	Ripk4	chr16:97963539-97985344	CrePos-MHCNeg	CreNeg-MHCPos	NOTEST	0.463451	0.246198	-0.912596	0	1	1	no
ENSMUSG00000005262	ENSMUSG00000005262	Ufd1l	chr16:18780539-18835354	CrePos-MHCNeg	CreNeg-MHCPos	OK	48.0927	38.884	-0.30664	-0.540687	0.36295	0.999729	no
ENSMUSG00000005267	ENSMUSG00000005267	Zfp287	chr11:62513857-62545407	CrePos-MHCNeg	CreNeg-MHCPos	OK	10.3029	10.5145	0.0293259	0.0460698	0.9365	0.999729	no
ENSMUSG00000005268	ENSMUSG00000005268	Prlr	chr15:10106992-10339908	CrePos-MHCNeg	CreNeg-MHCPos	OK	1.73566	3.17753	0.87242	0.531063	0.0911	0.999729	no
ENSMUSG00000005299	ENSMUSG00000005299	Letm1	chr5:34082321-34125466	CrePos-MHCNeg	CreNeg-MHCPos	OK	15.8113	14.3284	-0.142087	-0.263333	0.6466	0.999729	no
ENSMUSG00000005312	ENSMUSG00000005312	Ubqln1	chr13:58277523-58316997	CrePos-MHCNeg	CreNeg-MHCPos	OK	26.3897	27.4103	0.0547393	0.124694	0.8314	0.999729	no
ENSMUSG00000005320	ENSMUSG00000005320	Fgfr4	chr13:55254000-55270120	CrePos-MHCNeg	CreNeg-MHCPos	NOTEST	0.860085	0.894999	0.0574058	0	1	1	no
ENSMUSG00000005338	ENSMUSG00000005338	Cadm3	chr1:175264384-175396171	CrePos-MHCNeg	CreNeg-MHCPos	OK	2.58594	2.29391	-0.172881	-0.110402	0.8395	0.999729	no
ENSMUSG00000005339	ENSMUSG00000005339	Fcer1a	chr1:175151401-175157360	CrePos-MHCNeg	CreNeg-MHCPos	NOTEST	1.27018	1.45189	0.192895	0	1	1	no
ENSMUSG00000005354	ENSMUSG00000005354	Txn2	chr15:77745476-77759436	CrePos-MHCNeg	CreNeg-MHCPos	OK	46.332	32.7151	-0.502051	-0.917877	0.13755	0.999729	no
ENSMUSG00000005355	ENSMUSG00000005355	Casp14	chr10:78174741-78181038	CrePos-MHCNeg	CreNeg-MHCPos	NOTEST	0	0	0	0	1	1	no
ENSMUSG00000005357	ENSMUSG00000005357	Slc1a6	chr10:78243240-78277570	CrePos-MHCNeg	CreNeg-MHCPos	NOTEST	0.153153	0.186676	0.285567	0	1	1	no
ENSMUSG00000005360	ENSMUSG00000005360	Slc1a3	chr15:8584123-8660764	CrePos-MHCNeg	CreNeg-MHCPos	OK	9.79316	8.68028	-0.174033	-0.2534	0.6415	0.999729	no
ENSMUSG00000005362	ENSMUSG00000005362	Crbn	chr6:106719113-106750068	CrePos-MHCNeg	CreNeg-MHCPos	OK	27.3726	24.8676	-0.138463	-0.219619	0.70275	0.999729	no
ENSMUSG00000005364	ENSMUSG00000005364	Il5ra	chr6:106660377-106695103	CrePos-MHCNeg	CreNeg-MHCPos	OK	5.02516	5.03216	0.00200667	0.00336476	0.99385	0.999729	no
ENSMUSG00000005370	ENSMUSG00000005370	Msh6	chr17:88374389-88464631	CrePos-MHCNeg	CreNeg-MHCPos	OK	14.4083	13.1249	-0.134603	-0.155323	0.7799	0.999729	no
ENSMUSG00000005371	ENSMUSG00000005371	Fbxo11	chr17:88374389-88464631	CrePos-MHCNeg	CreNeg-MHCPos	OK	21.6323	23.1847	0.0999844	0.13694	0.80375	0.999729	no
ENSMUSG00000005373	ENSMUSG00000005373	Mlxipl	chr5:135582760-135614254	CrePos-MHCNeg	CreNeg-MHCPos	NOTEST	2.03879	1.59618	-0.353094	0	1	1	no
ENSMUSG00000005374	ENSMUSG00000005374	Tbl2	chr5:135625526-135639743	CrePos-MHCNeg	CreNeg-MHCPos	OK	7.82121	10.1494	0.375927	0.464369	0.39645	0.999729	no
ENSMUSG00000005378	ENSMUSG00000005378	Wbscr22	chr5:135528826-135541235	CrePos-MHCNeg	CreNeg-MHCPos	OK	43.4287	28.1162	-0.627246	-0.934308	0.2343	0.999729	no
ENSMUSG00000005397	ENSMUSG00000005397	Nid1	chr13:13529868-13604542	CrePos-MHCNeg	CreNeg-MHCPos	OK	13.5633	14.4596	0.0923181	0.216182	0.70555	0.999729	no
ENSMUSG00000005410	ENSMUSG00000005410	Mcm5	chr8:77633426-77652338	CrePos-MHCNeg	CreNeg-MHCPos	OK	15.8664	11.8062	-0.426433	-0.874038	0.1243	0.999729	no
ENSMUSG00000005413	ENSMUSG00000005413	Hmox1	chr8:77617489-77624495	CrePos-MHCNeg	CreNeg-MHCPos	OK	38.8535	38.1355	-0.0269089	-0.0473981	0.92425	0.999729	no
ENSMUSG00000005417	ENSMUSG00000005417	Mprip	chr11:59474806-59594362	CrePos-MHCNeg	CreNeg-MHCPos	OK	58.8229	46.7789	-0.330519	-0.495235	0.40105	0.999729	no
ENSMUSG00000005442	ENSMUSG00000005442	Cic	chr7:26052722-26079178	CrePos-MHCNeg	CreNeg-MHCPos	OK	87.2489	61.9766	-0.493412	-0.507365	0.39445	0.999729	no
ENSMUSG00000005447	ENSMUSG00000005447	Pafah1b3	chr7:26080067-26083005	CrePos-MHCNeg	CreNeg-MHCPos	OK	27.7589	25.0851	-0.146123	-0.253802	0.6581	0.999729	no
ENSMUSG00000005465	ENSMUSG00000005465	Il27ra	chr8:86545369-86566488	CrePos-MHCNeg	CreNeg-MHCPos	OK	43.287	39.4499	-0.133913	-0.272347	0.6213	0.999729	no
ENSMUSG00000005469	ENSMUSG00000005469	Prkaca	chr8:86496876-86520344	CrePos-MHCNeg	CreNeg-MHCPos	OK	17.8467	19.3018	0.113074	0.245185	0.6843	0.999729	no
ENSMUSG00000005470	ENSMUSG00000005470	Asf1b	chr8:86479405-86494096	CrePos-MHCNeg	CreNeg-MHCPos	OK	8.20116	4.33181	-0.92086	-1.03017	0.1199	0.999729	no
ENSMUSG00000005474	ENSMUSG00000005474	Myl10	chr5:137169015-137176964	CrePos-MHCNeg	CreNeg-MHCPos	NOTEST	0.160969	0.0728848	-1.1431	0	1	1	no
ENSMUSG00000005481	ENSMUSG00000005481	Ddx39	chr8:86239075-86265225	CrePos-MHCNeg	CreNeg-MHCPos	OK	46.6299	39.5703	-0.236836	-0.235189	0.70035	0.999729	no
ENSMUSG00000005483	ENSMUSG00000005483	Dnajb1	chr8:86132073-86135801	CrePos-MHCNeg	CreNeg-MHCPos	OK	14.0782	17.8064	0.338928	0.693969	0.2277	0.999729	no
ENSMUSG00000005493	ENSMUSG00000005493	Msh4	chr3:153520110-153569102	CrePos-MHCNeg	CreNeg-MHCPos	NOTEST	0.223599	0.27068	0.275678	0	1	1	no
ENSMUSG00000005501	ENSMUSG00000005501	Usp40	chr1:89841695-89905126	CrePos-MHCNeg	CreNeg-MHCPos	OK	9.55138	9.40389	-0.0224505	-0.0465434	0.933	0.999729	no
ENSMUSG00000005503	ENSMUSG00000005503	Evx1	chr6:52258382-52268372	CrePos-MHCNeg	CreNeg-MHCPos	NOTEST	0	0	0	0	1	1	no
ENSMUSG00000005505	ENSMUSG00000005505	Kbtbd4	chr2:90734790-90758415	CrePos-MHCNeg	CreNeg-MHCPos	OK	14.2376	11.9566	-0.251897	-0.294686	0.65805	0.999729	no
ENSMUSG00000005506	ENSMUSG00000005506	Celf1	chr2:90780538-90859654	CrePos-MHCNeg	CreNeg-MHCPos	OK	48.3208	42.5706	-0.182787	-0.232596	0.65135	0.999729	no
ENSMUSG00000005510	ENSMUSG00000005510	Ndufs3	chr2:90734790-90758415	CrePos-MHCNeg	CreNeg-MHCPos	OK	41.3547	36.2619	-0.189597	-0.341144	0.64855	0.999729	no
ENSMUSG00000005514	ENSMUSG00000005514	Por	chr5:136145902-136211196	CrePos-MHCNeg	CreNeg-MHCPos	OK	28.2789	25.4342	-0.152955	-0.251259	0.6623	0.999729	no
ENSMUSG00000005533	ENSMUSG00000005533	Igf1r	chr7:75097712-75371484	CrePos-MHCNeg	CreNeg-MHCPos	OK	11.3915	12.8337	0.171978	0.367565	0.50855	0.999729	no
ENSMUSG00000005534	ENSMUSG00000005534	Insr	chr8:3150921-3279617	CrePos-MHCNeg	CreNeg-MHCPos	OK	19.9383	18.1393	-0.136423	-0.196466	0.73015	0.999729	no
ENSMUSG00000005540	ENSMUSG00000005540	Fcer2a	chr8:3681736-3694174	CrePos-MHCNeg	CreNeg-MHCPos	OK	74.7819	61.4395	-0.283522	-0.543185	0.30325	0.999729	no
ENSMUSG00000005547	ENSMUSG00000005547	Cyp2a5	chr7:27620323-27628567	CrePos-MHCNeg	CreNeg-MHCPos	NOTEST	0.229526	0	-inf	0	1	1	no
ENSMUSG00000005553	ENSMUSG00000005553	Atp4a	chr7:31497227-31510554	CrePos-MHCNeg	CreNeg-MHCPos	NOTEST	0.142742	0.13348	-0.0967862	0	1	1	no
ENSMUSG00000005566	ENSMUSG00000005566	Trim28	chr7:13609500-13616384	CrePos-MHCNeg	CreNeg-MHCPos	OK	107.293	91.2518	-0.233633	-0.351256	0.5524	0.999729	no
ENSMUSG00000005575	ENSMUSG00000005575	Ube2m	chr7:13620586-13623622	CrePos-MHCNeg	CreNeg-MHCPos	OK	30.0785	27.3002	-0.13982	-0.228811	0.69495	0.999729	no
ENSMUSG00000005580	ENSMUSG00000005580	Adcy9	chr16:4287528-4420498	CrePos-MHCNeg	CreNeg-MHCPos	OK	4.1017	3.81824	-0.103314	-0.190117	0.7428	0.999729	no
ENSMUSG00000005583	ENSMUSG00000005583	Mef2c	chr13:83643032-83806684	CrePos-MHCNeg	CreNeg-MHCPos	OK	58.3177	52.0368	-0.164403	-0.19801	0.7107	0.999729	no
ENSMUSG00000005609	ENSMUSG00000005609	Ctr9	chr7:118172464-118199891	CrePos-MHCNeg	CreNeg-MHCPos	OK	20.3425	15.6612	-0.377299	-0.52331	0.3125	0.999729	no
ENSMUSG00000005610	ENSMUSG00000005610	Eif4g2	chr7:118211498-118226544	CrePos-MHCNeg	CreNeg-MHCPos	OK	490.801	336.79	-0.543289	-0.277435	0.62035	0.999729	no
ENSMUSG00000005611	ENSMUSG00000005611	Mrvi1	chr7:118011779-118125975	CrePos-MHCNeg	CreNeg-MHCPos	OK	3.88963	3.43099	-0.181008	-0.134089	0.75615	0.999729	no
ENSMUSG00000005615	ENSMUSG00000005615	Pcyt1a	chr16:32431006-32475156	CrePos-MHCNeg	CreNeg-MHCPos	OK	21.7195	17.6875	-0.296264	-0.324085	0.47755	0.999729	no
ENSMUSG00000005621	ENSMUSG00000005621	Zfp592	chr7:88138566-88190050	CrePos-MHCNeg	CreNeg-MHCPos	OK	27.1352	22.0505	-0.299356	-0.325825	0.52685	0.999729	no
ENSMUSG00000005625	ENSMUSG00000005625	Psmd4	chr3:94836615-94846536	CrePos-MHCNeg	CreNeg-MHCPos	OK	68.3609	52.3042	-0.386245	-0.556807	0.24715	0.999729	no
ENSMUSG00000005628	ENSMUSG00000005628	Tmod4	chr3:94928397-94933131	CrePos-MHCNeg	CreNeg-MHCPos	NOTEST	1.74615	1.4921	-0.226834	0	1	1	no
ENSMUSG00000005640	ENSMUSG00000005640	Insrr	chr3:87421480-87628181	CrePos-MHCNeg	CreNeg-MHCPos	OK	2.80814	2.23277	-0.330783	-0.163099	0.74145	0.999729	no
ENSMUSG00000005649	ENSMUSG00000005649	Cabp5	chr7:13983480-13994236	CrePos-MHCNeg	CreNeg-MHCPos	NOTEST	0	0.0641382	inf	0	1	1	no
ENSMUSG00000005656	ENSMUSG00000005656	Snx6	chr12:55847335-55896690	CrePos-MHCNeg	CreNeg-MHCPos	OK	27.2626	26.4805	-0.0419904	-0.0942693	0.8729	0.999729	no
ENSMUSG00000005667	ENSMUSG00000005667	Mthfd2	chr6:83255684-83267600	CrePos-MHCNeg	CreNeg-MHCPos	OK	9.31642	8.30245	-0.166238	-0.248591	0.6138	0.999729	no
ENSMUSG00000005672	ENSMUSG00000005672	Kit	chr5:75970940-76052747	CrePos-MHCNeg	CreNeg-MHCPos	OK	8.26311	7.88768	-0.0670849	-0.0805692	0.87375	0.999729	no
ENSMUSG00000005674	ENSMUSG00000005674	Tomm40l	chr1:173144100-173152645	CrePos-MHCNeg	CreNeg-MHCPos	OK	14.8606	14.1473	-0.0709662	-0.052322	0.89295	0.999729	no
ENSMUSG00000005677	ENSMUSG00000005677	Nr1i3	chr1:173144100-173152645	CrePos-MHCNeg	CreNeg-MHCPos	NOTEST	0.405418	0.182621	-1.15055	0	1	1	no
ENSMUSG00000005681	ENSMUSG00000005681	Apoa2	chr1:173155184-173156510	CrePos-MHCNeg	CreNeg-MHCPos	NOTEST	0	0.609792	inf	0	1	1	no
ENSMUSG00000005682	ENSMUSG00000005682	Pan2	chr10:127740390-127758403	CrePos-MHCNeg	CreNeg-MHCPos	OK	14.5857	13.4821	-0.113504	-0.247636	0.65055	0.999729	no
ENSMUSG00000005683	ENSMUSG00000005683	Cs	chr10:127774887-127799535	CrePos-MHCNeg	CreNeg-MHCPos	OK	50.2386	53.084	0.0794796	0.183818	0.74025	0.999729	no
ENSMUSG00000005686	ENSMUSG00000005686	Ampd3	chr7:117910190-117987971	CrePos-MHCNeg	CreNeg-MHCPos	OK	13.2156	11.2251	-0.235516	-0.24943	0.67565	0.999729	no
ENSMUSG00000005687	ENSMUSG00000005687	Bcas2	chr3:102975577-102983089	CrePos-MHCNeg	CreNeg-MHCPos	OK	20.9091	19.5271	-0.0986554	-0.155789	0.7738	0.999729	no
ENSMUSG00000005696	ENSMUSG00000005696	Sh2d1a	chrX:39855629-39876874	CrePos-MHCNeg	CreNeg-MHCPos	OK	9.73001	8.55767	-0.185223	-0.215908	0.662	0.999729	no
ENSMUSG00000005698	ENSMUSG00000005698	Ctcf	chr8:108160467-108206822	CrePos-MHCNeg	CreNeg-MHCPos	OK	64.1986	51.7819	-0.310096	-0.461139	0.4201	0.999729	no
ENSMUSG00000005699	ENSMUSG00000005699	Pard6a	chr8:108225053-108227393	CrePos-MHCNeg	CreNeg-MHCPos	OK	4.61413	3.67371	-0.328821	-0.419543	0.4539	0.999729	no
ENSMUSG00000005705	ENSMUSG00000005705	Agrp	chr8:108090599-108092198	CrePos-MHCNeg	CreNeg-MHCPos	NOTEST	1.8808	0.303132	-2.63333	0	1	1	no
ENSMUSG00000005716	ENSMUSG00000005716	Pvalb	chr15:78021543-78036830	CrePos-MHCNeg	CreNeg-MHCPos	OK	0	2.75389	inf	-nan	0.0205	0.999729	no
ENSMUSG00000005718	ENSMUSG00000005718	Tfap4	chr16:4544660-4559720	CrePos-MHCNeg	CreNeg-MHCPos	OK	3.16266	3.88101	0.295297	0.460293	0.4705	0.999729	no
ENSMUSG00000005732	ENSMUSG00000005732	Ranbp1	chr16:18239876-18289342	CrePos-MHCNeg	CreNeg-MHCPos	OK	37.5356	32.0122	-0.229634	-0.204594	0.69935	0.999729	no
ENSMUSG00000005763	ENSMUSG00000005763	Cd247	chr1:167711205-167932809	CrePos-MHCNeg	CreNeg-MHCPos	OK	22.1463	21.5375	-0.0402102	-0.0311458	0.95315	0.999729	no
ENSMUSG00000005774	ENSMUSG00000005774	Rfx5	chr3:94757996-94765970	CrePos-MHCNeg	CreNeg-MHCPos	OK	27.7303	22.6732	-0.290477	-0.4355	0.4863	0.999729	no
ENSMUSG00000005779	ENSMUSG00000005779	Psmb4	chr3:94688014-94690883	CrePos-MHCNeg	CreNeg-MHCPos	OK	169.57	113.42	-0.580205	-1.13978	0.1172	0.999729	no
ENSMUSG00000005800	ENSMUSG00000005800	Mmp8	chr9:7558428-7568486	CrePos-MHCNeg	CreNeg-MHCPos	NOTEST	0.533581	0.50457	-0.0806508	0	1	1	no
ENSMUSG00000005802	ENSMUSG00000005802	Slc30a4	chr2:122506968-122547192	CrePos-MHCNeg	CreNeg-MHCPos	OK	6.99005	6.86689	-0.0256464	-0.0539793	0.9271	0.999729	no
ENSMUSG00000005803	ENSMUSG00000005803	Sqrdl	chr2:122590972-122635305	CrePos-MHCNeg	CreNeg-MHCPos	OK	10.5598	9.47915	-0.155747	-0.218052	0.6812	0.999729	no
ENSMUSG00000005804	ENSMUSG00000005804	Pldn	chr2:122564238-122575211	CrePos-MHCNeg	CreNeg-MHCPos	OK	22.6349	14.4949	-0.643007	-0.690894	0.1769	0.999729	no
ENSMUSG00000005813	ENSMUSG00000005813	Metap1	chr3:138121923-138152346	CrePos-MHCNeg	CreNeg-MHCPos	OK	13.409	12.8796	-0.0581135	-0.126365	0.8346	0.999729	no
ENSMUSG00000005823	ENSMUSG00000005823	Gpr108	chr17:57374340-57387082	CrePos-MHCNeg	CreNeg-MHCPos	OK	19.76	20.601	0.0601311	0.137491	0.8192	0.999729	no
ENSMUSG00000005824	ENSMUSG00000005824	Tnfsf14	chr17:57328914-57333612	CrePos-MHCNeg	CreNeg-MHCPos	OK	2.75075	3.34279	0.281228	0.390255	0.52235	0.999729	no
ENSMUSG00000005836	ENSMUSG00000005836	Gata6	chr18:11049084-11085633	CrePos-MHCNeg	CreNeg-MHCPos	OK	2.74247	2.61959	-0.0661314	-0.101731	0.86815	0.999729	no
ENSMUSG00000005846	ENSMUSG00000005846	Rsl1d1	chr16:11193062-11203424	CrePos-MHCNeg	CreNeg-MHCPos	OK	25.5644	25.6781	0.00640024	0.0111756	0.98225	0.999729	no
ENSMUSG00000005864	ENSMUSG00000005864	Cnga2	chrX:69237187-69255557	CrePos-MHCNeg	CreNeg-MHCPos	NOTEST	0.0967013	0.0675491	-0.517599	0	1	1	no
ENSMUSG00000005871	ENSMUSG00000005871	Apc	chr18:34367428-34481843	CrePos-MHCNeg	CreNeg-MHCPos	OK	54.0896	43.3415	-0.319604	-0.267506	0.5932	0.999729	no
ENSMUSG00000005873	ENSMUSG00000005873	Reep5	chr18:34504542-34533069	CrePos-MHCNeg	CreNeg-MHCPos	OK	27.9404	28.6063	0.0339794	0.0852724	0.89415	0.999729	no
ENSMUSG00000005881	ENSMUSG00000005881	Ergic3	chr2:155833780-155844015	CrePos-MHCNeg	CreNeg-MHCPos	OK	72.4163	66.5954	-0.12089	-0.193193	0.7304	0.999729	no
ENSMUSG00000005882	ENSMUSG00000005882	Uqcc	chr2:155672629-155756046	CrePos-MHCNeg	CreNeg-MHCPos	OK	21.0332	16.0039	-0.394243	-0.485971	0.3567	0.999729	no
ENSMUSG00000005883	ENSMUSG00000005883	Spo11	chr2:172803200-172819077	CrePos-MHCNeg	CreNeg-MHCPos	OK	2.09941	2.10905	0.00661395	0.00496702	0.99075	0.999729	no
ENSMUSG00000005886	ENSMUSG00000005886	Ncoa2	chr1:13129185-13364164	CrePos-MHCNeg	CreNeg-MHCPos	OK	36.0555	34.341	-0.0702876	-0.0933898	0.8579	0.999729	no
ENSMUSG00000005891	ENSMUSG00000005891	Prl4a1	chr13:28108080-28115417	CrePos-MHCNeg	CreNeg-MHCPos	NOTEST	0	0	0	0	1	1	no
ENSMUSG00000005892	ENSMUSG00000005892	Trh	chr6:92192054-92194644	CrePos-MHCNeg	CreNeg-MHCPos	NOTEST	0	0.0396517	inf	0	1	1	no
ENSMUSG00000005893	ENSMUSG00000005893	Nr2c2	chr6:92041383-92134027	CrePos-MHCNeg	CreNeg-MHCPos	OK	32.3855	35.3583	0.126699	0.171717	0.7691	0.999729	no
ENSMUSG00000005897	ENSMUSG00000005897	Nr2c1	chr10:93610767-93659956	CrePos-MHCNeg	CreNeg-MHCPos	OK	4.05429	3.57859	-0.180056	-0.280978	0.646	0.999729	no
ENSMUSG00000005899	ENSMUSG00000005899	Smpd4	chr16:17619446-17644921	CrePos-MHCNeg	CreNeg-MHCPos	OK	19.2702	15.8662	-0.280413	-0.412989	0.45925	0.999729	no
ENSMUSG00000005907	ENSMUSG00000005907	Pex1	chr5:3571565-3647934	CrePos-MHCNeg	CreNeg-MHCPos	OK	8.22201	5.88435	-0.482609	-0.473962	0.3894	0.999729	no
ENSMUSG00000005917	ENSMUSG00000005917	Otx1	chr11:21894766-21902900	CrePos-MHCNeg	CreNeg-MHCPos	NOTEST	0	0.189158	inf	0	1	1	no
ENSMUSG00000005936	ENSMUSG00000005936	Kctd20	chr17:29088894-29106494	CrePos-MHCNeg	CreNeg-MHCPos	OK	24.9344	24.5116	-0.024674	-0.0412077	0.9402	0.999729	no
ENSMUSG00000005947	ENSMUSG00000005947	Itgae	chr11:72904084-72960948	CrePos-MHCNeg	CreNeg-MHCPos	OK	7.22511	8.76848	0.279307	0.490113	0.39185	0.999729	no
ENSMUSG00000005949	ENSMUSG00000005949	Ctns	chr11:72997097-73012544	CrePos-MHCNeg	CreNeg-MHCPos	OK	13.772	12.671	-0.120211	-0.153123	0.7719	0.999729	no
ENSMUSG00000005950	ENSMUSG00000005950	P2rx5	chr11:72973922-72986187	CrePos-MHCNeg	CreNeg-MHCPos	NOTEST	1.06277	0.921887	-0.205169	0	1	1	no
ENSMUSG00000005951	ENSMUSG00000005951	Shpk	chr11:73012961-73038013	CrePos-MHCNeg	CreNeg-MHCPos	OK	2.80122	2.97604	0.0873403	0.125284	0.82255	0.999729	no
ENSMUSG00000005952	ENSMUSG00000005952	Trpv1	chr11:73047793-73074744	CrePos-MHCNeg	CreNeg-MHCPos	NOTEST	0.083459	0.110279	0.402019	0	1	1	no
ENSMUSG00000005958	ENSMUSG00000005958	Ephb3	chr16:21204827-21223378	CrePos-MHCNeg	CreNeg-MHCPos	OK	2.53139	1.72889	-0.550084	-0.481621	0.35	0.999729	no
ENSMUSG00000005968	ENSMUSG00000005968	Tuft1	chr3:94416678-94462794	CrePos-MHCNeg	CreNeg-MHCPos	OK	1.88037	3.03591	0.691107	0.616749	0.18425	0.999729	no
ENSMUSG00000005973	ENSMUSG00000005973	Rcn1	chr2:105226447-105239476	CrePos-MHCNeg	CreNeg-MHCPos	OK	11.4001	11.3591	-0.00519611	-0.0101258	0.9869	0.999729	no
ENSMUSG00000005980	ENSMUSG00000005980	Dnase1	chr16:4032838-4078410	CrePos-MHCNeg	CreNeg-MHCPos	OK	8.98948	6.524	-0.462482	-0.302802	0.6022	0.999729	no
ENSMUSG00000005981	ENSMUSG00000005981	Trap1	chr16:4032838-4078410	CrePos-MHCNeg	CreNeg-MHCPos	OK	33.571	24.3374	-0.46404	-0.713483	0.18575	0.999729	no
ENSMUSG00000005982	ENSMUSG00000005982	Nat15	chr16:3847267-3941147	CrePos-MHCNeg	CreNeg-MHCPos	OK	30.8822	30.3778	-0.0237557	-0.0286361	0.95535	0.999729	no
ENSMUSG00000005983	ENSMUSG00000005983	1700037C18Rik	chr16:3847267-3941147	CrePos-MHCNeg	CreNeg-MHCPos	OK	8.32019	6.6968	-0.313145	-0.136966	0.74605	0.999729	no
ENSMUSG00000005986	ENSMUSG00000005986	Ankrd13d	chr19:4270179-4283137	CrePos-MHCNeg	CreNeg-MHCPos	OK	12.8099	9.12824	-0.488855	-0.507765	0.33855	0.999729	no
ENSMUSG00000005994	ENSMUSG00000005994	Tyrp1	chr4:80480026-80497623	CrePos-MHCNeg	CreNeg-MHCPos	NOTEST	0.908717	1.01152	0.15462	0	1	1	no
ENSMUSG00000006005	ENSMUSG00000006005	Tpr	chr1:152208434-152313295	CrePos-MHCNeg	CreNeg-MHCPos	OK	67.2108	60.8185	-0.144182	-0.0891696	0.80365	0.999729	no
ENSMUSG00000006007	ENSMUSG00000006007	Pdc	chr1:152166546-152181035	CrePos-MHCNeg	CreNeg-MHCPos	NOTEST	0	0.110572	inf	0	1	1	no
ENSMUSG00000006010	ENSMUSG00000006010	BC003331	chr1:152208434-152313295	CrePos-MHCNeg	CreNeg-MHCPos	OK	16.2653	13.9802	-0.21841	-0.0906752	0.84965	0.999729	no
ENSMUSG00000006014	ENSMUSG00000006014	Prg4	chr1:152208434-152313295	CrePos-MHCNeg	CreNeg-MHCPos	NOTEST	1.05909	0.642459	-0.721146	0	1	1	no
ENSMUSG00000006019	ENSMUSG00000006019	Dhx34	chr7:16782495-16807386	CrePos-MHCNeg	CreNeg-MHCPos	OK	10.7605	9.72039	-0.146665	-0.275576	0.61275	0.999729	no
ENSMUSG00000006021	ENSMUSG00000006021	Kptn	chr7:16705243-16712865	CrePos-MHCNeg	CreNeg-MHCPos	OK	13.2566	11.2678	-0.23451	-0.37564	0.50505	0.999729	no
ENSMUSG00000006024	ENSMUSG00000006024	Napa	chr7:16683806-16703324	CrePos-MHCNeg	CreNeg-MHCPos	OK	69.418	49.7147	-0.481639	-0.812376	0.19455	0.999729	no
ENSMUSG00000006050	ENSMUSG00000006050	Sra1	chr18:36826334-36839020	CrePos-MHCNeg	CreNeg-MHCPos	OK	33.4158	31.4677	-0.0866596	-0.130288	0.8431	0.999729	no
ENSMUSG00000006056	ENSMUSG00000006056	Calcoco2	chr11:95960639-95973278	CrePos-MHCNeg	CreNeg-MHCPos	NOTEST	0.14335	0	-inf	0	1	1	no
ENSMUSG00000006057	ENSMUSG00000006057	Atp5g1	chr11:95930165-95936984	CrePos-MHCNeg	CreNeg-MHCPos	OK	19.0499	12.1528	-0.6485	-0.740319	0.17555	0.999729	no
ENSMUSG00000006058	ENSMUSG00000006058	Snf8	chr11:95896198-95908744	CrePos-MHCNeg	CreNeg-MHCPos	OK	42.1126	41.5277	-0.020175	-0.0364256	0.94885	0.999729	no
ENSMUSG00000006095	ENSMUSG00000006095	Tbcb	chr7:31009149-31018409	CrePos-MHCNeg	CreNeg-MHCPos	OK	38.8746	42.8407	0.140153	0.248085	0.75205	0.999729	no
ENSMUSG00000006127	ENSMUSG00000006127	Inpp5k	chr11:75444489-75462373	CrePos-MHCNeg	CreNeg-MHCPos	OK	44.6661	42.6893	-0.0653054	-0.0963865	0.85695	0.999729	no
ENSMUSG00000006134	ENSMUSG00000006134	Crkl	chr16:17452079-17486348	CrePos-MHCNeg	CreNeg-MHCPos	OK	16.9007	18.2981	0.114607	0.265684	0.64685	0.999729	no
ENSMUSG00000006143	ENSMUSG00000006143	2310043J07Rik	chr5:136530361-136540196	CrePos-MHCNeg	CreNeg-MHCPos	NOTEST	0	0.0926408	inf	0	1	1	no
ENSMUSG00000006154	ENSMUSG00000006154	Eps8l1	chr7:4397298-4431006	CrePos-MHCNeg	CreNeg-MHCPos	OK	17.2178	14.169	-0.281172	-0.2717	0.57235	0.999729	no
ENSMUSG00000006169	ENSMUSG00000006169	Clint1	chr11:45665506-45724127	CrePos-MHCNeg	CreNeg-MHCPos	OK	31.5882	36.3585	0.202904	0.424415	0.44695	0.999729	no
ENSMUSG00000006179	ENSMUSG00000006179	Prss16	chr13:22094044-22101611	CrePos-MHCNeg	CreNeg-MHCPos	NOTEST	1.25186	1.66304	0.409756	0	1	1	no
ENSMUSG00000006191	ENSMUSG00000006191	Cdkal1	chr13:29283614-29947543	CrePos-MHCNeg	CreNeg-MHCPos	OK	28.4474	27.9249	-0.0267441	-0.0425075	0.93895	0.999729	no
ENSMUSG00000006200	ENSMUSG00000006200	Rhox6	chrX:35180086-35183034	CrePos-MHCNeg	CreNeg-MHCPos	NOTEST	0	0	0	0	1	1	no
ENSMUSG00000006204	ENSMUSG00000006204	5430419D17Rik	chr7:137305964-140316037	CrePos-MHCNeg	CreNeg-MHCPos	NOTEST	1.03362	0.148418	-2.79997	0	1	1	no
ENSMUSG00000006205	ENSMUSG00000006205	Htra1	chr7:137305964-140316037	CrePos-MHCNeg	CreNeg-MHCPos	OK	48.2973	47.2603	-0.0313129	-0.0139407	0.97925	0.999729	no
ENSMUSG00000006215	ENSMUSG00000006215	Zbtb17	chr4:141000568-141094512	CrePos-MHCNeg	CreNeg-MHCPos	OK	18.4081	12.8779	-0.515438	-0.380856	0.5033	0.999729	no
ENSMUSG00000006216	ENSMUSG00000006216	Clcnkb	chr4:140954743-140971929	CrePos-MHCNeg	CreNeg-MHCPos	NOTEST	0	0	0	0	1	1	no
ENSMUSG00000006218	ENSMUSG00000006218	Fam131c	chr4:140924134-140940090	CrePos-MHCNeg	CreNeg-MHCPos	NOTEST	0	0	0	0	1	1	no
ENSMUSG00000006219	ENSMUSG00000006219	Fblim1	chr4:141131976-141162011	CrePos-MHCNeg	CreNeg-MHCPos	OK	25.5373	26.0367	0.0279405	0.0277494	0.9523	0.999729	no
ENSMUSG00000006221	ENSMUSG00000006221	Hspb7	chr4:140976693-140981226	CrePos-MHCNeg	CreNeg-MHCPos	NOTEST	0.0686324	0.141038	1.03912	0	1	1	no
ENSMUSG00000006235	ENSMUSG00000006235	Epor	chr9:21763342-21768020	CrePos-MHCNeg	CreNeg-MHCPos	NOTEST	1.87696	2.20321	0.231213	0	1	1	no
ENSMUSG00000006241	ENSMUSG00000006241	Ccdc159	chr9:21731914-21740316	CrePos-MHCNeg	CreNeg-MHCPos	NOTEST	1.00936	1.19706	0.246055	0	1	1	no
ENSMUSG00000006262	ENSMUSG00000006262	Mob1b	chr5:89149879-89191083	CrePos-MHCNeg	CreNeg-MHCPos	OK	12.4086	12.822	0.0472756	0.0859358	0.88725	0.999729	no
ENSMUSG00000006269	ENSMUSG00000006269	Atp6v1b1	chr6:83693010-83708803	CrePos-MHCNeg	CreNeg-MHCPos	NOTEST	0.299474	0.399556	0.415969	0	1	1	no
ENSMUSG00000006270	ENSMUSG00000006270	Vax1	chr19:59240676-59245626	CrePos-MHCNeg	CreNeg-MHCPos	NOTEST	0.073361	0	-inf	0	1	1	no
ENSMUSG00000006273	ENSMUSG00000006273	Atp6v1b2	chr8:71561609-71637610	CrePos-MHCNeg	CreNeg-MHCPos	OK	100.875	98.4277	-0.0354333	-0.0714351	0.90785	0.999729	no
ENSMUSG00000006276	ENSMUSG00000006276	Eps15l1	chr8:74864899-74945373	CrePos-MHCNeg	CreNeg-MHCPos	OK	20.9177	18.8813	-0.147768	-0.298826	0.5787	0.999729	no
ENSMUSG00000006281	ENSMUSG00000006281	Tep1	chr14:51443736-51498678	CrePos-MHCNeg	CreNeg-MHCPos	OK	16.8343	16.4696	-0.031603	-0.0673426	0.90225	0.999729	no
ENSMUSG00000006288	ENSMUSG00000006288	Ttc5	chr14:51385089-51405193	CrePos-MHCNeg	CreNeg-MHCPos	OK	27.597	26.4676	-0.0602803	-0.129343	0.8298	0.999729	no
ENSMUSG00000006289	ENSMUSG00000006289	Osgep	chr14:51526152-51544568	CrePos-MHCNeg	CreNeg-MHCPos	OK	19.0448	18.2612	-0.0606193	-0.0942975	0.8611	0.999729	no
ENSMUSG00000006299	ENSMUSG00000006299	Aamp	chr1:74326420-74331254	CrePos-MHCNeg	CreNeg-MHCPos	OK	58.8995	61.9458	0.0727518	0.171658	0.7791	0.999729	no
ENSMUSG00000006301	ENSMUSG00000006301	Tmbim1	chr1:74331503-74400268	CrePos-MHCNeg	CreNeg-MHCPos	OK	20.038	20.6984	0.0467814	0.0636238	0.9157	0.999729	no
ENSMUSG00000006304	ENSMUSG00000006304	Arpc2	chr1:74283070-74314783	CrePos-MHCNeg	CreNeg-MHCPos	OK	161.08	168.467	0.0646899	0.134992	0.79635	0.999729	no
ENSMUSG00000006307	ENSMUSG00000006307	Wbp7	chr7:31353876-31373745	CrePos-MHCNeg	CreNeg-MHCPos	OK	43.3643	38.4982	-0.171715	-0.180482	0.73895	0.999729	no
ENSMUSG00000006310	ENSMUSG00000006310	Zbtb32	chr7:31374699-31383928	CrePos-MHCNeg	CreNeg-MHCPos	OK	2.46949	1.985	-0.315076	-0.296964	0.52965	0.999729	no
ENSMUSG00000006311	ENSMUSG00000006311	Etv2	chr7:31418634-31421166	CrePos-MHCNeg	CreNeg-MHCPos	NOTEST	0	0	0	0	1	1	no
ENSMUSG00000006313	ENSMUSG00000006313	Upk1a	chr7:31388110-31397753	CrePos-MHCNeg	CreNeg-MHCPos	NOTEST	0.372481	0.274515	-0.44028	0	1	1	no
ENSMUSG00000006315	ENSMUSG00000006315	Tmem147	chr7:31512719-31514553	CrePos-MHCNeg	CreNeg-MHCPos	OK	21.7025	17.7393	-0.290909	-0.629393	0.39355	0.999729	no
ENSMUSG00000006333	ENSMUSG00000006333	Rps9	chr7:3655594-3658503	CrePos-MHCNeg	CreNeg-MHCPos	OK	1760.72	1653.59	-0.0905631	-0.140608	0.8116	0.999729	no
ENSMUSG00000006335	ENSMUSG00000006335	Tfpt	chr7:3571925-3581531	CrePos-MHCNeg	CreNeg-MHCPos	OK	11.1538	9.28265	-0.264933	-0.248969	0.60345	0.999729	no
ENSMUSG00000006342	ENSMUSG00000006342	Susd2	chr10:75099363-75106753	CrePos-MHCNeg	CreNeg-MHCPos	OK	8.64421	8.95888	0.0515849	0.102582	0.8567	0.999729	no
ENSMUSG00000006344	ENSMUSG00000006344	Ggt5	chr10:75024348-75079713	CrePos-MHCNeg	CreNeg-MHCPos	OK	7.85189	7.08816	-0.147631	-0.244924	0.6636	0.999729	no
ENSMUSG00000006345	ENSMUSG00000006345	Ggt1	chr10:75024348-75079713	CrePos-MHCNeg	CreNeg-MHCPos	OK	4.23312	3.50016	-0.274301	-0.124099	0.6699	0.999729	no
ENSMUSG00000006356	ENSMUSG00000006356	Crip2	chr12:114378446-114383715	CrePos-MHCNeg	CreNeg-MHCPos	OK	16.955	17.4298	0.0398508	0.0885314	0.89405	0.999729	no
ENSMUSG00000006360	ENSMUSG00000006360	Crip1	chr12:114390222-114392088	CrePos-MHCNeg	CreNeg-MHCPos	OK	250.31	242.952	-0.0430405	-0.143367	0.8594	0.999729	no
ENSMUSG00000006362	ENSMUSG00000006362	Cbfa2t3	chr8:122434259-126869624	CrePos-MHCNeg	CreNeg-MHCPos	OK	14.8474	14.1575	-0.0686396	-0.00559418	0.90435	0.999729	no
ENSMUSG00000006369	ENSMUSG00000006369	Fbln1	chr15:85036378-85116965	CrePos-MHCNeg	CreNeg-MHCPos	NOTEST	0.982455	1.53129	0.640284	0	1	1	no
ENSMUSG00000006373	ENSMUSG00000006373	Pgrmc1	chrX:34138200-34146074	CrePos-MHCNeg	CreNeg-MHCPos	OK	20.6216	20.7472	0.00876019	0.017492	0.9778	0.999729	no
ENSMUSG00000006378	ENSMUSG00000006378	Gcat	chr15:78861303-78873988	CrePos-MHCNeg	CreNeg-MHCPos	NOTEST	1.76825	1.54267	-0.196897	0	1	1	no
ENSMUSG00000006386	ENSMUSG00000006386	Tek	chr4:94405979-94541667	CrePos-MHCNeg	CreNeg-MHCPos	OK	4.1901	4.30338	0.0384851	0.0325455	0.927	0.999729	no
ENSMUSG00000006389	ENSMUSG00000006389	Mpl	chr4:118115019-118130118	CrePos-MHCNeg	CreNeg-MHCPos	NOTEST	0.0931068	0	-inf	0	1	1	no
ENSMUSG00000006390	ENSMUSG00000006390	Elovl1	chr4:118100697-118109957	CrePos-MHCNeg	CreNeg-MHCPos	OK	31.8708	29.4554	-0.113706	-0.236642	0.73775	0.999729	no
ENSMUSG00000006392	ENSMUSG00000006392	Med8	chr4:118081941-118088387	CrePos-MHCNeg	CreNeg-MHCPos	OK	24.5446	22.6191	-0.117866	-0.155439	0.74605	0.999729	no
ENSMUSG00000006395	ENSMUSG00000006395	Hyi	chr4:118032594-118081878	CrePos-MHCNeg	CreNeg-MHCPos	OK	16.1475	17.1707	0.0886345	0.0573914	0.9332	0.999729	no
ENSMUSG00000006398	ENSMUSG00000006398	Cdc20	chr4:118100697-118109957	CrePos-MHCNeg	CreNeg-MHCPos	OK	8.26016	4.29509	-0.943483	-0.695547	0.18825	0.999729	no
ENSMUSG00000006403	ENSMUSG00000006403	Adamts4	chr1:173180551-173190768	CrePos-MHCNeg	CreNeg-MHCPos	NOTEST	0.478848	0.377378	-0.343559	0	1	1	no
ENSMUSG00000006411	ENSMUSG00000006411	Pvrl4	chr1:173300229-173318729	CrePos-MHCNeg	CreNeg-MHCPos	OK	2.68709	3.07277	0.193494	0.286432	0.6075	0.999729	no
ENSMUSG00000006412	ENSMUSG00000006412	Pfdn2	chr1:173275800-173290929	CrePos-MHCNeg	CreNeg-MHCPos	OK	11.231	7.44285	-0.593562	-0.812933	0.27975	0.999729	no
ENSMUSG00000006418	ENSMUSG00000006418	Rnf114	chr2:167306632-167341673	CrePos-MHCNeg	CreNeg-MHCPos	OK	47.4958	51.476	0.116099	0.220089	0.70735	0.999729	no
ENSMUSG00000006423	ENSMUSG00000006423	C330007P06Rik	chrX:34363731-34414106	CrePos-MHCNeg	CreNeg-MHCPos	OK	13.1136	12.7349	-0.0422763	-0.0814743	0.88225	0.999729	no
ENSMUSG00000006435	ENSMUSG00000006435	Neurl1a	chr19:47253309-47333930	CrePos-MHCNeg	CreNeg-MHCPos	NOTEST	0.757076	0.683503	-0.147491	0	1	1	no
ENSMUSG00000006442	ENSMUSG00000006442	Srm	chr4:147965611-147969102	CrePos-MHCNeg	CreNeg-MHCPos	OK	14.6804	12.1267	-0.27571	-0.372617	0.4731	0.999729	no
ENSMUSG00000006445	ENSMUSG00000006445	Epha2	chr4:140857154-140885299	CrePos-MHCNeg	CreNeg-MHCPos	OK	4.91834	4.94674	0.00830605	0.00855901	0.98885	0.999729	no
ENSMUSG00000006456	ENSMUSG00000006456	Rbm14	chr19:4784298-4811634	CrePos-MHCNeg	CreNeg-MHCPos	OK	52.0692	48.5418	-0.101204	-0.19485	0.74985	0.999729	no
ENSMUSG00000006457	ENSMUSG00000006457	Actn3	chr19:4861222-4877909	CrePos-MHCNeg	CreNeg-MHCPos	NOTEST	0.0412671	1.42245	5.10724	0	1	1	no
ENSMUSG00000006462	ENSMUSG00000006462	A530013C23Rik	chr2:167516676-167554672	CrePos-MHCNeg	CreNeg-MHCPos	NOTEST	0.744706	0.651522	-0.192857	0	1	1	no
ENSMUSG00000006463	ENSMUSG00000006463	Zdhhc24	chr19:4878667-4885397	CrePos-MHCNeg	CreNeg-MHCPos	OK	13.7931	13.2707	-0.0556998	-0.0902974	0.8764	0.999729	no
ENSMUSG00000006464	ENSMUSG00000006464	Bbs1	chr19:4886897-4906627	CrePos-MHCNeg	CreNeg-MHCPos	NOTEST	1.19227	1.09963	-0.116689	0	1	1	no
ENSMUSG00000006469	ENSMUSG00000006469	Slc34a3	chr2:25084417-25089884	CrePos-MHCNeg	CreNeg-MHCPos	NOTEST	0	0.119072	inf	0	1	1	no
ENSMUSG00000006471	ENSMUSG00000006471	Ndor1	chr2:25100339-25111872	CrePos-MHCNeg	CreNeg-MHCPos	OK	42.4667	37.4587	-0.181032	-0.296256	0.6587	0.999729	no
ENSMUSG00000006476	ENSMUSG00000006476	Nelf	chr2:24909874-24918401	CrePos-MHCNeg	CreNeg-MHCPos	OK	26.3771	23.9629	-0.138487	-0.1858	0.7583	0.999729	no
ENSMUSG00000006488	ENSMUSG00000006488	Prl7a1	chr13:27725248-27734362	CrePos-MHCNeg	CreNeg-MHCPos	NOTEST	0	0	0	0	1	1	no
ENSMUSG00000006490	ENSMUSG00000006490	Prl8a9	chr13:27649877-27656473	CrePos-MHCNeg	CreNeg-MHCPos	NOTEST	0	0	0	0	1	1	no
ENSMUSG00000006494	ENSMUSG00000006494	Pdk1	chr2:71711280-71741915	CrePos-MHCNeg	CreNeg-MHCPos	OK	28.5634	28.4756	-0.00444014	-0.00617503	0.98935	0.999729	no
ENSMUSG00000006498	ENSMUSG00000006498	Ptbp1	chr10:79314125-79345919	CrePos-MHCNeg	CreNeg-MHCPos	OK	115.148	96.9743	-0.247818	-0.343369	0.51645	0.999729	no
ENSMUSG00000006517	ENSMUSG00000006517	Mvd	chr8:122434259-126869624	CrePos-MHCNeg	CreNeg-MHCPos	OK	13.7542	12.2038	-0.172541	-0.0124339	0.67905	0.999729	no
ENSMUSG00000006519	ENSMUSG00000006519	Cyba	chr8:122434259-126869624	CrePos-MHCNeg	CreNeg-MHCPos	OK	343.87	359.312	0.0633756	0.0142195	0.98365	0.999729	no
ENSMUSG00000006522	ENSMUSG00000006522	Itih3	chr14:31721758-31736946	CrePos-MHCNeg	CreNeg-MHCPos	OK	1.94316	1.57852	-0.299836	-0.20649	0.61125	0.999729	no
ENSMUSG00000006526	ENSMUSG00000006526	Tmem110	chr14:31638775-31690172	CrePos-MHCNeg	CreNeg-MHCPos	OK	14.6618	11.8653	-0.305311	-0.413033	0.48785	0.999729	no
ENSMUSG00000006527	ENSMUSG00000006527	Sfmbt1	chr14:31528034-31635899	CrePos-MHCNeg	CreNeg-MHCPos	OK	11.4603	11.9645	0.0621201	0.108484	0.846	0.999729	no
ENSMUSG00000006529	ENSMUSG00000006529	Itih1	chr14:31742365-31756475	CrePos-MHCNeg	CreNeg-MHCPos	NOTEST	0	0.0172523	inf	0	1	1	no
ENSMUSG00000006538	ENSMUSG00000006538	Ihh	chr1:74991890-74998246	CrePos-MHCNeg	CreNeg-MHCPos	NOTEST	0.02462	0.264211	3.42379	0	1	1	no
ENSMUSG00000006542	ENSMUSG00000006542	Prkag3	chr1:74786072-74795795	CrePos-MHCNeg	CreNeg-MHCPos	NOTEST	0.217912	0.313205	0.523362	0	1	1	no
ENSMUSG00000006546	ENSMUSG00000006546	Cryba2	chr1:74936507-74939717	CrePos-MHCNeg	CreNeg-MHCPos	NOTEST	0.196767	0	-inf	0	1	1	no
ENSMUSG00000006567	ENSMUSG00000006567	Atp7b	chr8:23103256-23170777	CrePos-MHCNeg	CreNeg-MHCPos	NOTEST	0.163372	0.194746	0.253431	0	1	1	no
ENSMUSG00000006570	ENSMUSG00000006570	Defb2	chr8:22950397-22953954	CrePos-MHCNeg	CreNeg-MHCPos	NOTEST	0	0	0	0	1	1	no
ENSMUSG00000006574	ENSMUSG00000006574	Slc4a1	chr11:102210137-102227517	CrePos-MHCNeg	CreNeg-MHCPos	NOTEST	0.0273111	0.061338	1.16729	0	1	1	no
ENSMUSG00000006575	ENSMUSG00000006575	Rundc3a	chr11:102254716-102263869	CrePos-MHCNeg	CreNeg-MHCPos	OK	1.47972	3.54529	1.26058	0.706685	0.06955	0.999729	no
ENSMUSG00000006576	ENSMUSG00000006576	Slc4a3	chr1:75542840-75558747	CrePos-MHCNeg	CreNeg-MHCPos	OK	3.32459	3.46145	0.0581979	0.0520527	0.91225	0.999729	no
ENSMUSG00000006585	ENSMUSG00000006585	Cdt1	chr8:122434259-126869624	CrePos-MHCNeg	CreNeg-MHCPos	OK	13.181	13.6216	0.0474365	0.00382296	0.7772	0.999729	no
ENSMUSG00000006586	ENSMUSG00000006586	Runx1t1	chr4:13670582-13820796	CrePos-MHCNeg	CreNeg-MHCPos	OK	2.11022	1.80299	-0.227001	-0.152798	0.6927	0.999729	no
ENSMUSG00000006587	ENSMUSG00000006587	Snai3	chr8:122434259-126869624	CrePos-MHCNeg	CreNeg-MHCPos	NOTEST	1.71451	1.80566	0.0747334	0	1	1	no
ENSMUSG00000006589	ENSMUSG00000006589	Aprt	chr8:122434259-126869624	CrePos-MHCNeg	CreNeg-MHCPos	OK	34.8798	34.8818	8.21611E-05	6.06814E-06	0.73995	0.999729	no
ENSMUSG00000006599	ENSMUSG00000006599	Gtf2h1	chr7:54051472-54079170	CrePos-MHCNeg	CreNeg-MHCPos	OK	19.5443	16.1023	-0.279488	-0.471544	0.42625	0.999729	no
ENSMUSG00000006611	ENSMUSG00000006611	Hfe	chr13:23793902-23802723	CrePos-MHCNeg	CreNeg-MHCPos	OK	17.8601	16.9718	-0.0735955	-0.110291	0.83675	0.999729	no
ENSMUSG00000006638	ENSMUSG00000006638	Abhd1	chr5:31252438-31262703	CrePos-MHCNeg	CreNeg-MHCPos	NOTEST	0.150951	0.238217	0.658196	0	1	1	no
ENSMUSG00000006641	ENSMUSG00000006641	Slc5a6	chr5:31338408-31357006	CrePos-MHCNeg	CreNeg-MHCPos	OK	6.20976	5.04052	-0.300965	-0.280178	0.653	0.999729	no
ENSMUSG00000006642	ENSMUSG00000006642	Tcf23	chr5:31271049-31279391	CrePos-MHCNeg	CreNeg-MHCPos	NOTEST	0.0428275	0.0432607	0.0145182	0	1	1	no
ENSMUSG00000006649	ENSMUSG00000006649	Nphs1	chr7:31243333-31272242	CrePos-MHCNeg	CreNeg-MHCPos	NOTEST	0.570043	0.321004	-0.828477	0	1	1	no
ENSMUSG00000006651	ENSMUSG00000006651	Aplp1	chr7:31220000-31230580	CrePos-MHCNeg	CreNeg-MHCPos	NOTEST	1.12854	1.01811	-0.14856	0	1	1	no
ENSMUSG00000006673	ENSMUSG00000006673	Qrich1	chr9:108419417-108462498	CrePos-MHCNeg	CreNeg-MHCPos	OK	28.9484	28.3779	-0.028714	-0.0627496	0.90725	0.999729	no
ENSMUSG00000006675	ENSMUSG00000006675	P4htm	chr9:108481156-108499931	CrePos-MHCNeg	CreNeg-MHCPos	NOTEST	1.06157	0.934342	-0.184174	0	1	1	no
ENSMUSG00000006676	ENSMUSG00000006676	Usp19	chr9:108393019-108404670	CrePos-MHCNeg	CreNeg-MHCPos	OK	32.5036	29.9563	-0.117742	-0.258476	0.6582	0.999729	no
ENSMUSG00000006678	ENSMUSG00000006678	Pola1	chrX:90550105-90877494	CrePos-MHCNeg	CreNeg-MHCPos	OK	13.1609	8.51954	-0.627407	-0.699154	0.1799	0.999729	no
ENSMUSG00000006699	ENSMUSG00000006699	Cdc42	chr4:136875610-136913635	CrePos-MHCNeg	CreNeg-MHCPos	OK	203.334	208.984	0.0395417	0.0831578	0.8899	0.999729	no
ENSMUSG00000006705	ENSMUSG00000006705	Pknox1	chr17:31701693-31744625	CrePos-MHCNeg	CreNeg-MHCPos	OK	21.0008	12.46	-0.753146	-1.30363	0.0429	0.999729	no
ENSMUSG00000006711	ENSMUSG00000006711	D130043K22Rik	chr13:24937003-24993139	CrePos-MHCNeg	CreNeg-MHCPos	NOTEST	0.0906254	0	-inf	0	1	1	no
ENSMUSG00000006715	ENSMUSG00000006715	Gmnn	chr13:24843713-24853792	CrePos-MHCNeg	CreNeg-MHCPos	OK	12.2676	8.28128	-0.566921	-0.624745	0.18555	0.999729	no
ENSMUSG00000006717	ENSMUSG00000006717	Acot13	chr13:24909816-24923386	CrePos-MHCNeg	CreNeg-MHCPos	OK	15.4562	13.691	-0.174966	-0.318739	0.64345	0.999729	no
ENSMUSG00000006720	ENSMUSG00000006720	Zfp184	chr13:22032242-22052648	CrePos-MHCNeg	CreNeg-MHCPos	NOTEST	1.01841	0.506015	-1.00907	0	1	1	no
ENSMUSG00000006724	ENSMUSG00000006724	Cyp27b1	chr10:126485305-126490062	CrePos-MHCNeg	CreNeg-MHCPos	NOTEST	0.269928	0.0527941	-2.35413	0	1	1	no
ENSMUSG00000006728	ENSMUSG00000006728	Cdk4	chr10:126500589-126507317	CrePos-MHCNeg	CreNeg-MHCPos	OK	116.758	104.156	-0.164774	-0.301779	0.6809	0.999729	no
ENSMUSG00000006731	ENSMUSG00000006731	B4galnt1	chr10:126602246-126617701	CrePos-MHCNeg	CreNeg-MHCPos	OK	82.3859	75.9883	-0.11662	-0.231424	0.7164	0.999729	no
ENSMUSG00000006732	ENSMUSG00000006732	Mettl1	chr10:126468237-126483421	CrePos-MHCNeg	CreNeg-MHCPos	OK	11.5807	9.05531	-0.354892	-0.509324	0.35455	0.999729	no
ENSMUSG00000006736	ENSMUSG00000006736	Tspan31	chr10:126500589-126507317	CrePos-MHCNeg	CreNeg-MHCPos	OK	26.5952	31.3758	0.238489	0.286845	0.6019	0.999729	no
ENSMUSG00000006740	ENSMUSG00000006740	Kif5b	chr18:6200999-6242172	CrePos-MHCNeg	CreNeg-MHCPos	OK	48.4753	40.489	-0.25972	-0.363961	0.4747	0.999729	no
ENSMUSG00000006763	ENSMUSG00000006763	Saal1	chr7:53941477-53966050	CrePos-MHCNeg	CreNeg-MHCPos	OK	12.6775	10.2002	-0.313665	-0.493971	0.3808	0.999729	no
ENSMUSG00000006764	ENSMUSG00000006764	Tph2	chr10:114515696-114622078	CrePos-MHCNeg	CreNeg-MHCPos	NOTEST	0	0	0	0	1	1	no
ENSMUSG00000006777	ENSMUSG00000006777	Krt23	chr11:99339287-99354451	CrePos-MHCNeg	CreNeg-MHCPos	NOTEST	0	0.152775	inf	0	1	1	no
ENSMUSG00000006782	ENSMUSG00000006782	Cnp	chr11:100436217-100565585	CrePos-MHCNeg	CreNeg-MHCPos	OK	73.9158	74.7534	0.0162563	0.0231919	0.96415	0.999729	no
ENSMUSG00000006784	ENSMUSG00000006784	Ttc25	chr11:100406920-100433882	CrePos-MHCNeg	CreNeg-MHCPos	NOTEST	0.920285	0.567392	-0.697735	0	1	1	no
ENSMUSG00000006800	ENSMUSG00000006800	Sulf2	chr2:165818135-165981163	CrePos-MHCNeg	CreNeg-MHCPos	OK	19.4945	17.4447	-0.16028	-0.0629814	0.85345	0.999729	no
ENSMUSG00000006818	ENSMUSG00000006818	Sod2	chr17:13200704-13210985	CrePos-MHCNeg	CreNeg-MHCPos	OK	12.647	14.5614	0.203362	0.500765	0.4329	0.999729	no
ENSMUSG00000006850	ENSMUSG00000006850	Tmco6	chr18:36894721-36904202	CrePos-MHCNeg	CreNeg-MHCPos	OK	10.6173	8.5862	-0.306326	-0.400442	0.52855	0.999729	no
ENSMUSG00000006906	ENSMUSG00000006906	Stambp	chr6:83493199-83522498	CrePos-MHCNeg	CreNeg-MHCPos	OK	4.76115	5.25069	0.141199	0.235765	0.6976	0.999729	no
ENSMUSG00000006920	ENSMUSG00000006920	Ezh1	chr11:101052428-101087777	CrePos-MHCNeg	CreNeg-MHCPos	OK	34.5792	32.4231	-0.0928819	-0.13585	0.8038	0.999729	no
ENSMUSG00000006930	ENSMUSG00000006930	Hap1	chr11:100208640-100217455	CrePos-MHCNeg	CreNeg-MHCPos	OK	9.68377	8.16199	-0.246647	-0.307427	0.53445	0.999729	no
ENSMUSG00000006931	ENSMUSG00000006931	Leprel4	chr11:100269769-100276150	CrePos-MHCNeg	CreNeg-MHCPos	OK	4.3312	2.0285	-1.09436	-0.531158	0.18045	0.999729	no
ENSMUSG00000006932	ENSMUSG00000006932	Ctnnb1	chr9:120833572-121186315	CrePos-MHCNeg	CreNeg-MHCPos	OK	176.174	160.867	-0.131128	-0.162664	0.75565	0.999729	no
ENSMUSG00000006941	ENSMUSG00000006941	Eif1b	chr9:120401723-120404445	CrePos-MHCNeg	CreNeg-MHCPos	OK	20.6226	19.9605	-0.0470794	-0.098856	0.8895	0.999729	no
ENSMUSG00000006948	ENSMUSG00000006948	Klk4	chr7:51136529-51141174	CrePos-MHCNeg	CreNeg-MHCPos	NOTEST	0	0	0	0	1	1	no
ENSMUSG00000006958	ENSMUSG00000006958	Chrd	chr16:20725230-20742457	CrePos-MHCNeg	CreNeg-MHCPos	NOTEST	0.291978	0.136354	-1.09851	0	1	1	no
ENSMUSG00000006998	ENSMUSG00000006998	Psmd2	chr16:20651724-20663487	CrePos-MHCNeg	CreNeg-MHCPos	OK	52.784	51.4712	-0.0363361	-0.0616748	0.90535	0.999729	no
ENSMUSG00000007021	ENSMUSG00000007021	Syngr3	chr17:24822036-24826900	CrePos-MHCNeg	CreNeg-MHCPos	NOTEST	0.564886	0.413212	-0.451077	0	1	1	no
ENSMUSG00000007029	ENSMUSG00000007029	Vars	chr17:35133680-35153267	CrePos-MHCNeg	CreNeg-MHCPos	OK	229.42	171.744	-0.417728	-0.365266	0.5462	0.999729	no
ENSMUSG00000007030	ENSMUSG00000007030	D17H6S56E-3	chr17:35153523-35164961	CrePos-MHCNeg	CreNeg-MHCPos	NOTEST	0.967165	1.13407	0.229678	0	1	1	no
ENSMUSG00000007033	ENSMUSG00000007033	Hspa1l	chr17:35109647-35118733	CrePos-MHCNeg	CreNeg-MHCPos	NOTEST	0.0730546	0.023959	-1.60841	0	1	1	no
ENSMUSG00000007034	ENSMUSG00000007034	Slc44a4	chr17:35051410-35067381	CrePos-MHCNeg	CreNeg-MHCPos	NOTEST	0.0349165	0.0811055	1.21589	0	1	1	no
ENSMUSG00000007035	ENSMUSG00000007035	Msh5	chr17:35165549-35183690	CrePos-MHCNeg	CreNeg-MHCPos	OK	5.09057	3.71064	-0.456162	-0.453868	0.3165	0.999729	no
ENSMUSG00000007036	ENSMUSG00000007036	Abhd16a	chr17:35226207-35239932	CrePos-MHCNeg	CreNeg-MHCPos	OK	47.6554	35.8445	-0.410891	-0.768863	0.23415	0.999729	no
ENSMUSG00000007038	ENSMUSG00000007038	Neu1	chr17:35068197-35072898	CrePos-MHCNeg	CreNeg-MHCPos	OK	39.6326	33.2077	-0.25517	-0.294823	0.5749	0.999729	no
ENSMUSG00000007039	ENSMUSG00000007039	Ddah2	chr17:35195979-35199040	CrePos-MHCNeg	CreNeg-MHCPos	OK	10.7058	8.43716	-0.343563	-0.507831	0.34575	0.999729	no
ENSMUSG00000007041	ENSMUSG00000007041	Clic1	chr17:35186910-35195694	CrePos-MHCNeg	CreNeg-MHCPos	OK	97.7452	86.7589	-0.172014	-0.361849	0.5061	0.999729	no
ENSMUSG00000007044	ENSMUSG00000007044	Ly6g6c	chr17:35199637-35206995	CrePos-MHCNeg	CreNeg-MHCPos	NOTEST	0	0	0	0	1	1	no
ENSMUSG00000007050	ENSMUSG00000007050	Lsm2	chr17:35118806-35122836	CrePos-MHCNeg	CreNeg-MHCPos	OK	12.9268	12.0034	-0.106914	-0.143134	0.76935	0.999729	no
ENSMUSG00000007080	ENSMUSG00000007080	Pole	chr5:110715324-110766493	CrePos-MHCNeg	CreNeg-MHCPos	OK	6.12033	5.03698	-0.281052	-0.376059	0.4666	0.999729	no
ENSMUSG00000007097	ENSMUSG00000007097	Atp1a2	chr1:174191771-174249972	CrePos-MHCNeg	CreNeg-MHCPos	OK	6.89484	7.63619	0.147337	0.163305	0.7715	0.999729	no
ENSMUSG00000007107	ENSMUSG00000007107	Atp1a4	chr1:174153643-174188545	CrePos-MHCNeg	CreNeg-MHCPos	NOTEST	0	0	0	0	1	1	no
ENSMUSG00000007122	ENSMUSG00000007122	Casq1	chr1:174140024-174150026	CrePos-MHCNeg	CreNeg-MHCPos	NOTEST	0.243009	0.785076	1.69183	0	1	1	no
ENSMUSG00000007207	ENSMUSG00000007207	Stx1a	chr5:135499351-135526970	CrePos-MHCNeg	CreNeg-MHCPos	OK	2.68872	3.12343	0.216211	0.200433	0.65835	0.999729	no
ENSMUSG00000007209	ENSMUSG00000007209	Ceacam9	chr7:17307277-17311459	CrePos-MHCNeg	CreNeg-MHCPos	NOTEST	0	0	0	0	1	1	no
ENSMUSG00000007216	ENSMUSG00000007216	Zfp775	chr6:48563178-48573226	CrePos-MHCNeg	CreNeg-MHCPos	NOTEST	1.96685	1.77458	-0.148409	0	1	1	no
ENSMUSG00000007279	ENSMUSG00000007279	Scube2	chr7:116942189-117009193	CrePos-MHCNeg	CreNeg-MHCPos	NOTEST	0.177377	0.150705	-0.235092	0	1	1	no
ENSMUSG00000007338	ENSMUSG00000007338	Mrpl49	chr19:6046575-6057758	CrePos-MHCNeg	CreNeg-MHCPos	OK	18.935	19.9904	0.0782523	0.0396936	0.9306	0.999729	no
ENSMUSG00000007379	ENSMUSG00000007379	Dennd2c	chr3:102906526-102973692	CrePos-MHCNeg	CreNeg-MHCPos	NOTEST	1.43786	1.55848	0.116213	0	1	1	no
ENSMUSG00000007411	ENSMUSG00000007411	Mark3	chr12:112812720-112894438	CrePos-MHCNeg	CreNeg-MHCPos	OK	19.896	18.4996	-0.104982	-0.232532	0.67325	0.999729	no
ENSMUSG00000007415	ENSMUSG00000007415	Gatad1	chr5:3571565-3647934	CrePos-MHCNeg	CreNeg-MHCPos	OK	13.9737	14.6973	0.0728357	0.10495	0.86275	0.999729	no
ENSMUSG00000007440	ENSMUSG00000007440	Pcdha4	chr18:37089938-37347311	CrePos-MHCNeg	CreNeg-MHCPos	NOTEST	0.510664	0.808706	0.663239	0	1	1	no
ENSMUSG00000007457	ENSMUSG00000007457	2310003L06Rik	chr5:88398483-88401895	CrePos-MHCNeg	CreNeg-MHCPos	NOTEST	0	0	0	0	1	1	no
ENSMUSG00000007458	ENSMUSG00000007458	M6pr	chr6:122258737-122267698	CrePos-MHCNeg	CreNeg-MHCPos	OK	49.6963	54.4084	0.130692	0.296022	0.59455	0.999729	no
ENSMUSG00000007476	ENSMUSG00000007476	Lrrc8a	chr2:30093012-30199786	CrePos-MHCNeg	CreNeg-MHCPos	OK	14.3643	15.3007	0.0911097	0.122474	0.8289	0.999729	no
ENSMUSG00000007480	ENSMUSG00000007480	Mc5r	chr18:68497249-68499377	CrePos-MHCNeg	CreNeg-MHCPos	NOTEST	0	0.118308	inf	0	1	1	no
ENSMUSG00000007564	ENSMUSG00000007564	Ppp2r1a	chr17:21082274-21102880	CrePos-MHCNeg	CreNeg-MHCPos	OK	102.935	86.2308	-0.255456	-0.445936	0.47175	0.999729	no
ENSMUSG00000007570	ENSMUSG00000007570	Fance	chr17:28450474-28463513	CrePos-MHCNeg	CreNeg-MHCPos	OK	21.3572	17.7114	-0.270047	-0.438325	0.45865	0.999729	no
ENSMUSG00000007589	ENSMUSG00000007589	Tinf2	chr14:56291071-56300654	CrePos-MHCNeg	CreNeg-MHCPos	OK	24.904	23.2251	-0.100694	-0.186369	0.74675	0.999729	no
ENSMUSG00000007591	ENSMUSG00000007591	Tssk4	chr14:56269018-56271376	CrePos-MHCNeg	CreNeg-MHCPos	NOTEST	1.40836	1.10082	-0.355441	0	1	1	no
ENSMUSG00000007594	ENSMUSG00000007594	Hapln4	chr8:72607427-72614761	CrePos-MHCNeg	CreNeg-MHCPos	NOTEST	0.0752099	0.0431176	-0.802644	0	1	1	no
ENSMUSG00000007603	ENSMUSG00000007603	Dus3l	chr17:56904173-56909515	CrePos-MHCNeg	CreNeg-MHCPos	OK	15.8544	13.7424	-0.206248	-0.436229	0.47585	0.999729	no
ENSMUSG00000007610	ENSMUSG00000007610	Gtpbp3	chr8:74012001-74035668	CrePos-MHCNeg	CreNeg-MHCPos	OK	15.1652	15.6584	0.0461672	0.042318	0.944	0.999729	no
ENSMUSG00000007613	ENSMUSG00000007613	Tgfbr1	chr4:47366093-47427803	CrePos-MHCNeg	CreNeg-MHCPos	OK	40.7263	33.7039	-0.273043	-0.31859	0.5479	0.999729	no
ENSMUSG00000007617	ENSMUSG00000007617	Homer1	chr13:94073711-94174917	CrePos-MHCNeg	CreNeg-MHCPos	OK	7.88165	6.51103	-0.275613	-0.387419	0.43725	0.999729	no
ENSMUSG00000007646	ENSMUSG00000007646	Rad51c	chr11:87190146-87218456	CrePos-MHCNeg	CreNeg-MHCPos	NOTEST	1.81005	1.11131	-0.703767	0	1	1	no
ENSMUSG00000007653	ENSMUSG00000007653	Gabrb2	chr11:42233258-42446092	CrePos-MHCNeg	CreNeg-MHCPos	NOTEST	0.166925	0.229602	0.45993	0	1	1	no
ENSMUSG00000007655	ENSMUSG00000007655	Cav1	chr6:17147750-17335604	CrePos-MHCNeg	CreNeg-MHCPos	OK	21.234	17.1022	-0.312196	-0.241653	0.5393	0.999729	no
ENSMUSG00000007656	ENSMUSG00000007656	Arpp19	chr9:74885420-74908120	CrePos-MHCNeg	CreNeg-MHCPos	OK	47.943	30.9285	-0.632384	-0.55295	0.25525	0.999729	no
ENSMUSG00000007659	ENSMUSG00000007659	Bcl2l1	chr2:152593051-152657464	CrePos-MHCNeg	CreNeg-MHCPos	OK	24.437	25.6252	0.0684917	0.126286	0.81235	0.999729	no
ENSMUSG00000007670	ENSMUSG00000007670	Khsrp	chr17:57160480-57170930	CrePos-MHCNeg	CreNeg-MHCPos	OK	29.2526	26.765	-0.128216	-0.298391	0.60945	0.999729	no
ENSMUSG00000007682	ENSMUSG00000007682	Dio2	chr12:91962993-91989133	CrePos-MHCNeg	CreNeg-MHCPos	OK	4.20878	3.06307	-0.458422	-0.844644	0.14515	0.999729	no
ENSMUSG00000007721	ENSMUSG00000007721	Ccdc124	chr8:73392125-73397389	CrePos-MHCNeg	CreNeg-MHCPos	OK	13.8114	12.2446	-0.173721	-0.310601	0.6393	0.999729	no
ENSMUSG00000007739	ENSMUSG00000007739	Cct4	chr11:22890518-22903780	CrePos-MHCNeg	CreNeg-MHCPos	OK	87.6237	80.9212	-0.114805	-0.216362	0.7048	0.999729	no
ENSMUSG00000007777	ENSMUSG00000007777	0610009B22Rik	chr11:51498887-51502376	CrePos-MHCNeg	CreNeg-MHCPos	OK	5.43692	3.8744	-0.488817	-0.517476	0.34025	0.999729	no
ENSMUSG00000007783	ENSMUSG00000007783	Cpt1c	chr7:52214742-52230184	CrePos-MHCNeg	CreNeg-MHCPos	NOTEST	2.03933	1.67835	-0.281051	0	1	1	no
ENSMUSG00000007805	ENSMUSG00000007805	Twist2	chr1:93698037-93744605	CrePos-MHCNeg	CreNeg-MHCPos	NOTEST	0.790526	0.958352	0.277743	0	1	1	no
ENSMUSG00000007812	ENSMUSG00000007812	Zfp655	chr5:145992591-146008175	CrePos-MHCNeg	CreNeg-MHCPos	OK	21.6958	20.5947	-0.0751407	-0.0847403	0.8682	0.999729	no
ENSMUSG00000007815	ENSMUSG00000007815	Rhoa	chr9:108208535-108240270	CrePos-MHCNeg	CreNeg-MHCPos	OK	107.174	121.115	0.176418	0.453781	0.48285	0.999729	no
ENSMUSG00000007817	ENSMUSG00000007817	Zmiz1	chr14:26275222-26486229	CrePos-MHCNeg	CreNeg-MHCPos	OK	63.4062	47.5149	-0.416244	-0.479193	0.4457	0.999729	no
ENSMUSG00000007827	ENSMUSG00000007827	Ankrd26	chr6:118452581-118512274	CrePos-MHCNeg	CreNeg-MHCPos	OK	2.8401	2.46654	-0.203453	-0.325006	0.5256	0.999729	no
ENSMUSG00000007833	ENSMUSG00000007833	Aldh16a1	chr7:52396053-52415439	CrePos-MHCNeg	CreNeg-MHCPos	OK	40.6567	28.7824	-0.498303	-0.743812	0.239	0.999729	no
ENSMUSG00000007836	ENSMUSG00000007836	Hnrnpa0	chr13:58227239-58229917	CrePos-MHCNeg	CreNeg-MHCPos	OK	58.2329	55.3536	-0.073158	-0.196936	0.77335	0.999729	no
ENSMUSG00000007837	ENSMUSG00000007837	Prrg2	chr7:52308982-52333873	CrePos-MHCNeg	CreNeg-MHCPos	OK	5.41533	3.46943	-0.642352	-0.457007	0.3917	0.999729	no
ENSMUSG00000007850	ENSMUSG00000007850	Hnrnph1	chr11:50190491-50200030	CrePos-MHCNeg	CreNeg-MHCPos	OK	251.32	179.906	-0.482282	-0.862108	0.22305	0.999729	no
ENSMUSG00000007867	ENSMUSG00000007867	1700019E19Rik	chr12:87423512-87503408	CrePos-MHCNeg	CreNeg-MHCPos	OK	5.62227	6.37361	0.180957	0.198181	0.69525	0.999729	no
ENSMUSG00000007872	ENSMUSG00000007872	Id3	chr4:135699411-135701670	CrePos-MHCNeg	CreNeg-MHCPos	OK	69.4943	49.6679	-0.48458	-0.546774	0.22885	0.999729	no
ENSMUSG00000007877	ENSMUSG00000007877	Tcap	chr11:98245124-98246267	CrePos-MHCNeg	CreNeg-MHCPos	NOTEST	0.404264	1.40501	1.79721	0	1	1	no
ENSMUSG00000007880	ENSMUSG00000007880	Arid1a	chr4:133234922-133312684	CrePos-MHCNeg	CreNeg-MHCPos	OK	61.9504	62.7703	0.0189677	0.0272932	0.9602	0.999729	no
ENSMUSG00000007888	ENSMUSG00000007888	Crlf1	chr8:73017056-73027980	CrePos-MHCNeg	CreNeg-MHCPos	NOTEST	1.54842	0.39011	-1.98885	0	1	1	no
ENSMUSG00000007891	ENSMUSG00000007891	Ctsd	chr7:149511741-149573943	CrePos-MHCNeg	CreNeg-MHCPos	OK	1037.08	954.41	-0.119841	-0.144646	0.79085	0.999729	no
ENSMUSG00000007892	ENSMUSG00000007892	Rplp1	chr9:61761090-61762345	CrePos-MHCNeg	CreNeg-MHCPos	OK	1325.57	1355.92	0.0326571	0.096521	0.90615	0.999729	no
ENSMUSG00000007907	ENSMUSG00000007907	4931407G18Rik	chr5:88408475-88410568	CrePos-MHCNeg	CreNeg-MHCPos	NOTEST	0	0	0	0	1	1	no
ENSMUSG00000007908	ENSMUSG00000007908	Hmgcll1	chr9:75623170-75984157	CrePos-MHCNeg	CreNeg-MHCPos	NOTEST	0.64225	0.194751	-1.72151	0	1	1	no
ENSMUSG00000007944	ENSMUSG00000007944	Ttc9b	chr7:28438933-28441227	CrePos-MHCNeg	CreNeg-MHCPos	NOTEST	0	0.0636593	inf	0	1	1	no
ENSMUSG00000007946	ENSMUSG00000007946	Phox2a	chr7:108966826-108986740	CrePos-MHCNeg	CreNeg-MHCPos	NOTEST	0.0460167	0.0436724	-0.0754378	0	1	1	no
ENSMUSG00000007950	ENSMUSG00000007950	Abhd8	chr8:73980598-73987556	CrePos-MHCNeg	CreNeg-MHCPos	OK	14.798	16.588	0.164742	0.369569	0.55745	0.999729	no
ENSMUSG00000007987	ENSMUSG00000007987	Rabl5	chr5:137384019-137389114	CrePos-MHCNeg	CreNeg-MHCPos	OK	9.24781	7.78372	-0.248651	-0.408308	0.54775	0.999729	no
ENSMUSG00000007989	ENSMUSG00000007989	Fzd3	chr14:65819862-65881300	CrePos-MHCNeg	CreNeg-MHCPos	NOTEST	0.312736	0.216752	-0.528896	0	1	1	no
ENSMUSG00000008028	ENSMUSG00000008028	1700008O03Rik	chr7:51615412-51655557	CrePos-MHCNeg	CreNeg-MHCPos	NOTEST	1.14897	0.23302	-2.30182	0	1	1	no
ENSMUSG00000008035	ENSMUSG00000008035	Mid1ip1	chrX:10284301-10296816	CrePos-MHCNeg	CreNeg-MHCPos	OK	7.84236	8.07802	0.042714	0.0516452	0.91835	0.999729	no
ENSMUSG00000008036	ENSMUSG00000008036	Ap2s1	chr7:17323758-17334643	CrePos-MHCNeg	CreNeg-MHCPos	OK	54.0543	49.511	-0.126661	-0.24134	0.6484	0.999729	no
ENSMUSG00000008090	ENSMUSG00000008090	Fgfrl1	chr5:109123247-109135969	CrePos-MHCNeg	CreNeg-MHCPos	OK	2.20739	2.91576	0.401528	0.560902	0.33625	0.999729	no
ENSMUSG00000008129	ENSMUSG00000008129	4930432K21Rik	chr8:86671923-86696489	CrePos-MHCNeg	CreNeg-MHCPos	NOTEST	0.840677	0.453485	-0.890498	0	1	1	no
ENSMUSG00000008136	ENSMUSG00000008136	Fhl2	chr1:43179918-43220806	CrePos-MHCNeg	CreNeg-MHCPos	OK	2.90809	2.52335	-0.204731	-0.273166	0.66365	0.999729	no
ENSMUSG00000008140	ENSMUSG00000008140	2310044H10Rik	chr7:51745306-51751899	CrePos-MHCNeg	CreNeg-MHCPos	OK	70.9084	64.1762	-0.143917	-0.275108	0.63715	0.999729	no
ENSMUSG00000008153	ENSMUSG00000008153	Clstn3	chr6:124380776-124414812	CrePos-MHCNeg	CreNeg-MHCPos	NOTEST	1.34629	0.588145	-1.19474	0	1	1	no
ENSMUSG00000008167	ENSMUSG00000008167	Fbxw9	chr8:87560813-87591023	CrePos-MHCNeg	CreNeg-MHCPos	OK	6.74665	5.99254	-0.171004	-0.074545	0.8677	0.999729	no
ENSMUSG00000008193	ENSMUSG00000008193	Spib	chr7:51781364-51787441	CrePos-MHCNeg	CreNeg-MHCPos	OK	75.2965	73.626	-0.0323674	-0.076654	0.8982	0.999729	no
ENSMUSG00000008200	ENSMUSG00000008200	Fnbp4	chr2:90585526-90621178	CrePos-MHCNeg	CreNeg-MHCPos	OK	94.3763	90.31	-0.0635391	-0.108077	0.8556	0.999729	no
ENSMUSG00000008206	ENSMUSG00000008206	Lass4	chr8:4493025-4525757	CrePos-MHCNeg	CreNeg-MHCPos	OK	29.7781	23.6824	-0.330436	-0.418905	0.39725	0.999729	no
ENSMUSG00000008226	ENSMUSG00000008226	Scrn3	chr2:73109981-73175875	CrePos-MHCNeg	CreNeg-MHCPos	OK	4.24037	3.92785	-0.11045	-0.096269	0.86445	0.999729	no
ENSMUSG00000008301	ENSMUSG00000008301	Phax	chr18:56669340-56747366	CrePos-MHCNeg	CreNeg-MHCPos	OK	12.9689	10.4782	-0.30767	-0.348186	0.5108	0.999729	no
ENSMUSG00000008305	ENSMUSG00000008305	Tle1	chr4:71778175-71861953	CrePos-MHCNeg	CreNeg-MHCPos	OK	9.68057	10.597	0.130487	0.241645	0.67625	0.999729	no
ENSMUSG00000008307	ENSMUSG00000008307	1700109H08Rik	chr5:3571565-3647934	CrePos-MHCNeg	CreNeg-MHCPos	OK	5.83705	4.02368	-0.536726	-0.290494	0.6595	0.999729	no
ENSMUSG00000008318	ENSMUSG00000008318	Relt	chr7:107994361-108011960	CrePos-MHCNeg	CreNeg-MHCPos	OK	19.4487	21.3541	0.134838	0.149208	0.75355	0.999729	no
ENSMUSG00000008333	ENSMUSG00000008333	Snrpb2	chr2:142888774-142898589	CrePos-MHCNeg	CreNeg-MHCPos	OK	19.8141	14.2497	-0.475594	-0.604618	0.3112	0.999729	no
ENSMUSG00000008348	ENSMUSG00000008348	Ubc	chr5:125866334-125870924	CrePos-MHCNeg	CreNeg-MHCPos	OK	50.3497	77.6763	0.625492	1.24201	0.02695	0.999729	no
ENSMUSG00000008373	ENSMUSG00000008373	Prpf31	chr7:3581586-3596489	CrePos-MHCNeg	CreNeg-MHCPos	OK	17.4369	14.7281	-0.243575	-0.420209	0.4815	0.999729	no
ENSMUSG00000008384	ENSMUSG00000008384	Sertad1	chr7:28271928-28275335	CrePos-MHCNeg	CreNeg-MHCPos	OK	17.2197	19.3722	0.169931	0.282198	0.59815	0.999729	no
ENSMUSG00000008393	ENSMUSG00000008393	Carhsp1	chr16:8658679-8672246	CrePos-MHCNeg	CreNeg-MHCPos	OK	13.0162	14.1029	0.115681	0.260072	0.6642	0.999729	no
ENSMUSG00000008398	ENSMUSG00000008398	Elk3	chr10:92623620-92773880	CrePos-MHCNeg	CreNeg-MHCPos	OK	26.4555	21.8771	-0.274148	-0.329862	0.54855	0.999729	no
ENSMUSG00000008429	ENSMUSG00000008429	Herpud2	chr9:24912573-24956280	CrePos-MHCNeg	CreNeg-MHCPos	OK	10.8683	10.6049	-0.035395	-0.0781905	0.9055	0.999729	no
ENSMUSG00000008435	ENSMUSG00000008435	Rdh13	chr7:4376371-4397251	CrePos-MHCNeg	CreNeg-MHCPos	OK	11.6289	12.7352	0.131102	0.106078	0.81655	0.999729	no
ENSMUSG00000008438	ENSMUSG00000008438	Adam21	chr12:82659570-82669461	CrePos-MHCNeg	CreNeg-MHCPos	NOTEST	0.0526035	0.0657637	0.322132	0	1	1	no
ENSMUSG00000008450	ENSMUSG00000008450	Nutf2	chr8:108384533-108404302	CrePos-MHCNeg	CreNeg-MHCPos	NOTEST	1.98937	2.14963	0.111779	0	1	1	no
ENSMUSG00000008461	ENSMUSG00000008461	Fut1	chr7:52872975-52876429	CrePos-MHCNeg	CreNeg-MHCPos	OK	2.85927	2.4625	-0.215523	-0.302234	0.604	0.999729	no
ENSMUSG00000008475	ENSMUSG00000008475	Arpc5	chr1:154613671-154622727	CrePos-MHCNeg	CreNeg-MHCPos	OK	119.442	127.533	0.094563	0.197954	0.7244	0.999729	no
ENSMUSG00000008482	ENSMUSG00000008482	Rnf151	chr17:24852783-24855002	CrePos-MHCNeg	CreNeg-MHCPos	NOTEST	0.559884	0.25635	-1.12701	0	1	1	no
ENSMUSG00000008489	ENSMUSG00000008489	Elavl2	chr4:90917453-91067476	CrePos-MHCNeg	CreNeg-MHCPos	NOTEST	1.04319	0.0431837	-4.59437	0	1	1	no
ENSMUSG00000008496	ENSMUSG00000008496	Pou2f2	chr7:25876927-25944941	CrePos-MHCNeg	CreNeg-MHCPos	OK	28.1629	20.8673	-0.432552	-0.878108	0.14435	0.999729	no
ENSMUSG00000008540	ENSMUSG00000008540	Mgst1	chr6:138088836-138105276	CrePos-MHCNeg	CreNeg-MHCPos	OK	70.8152	64.3065	-0.139096	-0.236726	0.6724	0.999729	no
ENSMUSG00000008575	ENSMUSG00000008575	Nfib	chr4:81936076-82351654	CrePos-MHCNeg	CreNeg-MHCPos	OK	22.9761	23.068	0.00576092	0.0101153	0.98485	0.999729	no
ENSMUSG00000008590	ENSMUSG00000008590	Htr3b	chr9:48743112-48773095	CrePos-MHCNeg	CreNeg-MHCPos	NOTEST	0	0	0	0	1	1	no
ENSMUSG00000008601	ENSMUSG00000008601	Rab25	chr3:88345950-88352222	CrePos-MHCNeg	CreNeg-MHCPos	NOTEST	0.611775	1.0293	0.750583	0	1	1	no
ENSMUSG00000008604	ENSMUSG00000008604	Ubqln4	chr3:88357637-88373647	CrePos-MHCNeg	CreNeg-MHCPos	OK	10.5206	9.84406	-0.0958874	-0.206304	0.7277	0.999729	no
ENSMUSG00000008658	ENSMUSG00000008658	Rbfox1	chr16:6809314-7412572	CrePos-MHCNeg	CreNeg-MHCPos	NOTEST	0.0183489	0.0725115	1.98252	0	1	1	no
ENSMUSG00000008668	ENSMUSG00000008668	Rps18	chr17:34088943-34103929	CrePos-MHCNeg	CreNeg-MHCPos	OK	335.789	326.267	-0.0415013	-0.0952355	0.89855	0.999729	no
ENSMUSG00000008682	ENSMUSG00000008682	Rpl10	chrX:71516150-71518474	CrePos-MHCNeg	CreNeg-MHCPos	OK	433.15	479.402	0.146369	0.287585	0.69335	0.999729	no
ENSMUSG00000008683	ENSMUSG00000008683	Rps15a	chr7:125247891-125259700	CrePos-MHCNeg	CreNeg-MHCPos	OK	565.864	403.049	-0.4895	-0.345499	0.43385	0.999729	no
ENSMUSG00000008686	ENSMUSG00000008686	Zfp955a	chr17:33378463-33391985	CrePos-MHCNeg	CreNeg-MHCPos	OK	2.02611	2.21112	0.126062	0.146758	0.7979	0.999729	no
ENSMUSG00000008690	ENSMUSG00000008690	Ncaph2	chr15:89186149-89203257	CrePos-MHCNeg	CreNeg-MHCPos	OK	75.3773	49.0795	-0.61901	-1.05995	0.1138	0.999729	no
ENSMUSG00000008730	ENSMUSG00000008730	Hipk1	chr3:103543288-103595486	CrePos-MHCNeg	CreNeg-MHCPos	OK	47.6293	51.7023	0.118379	0.189124	0.7344	0.999729	no
ENSMUSG00000008734	ENSMUSG00000008734	Gprc5b	chr7:125883739-126138725	CrePos-MHCNeg	CreNeg-MHCPos	OK	7.16141	6.95046	-0.043135	-0.0425529	0.94425	0.999729	no
ENSMUSG00000008763	ENSMUSG00000008763	Man1a2	chr3:100366129-100489426	CrePos-MHCNeg	CreNeg-MHCPos	OK	45.0472	36.9114	-0.287371	-0.144284	0.77925	0.999729	no
ENSMUSG00000008789	ENSMUSG00000008789	Ceacam5	chr7:18298600-18346475	CrePos-MHCNeg	CreNeg-MHCPos	NOTEST	0	0	0	0	1	1	no
ENSMUSG00000008813	ENSMUSG00000008813	Tppp2	chr14:52538099-52540374	CrePos-MHCNeg	CreNeg-MHCPos	NOTEST	0.0838862	0	-inf	0	1	1	no
ENSMUSG00000008822	ENSMUSG00000008822	Acyp1	chr12:86613347-86629388	CrePos-MHCNeg	CreNeg-MHCPos	OK	9.16872	9.33352	0.0257018	0.0299905	0.95735	0.999729	no
ENSMUSG00000008843	ENSMUSG00000008843	Cldn13	chr5:135390118-135391396	CrePos-MHCNeg	CreNeg-MHCPos	NOTEST	0.198628	0.139161	-0.513317	0	1	1	no
ENSMUSG00000008845	ENSMUSG00000008845	Cd163	chr6:124254668-124280545	CrePos-MHCNeg	CreNeg-MHCPos	NOTEST	0.819226	0.508411	-0.688266	0	1	1	no
ENSMUSG00000008855	ENSMUSG00000008855	Hdac5	chr11:102055745-102091480	CrePos-MHCNeg	CreNeg-MHCPos	OK	67.4534	48.9886	-0.461444	-0.651305	0.3289	0.999729	no
ENSMUSG00000008859	ENSMUSG00000008859	Rala	chr13:17972408-18036073	CrePos-MHCNeg	CreNeg-MHCPos	OK	10.9671	10.3839	-0.0788336	-0.163622	0.78345	0.999729	no
ENSMUSG00000008874	ENSMUSG00000008874	Clec3a	chr8:116941985-116949746	CrePos-MHCNeg	CreNeg-MHCPos	NOTEST	0	0	0	0	1	1	no
ENSMUSG00000008892	ENSMUSG00000008892	Vdac3	chr8:23687572-23704230	CrePos-MHCNeg	CreNeg-MHCPos	OK	21.1227	23.6891	0.165434	0.33904	0.5611	0.999729	no
ENSMUSG00000008932	ENSMUSG00000008932	Slc1a7	chr4:107640936-107686137	CrePos-MHCNeg	CreNeg-MHCPos	NOTEST	1.00198	1.07976	0.107852	0	1	1	no
ENSMUSG00000008958	ENSMUSG00000008958	Vps72	chr3:94914943-94926973	CrePos-MHCNeg	CreNeg-MHCPos	OK	24.0107	21.0496	-0.189887	-0.171906	0.7298	0.999729	no
ENSMUSG00000008976	ENSMUSG00000008976	Gabpa	chr16:84828110-84864024	CrePos-MHCNeg	CreNeg-MHCPos	OK	24.6909	16.7462	-0.56015	-0.48614	0.26555	0.999729	no
ENSMUSG00000008999	ENSMUSG00000008999	Bmp7	chr2:172693512-172765822	CrePos-MHCNeg	CreNeg-MHCPos	NOTEST	1.03898	1.48291	0.513258	0	1	1	no
ENSMUSG00000009013	ENSMUSG00000009013	Dynll1	chr5:115747118-115751008	CrePos-MHCNeg	CreNeg-MHCPos	OK	64.6755	66.3784	0.0374939	0.0650184	0.90865	0.999729	no
ENSMUSG00000009030	ENSMUSG00000009030	Pdcl	chr2:37205593-37214852	CrePos-MHCNeg	CreNeg-MHCPos	OK	12.3172	13.1053	0.0894726	0.161879	0.775	0.999729	no
ENSMUSG00000009035	ENSMUSG00000009035	Tmem184b	chr15:79191113-79233733	CrePos-MHCNeg	CreNeg-MHCPos	OK	13.4665	14.2444	0.0810251	0.183428	0.7602	0.999729	no
ENSMUSG00000009047	ENSMUSG00000009047	Gm5965	chr16:88778140-88778773	CrePos-MHCNeg	CreNeg-MHCPos	NOTEST	0	0	0	0	1	1	no
ENSMUSG00000009070	ENSMUSG00000009070	Rtdr1	chr10:74420221-74495331	CrePos-MHCNeg	CreNeg-MHCPos	NOTEST	0.181009	0.252922	0.482633	0	1	1	no
ENSMUSG00000009073	ENSMUSG00000009073	Nf2	chr11:4665847-4749539	CrePos-MHCNeg	CreNeg-MHCPos	OK	28.7453	24.0993	-0.254335	-0.399393	0.46345	0.999729	no
ENSMUSG00000009075	ENSMUSG00000009075	Cabp7	chr11:4604680-4646781	CrePos-MHCNeg	CreNeg-MHCPos	NOTEST	1.57543	1.40954	-0.160518	0	1	1	no
ENSMUSG00000009076	ENSMUSG00000009076	Zmat5	chr11:4604680-4646781	CrePos-MHCNeg	CreNeg-MHCPos	OK	15.6618	11.8703	-0.399898	-0.63211	0.37615	0.999729	no
ENSMUSG00000009079	ENSMUSG00000009079	Ewsr1	chr11:4969691-5006096	CrePos-MHCNeg	CreNeg-MHCPos	OK	159.907	123.489	-0.372844	-0.817521	0.22315	0.999729	no
ENSMUSG00000009090	ENSMUSG00000009090	Ap1b1	chr11:4886826-4942732	CrePos-MHCNeg	CreNeg-MHCPos	OK	39.6217	32.4698	-0.287194	-0.494708	0.38175	0.999729	no
ENSMUSG00000009092	ENSMUSG00000009092	Derl3	chr10:75356142-75358686	CrePos-MHCNeg	CreNeg-MHCPos	OK	10.5594	13.4459	0.348632	0.659487	0.3113	0.999729	no
ENSMUSG00000009093	ENSMUSG00000009093	Gstt4	chr10:75277687-75285288	CrePos-MHCNeg	CreNeg-MHCPos	NOTEST	0.361048	0.0826822	-2.12654	0	1	1	no
ENSMUSG00000009097	ENSMUSG00000009097	Tbx1	chr16:18581805-18588113	CrePos-MHCNeg	CreNeg-MHCPos	OK	5.47776	4.50441	-0.282246	-0.427591	0.49075	0.999729	no
ENSMUSG00000009108	ENSMUSG00000009108	Gnat2	chr3:107895706-107904350	CrePos-MHCNeg	CreNeg-MHCPos	NOTEST	0.201386	0.362668	0.848683	0	1	1	no
ENSMUSG00000009112	ENSMUSG00000009112	Bcl2l13	chr6:120786247-120866871	CrePos-MHCNeg	CreNeg-MHCPos	OK	7.46779	7.19792	-0.053101	-0.100506	0.86855	0.999729	no
ENSMUSG00000009114	ENSMUSG00000009114	2610028H24Rik	chr10:75911825-75978601	CrePos-MHCNeg	CreNeg-MHCPos	NOTEST	0.306831	0.264346	-0.215014	0	1	1	no
ENSMUSG00000009115	ENSMUSG00000009115	1700027D21Rik	chr10:76025016-76033277	CrePos-MHCNeg	CreNeg-MHCPos	NOTEST	0.121682	0	-inf	0	1	1	no
ENSMUSG00000009145	ENSMUSG00000009145	Dqx1	chr6:83007837-83017204	CrePos-MHCNeg	CreNeg-MHCPos	OK	2.96394	2.48013	-0.257099	-0.386783	0.50925	0.999729	no
ENSMUSG00000009185	ENSMUSG00000009185	Ccl8	chr11:81928686-81930301	CrePos-MHCNeg	CreNeg-MHCPos	OK	51.1489	53.8464	0.0741477	0.18405	0.8158	0.999729	no
ENSMUSG00000009207	ENSMUSG00000009207	Lnp	chr2:74358347-74422601	CrePos-MHCNeg	CreNeg-MHCPos	OK	19.2418	17.3311	-0.150883	-0.196543	0.71325	0.999729	no
ENSMUSG00000009210	ENSMUSG00000009210	2310007L24Rik	chr11:106226787-106238428	CrePos-MHCNeg	CreNeg-MHCPos	NOTEST	1.12022	1.10291	-0.0224693	0	1	1	no
ENSMUSG00000009214	ENSMUSG00000009214	Tmem8c	chr2:26917155-26927699	CrePos-MHCNeg	CreNeg-MHCPos	NOTEST	0	0.064119	inf	0	1	1	no
ENSMUSG00000009216	ENSMUSG00000009216	Fam163b	chr2:26965899-26998011	CrePos-MHCNeg	CreNeg-MHCPos	NOTEST	0.0675592	0.0706869	0.0652901	0	1	1	no
ENSMUSG00000009246	ENSMUSG00000009246	Trpm5	chr7:150255057-150280547	CrePos-MHCNeg	CreNeg-MHCPos	NOTEST	1.27548	0.443532	-1.52393	0	1	1	no
ENSMUSG00000009248	ENSMUSG00000009248	Ascl2	chr7:150152726-150155169	CrePos-MHCNeg	CreNeg-MHCPos	NOTEST	0.403669	0.0826456	-2.28816	0	1	1	no
ENSMUSG00000009281	ENSMUSG00000009281	Rarres2	chr6:48504794-48522669	CrePos-MHCNeg	CreNeg-MHCPos	OK	34.2234	27.7578	-0.302092	-0.298158	0.5785	0.999729	no
ENSMUSG00000009291	ENSMUSG00000009291	Pttg1ip	chr10:77044464-77061477	CrePos-MHCNeg	CreNeg-MHCPos	OK	79.8889	61.6436	-0.374043	-0.476015	0.3947	0.999729	no
ENSMUSG00000009292	ENSMUSG00000009292	Trpm2	chr10:77370466-77433308	CrePos-MHCNeg	CreNeg-MHCPos	OK	32.6661	22.2636	-0.55311	-0.596814	0.2375	0.999729	no
ENSMUSG00000009293	ENSMUSG00000009293	Ube2g2	chr10:77068841-77108738	CrePos-MHCNeg	CreNeg-MHCPos	OK	28.7364	28.0554	-0.0345993	-0.0392502	0.9448	0.999729	no
ENSMUSG00000009350	ENSMUSG00000009350	Mpo	chr11:87607082-87617915	CrePos-MHCNeg	CreNeg-MHCPos	OK	2.38808	0.776052	-1.62162	-0.697271	0.0256	0.999729	no
ENSMUSG00000009356	ENSMUSG00000009356	Lpo	chr11:87619929-87641791	CrePos-MHCNeg	CreNeg-MHCPos	NOTEST	0.135467	0.0968937	-0.483463	0	1	1	no
ENSMUSG00000009376	ENSMUSG00000009376	Met	chr6:17413799-17523980	CrePos-MHCNeg	CreNeg-MHCPos	OK	7.41462	4.60746	-0.686402	-0.599662	0.1876	0.999729	no
ENSMUSG00000009378	ENSMUSG00000009378	Slc16a12	chr19:34742892-34821779	CrePos-MHCNeg	CreNeg-MHCPos	NOTEST	1.37337	1.37614	0.00291485	0	1	1	no
ENSMUSG00000009394	ENSMUSG00000009394	Syn2	chr6:115084919-115232644	CrePos-MHCNeg	CreNeg-MHCPos	NOTEST	0.589944	0.655232	0.151429	0	1	1	no
ENSMUSG00000009406	ENSMUSG00000009406	Elk1	chrX:20510520-20563863	CrePos-MHCNeg	CreNeg-MHCPos	OK	4.50786	3.97865	-0.180164	-0.276642	0.66145	0.999729	no
ENSMUSG00000009418	ENSMUSG00000009418	Nav1	chr1:137331156-137496527	CrePos-MHCNeg	CreNeg-MHCPos	OK	5.01317	5.43911	0.117648	0.256364	0.6477	0.999729	no
ENSMUSG00000009470	ENSMUSG00000009470	Tnpo1	chr13:99608973-99696339	CrePos-MHCNeg	CreNeg-MHCPos	OK	31.8056	33.6943	0.0832246	0.183927	0.76165	0.999729	no
ENSMUSG00000009471	ENSMUSG00000009471	Myod1	chr7:53631843-53634462	CrePos-MHCNeg	CreNeg-MHCPos	NOTEST	0	0	0	0	1	1	no
ENSMUSG00000009487	ENSMUSG00000009487	Otog	chr7:53496356-53566804	CrePos-MHCNeg	CreNeg-MHCPos	NOTEST	0.032472	0	-inf	0	1	1	no
ENSMUSG00000009535	ENSMUSG00000009535	Rnmt	chr18:68460008-68484506	CrePos-MHCNeg	CreNeg-MHCPos	OK	23.8139	21.6704	-0.136077	-0.213782	0.70405	0.999729	no
ENSMUSG00000009545	ENSMUSG00000009545	Kcnq1	chr7:150293158-150612955	CrePos-MHCNeg	CreNeg-MHCPos	NOTEST	1.82412	1.00072	-0.866164	0	1	1	no
ENSMUSG00000009549	ENSMUSG00000009549	Srp14	chr2:118301585-118305447	CrePos-MHCNeg	CreNeg-MHCPos	OK	49.1741	52.2361	0.0871478	0.174871	0.75115	0.999729	no
ENSMUSG00000009551	ENSMUSG00000009551	6330409D20Rik	chr2:32576574-32611032	CrePos-MHCNeg	CreNeg-MHCPos	OK	9.79344	8.74018	-0.164154	-0.12961	0.8487	0.999729	no
ENSMUSG00000009555	ENSMUSG00000009555	Cdk9	chr2:32561303-32568596	CrePos-MHCNeg	CreNeg-MHCPos	OK	62.1853	60.487	-0.0399505	-0.0805358	0.8954	0.999729	no
ENSMUSG00000009563	ENSMUSG00000009563	Tor2a	chr2:32612545-32631153	CrePos-MHCNeg	CreNeg-MHCPos	OK	32.6146	27.3959	-0.251556	-0.474115	0.48305	0.999729	no
ENSMUSG00000009566	ENSMUSG00000009566	Fpgs	chr2:32477277-32559657	CrePos-MHCNeg	CreNeg-MHCPos	OK	12.4816	9.68453	-0.366054	-0.236918	0.61375	0.999729	no
ENSMUSG00000009569	ENSMUSG00000009569	Mkl2	chr16:13256573-13417622	CrePos-MHCNeg	CreNeg-MHCPos	OK	14.8729	13.6899	-0.119571	-0.15749	0.79345	0.999729	no
ENSMUSG00000009575	ENSMUSG00000009575	Cbx5	chr15:103021974-103070247	CrePos-MHCNeg	CreNeg-MHCPos	OK	20.4152	17.6341	-0.211282	-0.262432	0.4958	0.999729	no
ENSMUSG00000009580	ENSMUSG00000009580	Odam	chr5:88314053-88323199	CrePos-MHCNeg	CreNeg-MHCPos	NOTEST	0	0	0	0	1	1	no
ENSMUSG00000009585	ENSMUSG00000009585	Apobec3	chr15:79722088-79801549	CrePos-MHCNeg	CreNeg-MHCPos	OK	290.888	268.322	-0.1165	-0.128465	0.8113	0.999729	no
ENSMUSG00000009588	ENSMUSG00000009588	St6galnac1	chr11:116600307-116636821	CrePos-MHCNeg	CreNeg-MHCPos	NOTEST	0.075689	0.0676528	-0.161932	0	1	1	no
ENSMUSG00000009596	ENSMUSG00000009596	Taf7l	chrX:130994656-131011029	CrePos-MHCNeg	CreNeg-MHCPos	NOTEST	0	0.0304237	inf	0	1	1	no
ENSMUSG00000009614	ENSMUSG00000009614	Sardh	chr2:27043912-27103857	CrePos-MHCNeg	CreNeg-MHCPos	OK	4.02064	4.64097	0.207002	0.139088	0.73375	0.999729	no
ENSMUSG00000009621	ENSMUSG00000009621	Vav2	chr2:27117623-27282553	CrePos-MHCNeg	CreNeg-MHCPos	OK	40.3041	34.6873	-0.216519	-0.373471	0.5278	0.999729	no
ENSMUSG00000009628	ENSMUSG00000009628	Tex15	chr8:34627209-34696054	CrePos-MHCNeg	CreNeg-MHCPos	NOTEST	0.445107	0.528047	0.246513	0	1	1	no
ENSMUSG00000009630	ENSMUSG00000009630	Ppp2cb	chr8:34710092-34752448	CrePos-MHCNeg	CreNeg-MHCPos	OK	16.0923	18.9025	0.23221	0.449846	0.50655	0.999729	no
ENSMUSG00000009633	ENSMUSG00000009633	G0s2	chr1:195098354-195099382	CrePos-MHCNeg	CreNeg-MHCPos	OK	8.23227	9.14797	0.15216	0.251291	0.7141	0.999729	no
ENSMUSG00000009640	ENSMUSG00000009640	Dmap1	chr4:117347285-117354878	CrePos-MHCNeg	CreNeg-MHCPos	OK	12.5567	10.8055	-0.216685	-0.303521	0.55005	0.999729	no
ENSMUSG00000009646	ENSMUSG00000009646	Pla2g12b	chr10:58866407-58884724	CrePos-MHCNeg	CreNeg-MHCPos	NOTEST	0	0	0	0	1	1	no
ENSMUSG00000009647	ENSMUSG00000009647	Ccdc109a	chr10:58909731-59079440	CrePos-MHCNeg	CreNeg-MHCPos	OK	13.1067	11.2447	-0.221062	-0.405308	0.53145	0.999729	no
ENSMUSG00000009654	ENSMUSG00000009654	Oit3	chr10:58885705-58904526	CrePos-MHCNeg	CreNeg-MHCPos	NOTEST	0.0927299	0.268305	1.53277	0	1	1	no
ENSMUSG00000009670	ENSMUSG00000009670	Tex11	chrX:98033986-98255006	CrePos-MHCNeg	CreNeg-MHCPos	NOTEST	0.0319892	0.052867	0.724786	0	1	1	no
ENSMUSG00000009681	ENSMUSG00000009681	Bcr	chr10:74523640-74647668	CrePos-MHCNeg	CreNeg-MHCPos	OK	8.76947	8.49798	-0.045371	-0.0936785	0.8672	0.999729	no
ENSMUSG00000009687	ENSMUSG00000009687	Fxyd5	chr7:31817740-31827500	CrePos-MHCNeg	CreNeg-MHCPos	OK	69.0551	51.3636	-0.427	-0.610782	0.2771	0.999729	no
ENSMUSG00000009731	ENSMUSG00000009731	Kcnd1	chrX:7399414-7415406	CrePos-MHCNeg	CreNeg-MHCPos	NOTEST	0.747898	0.645523	-0.212372	0	1	1	no
ENSMUSG00000009733	ENSMUSG00000009733	Tfcp2	chr15:100333229-100382439	CrePos-MHCNeg	CreNeg-MHCPos	OK	3.10175	3.0206	-0.0382468	-0.0564483	0.92	0.999729	no
ENSMUSG00000009734	ENSMUSG00000009734	Pou6f2	chr13:18212934-18473875	CrePos-MHCNeg	CreNeg-MHCPos	NOTEST	0.0524326	0.105702	1.01146	0	1	1	no
ENSMUSG00000009739	ENSMUSG00000009739	Pou6f1	chr15:100405748-100430415	CrePos-MHCNeg	CreNeg-MHCPos	OK	17.4064	17.7934	0.0317287	0.0568242	0.9136	0.999729	no
ENSMUSG00000009741	ENSMUSG00000009741	Ubp1	chr9:113840051-113955309	CrePos-MHCNeg	CreNeg-MHCPos	OK	28.7084	25.7115	-0.159061	-0.358408	0.5599	0.999729	no
ENSMUSG00000009772	ENSMUSG00000009772	Nuak2	chr1:134212702-134230065	CrePos-MHCNeg	CreNeg-MHCPos	OK	22.0285	21.5945	-0.0287109	-0.0513569	0.92905	0.999729	no
ENSMUSG00000009828	ENSMUSG00000009828	Ick	chr9:77956998-78019914	CrePos-MHCNeg	CreNeg-MHCPos	OK	5.74561	5.77422	0.00716611	0.00994213	0.98705	0.999729	no
ENSMUSG00000009863	ENSMUSG00000009863	Sdhb	chr4:140517117-140535108	CrePos-MHCNeg	CreNeg-MHCPos	OK	54.0472	54.8625	0.0216013	0.0450963	0.9313	0.999729	no
ENSMUSG00000009876	ENSMUSG00000009876	Cox4i2	chr2:152579908-152590773	CrePos-MHCNeg	CreNeg-MHCPos	OK	2.34424	3.82736	0.707227	0.607447	0.2322	0.999729	no
ENSMUSG00000009894	ENSMUSG00000009894	Snap47	chr11:59220635-59272069	CrePos-MHCNeg	CreNeg-MHCPos	OK	11.6382	10.5238	-0.145217	-0.1537	0.78165	0.999729	no
ENSMUSG00000009900	ENSMUSG00000009900	Wnt3a	chr11:59061534-59104254	CrePos-MHCNeg	CreNeg-MHCPos	NOTEST	0	0.0464649	inf	0	1	1	no
ENSMUSG00000009905	ENSMUSG00000009905	Kdsr	chr1:108616986-108656319	CrePos-MHCNeg	CreNeg-MHCPos	OK	6.36857	6.73444	0.0805885	0.179676	0.76825	0.999729	no
ENSMUSG00000009907	ENSMUSG00000009907	Vps4b	chr1:108660647-108693305	CrePos-MHCNeg	CreNeg-MHCPos	OK	49.6762	50.6223	0.027218	0.0438594	0.9462	0.999729	no
ENSMUSG00000009927	ENSMUSG00000009927	Rps25	chr9:44215796-44226090	CrePos-MHCNeg	CreNeg-MHCPos	OK	295.647	317.036	0.10077	0.269372	0.69725	0.999729	no
ENSMUSG00000009941	ENSMUSG00000009941	Nxf2	chrX:131479064-131499293	CrePos-MHCNeg	CreNeg-MHCPos	NOTEST	0.217764	0.0321478	-2.75997	0	1	1	no
ENSMUSG00000009995	ENSMUSG00000009995	Taz	chrX:71518555-71535490	CrePos-MHCNeg	CreNeg-MHCPos	OK	69.5017	55.7379	-0.31839	-0.424331	0.4034	0.999729	no
ENSMUSG00000010021	ENSMUSG00000010021	Kif19a	chr11:114626701-114652053	CrePos-MHCNeg	CreNeg-MHCPos	OK	2.35951	3.1477	0.415811	0.386722	0.4019	0.999729	no
ENSMUSG00000010025	ENSMUSG00000010025	Aldh3a2	chr11:61036918-61080966	CrePos-MHCNeg	CreNeg-MHCPos	OK	24.4906	25.9683	0.0845233	0.11132	0.8346	0.999729	no
ENSMUSG00000010044	ENSMUSG00000010044	Zmynd10	chr9:107449638-107453650	CrePos-MHCNeg	CreNeg-MHCPos	NOTEST	0.515409	0.449155	-0.198504	0	1	1	no
ENSMUSG00000010045	ENSMUSG00000010045	Tmem115	chr9:107436275-107440987	CrePos-MHCNeg	CreNeg-MHCPos	OK	14.2977	12.8552	-0.153429	-0.333566	0.59655	0.999729	no
ENSMUSG00000010047	ENSMUSG00000010047	Hyal2	chr9:107471447-107475107	CrePos-MHCNeg	CreNeg-MHCPos	OK	11.3896	11.595	0.0257764	0.0531821	0.93305	0.999729	no
ENSMUSG00000010048	ENSMUSG00000010048	Ifrd2	chr9:107490048-107495369	CrePos-MHCNeg	CreNeg-MHCPos	OK	12.0086	11.4706	-0.0661261	-0.135727	0.8304	0.999729	no
ENSMUSG00000010051	ENSMUSG00000010051	Hyal1	chr9:107478150-107489756	CrePos-MHCNeg	CreNeg-MHCPos	OK	4.69575	4.61895	-0.0237933	-0.0203506	0.966	0.999729	no
ENSMUSG00000010054	ENSMUSG00000010054	Tusc2	chr9:107453885-107470746	CrePos-MHCNeg	CreNeg-MHCPos	OK	10.1607	10.2891	0.018116	0.0178272	0.9739	0.999729	no
ENSMUSG00000010057	ENSMUSG00000010057	Nprl2	chr9:107444539-107448035	CrePos-MHCNeg	CreNeg-MHCPos	OK	8.19933	7.91993	-0.0500183	-0.0869683	0.89005	0.999729	no
ENSMUSG00000010064	ENSMUSG00000010064	Slc38a3	chr9:107552969-107569705	CrePos-MHCNeg	CreNeg-MHCPos	NOTEST	0.0830918	0.067944	-0.290359	0	1	1	no
ENSMUSG00000010066	ENSMUSG00000010066	Cacna2d2	chr9:107301942-107431677	CrePos-MHCNeg	CreNeg-MHCPos	NOTEST	0.449957	0.361734	-0.314858	0	1	1	no
ENSMUSG00000010067	ENSMUSG00000010067	Rassf1	chr9:107453885-107470746	CrePos-MHCNeg	CreNeg-MHCPos	OK	14.1009	12.0478	-0.227026	-0.285418	0.64675	0.999729	no
ENSMUSG00000010080	ENSMUSG00000010080	Epn3	chr11:94350912-94361288	CrePos-MHCNeg	CreNeg-MHCPos	NOTEST	0	0.0325712	inf	0	1	1	no
ENSMUSG00000010086	ENSMUSG00000010086	Rnf112	chr11:61261943-61267633	CrePos-MHCNeg	CreNeg-MHCPos	NOTEST	0	0	0	0	1	1	no
ENSMUSG00000010095	ENSMUSG00000010095	Slc3a2	chr19:8781371-8797859	CrePos-MHCNeg	CreNeg-MHCPos	OK	54.1435	54.2275	0.00223703	0.00498048	0.99295	0.999729	no
ENSMUSG00000010097	ENSMUSG00000010097	Nxf1	chr19:8831592-8845399	CrePos-MHCNeg	CreNeg-MHCPos	OK	42.0933	38.8138	-0.117022	-0.281241	0.633	0.999729	no
ENSMUSG00000010110	ENSMUSG00000010110	Stx5a	chr19:8815902-8830559	CrePos-MHCNeg	CreNeg-MHCPos	OK	54.5969	50.2691	-0.119147	-0.213393	0.70715	0.999729	no
ENSMUSG00000010122	ENSMUSG00000010122	Slc47a1	chr11:61156901-61191847	CrePos-MHCNeg	CreNeg-MHCPos	NOTEST	0	0	0	0	1	1	no
ENSMUSG00000010136	ENSMUSG00000010136	1700027A23Rik	chr3:105799874-105817523	CrePos-MHCNeg	CreNeg-MHCPos	NOTEST	0.453183	0.55134	0.28285	0	1	1	no
ENSMUSG00000010142	ENSMUSG00000010142	Tnfrsf13b	chr11:60940256-60962874	CrePos-MHCNeg	CreNeg-MHCPos	OK	45.084	46.6202	0.0483408	0.083083	0.88095	0.999729	no
ENSMUSG00000010154	ENSMUSG00000010154	Spire2	chr8:122434259-126869624	CrePos-MHCNeg	CreNeg-MHCPos	NOTEST	0.39908	0.664965	0.736601	0	1	1	no
ENSMUSG00000010175	ENSMUSG00000010175	Prox1	chr1:191941916-192041155	CrePos-MHCNeg	CreNeg-MHCPos	OK	5.35902	6.54023	0.287371	0.496109	0.373	0.999729	no
ENSMUSG00000010205	ENSMUSG00000010205	Raver1	chr9:20878611-20932837	CrePos-MHCNeg	CreNeg-MHCPos	OK	31.154	28.3266	-0.137262	-0.200581	0.74095	0.999729	no
ENSMUSG00000010277	ENSMUSG00000010277	2610507B11Rik	chr11:78075253-78104125	CrePos-MHCNeg	CreNeg-MHCPos	OK	65.8479	61.996	-0.0869637	-0.10522	0.8627	0.999729	no
ENSMUSG00000010290	ENSMUSG00000010290	AI597479	chr1:43155554-43172792	CrePos-MHCNeg	CreNeg-MHCPos	OK	5.27184	6.07512	0.204607	0.400562	0.5271	0.999729	no
ENSMUSG00000010307	ENSMUSG00000010307	Tmem86a	chr7:54306009-54310146	CrePos-MHCNeg	CreNeg-MHCPos	OK	20.2108	22.4046	0.148663	0.344755	0.5977	0.999729	no
ENSMUSG00000010311	ENSMUSG00000010311	Optc	chr1:135793772-135817991	CrePos-MHCNeg	CreNeg-MHCPos	NOTEST	0.831682	0.192814	-2.10882	0	1	1	no
ENSMUSG00000010342	ENSMUSG00000010342	Tex14	chr11:87218566-87369325	CrePos-MHCNeg	CreNeg-MHCPos	NOTEST	0.866634	2.12658	1.29504	0	1	1	no
ENSMUSG00000010358	ENSMUSG00000010358	Ifi35	chr11:101309720-101320012	CrePos-MHCNeg	CreNeg-MHCPos	OK	29.8183	33.9823	0.188586	0.408272	0.5162	0.999729	no
ENSMUSG00000010362	ENSMUSG00000010362	Rdm1	chr11:101488508-101497414	CrePos-MHCNeg	CreNeg-MHCPos	OK	19.7893	17.8396	-0.149639	-0.222835	0.68565	0.999729	no
ENSMUSG00000010376	ENSMUSG00000010376	Nedd8	chr14:56281101-56290743	CrePos-MHCNeg	CreNeg-MHCPos	OK	51.1162	48.2015	-0.0847032	-0.149154	0.77275	0.999729	no
ENSMUSG00000010392	ENSMUSG00000010392	Gosr1	chr11:76540103-76577081	CrePos-MHCNeg	CreNeg-MHCPos	OK	14.0811	14.4665	0.0389627	0.0631012	0.89355	0.999729	no
ENSMUSG00000010406	ENSMUSG00000010406	Mrpl52	chr14:55045745-55048587	CrePos-MHCNeg	CreNeg-MHCPos	OK	74.1432	71.1971	-0.0584967	-0.166553	0.85085	0.999729	no
ENSMUSG00000010435	ENSMUSG00000010435	Spaca7	chr8:12573048-12600738	CrePos-MHCNeg	CreNeg-MHCPos	NOTEST	0	0	0	0	1	1	no
ENSMUSG00000010453	ENSMUSG00000010453	4632411B12Rik	chr1:36392574-36426026	CrePos-MHCNeg	CreNeg-MHCPos	OK	19.1875	17.6815	-0.117922	-0.261138	0.63675	0.999729	no
ENSMUSG00000010461	ENSMUSG00000010461	Eya4	chr10:22823973-23069701	CrePos-MHCNeg	CreNeg-MHCPos	NOTEST	0.315125	0.241564	-0.38352	0	1	1	no
ENSMUSG00000010476	ENSMUSG00000010476	Ebf3	chr7:144385355-144506128	CrePos-MHCNeg	CreNeg-MHCPos	OK	2.65252	2.83602	0.0965046	0.151271	0.7948	0.999729	no
ENSMUSG00000010492	ENSMUSG00000010492	Gm16119	chr2:181303853-181390365	CrePos-MHCNeg	CreNeg-MHCPos	OK	10.3368	10.4306	0.013035	0.00544051	0.9895	0.999729	no
ENSMUSG00000010505	ENSMUSG00000010505	Myt1	chr2:181498036-181562502	CrePos-MHCNeg	CreNeg-MHCPos	NOTEST	0.302415	0.393544	0.379998	0	1	1	no
ENSMUSG00000010517	ENSMUSG00000010517	Faf1	chr4:109349192-109636565	CrePos-MHCNeg	CreNeg-MHCPos	OK	18.7527	13.7284	-0.449931	-0.732054	0.19595	0.999729	no
ENSMUSG00000010529	ENSMUSG00000010529	Gm266	chr12:112722821-112724034	CrePos-MHCNeg	CreNeg-MHCPos	NOTEST	0.831428	0.342566	-1.27921	0	1	1	no
ENSMUSG00000010538	ENSMUSG00000010538	1700021C14Rik	chr3:88046795-88100921	CrePos-MHCNeg	CreNeg-MHCPos	OK	3.40067	6.29551	0.888504	0.828338	0.1939	0.999729	no
ENSMUSG00000010554	ENSMUSG00000010554	Mettl16	chr11:74584331-74642027	CrePos-MHCNeg	CreNeg-MHCPos	OK	16.6474	12.2725	-0.439868	-0.549614	0.3352	0.999729	no
ENSMUSG00000010592	ENSMUSG00000010592	Dazl	chr17:50418718-50432924	CrePos-MHCNeg	CreNeg-MHCPos	NOTEST	0.0228633	0	-inf	0	1	1	no
ENSMUSG00000010601	ENSMUSG00000010601	Apol7a	chr15:77218646-77229540	CrePos-MHCNeg	CreNeg-MHCPos	NOTEST	0.658225	0.248666	-1.40437	0	1	1	no
ENSMUSG00000010607	ENSMUSG00000010607	Pigyl	chr9:21961289-21962802	CrePos-MHCNeg	CreNeg-MHCPos	OK	11.1429	11.3613	0.0280059	0.0352795	0.94825	0.999729	no
ENSMUSG00000010608	ENSMUSG00000010608	Rbm25	chr12:84973183-85024073	CrePos-MHCNeg	CreNeg-MHCPos	OK	29.488	28.959	-0.0261173	-0.0583894	0.9139	0.999729	no
ENSMUSG00000010609	ENSMUSG00000010609	Psen2	chr1:182157134-182193569	CrePos-MHCNeg	CreNeg-MHCPos	OK	51.7007	47.3767	-0.126005	-0.271485	0.6261	0.999729	no
ENSMUSG00000010651	ENSMUSG00000010651	Acaa1b	chr9:119011595-119066211	CrePos-MHCNeg	CreNeg-MHCPos	NOTEST	0.579381	0.47752	-0.278952	0	1	1	no
ENSMUSG00000010660	ENSMUSG00000010660	Plcd1	chr9:118980644-119002614	CrePos-MHCNeg	CreNeg-MHCPos	OK	8.10624	7.11535	-0.1881	-0.352508	0.55395	0.999729	no
ENSMUSG00000010663	ENSMUSG00000010663	Fads1	chr19:10257377-10271360	CrePos-MHCNeg	CreNeg-MHCPos	OK	9.96114	10.7551	0.110639	0.240307	0.68685	0.999729	no
ENSMUSG00000010721	ENSMUSG00000010721	Lmbr1	chr5:29556353-29704930	CrePos-MHCNeg	CreNeg-MHCPos	NOTEST	1.62062	2.18312	0.429843	0	1	1	no
ENSMUSG00000010751	ENSMUSG00000010751	Tnfrsf22	chr7:150820710-150835566	CrePos-MHCNeg	CreNeg-MHCPos	OK	3.6731	3.46277	-0.0850708	-0.0373153	0.9164	0.999729	no
ENSMUSG00000010755	ENSMUSG00000010755	Cars	chr7:150743134-150785995	CrePos-MHCNeg	CreNeg-MHCPos	OK	20.1477	18.1802	-0.148251	-0.234067	0.70325	0.999729	no
ENSMUSG00000010760	ENSMUSG00000010760	Phlda2	chr7:150687449-150688446	CrePos-MHCNeg	CreNeg-MHCPos	NOTEST	0.233199	0	-inf	0	1	1	no
ENSMUSG00000010796	ENSMUSG00000010796	Asz1	chr6:18000963-18059061	CrePos-MHCNeg	CreNeg-MHCPos	NOTEST	0	0	0	0	1	1	no
ENSMUSG00000010797	ENSMUSG00000010797	Wnt2	chr6:17938939-17980585	CrePos-MHCNeg	CreNeg-MHCPos	NOTEST	0.587627	0.809728	0.462537	0	1	1	no
ENSMUSG00000010803	ENSMUSG00000010803	Gabra1	chr11:41944440-41996432	CrePos-MHCNeg	CreNeg-MHCPos	NOTEST	0	0.0268279	inf	0	1	1	no
ENSMUSG00000010825	ENSMUSG00000010825	Grid2ip	chr5:144119016-144165427	CrePos-MHCNeg	CreNeg-MHCPos	NOTEST	0	0	0	0	1	1	no
ENSMUSG00000010830	ENSMUSG00000010830	Kdelr3	chr15:79346837-79377171	CrePos-MHCNeg	CreNeg-MHCPos	OK	3.55389	3.58985	0.0145236	0.00312427	0.9795	0.999729	no
ENSMUSG00000010841	ENSMUSG00000010841	1700006E09Rik	chr11:101832456-101853578	CrePos-MHCNeg	CreNeg-MHCPos	OK	2.13405	0	-inf	-nan	0.01825	0.999729	no
ENSMUSG00000010911	ENSMUSG00000010911	Apip	chr2:102913831-102932801	CrePos-MHCNeg	CreNeg-MHCPos	OK	15.2556	8.8037	-0.793157	-0.656455	0.1748	0.999729	no
ENSMUSG00000010914	ENSMUSG00000010914	Pdhx	chr2:102861231-102913670	CrePos-MHCNeg	CreNeg-MHCPos	OK	9.97705	9.32516	-0.0974845	-0.176296	0.7486	0.999729	no
ENSMUSG00000010936	ENSMUSG00000010936	Vac14	chr8:113142502-113244296	CrePos-MHCNeg	CreNeg-MHCPos	OK	19.1415	20.3402	0.0876312	0.190307	0.7343	0.999729	no
ENSMUSG00000011008	ENSMUSG00000011008	Mcoln2	chr3:145812796-145858477	CrePos-MHCNeg	CreNeg-MHCPos	OK	45.7938	42.4943	-0.107884	-0.155872	0.76735	0.999729	no
ENSMUSG00000011034	ENSMUSG00000011034	Slc5a1	chr5:33446867-33505521	CrePos-MHCNeg	CreNeg-MHCPos	NOTEST	0	0.0432063	inf	0	1	1	no
ENSMUSG00000011052	ENSMUSG00000011052	1700049J03Rik	chr17:26691198-26793876	CrePos-MHCNeg	CreNeg-MHCPos	NOTEST	0	0.385125	inf	0	1	1	no
ENSMUSG00000011096	ENSMUSG00000011096	Akt1s1	chr7:52096270-52110788	CrePos-MHCNeg	CreNeg-MHCPos	OK	23.0138	19.3884	-0.247308	-0.24064	0.7093	0.999729	no
ENSMUSG00000011114	ENSMUSG00000011114	Tbrg1	chr9:37456766-37464897	CrePos-MHCNeg	CreNeg-MHCPos	OK	33.2351	37.0644	0.157328	0.315728	0.56235	0.999729	no
ENSMUSG00000011118	ENSMUSG00000011118	Panx3	chr9:37467486-37476807	CrePos-MHCNeg	CreNeg-MHCPos	NOTEST	0	0.0415219	inf	0	1	1	no
ENSMUSG00000011148	ENSMUSG00000011148	Adssl1	chr12:113858257-113879565	CrePos-MHCNeg	CreNeg-MHCPos	OK	6.59837	9.1938	0.478551	0.864614	0.16685	0.999729	no
ENSMUSG00000011154	ENSMUSG00000011154	1700026D08Rik	chr7:90922610-90943390	CrePos-MHCNeg	CreNeg-MHCPos	NOTEST	0.101408	0.449219	2.14725	0	1	1	no
ENSMUSG00000011158	ENSMUSG00000011158	Brf1	chr12:114198072-114238832	CrePos-MHCNeg	CreNeg-MHCPos	OK	28.3441	23.0809	-0.296347	-0.569723	0.33065	0.999729	no
ENSMUSG00000011171	ENSMUSG00000011171	Vipr2	chr12:117316195-117384734	CrePos-MHCNeg	CreNeg-MHCPos	NOTEST	0.488522	0.612371	0.325983	0	1	1	no
ENSMUSG00000011179	ENSMUSG00000011179	Odc1	chr12:17551678-17558308	CrePos-MHCNeg	CreNeg-MHCPos	OK	30.6188	29.28	-0.064504	-0.137182	0.82365	0.999729	no
ENSMUSG00000011254	ENSMUSG00000011254	Thg1l	chr11:45760344-45768996	CrePos-MHCNeg	CreNeg-MHCPos	OK	7.58432	7.11668	-0.0918154	-0.0969335	0.84365	0.999729	no
ENSMUSG00000011256	ENSMUSG00000011256	Adam19	chr11:45868003-45960845	CrePos-MHCNeg	CreNeg-MHCPos	OK	25.8412	24.3714	-0.0844858	-0.129219	0.83225	0.999729	no
ENSMUSG00000011257	ENSMUSG00000011257	Pabpc4	chr4:122939593-122976168	CrePos-MHCNeg	CreNeg-MHCPos	OK	14.1858	11.8973	-0.25382	-0.329726	0.54415	0.999729	no
ENSMUSG00000011263	ENSMUSG00000011263	Exoc3l2	chr7:20074404-20082109	CrePos-MHCNeg	CreNeg-MHCPos	OK	1.43232	2.37658	0.730534	0.970309	0.13365	0.999729	no
ENSMUSG00000011267	ENSMUSG00000011267	Zfp296	chr7:20162635-20166005	CrePos-MHCNeg	CreNeg-MHCPos	OK	4.4468	5.72065	0.363414	0.513126	0.37525	0.999729	no
ENSMUSG00000011305	ENSMUSG00000011305	Plin5	chr17:56251023-56257019	CrePos-MHCNeg	CreNeg-MHCPos	NOTEST	0.66149	0.781855	0.241183	0	1	1	no
ENSMUSG00000011306	ENSMUSG00000011306	Sugp1	chr8:72566711-72595852	CrePos-MHCNeg	CreNeg-MHCPos	OK	7.88875	8.35055	0.0820745	0.149181	0.79205	0.999729	no
ENSMUSG00000011349	ENSMUSG00000011349	Dmrtc2	chr7:25655075-25662670	CrePos-MHCNeg	CreNeg-MHCPos	NOTEST	0	0	0	0	1	1	no
ENSMUSG00000011350	ENSMUSG00000011350	Gm5893	chr7:25603813-25625294	CrePos-MHCNeg	CreNeg-MHCPos	NOTEST	0.114958	0	-inf	0	1	1	no
ENSMUSG00000011382	ENSMUSG00000011382	Dhdh	chr7:52728325-52781638	CrePos-MHCNeg	CreNeg-MHCPos	OK	5.89384	6.12618	0.0557791	0.0342129	0.9459	0.999729	no
ENSMUSG00000011427	ENSMUSG00000011427	Zfp790	chr7:30601090-30617061	CrePos-MHCNeg	CreNeg-MHCPos	OK	5.83399	5.47515	-0.0915841	-0.167812	0.7607	0.999729	no
ENSMUSG00000011463	ENSMUSG00000011463	Cpb1	chr3:20148162-20174655	CrePos-MHCNeg	CreNeg-MHCPos	NOTEST	0.303843	0.163717	-0.892119	0	1	1	no
ENSMUSG00000011486	ENSMUSG00000011486	Slc25a41	chr17:57172195-57181077	CrePos-MHCNeg	CreNeg-MHCPos	NOTEST	0	0	0	0	1	1	no
ENSMUSG00000011589	ENSMUSG00000011589	Fsd1	chr17:56125933-56136304	CrePos-MHCNeg	CreNeg-MHCPos	NOTEST	0.107201	0.0943908	-0.183602	0	1	1	no
ENSMUSG00000011632	ENSMUSG00000011632	2310033E01Rik	chr7:25326717-25331090	CrePos-MHCNeg	CreNeg-MHCPos	NOTEST	0	0	0	0	1	1	no
ENSMUSG00000011658	ENSMUSG00000011658	Fuz	chr7:52151448-52184866	CrePos-MHCNeg	CreNeg-MHCPos	OK	18.2057	14.0893	-0.369791	-0.421259	0.4943	0.999729	no
ENSMUSG00000011751	ENSMUSG00000011751	Spnb4	chr7:28127151-28232705	CrePos-MHCNeg	CreNeg-MHCPos	NOTEST	0.126509	0.725283	2.5193	0	1	1	no
ENSMUSG00000011752	ENSMUSG00000011752	Pgam1	chr19:41986360-41993154	CrePos-MHCNeg	CreNeg-MHCPos	OK	11.1105	13.673	0.299401	0.609918	0.3329	0.999729	no
ENSMUSG00000011831	ENSMUSG00000011831	Evi5	chr5:108173813-108304126	CrePos-MHCNeg	CreNeg-MHCPos	OK	13.2052	13.5092	0.0328403	0.0405956	0.94095	0.999729	no
ENSMUSG00000011832	ENSMUSG00000011832	Evi5l	chr8:4162521-4217459	CrePos-MHCNeg	CreNeg-MHCPos	OK	10.3742	7.88597	-0.395644	-0.60007	0.3025	0.999729	no
ENSMUSG00000011837	ENSMUSG00000011837	Snapc2	chr8:4253101-4256219	CrePos-MHCNeg	CreNeg-MHCPos	OK	9.16767	9.30347	0.0212134	0.0379535	0.9506	0.999729	no
ENSMUSG00000011877	ENSMUSG00000011877	Git1	chr11:77307063-77321288	CrePos-MHCNeg	CreNeg-MHCPos	OK	35.881	27.5326	-0.382077	-0.554009	0.34	0.999729	no
ENSMUSG00000011884	ENSMUSG00000011884	Gltp	chr5:115119411-115140993	CrePos-MHCNeg	CreNeg-MHCPos	OK	63.8705	60.6608	-0.0743835	-0.158601	0.7816	0.999729	no
ENSMUSG00000011958	ENSMUSG00000011958	Bnip2	chr9:69837272-69856124	CrePos-MHCNeg	CreNeg-MHCPos	OK	67.1846	62.297	-0.108969	-0.202432	0.731	0.999729	no
ENSMUSG00000011960	ENSMUSG00000011960	Ccnt1	chr15:98369119-98401354	CrePos-MHCNeg	CreNeg-MHCPos	OK	24.1971	20.6675	-0.227475	-0.388073	0.5082	0.999729	no
ENSMUSG00000012017	ENSMUSG00000012017	Scarf2	chr16:17797374-17808380	CrePos-MHCNeg	CreNeg-MHCPos	OK	7.16337	5.62676	-0.348335	-0.71424	0.28665	0.999729	no
ENSMUSG00000012042	ENSMUSG00000012042	4930579F01Rik	chr3:137827098-137849677	CrePos-MHCNeg	CreNeg-MHCPos	NOTEST	0	0.0770966	inf	0	1	1	no
ENSMUSG00000012076	ENSMUSG00000012076	Brms1l	chr12:56937352-56970722	CrePos-MHCNeg	CreNeg-MHCPos	OK	6.77313	6.09537	-0.15211	-0.261483	0.63705	0.999729	no
ENSMUSG00000012114	ENSMUSG00000012114	Med15	chr16:17651300-17723040	CrePos-MHCNeg	CreNeg-MHCPos	OK	17.6216	17.66	0.0031413	0.00664682	0.9914	0.999729	no
ENSMUSG00000012117	ENSMUSG00000012117	Dhdds	chr4:133524942-133556833	CrePos-MHCNeg	CreNeg-MHCPos	OK	26.5356	20.0217	-0.406367	-0.547048	0.3262	0.999729	no
ENSMUSG00000012123	ENSMUSG00000012123	Aim1l	chr4:133621826-133650997	CrePos-MHCNeg	CreNeg-MHCPos	OK	8.78649	5.19922	-0.756991	-0.345731	0.4724	0.999729	no
ENSMUSG00000012126	ENSMUSG00000012126	Ubxn11	chr4:133658484-133684704	CrePos-MHCNeg	CreNeg-MHCPos	OK	29.5106	19.3673	-0.607613	-0.492092	0.48375	0.999729	no
ENSMUSG00000012187	ENSMUSG00000012187	Mogat1	chr1:78494380-78534748	CrePos-MHCNeg	CreNeg-MHCPos	NOTEST	1.85542	0.319681	-2.53704	0	1	1	no
ENSMUSG00000012211	ENSMUSG00000012211	Tex22	chr12:114312712-114327128	CrePos-MHCNeg	CreNeg-MHCPos	NOTEST	0.954284	1.34988	0.500338	0	1	1	no
ENSMUSG00000012282	ENSMUSG00000012282	Wnt8a	chr18:34701966-34707927	CrePos-MHCNeg	CreNeg-MHCPos	NOTEST	0	0	0	0	1	1	no
ENSMUSG00000012296	ENSMUSG00000012296	Tjap1	chr17:46394824-46419962	CrePos-MHCNeg	CreNeg-MHCPos	OK	10.6817	10.9984	0.0421462	0.0667245	0.9114	0.999729	no
ENSMUSG00000012350	ENSMUSG00000012350	Ehf	chr2:103103589-103143435	CrePos-MHCNeg	CreNeg-MHCPos	OK	8.71521	6.95658	-0.325156	-0.331505	0.4814	0.999729	no
ENSMUSG00000012396	ENSMUSG00000012396	Nanog	chr6:122657506-122664651	CrePos-MHCNeg	CreNeg-MHCPos	NOTEST	1.27247	0.75925	-0.744989	0	1	1	no
ENSMUSG00000012405	ENSMUSG00000012405	Rpl15	chr14:19100336-19164373	CrePos-MHCNeg	CreNeg-MHCPos	OK	80.8068	91.4144	0.177945	0.346136	0.62255	0.999729	no
ENSMUSG00000012422	ENSMUSG00000012422	Tmem167	chr13:89794914-90283512	CrePos-MHCNeg	CreNeg-MHCPos	OK	10.9009	10.2153	-0.093709	-0.0511383	0.91845	0.999729	no
ENSMUSG00000012428	ENSMUSG00000012428	Steap4	chr5:7960471-7982213	CrePos-MHCNeg	CreNeg-MHCPos	OK	26.911	31.7041	0.236474	0.573294	0.33405	0.999729	no
ENSMUSG00000012429	ENSMUSG00000012429	2810021B07Rik	chr13:17787246-17790939	CrePos-MHCNeg	CreNeg-MHCPos	OK	14.7787	14.9238	0.0140918	0.0176303	0.97495	0.999729	no
ENSMUSG00000012443	ENSMUSG00000012443	Kif11	chr19:37450892-37496349	CrePos-MHCNeg	CreNeg-MHCPos	OK	5.75021	4.2087	-0.450241	-0.836105	0.13885	0.999729	no
ENSMUSG00000012483	ENSMUSG00000012483	Rpa3	chr6:8205935-8209173	CrePos-MHCNeg	CreNeg-MHCPos	OK	10.7151	6.41967	-0.739075	-0.885734	0.1071	0.999729	no
ENSMUSG00000012519	ENSMUSG00000012519	Mlkl	chr8:113835696-113862077	CrePos-MHCNeg	CreNeg-MHCPos	OK	7.56373	7.23296	-0.0645118	-0.0658352	0.9008	0.999729	no
ENSMUSG00000012520	ENSMUSG00000012520	Phox2b	chr5:67485635-67490540	CrePos-MHCNeg	CreNeg-MHCPos	NOTEST	0	0	0	0	1	1	no
ENSMUSG00000012535	ENSMUSG00000012535	Tnpo3	chr6:29476624-29559887	CrePos-MHCNeg	CreNeg-MHCPos	OK	41.0685	38.3889	-0.0973464	-0.126071	0.8177	0.999729	no
ENSMUSG00000012609	ENSMUSG00000012609	Ttll5	chr12:87165608-87419991	CrePos-MHCNeg	CreNeg-MHCPos	OK	9.47083	8.42512	-0.168793	-0.205613	0.717	0.999729	no
ENSMUSG00000012640	ENSMUSG00000012640	Zfp715	chr7:50551566-50568664	CrePos-MHCNeg	CreNeg-MHCPos	OK	19.1167	15.8007	-0.274839	-0.188309	0.6713	0.999729	no
ENSMUSG00000012705	ENSMUSG00000012705	Retn	chr8:3655769-3660110	CrePos-MHCNeg	CreNeg-MHCPos	OK	10.7372	10.1919	-0.0751915	-0.100156	0.84645	0.999729	no
ENSMUSG00000012777	ENSMUSG00000012777	Acpt	chr7:51502091-51518090	CrePos-MHCNeg	CreNeg-MHCPos	NOTEST	1.15676	0.938161	-0.302187	0	1	1	no
ENSMUSG00000012819	ENSMUSG00000012819	Cdh23	chr10:59765495-60159238	CrePos-MHCNeg	CreNeg-MHCPos	OK	3.61355	3.48091	-0.0539531	-0.0169025	0.96455	0.999729	no
ENSMUSG00000012848	ENSMUSG00000012848	Rps5	chr7:13507638-13512035	CrePos-MHCNeg	CreNeg-MHCPos	OK	825.934	852.038	0.0448907	0.0873627	0.87605	0.999729	no
ENSMUSG00000012889	ENSMUSG00000012889	Podnl1	chr8:86649887-86656426	CrePos-MHCNeg	CreNeg-MHCPos	OK	6.80382	5.6736	-0.262079	-0.442184	0.43375	0.999729	no
ENSMUSG00000013033	ENSMUSG00000013033	Lphn1	chr8:86424003-86479104	CrePos-MHCNeg	CreNeg-MHCPos	OK	11.8283	10.3977	-0.18597	-0.137377	0.798	0.999729	no
ENSMUSG00000013076	ENSMUSG00000013076	Amotl1	chr9:14346409-14447973	CrePos-MHCNeg	CreNeg-MHCPos	OK	6.4405	7.26161	0.173118	0.185484	0.65475	0.999729	no
ENSMUSG00000013083	ENSMUSG00000013083	2200002J24Rik	chr7:31484801-31485399	CrePos-MHCNeg	CreNeg-MHCPos	NOTEST	0	0.597569	inf	0	1	1	no
ENSMUSG00000013089	ENSMUSG00000013089	Etv5	chr16:22381381-22439792	CrePos-MHCNeg	CreNeg-MHCPos	OK	10.3026	6.03538	-0.771495	-0.613984	0.1907	0.999729	no
ENSMUSG00000013091	ENSMUSG00000013091	Tmem190	chr7:4734541-4735943	CrePos-MHCNeg	CreNeg-MHCPos	NOTEST	0.743255	0	-inf	0	1	1	no
ENSMUSG00000013150	ENSMUSG00000013150	Gfod2	chr8:108237753-108282564	CrePos-MHCNeg	CreNeg-MHCPos	OK	3.50539	4.22544	0.269525	0.190037	0.66555	0.999729	no
ENSMUSG00000013155	ENSMUSG00000013155	E130303B06Rik	chr8:108227554-108231833	CrePos-MHCNeg	CreNeg-MHCPos	NOTEST	0.935703	1.06129	0.181694	0	1	1	no
ENSMUSG00000013158	ENSMUSG00000013158	4933405L10Rik	chr8:108232202-108234068	CrePos-MHCNeg	CreNeg-MHCPos	NOTEST	0	0	0	0	1	1	no
ENSMUSG00000013160	ENSMUSG00000013160	Atp6v0d1	chr8:108048364-108089947	CrePos-MHCNeg	CreNeg-MHCPos	OK	48.4341	46.7532	-0.0509604	-0.102305	0.8541	0.999729	no
ENSMUSG00000013236	ENSMUSG00000013236	Ptprs	chr17:56551850-56615906	CrePos-MHCNeg	CreNeg-MHCPos	OK	11.8544	14.9575	0.335442	0.501366	0.37645	0.999729	no
ENSMUSG00000013275	ENSMUSG00000013275	Slc41a1	chr1:133724069-133745442	CrePos-MHCNeg	CreNeg-MHCPos	OK	11.1811	10.0862	-0.14868	-0.246445	0.6121	0.999729	no
ENSMUSG00000013338	ENSMUSG00000013338	Fer1l4	chr2:155844874-155878683	CrePos-MHCNeg	CreNeg-MHCPos	NOTEST	0	0.0250426	inf	0	1	1	no
ENSMUSG00000013353	ENSMUSG00000013353	4931406B18Rik	chr7:50747413-50761310	CrePos-MHCNeg	CreNeg-MHCPos	NOTEST	0.378114	0.214841	-0.81555	0	1	1	no
ENSMUSG00000013367	ENSMUSG00000013367	Iglon5	chr7:50728276-50745445	CrePos-MHCNeg	CreNeg-MHCPos	NOTEST	0.196884	0.314025	0.673533	0	1	1	no
ENSMUSG00000013415	ENSMUSG00000013415	Igf2bp1	chr11:95818476-95867254	CrePos-MHCNeg	CreNeg-MHCPos	NOTEST	0.836884	0.995297	0.250099	0	1	1	no
ENSMUSG00000013418	ENSMUSG00000013418	B4galnt2	chr11:95727256-95776205	CrePos-MHCNeg	CreNeg-MHCPos	NOTEST	0.653424	0.378569	-0.787465	0	1	1	no
ENSMUSG00000013419	ENSMUSG00000013419	Zfp651	chr9:121669150-121680860	CrePos-MHCNeg	CreNeg-MHCPos	NOTEST	1.46909	1.67764	0.191514	0	1	1	no
ENSMUSG00000013465	ENSMUSG00000013465	Cobra1	chr2:25055231-25067009	CrePos-MHCNeg	CreNeg-MHCPos	OK	71.1016	53.6364	-0.406671	-0.523031	0.35475	0.999729	no
ENSMUSG00000013483	ENSMUSG00000013483	Card14	chr11:119169081-119216850	CrePos-MHCNeg	CreNeg-MHCPos	NOTEST	1.15305	0.946479	-0.284811	0	1	1	no
ENSMUSG00000013495	ENSMUSG00000013495	Tmem175	chr5:109058788-109113576	CrePos-MHCNeg	CreNeg-MHCPos	OK	10.4744	9.10054	-0.202843	-0.161628	0.77495	0.999729	no
ENSMUSG00000013523	ENSMUSG00000013523	Bcas1	chr2:170172490-170253345	CrePos-MHCNeg	CreNeg-MHCPos	NOTEST	0.693292	0.2469	-1.48954	0	1	1	no
ENSMUSG00000013539	ENSMUSG00000013539	D16H22S680E	chr16:18300917-18348196	CrePos-MHCNeg	CreNeg-MHCPos	OK	24.8235	24.5017	-0.018821	-0.0347639	0.95845	0.999729	no
ENSMUSG00000013562	ENSMUSG00000013562	4833413E03Rik	chr17:31694070-31696058	CrePos-MHCNeg	CreNeg-MHCPos	NOTEST	0.596386	0.657429	0.140588	0	1	1	no
ENSMUSG00000013584	ENSMUSG00000013584	Aldh1a2	chr9:71063595-71144050	CrePos-MHCNeg	CreNeg-MHCPos	NOTEST	0.598622	0.418707	-0.515705	0	1	1	no
ENSMUSG00000013593	ENSMUSG00000013593	Ndufs2	chr1:173164983-173177253	CrePos-MHCNeg	CreNeg-MHCPos	OK	60.9137	52.1004	-0.225472	-0.451521	0.42215	0.999729	no
ENSMUSG00000013611	ENSMUSG00000013611	Snx31	chr15:36433816-36485328	CrePos-MHCNeg	CreNeg-MHCPos	NOTEST	0	0.212473	inf	0	1	1	no
ENSMUSG00000013622	ENSMUSG00000013622	0610007C21Rik	chr5:31338408-31357006	CrePos-MHCNeg	CreNeg-MHCPos	OK	46.7315	34.0406	-0.457139	-0.763182	0.19145	0.999729	no
ENSMUSG00000013629	ENSMUSG00000013629	Cad	chr5:31357152-31380852	CrePos-MHCNeg	CreNeg-MHCPos	OK	31.6062	20.3414	-0.635785	-0.7973	0.1701	0.999729	no
ENSMUSG00000013643	ENSMUSG00000013643	2210415F13Rik	chr11:58192544-58204230	CrePos-MHCNeg	CreNeg-MHCPos	NOTEST	0	0	0	0	1	1	no
ENSMUSG00000013646	ENSMUSG00000013646	Sh3bp5l	chr11:58144225-58161230	CrePos-MHCNeg	CreNeg-MHCPos	OK	17.0605	11.4205	-0.579036	-0.727083	0.2397	0.999729	no
ENSMUSG00000013653	ENSMUSG00000013653	1810065E05Rik	chr11:58234612-58239526	CrePos-MHCNeg	CreNeg-MHCPos	NOTEST	0.336231	0	-inf	0	1	1	no
ENSMUSG00000013662	ENSMUSG00000013662	Atad1	chr19:32747049-32786812	CrePos-MHCNeg	CreNeg-MHCPos	OK	16.6174	18.8976	0.185514	0.424985	0.48545	0.999729	no
ENSMUSG00000013663	ENSMUSG00000013663	Pten	chr19:32831986-32900650	CrePos-MHCNeg	CreNeg-MHCPos	OK	63.0193	60.4853	-0.0592091	-0.0847731	0.884	0.999729	no
ENSMUSG00000013668	ENSMUSG00000013668	4933402N03Rik	chr7:137305964-140316037	CrePos-MHCNeg	CreNeg-MHCPos	NOTEST	0.305559	0.389567	0.350423	0	1	1	no
ENSMUSG00000013698	ENSMUSG00000013698	Pea15a	chr1:174126858-174136935	CrePos-MHCNeg	CreNeg-MHCPos	OK	53.432	53.2297	-0.00547031	-0.0111803	0.98265	0.999729	no
ENSMUSG00000013701	ENSMUSG00000013701	Timm23	chr14:32993347-33015084	CrePos-MHCNeg	CreNeg-MHCPos	OK	34.5936	30.7886	-0.16811	-0.220171	0.6847	0.999729	no
ENSMUSG00000013707	ENSMUSG00000013707	Tnfaip8l2	chr3:94943442-94946282	CrePos-MHCNeg	CreNeg-MHCPos	OK	31.0234	34.3819	0.148293	0.345088	0.5972	0.999729	no
ENSMUSG00000013736	ENSMUSG00000013736	Trnt1	chr6:106719113-106750068	CrePos-MHCNeg	CreNeg-MHCPos	OK	33.2592	25.6876	-0.372683	-0.344302	0.56545	0.999729	no
ENSMUSG00000013766	ENSMUSG00000013766	Ly6g6e	chr17:35208387-35215749	CrePos-MHCNeg	CreNeg-MHCPos	NOTEST	0.0587506	0	-inf	0	1	1	no
ENSMUSG00000013787	ENSMUSG00000013787	Ehmt2	chr17:35035413-35050997	CrePos-MHCNeg	CreNeg-MHCPos	OK	90.7248	76.3004	-0.249808	-0.435391	0.469	0.999729	no
ENSMUSG00000013822	ENSMUSG00000013822	Elof1	chr9:21917432-21921592	CrePos-MHCNeg	CreNeg-MHCPos	OK	22.5682	21.9857	-0.0377234	-0.0654387	0.9064	0.999729	no
ENSMUSG00000013833	ENSMUSG00000013833	Med16	chr10:79357451-79371683	CrePos-MHCNeg	CreNeg-MHCPos	OK	18.0511	14.5072	-0.315312	-0.454177	0.4209	0.999729	no
ENSMUSG00000013846	ENSMUSG00000013846	St3gal1	chr15:66934436-66945922	CrePos-MHCNeg	CreNeg-MHCPos	OK	25.7275	25.3221	-0.0229148	-0.0534036	0.92245	0.999729	no
ENSMUSG00000013858	ENSMUSG00000013858	ORF61	chr10:79433459-79447075	CrePos-MHCNeg	CreNeg-MHCPos	OK	45.9905	43.1053	-0.0934719	-0.196827	0.74755	0.999729	no
ENSMUSG00000013878	ENSMUSG00000013878	Rnf170	chr8:27229839-27254343	CrePos-MHCNeg	CreNeg-MHCPos	OK	9.7778	10.528	0.106655	0.122387	0.82675	0.999729	no
ENSMUSG00000013921	ENSMUSG00000013921	Clip3	chr7:31076690-31093386	CrePos-MHCNeg	CreNeg-MHCPos	OK	9.37409	8.50204	-0.14087	-0.167672	0.7908	0.999729	no
ENSMUSG00000013928	ENSMUSG00000013928	Thap8	chr7:31025156-31075256	CrePos-MHCNeg	CreNeg-MHCPos	NOTEST	0.22496	0.487396	1.11543	0	1	1	no
ENSMUSG00000013936	ENSMUSG00000013936	Myl2	chr5:122550959-122588966	CrePos-MHCNeg	CreNeg-MHCPos	NOTEST	0	0.418622	inf	0	1	1	no
ENSMUSG00000013973	ENSMUSG00000013973	Dedd	chr1:173259275-173275777	CrePos-MHCNeg	CreNeg-MHCPos	OK	9.55069	9.05317	-0.0771826	-0.0710211	0.91235	0.999729	no
ENSMUSG00000013974	ENSMUSG00000013974	1810033B17Rik	chr8:3665761-3668905	CrePos-MHCNeg	CreNeg-MHCPos	OK	5.80376	5.73784	-0.0164799	-0.0237055	0.97125	0.999729	no
ENSMUSG00000013989	ENSMUSG00000013989	D430018E03Rik	chr5:143628624-143657100	CrePos-MHCNeg	CreNeg-MHCPos	NOTEST	1.63146	1.65619	0.0217021	0	1	1	no
ENSMUSG00000013997	ENSMUSG00000013997	Nit1	chr1:173259275-173275777	CrePos-MHCNeg	CreNeg-MHCPos	OK	14.1782	13.6235	-0.057581	-0.0814149	0.8787	0.999729	no
ENSMUSG00000014030	ENSMUSG00000014030	Pax5	chr4:44544016-44724318	CrePos-MHCNeg	CreNeg-MHCPos	OK	147.916	88.8928	-0.734635	-0.626534	0.1537	0.999729	no
ENSMUSG00000014039	ENSMUSG00000014039	Prdm15	chr16:98013073-98073457	CrePos-MHCNeg	CreNeg-MHCPos	OK	20.5072	15.0025	-0.450921	-0.352813	0.49145	0.999729	no
ENSMUSG00000014074	ENSMUSG00000014074	Rnf168	chr16:32277544-32301520	CrePos-MHCNeg	CreNeg-MHCPos	OK	9.63984	8.51853	-0.178405	-0.337342	0.53755	0.999729	no
ENSMUSG00000014075	ENSMUSG00000014075	Tctex1d2	chr16:32419787-32429185	CrePos-MHCNeg	CreNeg-MHCPos	OK	3.53802	4.39376	0.312512	0.258298	0.6008	0.999729	no
ENSMUSG00000014077	ENSMUSG00000014077	1500003O03Rik	chr2:119373432-119412763	CrePos-MHCNeg	CreNeg-MHCPos	OK	38.5572	37.0206	-0.0586713	-0.0877334	0.86915	0.999729	no
ENSMUSG00000014104	ENSMUSG00000014104	Sval2	chr6:41802987-41814412	CrePos-MHCNeg	CreNeg-MHCPos	NOTEST	0	0	0	0	1	1	no
ENSMUSG00000014158	ENSMUSG00000014158	Trpv4	chr5:115072160-115108430	CrePos-MHCNeg	CreNeg-MHCPos	OK	2.9914	3.44658	0.204344	0.290181	0.59225	0.999729	no
ENSMUSG00000014164	ENSMUSG00000014164	Klhl3	chr13:58024532-58214953	CrePos-MHCNeg	CreNeg-MHCPos	OK	3.24224	2.59336	-0.322172	-0.442194	0.4112	0.999729	no
ENSMUSG00000014177	ENSMUSG00000014177	Fam18b	chr11:62692956-62730282	CrePos-MHCNeg	CreNeg-MHCPos	OK	15.7783	15.9596	0.0164861	0.0272028	0.96175	0.999729	no
ENSMUSG00000014195	ENSMUSG00000014195	Dnajc7	chr11:100436217-100565585	CrePos-MHCNeg	CreNeg-MHCPos	OK	170.002	143.338	-0.246128	-0.27036	0.6208	0.999729	no
ENSMUSG00000014198	ENSMUSG00000014198	Zfp385c	chr11:100436217-100565585	CrePos-MHCNeg	CreNeg-MHCPos	OK	5.03554	4.88925	-0.0425333	-0.0151909	0.973	0.999729	no
ENSMUSG00000014226	ENSMUSG00000014226	Cacybp	chr1:162133055-162142908	CrePos-MHCNeg	CreNeg-MHCPos	OK	14.502	17.6144	0.280506	0.547948	0.35385	0.999729	no
ENSMUSG00000014232	ENSMUSG00000014232	Cluap1	chr16:3847267-3941147	CrePos-MHCNeg	CreNeg-MHCPos	OK	12.3057	10.028	-0.295304	-0.198721	0.69125	0.999729	no
ENSMUSG00000014243	ENSMUSG00000014243	Zswim7	chr11:62080725-62094877	CrePos-MHCNeg	CreNeg-MHCPos	OK	3.24313	4.92511	0.602768	0.778857	0.27135	0.999729	no
ENSMUSG00000014245	ENSMUSG00000014245	Pigl	chr11:62094974-62329795	CrePos-MHCNeg	CreNeg-MHCPos	OK	8.29032	5.53847	-0.58194	-0.224662	0.68505	0.999729	no
ENSMUSG00000014294	ENSMUSG00000014294	Ndufa2	chr18:36894721-36904202	CrePos-MHCNeg	CreNeg-MHCPos	OK	83.5156	90.7439	0.119755	0.195398	0.70795	0.999729	no
ENSMUSG00000014301	ENSMUSG00000014301	Pam16	chr16:4594712-4624988	CrePos-MHCNeg	CreNeg-MHCPos	OK	10.34	8.03583	-0.363722	-0.23904	0.66925	0.999729	no
ENSMUSG00000014303	ENSMUSG00000014303	Glis2	chr16:4594712-4624988	CrePos-MHCNeg	CreNeg-MHCPos	OK	6.36058	5.8446	-0.122053	-0.152647	0.80165	0.999729	no
ENSMUSG00000014313	ENSMUSG00000014313	Cox6c	chr15:35301300-35868001	CrePos-MHCNeg	CreNeg-MHCPos	OK	84.8503	72.0588	-0.235746	-0.153436	0.8115	0.999729	no
ENSMUSG00000014329	ENSMUSG00000014329	Bicc1	chr10:70331416-70622448	CrePos-MHCNeg	CreNeg-MHCPos	OK	5.26007	4.61799	-0.187816	-0.33342	0.5555	0.999729	no
ENSMUSG00000014349	ENSMUSG00000014349	Ube2z	chr11:95908745-95926702	CrePos-MHCNeg	CreNeg-MHCPos	OK	24.4589	25.5153	0.0610022	0.147356	0.80445	0.999729	no
ENSMUSG00000014351	ENSMUSG00000014351	Gip	chr11:95885858-95892145	CrePos-MHCNeg	CreNeg-MHCPos	NOTEST	0	0	0	0	1	1	no
ENSMUSG00000014353	ENSMUSG00000014353	Tmem87b	chr2:128643853-128679997	CrePos-MHCNeg	CreNeg-MHCPos	OK	26.4259	23.4448	-0.172682	-0.221791	0.68955	0.999729	no
ENSMUSG00000014355	ENSMUSG00000014355	Anapc1	chr2:128435839-128513127	CrePos-MHCNeg	CreNeg-MHCPos	OK	61.6438	54.4551	-0.17889	-0.260696	0.67195	0.999729	no
ENSMUSG00000014361	ENSMUSG00000014361	Mertk	chr2:128524691-128628630	CrePos-MHCNeg	CreNeg-MHCPos	OK	28.4317	28.3031	-0.0065427	-0.0148641	0.97855	0.999729	no
ENSMUSG00000014372	ENSMUSG00000014372	Cyp2d10	chr15:82233275-82237624	CrePos-MHCNeg	CreNeg-MHCPos	NOTEST	0	0	0	0	1	1	no
ENSMUSG00000014402	ENSMUSG00000014402	Tsg101	chr7:54144318-54175339	CrePos-MHCNeg	CreNeg-MHCPos	OK	19.5467	20.0557	0.0370859	0.0591215	0.90865	0.999729	no
ENSMUSG00000014418	ENSMUSG00000014418	Hps5	chr7:54015835-54051434	CrePos-MHCNeg	CreNeg-MHCPos	OK	44.9227	46.8498	0.0605964	0.0422841	0.93265	0.999729	no
ENSMUSG00000014426	ENSMUSG00000014426	Map3k4	chr17:12420488-12511614	CrePos-MHCNeg	CreNeg-MHCPos	OK	4.6054	3.55796	-0.372277	-0.467873	0.39895	0.999729	no
ENSMUSG00000014444	ENSMUSG00000014444	Fam38a	chr8:122434259-126869624	CrePos-MHCNeg	CreNeg-MHCPos	OK	42.2719	31.7071	-0.414895	-0.034692	0.9049	0.999729	no
ENSMUSG00000014453	ENSMUSG00000014453	Blk	chr14:63991673-64036024	CrePos-MHCNeg	CreNeg-MHCPos	OK	54.21	48.7165	-0.154148	-0.370794	0.5271	0.999729	no
ENSMUSG00000014470	ENSMUSG00000014470	Rnf166	chr8:122434259-126869624	CrePos-MHCNeg	CreNeg-MHCPos	OK	22.2352	21.7994	-0.0285582	-0.00257993	0.85535	0.999729	no
ENSMUSG00000014496	ENSMUSG00000014496	Ankrd28	chr14:32513200-32643601	CrePos-MHCNeg	CreNeg-MHCPos	OK	10.3521	10.7798	0.0584102	0.130119	0.8175	0.999729	no
ENSMUSG00000014498	ENSMUSG00000014498	Ankrd52	chr10:127814170-127848548	CrePos-MHCNeg	CreNeg-MHCPos	OK	27.7982	24.2762	-0.19545	-0.324641	0.58225	0.999729	no
ENSMUSG00000014503	ENSMUSG00000014503	Pkd2l2	chr18:34569076-34666477	CrePos-MHCNeg	CreNeg-MHCPos	NOTEST	1.67221	1.40652	-0.249623	0	1	1	no
ENSMUSG00000014504	ENSMUSG00000014504	Srp19	chr18:34490500-34496253	CrePos-MHCNeg	CreNeg-MHCPos	OK	14.45	11.9292	-0.276577	-0.294658	0.56455	0.999729	no
ENSMUSG00000014529	ENSMUSG00000014529	4930511M11Rik	chr5:3657003-3680325	CrePos-MHCNeg	CreNeg-MHCPos	NOTEST	0	0.362091	inf	0	1	1	no
ENSMUSG00000014542	ENSMUSG00000014542	Clec4f	chr6:83594535-83606181	CrePos-MHCNeg	CreNeg-MHCPos	NOTEST	0	0	0	0	1	1	no
ENSMUSG00000014543	ENSMUSG00000014543	Klra17	chr6:129781171-129826690	CrePos-MHCNeg	CreNeg-MHCPos	OK	1.45299	2.15089	0.56591	0.0150231	0.75355	0.999729	no
ENSMUSG00000014547	ENSMUSG00000014547	Wdfy2	chr14:63455744-63575723	CrePos-MHCNeg	CreNeg-MHCPos	OK	11.5348	9.87929	-0.223517	-0.409485	0.45845	0.999729	no
ENSMUSG00000014550	ENSMUSG00000014550	Zfyve20	chr6:92136705-92164919	CrePos-MHCNeg	CreNeg-MHCPos	OK	9.44261	8.7847	-0.104193	-0.147005	0.7695	0.999729	no
ENSMUSG00000014551	ENSMUSG00000014551	Mrps25	chr6:92041383-92134027	CrePos-MHCNeg	CreNeg-MHCPos	OK	20.9329	19.5048	-0.101946	-0.103155	0.831	0.999729	no
ENSMUSG00000014554	ENSMUSG00000014554	Dguok	chr6:83430210-83456963	CrePos-MHCNeg	CreNeg-MHCPos	OK	25.1605	22.544	-0.158419	-0.257391	0.6423	0.999729	no
ENSMUSG00000014592	ENSMUSG00000014592	Camta1	chr4:150433632-151235985	CrePos-MHCNeg	CreNeg-MHCPos	OK	8.5757	9.12014	0.0888024	0.148933	0.7812	0.999729	no
ENSMUSG00000014599	ENSMUSG00000014599	Csf1	chr3:107543965-107563387	CrePos-MHCNeg	CreNeg-MHCPos	OK	23.1854	25.6769	0.147254	0.284471	0.59095	0.999729	no
ENSMUSG00000014601	ENSMUSG00000014601	Fam40a	chr3:107415449-107436008	CrePos-MHCNeg	CreNeg-MHCPos	OK	14.7022	14.8838	0.0177114	0.0369706	0.94725	0.999729	no
ENSMUSG00000014602	ENSMUSG00000014602	Kif1a	chr1:94912032-94998442	CrePos-MHCNeg	CreNeg-MHCPos	OK	4.61311	4.74984	0.0421408	0.0766887	0.8887	0.999729	no
ENSMUSG00000014603	ENSMUSG00000014603	Alx3	chr3:107397948-107408792	CrePos-MHCNeg	CreNeg-MHCPos	LOWDATA	0.202307	0.191637	-0.078173	0	1	1	no
ENSMUSG00000014606	ENSMUSG00000014606	Slc25a11	chr11:70457697-70464923	CrePos-MHCNeg	CreNeg-MHCPos	OK	53.8865	39.8217	-0.436369	-0.60197	0.35935	0.999729	no
ENSMUSG00000014609	ENSMUSG00000014609	Chrne	chr11:70428384-70432718	CrePos-MHCNeg	CreNeg-MHCPos	NOTEST	0.97951	1.00019	0.0301412	0	1	1	no
ENSMUSG00000014633	ENSMUSG00000014633	2310061C15Rik	chr8:119412584-119445355	CrePos-MHCNeg	CreNeg-MHCPos	OK	9.76628	6.88479	-0.504396	-0.444873	0.341	0.999729	no
ENSMUSG00000014668	ENSMUSG00000014668	Chfr	chr5:110564858-110605523	CrePos-MHCNeg	CreNeg-MHCPos	OK	17.3027	15.0368	-0.202501	-0.41404	0.48055	0.999729	no
ENSMUSG00000014686	ENSMUSG00000014686	Ceacam16	chr7:20437351-20446648	CrePos-MHCNeg	CreNeg-MHCPos	OK	5.91515	4.65411	-0.345909	-0.473642	0.39955	0.999729	no
ENSMUSG00000014704	ENSMUSG00000014704	Hoxa2	chr6:52112349-52171853	CrePos-MHCNeg	CreNeg-MHCPos	NOTEST	0.282225	0.583388	1.04761	0	1	1	no
ENSMUSG00000014725	ENSMUSG00000014725	Adam28	chr14:69224083-69273899	CrePos-MHCNeg	CreNeg-MHCPos	NOTEST	0.796457	0.406117	-0.9717	0	1	1	no
ENSMUSG00000014747	ENSMUSG00000014747	Ankrd53	chr6:83712637-83718320	CrePos-MHCNeg	CreNeg-MHCPos	NOTEST	0.459641	0.516554	0.168411	0	1	1	no
ENSMUSG00000014748	ENSMUSG00000014748	Tex261	chr6:83718874-83725806	CrePos-MHCNeg	CreNeg-MHCPos	OK	37.0149	34.0329	-0.121177	-0.211952	0.7106	0.999729	no
ENSMUSG00000014763	ENSMUSG00000014763	Fam120b	chr17:15533209-15570544	CrePos-MHCNeg	CreNeg-MHCPos	OK	11.7516	11.152	-0.0755534	-0.17083	0.7659	0.999729	no
ENSMUSG00000014767	ENSMUSG00000014767	Tbp	chr17:15636851-15665343	CrePos-MHCNeg	CreNeg-MHCPos	OK	16.0027	12.7181	-0.331438	-0.331069	0.6063	0.999729	no
ENSMUSG00000014769	ENSMUSG00000014769	Psmb1	chr17:15612684-15635240	CrePos-MHCNeg	CreNeg-MHCPos	OK	65.6242	70.6837	0.107149	0.269725	0.6654	0.999729	no
ENSMUSG00000014771	ENSMUSG00000014771	Pdcd2	chr17:15636851-15665343	CrePos-MHCNeg	CreNeg-MHCPos	OK	33.5919	30.4847	-0.140028	-0.174123	0.7829	0.999729	no
ENSMUSG00000014773	ENSMUSG00000014773	Dll1	chr17:15504317-15516439	CrePos-MHCNeg	CreNeg-MHCPos	OK	8.70432	5.87265	-0.567721	-0.567628	0.36695	0.999729	no
ENSMUSG00000014776	ENSMUSG00000014776	Nol3	chr8:107800346-107813428	CrePos-MHCNeg	CreNeg-MHCPos	NOTEST	0.655146	0.604487	-0.116106	0	1	1	no
ENSMUSG00000014778	ENSMUSG00000014778	Fhod1	chr8:107850261-107871853	CrePos-MHCNeg	CreNeg-MHCPos	OK	22.9608	21.1946	-0.115479	-0.148507	0.7936	0.999729	no
ENSMUSG00000014782	ENSMUSG00000014782	Plekhg4	chr8:107897173-107937402	CrePos-MHCNeg	CreNeg-MHCPos	NOTEST	0.262614	0.185145	-0.504291	0	1	1	no
ENSMUSG00000014786	ENSMUSG00000014786	Slc9a5	chr8:107872157-107893781	CrePos-MHCNeg	CreNeg-MHCPos	NOTEST	1.14527	0.745104	-0.620175	0	1	1	no
ENSMUSG00000014791	ENSMUSG00000014791	Elmo3	chr8:107829500-107835300	CrePos-MHCNeg	CreNeg-MHCPos	OK	3.76448	3.24232	-0.215425	-0.304626	0.58215	0.999729	no
ENSMUSG00000014813	ENSMUSG00000014813	Stc1	chr14:69647294-69659861	CrePos-MHCNeg	CreNeg-MHCPos	NOTEST	1.28136	2.01153	0.650623	0	1	1	no
ENSMUSG00000014837	ENSMUSG00000014837	4931428F04Rik	chr8:107800346-107813428	CrePos-MHCNeg	CreNeg-MHCPos	OK	3.49976	2.71783	-0.364801	-0.524921	0.38405	0.999729	no
ENSMUSG00000014846	ENSMUSG00000014846	Tppp3	chr8:107991392-107995426	CrePos-MHCNeg	CreNeg-MHCPos	OK	1.96986	4.46437	1.18037	1.17441	0.0262	0.999729	no
ENSMUSG00000014850	ENSMUSG00000014850	Msh3	chr13:92981835-93159008	CrePos-MHCNeg	CreNeg-MHCPos	OK	10.124	8.80509	-0.201369	-0.370211	0.5089	0.999729	no
ENSMUSG00000014852	ENSMUSG00000014852	Adamts13	chr2:26828935-26865148	CrePos-MHCNeg	CreNeg-MHCPos	NOTEST	1.23902	1.23169	-0.00856089	0	1	1	no
ENSMUSG00000014856	ENSMUSG00000014856	Tmem208	chr8:107850261-107871853	CrePos-MHCNeg	CreNeg-MHCPos	OK	39.0511	31.3101	-0.318735	-0.37271	0.58435	0.999729	no
ENSMUSG00000014859	ENSMUSG00000014859	E2f4	chr8:107821562-107829269	CrePos-MHCNeg	CreNeg-MHCPos	OK	25.0083	22.5125	-0.151677	-0.340775	0.56175	0.999729	no
ENSMUSG00000014867	ENSMUSG00000014867	Surf4	chr2:26768902-26789448	CrePos-MHCNeg	CreNeg-MHCPos	OK	80.3831	71.9553	-0.159791	-0.14518	0.76825	0.999729	no
ENSMUSG00000014873	ENSMUSG00000014873	Surf2	chr2:26768902-26789448	CrePos-MHCNeg	CreNeg-MHCPos	OK	10.269	9.75995	-0.0733437	-0.0426771	0.9403	0.999729	no
ENSMUSG00000014905	ENSMUSG00000014905	Dnajb9	chr12:45306883-45311055	CrePos-MHCNeg	CreNeg-MHCPos	OK	12.7195	13.76	0.113441	0.237823	0.7129	0.999729	no
ENSMUSG00000014907	ENSMUSG00000014907	Naf1	chr8:69384115-69414463	CrePos-MHCNeg	CreNeg-MHCPos	OK	3.40492	3.38946	-0.00656747	-0.0103221	0.9869	0.999729	no
ENSMUSG00000014932	ENSMUSG00000014932	Yes1	chr5:32761346-32989430	CrePos-MHCNeg	CreNeg-MHCPos	OK	3.73851	3.57009	-0.0665023	-0.0390362	0.94525	0.999729	no
ENSMUSG00000014956	ENSMUSG00000014956	Ppp1cb	chr5:32761346-32989430	CrePos-MHCNeg	CreNeg-MHCPos	OK	45.9952	39.1609	-0.232068	-0.317253	0.6011	0.999729	no
ENSMUSG00000014959	ENSMUSG00000014959	Gorasp2	chr2:70499632-70663785	CrePos-MHCNeg	CreNeg-MHCPos	OK	36.8453	28.7265	-0.359098	-0.479704	0.4488	0.999729	no
ENSMUSG00000014980	ENSMUSG00000014980	Tsen15	chr1:154217864-154233818	CrePos-MHCNeg	CreNeg-MHCPos	OK	6.74147	5.16295	-0.384867	-0.4988	0.41165	0.999729	no
ENSMUSG00000015001	ENSMUSG00000015001	Oc90	chr15:65707614-65743959	CrePos-MHCNeg	CreNeg-MHCPos	NOTEST	0.351005	0.0689362	-2.34816	0	1	1	no
ENSMUSG00000015002	ENSMUSG00000015002	Efr3a	chr15:65618595-65705378	CrePos-MHCNeg	CreNeg-MHCPos	OK	50.6871	49.8361	-0.0244275	-0.0351907	0.9544	0.999729	no
ENSMUSG00000015013	ENSMUSG00000015013	Trappc2l	chr8:122434259-126869624	CrePos-MHCNeg	CreNeg-MHCPos	OK	28.6595	27.0731	-0.0821568	-0.00465792	0.52205	0.999729	no
ENSMUSG00000015016	ENSMUSG00000015016	Acsf3	chr8:122434259-126869624	CrePos-MHCNeg	CreNeg-MHCPos	OK	8.4992	9.26556	0.12455	0.00782652	0.62815	0.999729	no
ENSMUSG00000015023	ENSMUSG00000015023	Ddx19a	chr8:113498895-113521700	CrePos-MHCNeg	CreNeg-MHCPos	OK	14.5244	13.7903	-0.0748243	-0.0831719	0.88105	0.999729	no
ENSMUSG00000015027	ENSMUSG00000015027	Galns	chr8:122434259-126869624	CrePos-MHCNeg	CreNeg-MHCPos	OK	13.3896	14.3978	0.104739	0.00913748	0.82495	0.999729	no
ENSMUSG00000015053	ENSMUSG00000015053	Gata2	chr6:88143884-88157024	CrePos-MHCNeg	CreNeg-MHCPos	NOTEST	1.74429	1.95471	0.164317	0	1	1	no
ENSMUSG00000015083	ENSMUSG00000015083	C8g	chr2:25354170-25360991	CrePos-MHCNeg	CreNeg-MHCPos	OK	3.40985	3.8179	0.163069	0.0863608	0.8761	0.999729	no
ENSMUSG00000015085	ENSMUSG00000015085	Entpd2	chr2:25251393-25265014	CrePos-MHCNeg	CreNeg-MHCPos	OK	6.06258	5.50098	-0.140243	-0.147058	0.79705	0.999729	no
ENSMUSG00000015087	ENSMUSG00000015087	B230208H17Rik	chr2:25438537-25487281	CrePos-MHCNeg	CreNeg-MHCPos	OK	49.8198	38.4259	-0.374639	-0.296955	0.5364	0.999729	no
ENSMUSG00000015090	ENSMUSG00000015090	Ptgds	chr2:25322228-25325566	CrePos-MHCNeg	CreNeg-MHCPos	OK	8.19826	6.47377	-0.340712	-0.392009	0.4381	0.999729	no
ENSMUSG00000015092	ENSMUSG00000015092	Edf1	chr2:25413366-25417602	CrePos-MHCNeg	CreNeg-MHCPos	OK	47.8558	44.0327	-0.120117	-0.198319	0.69135	0.999729	no
ENSMUSG00000015093	ENSMUSG00000015093	Clic3	chr2:25310660-25316614	CrePos-MHCNeg	CreNeg-MHCPos	OK	3.99088	3.59188	-0.151968	-0.110907	0.837	0.999729	no
ENSMUSG00000015094	ENSMUSG00000015094	Npdc1	chr2:25251393-25265014	CrePos-MHCNeg	CreNeg-MHCPos	OK	29.1442	26.5096	-0.136698	-0.209412	0.72725	0.999729	no
ENSMUSG00000015095	ENSMUSG00000015095	Fbxw5	chr2:25354170-25360991	CrePos-MHCNeg	CreNeg-MHCPos	OK	53.294	44.7097	-0.253388	-0.454498	0.4747	0.999729	no
ENSMUSG00000015112	ENSMUSG00000015112	Slc25a13	chr6:5991218-6167173	CrePos-MHCNeg	CreNeg-MHCPos	NOTEST	1.94212	1.66864	-0.218957	0	1	1	no
ENSMUSG00000015120	ENSMUSG00000015120	Ube2i	chr17:25398860-25411567	CrePos-MHCNeg	CreNeg-MHCPos	OK	104.165	101.478	-0.0376955	-0.0764281	0.89895	0.999729	no
ENSMUSG00000015126	ENSMUSG00000015126	0610007P22Rik	chr17:25377114-25393309	CrePos-MHCNeg	CreNeg-MHCPos	OK	12.0733	10.7687	-0.164974	-0.272909	0.67445	0.999729	no
ENSMUSG00000015127	ENSMUSG00000015127	Unkl	chr17:25325341-25377061	CrePos-MHCNeg	CreNeg-MHCPos	OK	16.1203	14.8812	-0.115387	-0.155375	0.80405	0.999729	no
ENSMUSG00000015133	ENSMUSG00000015133	Lrrk1	chr7:73371797-73533236	CrePos-MHCNeg	CreNeg-MHCPos	OK	40.5787	36.1186	-0.167982	-0.263082	0.66015	0.999729	no
ENSMUSG00000015134	ENSMUSG00000015134	Aldh1a3	chr7:73535777-73572403	CrePos-MHCNeg	CreNeg-MHCPos	NOTEST	1.92283	1.49617	-0.361958	0	1	1	no
ENSMUSG00000015143	ENSMUSG00000015143	Actn1	chr12:81268528-81361358	CrePos-MHCNeg	CreNeg-MHCPos	OK	50.5133	54.1022	0.0990249	0.200548	0.7078	0.999729	no
ENSMUSG00000015149	ENSMUSG00000015149	Sirt2	chr7:29543269-29573684	CrePos-MHCNeg	CreNeg-MHCPos	OK	28.4312	31.3632	0.141599	0.233097	0.6844	0.999729	no
ENSMUSG00000015165	ENSMUSG00000015165	Hnrnpl	chr7:29593559-29607285	CrePos-MHCNeg	CreNeg-MHCPos	OK	238.286	218.213	-0.126956	-0.251729	0.6927	0.999729	no
ENSMUSG00000015176	ENSMUSG00000015176	Nolc1	chr19:46150352-46160018	CrePos-MHCNeg	CreNeg-MHCPos	OK	12.1548	13.3139	0.131409	0.237644	0.6356	0.999729	no
ENSMUSG00000015189	ENSMUSG00000015189	Casd1	chr6:4550839-4593381	CrePos-MHCNeg	CreNeg-MHCPos	OK	10.6032	9.27441	-0.193175	-0.281178	0.55725	0.999729	no
ENSMUSG00000015202	ENSMUSG00000015202	Cnksr3	chr10:3134303-3227478	CrePos-MHCNeg	CreNeg-MHCPos	OK	5.28939	6.25855	0.242727	0.440554	0.4346	0.999729	no
ENSMUSG00000015214	ENSMUSG00000015214	Mtmr1	chrX:68617934-68672371	CrePos-MHCNeg	CreNeg-MHCPos	OK	31.0469	26.143	-0.248023	-0.401206	0.53385	0.999729	no
ENSMUSG00000015217	ENSMUSG00000015217	Hmgb3	chrX:68809092-68813851	CrePos-MHCNeg	CreNeg-MHCPos	OK	2.15744	3.94368	0.870218	0.753185	0.11075	0.999729	no
ENSMUSG00000015222	ENSMUSG00000015222	Mtap2	chr1:66221846-66489157	CrePos-MHCNeg	CreNeg-MHCPos	NOTEST	1.73837	2.03885	0.230027	0	1	1	no
ENSMUSG00000015224	ENSMUSG00000015224	Cyp2j9	chr4:96235119-96258269	CrePos-MHCNeg	CreNeg-MHCPos	NOTEST	0.918269	0.992275	0.111823	0	1	1	no
ENSMUSG00000015242	ENSMUSG00000015242	Nipsnap3a	chr4:53002143-53014034	CrePos-MHCNeg	CreNeg-MHCPos	NOTEST	0	0	0	0	1	1	no
ENSMUSG00000015243	ENSMUSG00000015243	Abca1	chr4:53043658-53172767	CrePos-MHCNeg	CreNeg-MHCPos	OK	76.8672	73.2272	-0.0699887	-0.0863444	0.8518	0.999729	no
ENSMUSG00000015247	ENSMUSG00000015247	Nipsnap3b	chr4:53024751-53034932	CrePos-MHCNeg	CreNeg-MHCPos	OK	16.7686	17.0141	0.020973	0.0310364	0.95385	0.999729	no
ENSMUSG00000015289	ENSMUSG00000015289	Lage3	chrX:71596614-71598957	CrePos-MHCNeg	CreNeg-MHCPos	OK	11.379	8.70017	-0.387253	-0.438588	0.40245	0.999729	no
ENSMUSG00000015290	ENSMUSG00000015290	Ubl4	chrX:71611056-71614012	CrePos-MHCNeg	CreNeg-MHCPos	OK	10.2554	9.98324	-0.0388032	-0.0481583	0.9267	0.999729	no
ENSMUSG00000015291	ENSMUSG00000015291	Gdi1	chrX:71550336-71557201	CrePos-MHCNeg	CreNeg-MHCPos	OK	58.4469	53.9244	-0.116188	-0.152835	0.77895	0.999729	no
ENSMUSG00000015305	ENSMUSG00000015305	Sash1	chr10:8442016-8606678	CrePos-MHCNeg	CreNeg-MHCPos	OK	14.0131	15.0797	0.105833	0.240255	0.6741	0.999729	no
ENSMUSG00000015312	ENSMUSG00000015312	Gadd45b	chr10:80392835-80394949	CrePos-MHCNeg	CreNeg-MHCPos	OK	27.5617	30.3223	0.137712	0.323086	0.6119	0.999729	no
ENSMUSG00000015314	ENSMUSG00000015314	Slamf6	chr1:173847645-173879083	CrePos-MHCNeg	CreNeg-MHCPos	OK	25.7637	22.8349	-0.1741	-0.337565	0.54165	0.999729	no
ENSMUSG00000015316	ENSMUSG00000015316	Slamf1	chr1:173697257-173731315	CrePos-MHCNeg	CreNeg-MHCPos	OK	10.1802	9.55012	-0.0921714	-0.131407	0.79955	0.999729	no
ENSMUSG00000015335	ENSMUSG00000015335	Zdhhc12	chr2:29933203-29949168	CrePos-MHCNeg	CreNeg-MHCPos	OK	12.1976	8.17601	-0.577124	-0.626809	0.3046	0.999729	no
ENSMUSG00000015337	ENSMUSG00000015337	Endog	chr2:30027012-30033979	CrePos-MHCNeg	CreNeg-MHCPos	OK	2.4579	4.29932	0.806685	0.620488	0.418	0.999729	no
ENSMUSG00000015340	ENSMUSG00000015340	Cybb	chrX:9012377-9064897	CrePos-MHCNeg	CreNeg-MHCPos	OK	81.3318	76.9969	-0.0790189	-0.0847423	0.86115	0.999729	no
ENSMUSG00000015341	ENSMUSG00000015341	Golga7	chr8:24351824-24367546	CrePos-MHCNeg	CreNeg-MHCPos	OK	21.4674	25.3284	0.238606	0.489975	0.39725	0.999729	no
ENSMUSG00000015342	ENSMUSG00000015342	Xk	chrX:8849881-8890376	CrePos-MHCNeg	CreNeg-MHCPos	OK	2.39737	1.90106	-0.334644	-0.578729	0.36145	0.999729	no
ENSMUSG00000015354	ENSMUSG00000015354	Pcolce2	chr9:95519329-95598515	CrePos-MHCNeg	CreNeg-MHCPos	NOTEST	0.399276	0.654434	0.71286	0	1	1	no
ENSMUSG00000015355	ENSMUSG00000015355	Cd48	chr1:173612139-173635389	CrePos-MHCNeg	CreNeg-MHCPos	OK	58.7142	60.4857	0.0428832	0.0865138	0.86935	0.999729	no
ENSMUSG00000015357	ENSMUSG00000015357	Clpx	chr9:65142066-65178465	CrePos-MHCNeg	CreNeg-MHCPos	OK	15.1049	17.7511	0.232894	0.336628	0.5316	0.999729	no
ENSMUSG00000015363	ENSMUSG00000015363	Trabd	chr15:88890155-88917507	CrePos-MHCNeg	CreNeg-MHCPos	OK	39.436	40.0079	0.0207733	0.0402929	0.94575	0.999729	no
ENSMUSG00000015365	ENSMUSG00000015365	Mov10l1	chr15:88813338-88885582	CrePos-MHCNeg	CreNeg-MHCPos	NOTEST	0	0.108094	inf	0	1	1	no
ENSMUSG00000015377	ENSMUSG00000015377	Fam116b	chr15:89012646-89026905	CrePos-MHCNeg	CreNeg-MHCPos	OK	5.14007	4.29118	-0.260416	-0.502613	0.39595	0.999729	no
ENSMUSG00000015396	ENSMUSG00000015396	Cd83	chr13:43880475-43898499	CrePos-MHCNeg	CreNeg-MHCPos	OK	39.6967	31.8584	-0.317347	-0.705918	0.2097	0.999729	no
ENSMUSG00000015401	ENSMUSG00000015401	Tmem27	chrX:160526761-160556792	CrePos-MHCNeg	CreNeg-MHCPos	NOTEST	0	0	0	0	1	1	no
ENSMUSG00000015405	ENSMUSG00000015405	Ace2	chrX:160577263-160626352	CrePos-MHCNeg	CreNeg-MHCPos	NOTEST	0.017157	0.033523	0.966357	0	1	1	no
ENSMUSG00000015437	ENSMUSG00000015437	Gzmb	chr14:56877692-56881097	CrePos-MHCNeg	CreNeg-MHCPos	OK	0.845173	2.93005	1.79361	1.8352	0.00945	0.999729	no
ENSMUSG00000015441	ENSMUSG00000015441	Gzmf	chr14:56824102-56830244	CrePos-MHCNeg	CreNeg-MHCPos	NOTEST	0	0.134531	inf	0	1	1	no
ENSMUSG00000015443	ENSMUSG00000015443	Gzmn	chr14:56784633-56793436	CrePos-MHCNeg	CreNeg-MHCPos	NOTEST	0	0	0	0	1	1	no
ENSMUSG00000015451	ENSMUSG00000015451	C4a	chr17:34946036-34960409	CrePos-MHCNeg	CreNeg-MHCPos	OK	5.63761	6.60516	0.228509	0.254115	0.67165	0.999729	no
ENSMUSG00000015452	ENSMUSG00000015452	Ager	chr17:34734806-34737879	CrePos-MHCNeg	CreNeg-MHCPos	OK	9.09774	5.2433	-0.795034	-0.400488	0.2281	0.999729	no
ENSMUSG00000015461	ENSMUSG00000015461	Atf6b	chr17:34784090-34792019	CrePos-MHCNeg	CreNeg-MHCPos	OK	26.6946	28.4114	0.0899213	0.109455	0.8356	0.999729	no
ENSMUSG00000015467	ENSMUSG00000015467	Egfl8	chr17:34741206-34765455	CrePos-MHCNeg	CreNeg-MHCPos	NOTEST	1.47111	1.43189	-0.0389839	0	1	1	no
ENSMUSG00000015468	ENSMUSG00000015468	Notch4	chr17:34701212-34725448	CrePos-MHCNeg	CreNeg-MHCPos	OK	14.754	7.37641	-1.00012	-0.759554	0.11195	0.999729	no
ENSMUSG00000015474	ENSMUSG00000015474	Ppt2	chr17:34741206-34765455	CrePos-MHCNeg	CreNeg-MHCPos	OK	20.0017	21.3554	0.0944791	0.112998	0.838	0.999729	no
ENSMUSG00000015476	ENSMUSG00000015476	Prrt1	chr17:34766477-34770071	CrePos-MHCNeg	CreNeg-MHCPos	OK	3.29707	2.5811	-0.353198	-0.37194	0.5274	0.999729	no
ENSMUSG00000015478	ENSMUSG00000015478	Rnf5	chr17:34738035-34740635	CrePos-MHCNeg	CreNeg-MHCPos	OK	10.602	10.6325	0.00414388	0.00509306	0.99065	0.999729	no
ENSMUSG00000015484	ENSMUSG00000015484	Fam163a	chr1:157923095-158135156	CrePos-MHCNeg	CreNeg-MHCPos	NOTEST	0	0	0	0	1	1	no
ENSMUSG00000015488	ENSMUSG00000015488	5930434B04Rik	chr2:26865445-26876609	CrePos-MHCNeg	CreNeg-MHCPos	OK	24.4567	22.6096	-0.113295	-0.177334	0.74785	0.999729	no
ENSMUSG00000015501	ENSMUSG00000015501	Hivep2	chr10:13686184-13871182	CrePos-MHCNeg	CreNeg-MHCPos	OK	13.74	13.4825	-0.0272928	-0.055964	0.921	0.999729	no
ENSMUSG00000015519	ENSMUSG00000015519	2310057J18Rik	chr10:28692093-28706109	CrePos-MHCNeg	CreNeg-MHCPos	NOTEST	0.358281	0.0503842	-2.83005	0	1	1	no
ENSMUSG00000015522	ENSMUSG00000015522	Arnt	chr3:95238309-95301162	CrePos-MHCNeg	CreNeg-MHCPos	OK	29.6809	35.6057	0.262573	0.405183	0.49795	0.999729	no
ENSMUSG00000015533	ENSMUSG00000015533	Itga2	chr13:115626123-115722249	CrePos-MHCNeg	CreNeg-MHCPos	OK	2.11697	2.20802	0.0607539	0.0916577	0.8702	0.999729	no
ENSMUSG00000015536	ENSMUSG00000015536	Mocs2	chr13:115608451-115619214	CrePos-MHCNeg	CreNeg-MHCPos	OK	21.6845	20.8797	-0.0545655	-0.0636201	0.8982	0.999729	no
ENSMUSG00000015542	ENSMUSG00000015542	Nat9	chr11:115044145-115108337	CrePos-MHCNeg	CreNeg-MHCPos	OK	14.568	14.0207	-0.0552515	-0.062011	0.92035	0.999729	no
ENSMUSG00000015568	ENSMUSG00000015568	Lpl	chr8:71404389-71431347	CrePos-MHCNeg	CreNeg-MHCPos	OK	66.4645	67.2061	0.0160084	0.0290263	0.95695	0.999729	no
ENSMUSG00000015575	ENSMUSG00000015575	Atp6v0e	chr17:26813340-26836589	CrePos-MHCNeg	CreNeg-MHCPos	OK	69.2686	75.2282	0.119072	0.242715	0.67415	0.999729	no
ENSMUSG00000015579	ENSMUSG00000015579	Nkx2-5	chr17:26975608-26978510	CrePos-MHCNeg	CreNeg-MHCPos	NOTEST	0	0	0	0	1	1	no
ENSMUSG00000015597	ENSMUSG00000015597	Zfp318	chr17:46520679-46557869	CrePos-MHCNeg	CreNeg-MHCPos	OK	44.3978	38.8633	-0.192078	-0.232187	0.65085	0.999729	no
ENSMUSG00000015599	ENSMUSG00000015599	Ttbk1	chr17:46579396-46968362	CrePos-MHCNeg	CreNeg-MHCPos	NOTEST	1.12521	1.00593	-0.161666	0	1	1	no
ENSMUSG00000015605	ENSMUSG00000015605	Srf	chr17:46579396-46968362	CrePos-MHCNeg	CreNeg-MHCPos	OK	12.8029	13.1279	0.036167	0.0224174	0.9716	0.999729	no
ENSMUSG00000015619	ENSMUSG00000015619	Gata3	chr2:9778704-9811661	CrePos-MHCNeg	CreNeg-MHCPos	OK	5.38068	3.79037	-0.50545	-0.371711	0.35125	0.999729	no
ENSMUSG00000015627	ENSMUSG00000015627	Gata5	chr2:180059837-180075437	CrePos-MHCNeg	CreNeg-MHCPos	NOTEST	0.398255	0.644232	0.693888	0	1	1	no
ENSMUSG00000015647	ENSMUSG00000015647	Lama5	chr2:179911077-179960564	CrePos-MHCNeg	CreNeg-MHCPos	OK	9.62655	7.9972	-0.267524	-0.263162	0.4482	0.999729	no
ENSMUSG00000015652	ENSMUSG00000015652	Steap1	chr5:5736316-5749326	CrePos-MHCNeg	CreNeg-MHCPos	NOTEST	0.29414	0.20954	-0.48928	0	1	1	no
ENSMUSG00000015653	ENSMUSG00000015653	Steap2	chr5:5664830-5694578	CrePos-MHCNeg	CreNeg-MHCPos	NOTEST	0.713695	0.918631	0.364178	0	1	1	no
ENSMUSG00000015656	ENSMUSG00000015656	Hspa8	chr9:40609066-40613283	CrePos-MHCNeg	CreNeg-MHCPos	OK	249.91	196.992	-0.343274	-0.605992	0.3483	0.999729	no
ENSMUSG00000015659	ENSMUSG00000015659	Serac1	chr17:5941279-6079741	CrePos-MHCNeg	CreNeg-MHCPos	OK	5.89342	3.90982	-0.592003	-0.453059	0.39085	0.999729	no
ENSMUSG00000015665	ENSMUSG00000015665	Awat1	chrX:97767589-97773544	CrePos-MHCNeg	CreNeg-MHCPos	OK	3.06962	1.7742	-0.790894	-0.951817	0.1379	0.999729	no
ENSMUSG00000015668	ENSMUSG00000015668	Pdzd11	chrX:97818221-97922553	CrePos-MHCNeg	CreNeg-MHCPos	OK	6.75553	7.58266	0.166636	0.166682	0.7726	0.999729	no
ENSMUSG00000015671	ENSMUSG00000015671	Psma2	chr13:14705520-14719674	CrePos-MHCNeg	CreNeg-MHCPos	OK	20.6714	21.7253	0.0717414	0.172236	0.78305	0.999729	no
ENSMUSG00000015672	ENSMUSG00000015672	Mrpl32	chr13:14702567-14705304	CrePos-MHCNeg	CreNeg-MHCPos	OK	8.82024	8.59908	-0.0366345	-0.0576693	0.9312	0.999729	no
ENSMUSG00000015697	ENSMUSG00000015697	Setdb1	chr3:95111593-95161124	CrePos-MHCNeg	CreNeg-MHCPos	OK	18.2598	16.9473	-0.107616	-0.111924	0.82635	0.999729	no
ENSMUSG00000015702	ENSMUSG00000015702	Anxa9	chr3:95057595-95111098	CrePos-MHCNeg	CreNeg-MHCPos	OK	3.01059	2.96569	-0.0216799	-0.00823397	0.9843	0.999729	no
ENSMUSG00000015709	ENSMUSG00000015709	Arnt2	chr7:91394790-91558469	CrePos-MHCNeg	CreNeg-MHCPos	OK	1.76751	2.21123	0.323127	0.518469	0.36155	0.999729	no
ENSMUSG00000015711	ENSMUSG00000015711	Prune	chr3:95057595-95111098	CrePos-MHCNeg	CreNeg-MHCPos	OK	6.54506	6.14784	-0.0903266	-0.0934259	0.87735	0.999729	no
ENSMUSG00000015714	ENSMUSG00000015714	Lass2	chr3:95111593-95161124	CrePos-MHCNeg	CreNeg-MHCPos	OK	56.9046	57.6989	0.0199988	0.0314614	0.96055	0.999729	no
ENSMUSG00000015721	ENSMUSG00000015721	Nlrp5	chr7:24170907-24226941	CrePos-MHCNeg	CreNeg-MHCPos	NOTEST	0.0148871	0.085022	2.51377	0	1	1	no
ENSMUSG00000015733	ENSMUSG00000015733	Capza2	chr6:17586233-17616972	CrePos-MHCNeg	CreNeg-MHCPos	OK	91.4941	89.8893	-0.0255288	-0.0502276	0.9308	0.999729	no
ENSMUSG00000015745	ENSMUSG00000015745	Plekho1	chr3:95792351-95799924	CrePos-MHCNeg	CreNeg-MHCPos	OK	80.1661	73.7592	-0.120168	-0.178645	0.7406	0.999729	no
ENSMUSG00000015747	ENSMUSG00000015747	Vps45	chr3:95803754-95862389	CrePos-MHCNeg	CreNeg-MHCPos	OK	16.7142	7.49268	-1.15752	-0.713496	0.11965	0.999729	no
ENSMUSG00000015748	ENSMUSG00000015748	Prpf3	chr3:95634046-95659808	CrePos-MHCNeg	CreNeg-MHCPos	OK	26.684	18.4151	-0.535085	-0.696993	0.2196	0.999729	no
ENSMUSG00000015749	ENSMUSG00000015749	Anp32e	chr3:95733168-95751313	CrePos-MHCNeg	CreNeg-MHCPos	OK	36.5587	33.455	-0.127992	-0.163304	0.77985	0.999729	no
ENSMUSG00000015750	ENSMUSG00000015750	Aph1a	chr3:95697891-95708614	CrePos-MHCNeg	CreNeg-MHCPos	OK	25.1991	25.0214	-0.010212	-0.023118	0.97195	0.999729	no
ENSMUSG00000015755	ENSMUSG00000015755	Tab2	chr10:7625450-7676028	CrePos-MHCNeg	CreNeg-MHCPos	OK	31.3185	30.86	-0.0212775	-0.0386379	0.94805	0.999729	no
ENSMUSG00000015757	ENSMUSG00000015757	Ppil4	chr10:7512688-7542933	CrePos-MHCNeg	CreNeg-MHCPos	OK	21.5628	19.9978	-0.108705	-0.213661	0.7131	0.999729	no
ENSMUSG00000015759	ENSMUSG00000015759	Cnih	chr14:47395256-47408086	CrePos-MHCNeg	CreNeg-MHCPos	OK	20.5038	19.6678	-0.0600532	-0.127238	0.83525	0.999729	no
ENSMUSG00000015766	ENSMUSG00000015766	Eps8	chr6:137425765-137603397	CrePos-MHCNeg	CreNeg-MHCPos	OK	11.9811	10.3195	-0.215384	-0.143416	0.73025	0.999729	no
ENSMUSG00000015776	ENSMUSG00000015776	Med22	chr2:26760781-26766197	CrePos-MHCNeg	CreNeg-MHCPos	OK	14.8691	12.8836	-0.206785	-0.375655	0.4889	0.999729	no
ENSMUSG00000015787	ENSMUSG00000015787	Abo	chr2:26698022-26720499	CrePos-MHCNeg	CreNeg-MHCPos	NOTEST	0	0.148193	inf	0	1	1	no
ENSMUSG00000015790	ENSMUSG00000015790	Surf1	chr2:26768902-26789448	CrePos-MHCNeg	CreNeg-MHCPos	OK	50.6964	42.3708	-0.258814	-0.256791	0.7478	0.999729	no
ENSMUSG00000015804	ENSMUSG00000015804	Med28	chr5:45911459-45920515	CrePos-MHCNeg	CreNeg-MHCPos	OK	36.4717	32.4658	-0.167859	-0.222512	0.6986	0.999729	no
ENSMUSG00000015806	ENSMUSG00000015806	Qdpr	chr5:45825270-45841474	CrePos-MHCNeg	CreNeg-MHCPos	OK	26.0704	28.3645	0.121677	0.223192	0.6832	0.999729	no
ENSMUSG00000015812	ENSMUSG00000015812	Gnrh1	chr14:68363285-68367492	CrePos-MHCNeg	CreNeg-MHCPos	NOTEST	0.962238	1.00986	0.0696936	0	1	1	no
ENSMUSG00000015829	ENSMUSG00000015829	Tnr	chr1:161667640-161855053	CrePos-MHCNeg	CreNeg-MHCPos	NOTEST	0.0488326	0.0712929	0.545913	0	1	1	no
ENSMUSG00000015837	ENSMUSG00000015837	Sqstm1	chr11:49987945-50024329	CrePos-MHCNeg	CreNeg-MHCPos	OK	196.496	158.334	-0.311526	-0.535693	0.34045	0.999729	no
ENSMUSG00000015839	ENSMUSG00000015839	Nfe2l2	chr2:75513569-75542698	CrePos-MHCNeg	CreNeg-MHCPos	OK	33.7346	36.486	0.113117	0.236419	0.6622	0.999729	no
ENSMUSG00000015843	ENSMUSG00000015843	Rxrg	chr1:169528514-169569754	CrePos-MHCNeg	CreNeg-MHCPos	OK	2.03049	2.16667	0.0936541	0.103215	0.8478	0.999729	no
ENSMUSG00000015846	ENSMUSG00000015846	Rxra	chr2:27531959-27618477	CrePos-MHCNeg	CreNeg-MHCPos	OK	27.711	27.4628	-0.0129768	-0.028059	0.9601	0.999729	no
ENSMUSG00000015850	ENSMUSG00000015850	Adamtsl4	chr3:95480123-95491840	CrePos-MHCNeg	CreNeg-MHCPos	OK	8.83114	5.52742	-0.675995	-0.742123	0.235	0.999729	no
ENSMUSG00000015852	ENSMUSG00000015852	Fcrls	chr3:87054679-87067660	CrePos-MHCNeg	CreNeg-MHCPos	NOTEST	0.634091	0.707482	0.158003	0	1	1	no
ENSMUSG00000015854	ENSMUSG00000015854	Cd5l	chr3:87161802-87174996	CrePos-MHCNeg	CreNeg-MHCPos	OK	47.5041	81.8823	0.785501	1.62425	0.00815	0.999729	no
ENSMUSG00000015869	ENSMUSG00000015869	Prpsap1	chr11:116327632-116355516	CrePos-MHCNeg	CreNeg-MHCPos	OK	34.978	30.6272	-0.191633	-0.347721	0.55315	0.999729	no
ENSMUSG00000015879	ENSMUSG00000015879	Fam184b	chr5:45920944-46036708	CrePos-MHCNeg	CreNeg-MHCPos	NOTEST	0.314376	0.183185	-0.779189	0	1	1	no
ENSMUSG00000015880	ENSMUSG00000015880	Ncapg	chr5:46061160-46248854	CrePos-MHCNeg	CreNeg-MHCPos	OK	4.93645	3.40105	-0.537492	-0.398593	0.45795	0.999729	no
ENSMUSG00000015882	ENSMUSG00000015882	Lcorl	chr5:46061160-46248854	CrePos-MHCNeg	CreNeg-MHCPos	OK	10.6276	11.5966	0.125885	0.139862	0.80145	0.999729	no
ENSMUSG00000015889	ENSMUSG00000015889	Lta4h	chr10:92916140-92947641	CrePos-MHCNeg	CreNeg-MHCPos	OK	31.1436	29.588	-0.0739239	-0.17547	0.7673	0.999729	no
ENSMUSG00000015890	ENSMUSG00000015890	Amdhd1	chr10:92986082-93002778	CrePos-MHCNeg	CreNeg-MHCPos	NOTEST	0.405007	0.351711	-0.203559	0	1	1	no
ENSMUSG00000015932	ENSMUSG00000015932	Dstn	chr2:143741055-143769060	CrePos-MHCNeg	CreNeg-MHCPos	OK	40.5169	41.1547	0.0225312	0.0565383	0.9287	0.999729	no
ENSMUSG00000015937	ENSMUSG00000015937	H2afy	chr13:56174979-56237722	CrePos-MHCNeg	CreNeg-MHCPos	OK	101.806	98.5788	-0.0464723	-0.0905549	0.8776	0.999729	no
ENSMUSG00000015942	ENSMUSG00000015942	Gtf2ird2	chr5:134659888-134705495	CrePos-MHCNeg	CreNeg-MHCPos	OK	9.3051	8.91756	-0.0613718	-0.0487231	0.9286	0.999729	no
ENSMUSG00000015943	ENSMUSG00000015943	Bola1	chr3:96000510-96024231	CrePos-MHCNeg	CreNeg-MHCPos	OK	9.98574	7.2988	-0.45221	-0.651801	0.34805	0.999729	no
ENSMUSG00000015944	ENSMUSG00000015944	Gatsl2	chr5:134575580-134620213	CrePos-MHCNeg	CreNeg-MHCPos	OK	3.66805	4.2198	0.20216	0.395349	0.4824	0.999729	no
ENSMUSG00000015947	ENSMUSG00000015947	Fcgr1	chr3:96086831-96098179	CrePos-MHCNeg	CreNeg-MHCPos	OK	2.73467	3.46704	0.342337	0.352553	0.51995	0.999729	no
ENSMUSG00000015950	ENSMUSG00000015950	Ncf1	chr5:134659888-134705495	CrePos-MHCNeg	CreNeg-MHCPos	OK	40.9415	45.1146	0.14003	0.170241	0.74895	0.999729	no
ENSMUSG00000015957	ENSMUSG00000015957	Wnt11	chr7:105983621-106003705	CrePos-MHCNeg	CreNeg-MHCPos	OK	5.05721	5.00617	-0.0146327	-0.0183331	0.9743	0.999729	no
ENSMUSG00000015961	ENSMUSG00000015961	Adss	chr1:179693092-179726642	CrePos-MHCNeg	CreNeg-MHCPos	OK	26.0761	27.7687	0.0907292	0.206774	0.73705	0.999729	no
ENSMUSG00000015962	ENSMUSG00000015962	1700016C15Rik	chr1:179659944-179683455	CrePos-MHCNeg	CreNeg-MHCPos	NOTEST	0.229181	0	-inf	0	1	1	no
ENSMUSG00000015966	ENSMUSG00000015966	Il17rb	chr14:30809326-30822082	CrePos-MHCNeg	CreNeg-MHCPos	NOTEST	1.91871	1.98198	0.0468083	0	1	1	no
ENSMUSG00000015968	ENSMUSG00000015968	Cacna1d	chr14:30822208-31340242	CrePos-MHCNeg	CreNeg-MHCPos	OK	2.17258	1.96774	-0.142871	-0.142611	0.8069	0.999729	no
ENSMUSG00000015970	ENSMUSG00000015970	Chdh	chr14:30822208-31340242	CrePos-MHCNeg	CreNeg-MHCPos	OK	2.44302	2.11612	-0.207246	-0.0878126	0.84115	0.999729	no
ENSMUSG00000015971	ENSMUSG00000015971	Actr8	chr14:30791522-30806407	CrePos-MHCNeg	CreNeg-MHCPos	OK	15.4962	14.2342	-0.122553	-0.261273	0.6567	0.999729	no
ENSMUSG00000015980	ENSMUSG00000015980	Lrrc27	chr7:146289536-146428878	CrePos-MHCNeg	CreNeg-MHCPos	OK	5.69843	3.88093	-0.554163	-0.427255	0.42705	0.999729	no
ENSMUSG00000015981	ENSMUSG00000015981	Stk32c	chr7:146289536-146428878	CrePos-MHCNeg	CreNeg-MHCPos	OK	3.54704	4.86979	0.457246	0.638108	0.3125	0.999729	no
ENSMUSG00000015994	ENSMUSG00000015994	Fnta	chr8:27109200-27126073	CrePos-MHCNeg	CreNeg-MHCPos	OK	18.2843	19.5938	0.0997949	0.218394	0.71735	0.999729	no
ENSMUSG00000016018	ENSMUSG00000016018	Skiv2l2	chr13:113591101-113717588	CrePos-MHCNeg	CreNeg-MHCPos	OK	17.9397	18.424	0.0384284	0.0726176	0.89295	0.999729	no
ENSMUSG00000016024	ENSMUSG00000016024	Lbp	chr2:158132228-158158588	CrePos-MHCNeg	CreNeg-MHCPos	OK	3.6755	4.90564	0.416501	0.295187	0.52935	0.999729	no
ENSMUSG00000016028	ENSMUSG00000016028	Celsr1	chr15:85729187-85864207	CrePos-MHCNeg	CreNeg-MHCPos	OK	6.75001	6.68184	-0.0146458	-0.0326251	0.95225	0.999729	no
ENSMUSG00000016087	ENSMUSG00000016087	Fli1	chr9:32229792-32348974	CrePos-MHCNeg	CreNeg-MHCPos	OK	32.1131	34.8711	0.118872	0.286696	0.62935	0.999729	no
ENSMUSG00000016128	ENSMUSG00000016128	Stard13	chr5:151840202-152036411	CrePos-MHCNeg	CreNeg-MHCPos	OK	3.03689	3.34491	0.139371	0.0936168	0.79295	0.999729	no
ENSMUSG00000016150	ENSMUSG00000016150	Odz1	chrX:39879761-40782303	CrePos-MHCNeg	CreNeg-MHCPos	NOTEST	1.84357	1.04835	-0.814389	0	1	1	no
ENSMUSG00000016179	ENSMUSG00000016179	Camk1g	chr1:195172539-195196491	CrePos-MHCNeg	CreNeg-MHCPos	NOTEST	0.331858	0.688331	1.05253	0	1	1	no
ENSMUSG00000016181	ENSMUSG00000016181	Diexf	chr1:194930596-194956445	CrePos-MHCNeg	CreNeg-MHCPos	OK	3.82843	4.04106	0.0779811	0.14839	0.7997	0.999729	no
ENSMUSG00000016194	ENSMUSG00000016194	Hsd11b1	chr1:195029232-195090248	CrePos-MHCNeg	CreNeg-MHCPos	OK	25.593	19.7486	-0.373997	-0.470031	0.3493	0.999729	no
ENSMUSG00000016200	ENSMUSG00000016200	Syt14	chr1:194723403-194861911	CrePos-MHCNeg	CreNeg-MHCPos	NOTEST	0.333019	0.518541	0.638851	0	1	1	no
ENSMUSG00000016206	ENSMUSG00000016206	H2-M3	chr17:37407164-37411429	CrePos-MHCNeg	CreNeg-MHCPos	OK	36.3448	34.6022	-0.0708874	-0.165725	0.7827	0.999729	no
ENSMUSG00000016239	ENSMUSG00000016239	Lonrf3	chrX:33868347-33902336	CrePos-MHCNeg	CreNeg-MHCPos	NOTEST	1.79579	2.01134	0.163537	0	1	1	no
ENSMUSG00000016252	ENSMUSG00000016252	Atp5e	chr2:174286572-174289606	CrePos-MHCNeg	CreNeg-MHCPos	OK	238.981	211.121	-0.178823	-0.351525	0.48805	0.999729	no
ENSMUSG00000016253	ENSMUSG00000016253	Th1l	chr2:174241304-174264540	CrePos-MHCNeg	CreNeg-MHCPos	OK	22.319	22.1607	-0.0102697	-0.00594999	0.9915	0.999729	no
ENSMUSG00000016255	ENSMUSG00000016255	Tubb1	chr2:174276195-174283383	CrePos-MHCNeg	CreNeg-MHCPos	NOTEST	0.189486	0.239302	0.336745	0	1	1	no
ENSMUSG00000016256	ENSMUSG00000016256	Ctsz	chr2:174241304-174264540	CrePos-MHCNeg	CreNeg-MHCPos	OK	296.036	293.03	-0.0147241	-0.0273913	0.9589	0.999729	no
ENSMUSG00000016257	ENSMUSG00000016257	Slmo2	chr2:174290567-174298582	CrePos-MHCNeg	CreNeg-MHCPos	OK	17.5675	13.6701	-0.361885	-0.400625	0.4216	0.999729	no
ENSMUSG00000016262	ENSMUSG00000016262	Sertad4	chr1:194670624-194682660	CrePos-MHCNeg	CreNeg-MHCPos	NOTEST	1.93623	1.21762	-0.669178	0	1	1	no
ENSMUSG00000016283	ENSMUSG00000016283	H2-M2	chr17:37617795-37620497	CrePos-MHCNeg	CreNeg-MHCPos	OK	43.7148	38.9894	-0.165043	-0.327715	0.54285	0.999729	no
ENSMUSG00000016308	ENSMUSG00000016308	Ube2a	chrX:34414352-34424210	CrePos-MHCNeg	CreNeg-MHCPos	OK	12.1812	12.0863	-0.0112878	-0.0141663	0.9787	0.999729	no
ENSMUSG00000016319	ENSMUSG00000016319	Slc25a5	chrX:34335645-34338802	CrePos-MHCNeg	CreNeg-MHCPos	OK	75.2349	84.7253	0.17139	0.414282	0.4961	0.999729	no
ENSMUSG00000016327	ENSMUSG00000016327	Atp1b4	chrX:35669360-35689946	CrePos-MHCNeg	CreNeg-MHCPos	NOTEST	0.0909777	0.0869539	-0.065262	0	1	1	no
ENSMUSG00000016344	ENSMUSG00000016344	Ppdpf	chr2:180921951-180923476	CrePos-MHCNeg	CreNeg-MHCPos	OK	34.4231	32.5133	-0.0823473	-0.146774	0.79605	0.999729	no
ENSMUSG00000016346	ENSMUSG00000016346	Kcnq2	chr2:180810283-180869996	CrePos-MHCNeg	CreNeg-MHCPos	NOTEST	0.130107	0.165119	0.3438	0	1	1	no
ENSMUSG00000016349	ENSMUSG00000016349	Eef1a2	chr2:180882357-180891719	CrePos-MHCNeg	CreNeg-MHCPos	NOTEST	0.161289	0.292036	0.856501	0	1	1	no
ENSMUSG00000016356	ENSMUSG00000016356	Col20a1	chr2:180721239-180752245	CrePos-MHCNeg	CreNeg-MHCPos	NOTEST	1.59	0.826629	-0.943713	0	1	1	no
ENSMUSG00000016382	ENSMUSG00000016382	Pls3	chrX:73030992-73120521	CrePos-MHCNeg	CreNeg-MHCPos	OK	7.5642	9.00004	0.250744	0.331601	0.51645	0.999729	no
ENSMUSG00000016386	ENSMUSG00000016386	Mpped2	chr2:106533425-106708513	CrePos-MHCNeg	CreNeg-MHCPos	NOTEST	0.467766	0.537239	0.199778	0	1	1	no
ENSMUSG00000016409	ENSMUSG00000016409	Nkap	chrX:34666789-34708837	CrePos-MHCNeg	CreNeg-MHCPos	OK	6.79686	8.58731	0.337339	0.575156	0.3051	0.999729	no
ENSMUSG00000016427	ENSMUSG00000016427	Ndufa1	chrX:34727582-34731158	CrePos-MHCNeg	CreNeg-MHCPos	OK	51.4621	42.4554	-0.277563	-0.726263	0.42015	0.999729	no
ENSMUSG00000016458	ENSMUSG00000016458	Wt1	chr2:104966685-105013773	CrePos-MHCNeg	CreNeg-MHCPos	NOTEST	1.22457	0.354997	-1.78639	0	1	1	no
ENSMUSG00000016477	ENSMUSG00000016477	E2f3	chr13:29998443-30077537	CrePos-MHCNeg	CreNeg-MHCPos	OK	9.49261	5.04976	-0.91059	-1.0703	0.13325	0.999729	no
ENSMUSG00000016481	ENSMUSG00000016481	Cr1l	chr1:196929982-196957764	CrePos-MHCNeg	CreNeg-MHCPos	OK	34.4176	30.9986	-0.150945	-0.325992	0.5706	0.999729	no
ENSMUSG00000016487	ENSMUSG00000016487	Ppfibp1	chr6:146837008-146980547	CrePos-MHCNeg	CreNeg-MHCPos	OK	17.5353	17.8629	0.0267046	0.0351695	0.9449	0.999729	no
ENSMUSG00000016493	ENSMUSG00000016493	Cd46	chr1:196867478-196918442	CrePos-MHCNeg	CreNeg-MHCPos	OK	5.65393	5.94442	0.0722843	0.102281	0.8585	0.999729	no
ENSMUSG00000016494	ENSMUSG00000016494	Cd34	chr1:196765014-196864102	CrePos-MHCNeg	CreNeg-MHCPos	OK	16.077	16.4372	0.0319598	0.0497646	0.9315	0.999729	no
ENSMUSG00000016495	ENSMUSG00000016495	5033414D02Rik	chr19:29423088-29441880	CrePos-MHCNeg	CreNeg-MHCPos	OK	69.1184	55.5006	-0.316567	-0.733574	0.2553	0.999729	no
ENSMUSG00000016496	ENSMUSG00000016496	Cd274	chr19:29441944-29462585	CrePos-MHCNeg	CreNeg-MHCPos	OK	19.5004	22.1336	0.18273	0.44188	0.45835	0.999729	no
ENSMUSG00000016498	ENSMUSG00000016498	Pdcd1lg2	chr19:29485408-29545647	CrePos-MHCNeg	CreNeg-MHCPos	OK	4.29161	3.85808	-0.153637	-0.227585	0.71	0.999729	no
ENSMUSG00000016503	ENSMUSG00000016503	Gtf3a	chr5:147760232-147775376	CrePos-MHCNeg	CreNeg-MHCPos	OK	8.34924	6.77571	-0.301272	-0.331524	0.59135	0.999729	no
ENSMUSG00000016510	ENSMUSG00000016510	Mtif3	chr5:147760232-147775376	CrePos-MHCNeg	CreNeg-MHCPos	OK	15.0119	10.8549	-0.467757	-0.475786	0.27995	0.999729	no
ENSMUSG00000016520	ENSMUSG00000016520	Lnx2	chr5:147828230-147888162	CrePos-MHCNeg	CreNeg-MHCPos	OK	9.79565	10.8372	0.145783	0.206091	0.6964	0.999729	no
ENSMUSG00000016524	ENSMUSG00000016524	Il19	chr1:132829234-132836650	CrePos-MHCNeg	CreNeg-MHCPos	NOTEST	0	0	0	0	1	1	no
ENSMUSG00000016526	ENSMUSG00000016526	Dyrk3	chr1:133025017-133034811	CrePos-MHCNeg	CreNeg-MHCPos	NOTEST	1.3075	0.902744	-0.53442	0	1	1	no
ENSMUSG00000016528	ENSMUSG00000016528	Mapkapk2	chr1:132950280-132994144	CrePos-MHCNeg	CreNeg-MHCPos	OK	71.4936	76.8708	0.104623	0.259995	0.67235	0.999729	no
ENSMUSG00000016529	ENSMUSG00000016529	Il10	chr1:132916421-132921551	CrePos-MHCNeg	CreNeg-MHCPos	NOTEST	0.715476	0.57859	-0.306362	0	1	1	no
ENSMUSG00000016534	ENSMUSG00000016534	Lamp2	chrX:35754533-35809631	CrePos-MHCNeg	CreNeg-MHCPos	OK	60.0835	66.9411	0.155923	0.336084	0.56335	0.999729	no
ENSMUSG00000016541	ENSMUSG00000016541	Atxn10	chr15:85166767-85294266	CrePos-MHCNeg	CreNeg-MHCPos	OK	28.3145	27.2796	-0.0537168	-0.122208	0.84135	0.999729	no
ENSMUSG00000016552	ENSMUSG00000016552	Foxred2	chr15:77770951-77787152	CrePos-MHCNeg	CreNeg-MHCPos	OK	5.22352	4.9919	-0.0654327	-0.10367	0.8484	0.999729	no
ENSMUSG00000016554	ENSMUSG00000016554	Eif3d	chr15:77789427-77801254	CrePos-MHCNeg	CreNeg-MHCPos	OK	24.8276	20.8661	-0.250786	-0.463597	0.417	0.999729	no
ENSMUSG00000016559	ENSMUSG00000016559	H3f3b	chr11:115883225-115889276	CrePos-MHCNeg	CreNeg-MHCPos	OK	189.615	158.658	-0.257152	-0.414396	0.4694	0.999729	no
ENSMUSG00000016619	ENSMUSG00000016619	Nup50	chr15:84753830-84773385	CrePos-MHCNeg	CreNeg-MHCPos	OK	16.4465	16.1492	-0.026324	-0.0542583	0.92135	0.999729	no
ENSMUSG00000016624	ENSMUSG00000016624	Phf21b	chr15:84615805-84686559	CrePos-MHCNeg	CreNeg-MHCPos	OK	1.258	2.182	0.794522	0.440693	0.34175	0.999729	no
ENSMUSG00000016626	ENSMUSG00000016626	Nlrp14	chr7:114310503-114341616	CrePos-MHCNeg	CreNeg-MHCPos	NOTEST	0	0	0	0	1	1	no
ENSMUSG00000016637	ENSMUSG00000016637	Ift27	chr15:77989894-78004538	CrePos-MHCNeg	CreNeg-MHCPos	OK	7.48809	9.51118	0.345026	0.589069	0.38695	0.999729	no
ENSMUSG00000016664	ENSMUSG00000016664	Pacsin2	chr15:83206036-83295036	CrePos-MHCNeg	CreNeg-MHCPos	OK	17.6477	18.1157	0.0377565	0.0843615	0.88525	0.999729	no
ENSMUSG00000016756	ENSMUSG00000016756	Cmah	chr13:24419288-24569154	CrePos-MHCNeg	CreNeg-MHCPos	OK	52.0934	49.8587	-0.0632578	-0.062795	0.90035	0.999729	no
ENSMUSG00000016757	ENSMUSG00000016757	Ttll12	chr15:83405548-83425587	CrePos-MHCNeg	CreNeg-MHCPos	OK	6.1227	6.08992	-0.00774457	-0.012716	0.9828	0.999729	no
ENSMUSG00000016758	ENSMUSG00000016758	Bik	chr15:83357291-83375065	CrePos-MHCNeg	CreNeg-MHCPos	OK	2.77212	3.87343	0.482622	0.598622	0.36855	0.999729	no
ENSMUSG00000016763	ENSMUSG00000016763	Scube1	chr15:83433012-83555451	CrePos-MHCNeg	CreNeg-MHCPos	NOTEST	0.335316	0.314667	-0.091695	0	1	1	no
ENSMUSG00000016831	ENSMUSG00000016831	Tox4	chr14:52881433-52924803	CrePos-MHCNeg	CreNeg-MHCPos	OK	16.7452	14.6594	-0.191917	-0.206948	0.64695	0.999729	no
ENSMUSG00000016833	ENSMUSG00000016833	Mrps18c	chr5:101227645-101233490	CrePos-MHCNeg	CreNeg-MHCPos	OK	22.9219	14.9613	-0.61549	-0.78069	0.15445	0.999729	no
ENSMUSG00000016918	ENSMUSG00000016918	Sulf1	chr1:12708625-12850452	CrePos-MHCNeg	CreNeg-MHCPos	OK	12.4686	11.2342	-0.1504	-0.318154	0.568	0.999729	no
ENSMUSG00000016921	ENSMUSG00000016921	Srsf6	chr2:162757263-162762857	CrePos-MHCNeg	CreNeg-MHCPos	OK	69.5494	66.578	-0.0629921	-0.127	0.8217	0.999729	no
ENSMUSG00000016933	ENSMUSG00000016933	Plcg1	chr2:160557035-160731738	CrePos-MHCNeg	CreNeg-MHCPos	OK	63.1729	59.3543	-0.0899546	-0.09379	0.86135	0.999729	no
ENSMUSG00000016940	ENSMUSG00000016940	Kctd2	chr11:115281439-115292588	CrePos-MHCNeg	CreNeg-MHCPos	OK	20.6829	22.6698	0.132335	0.212116	0.71655	0.999729	no
ENSMUSG00000016942	ENSMUSG00000016942	Tmprss6	chr15:78270097-78299064	CrePos-MHCNeg	CreNeg-MHCPos	NOTEST	0.0801621	0.23412	1.54626	0	1	1	no
ENSMUSG00000016946	ENSMUSG00000016946	Kctd5	chr17:24184700-24210452	CrePos-MHCNeg	CreNeg-MHCPos	OK	8.26431	9.04222	0.129783	0.175686	0.75875	0.999729	no
ENSMUSG00000016982	ENSMUSG00000016982	Pom121l2	chr13:22073062-22080603	CrePos-MHCNeg	CreNeg-MHCPos	NOTEST	0	0.086399	inf	0	1	1	no
ENSMUSG00000016984	ENSMUSG00000016984	Etaa1	chr11:17838758-17853878	CrePos-MHCNeg	CreNeg-MHCPos	OK	4.45226	4.77616	0.101313	0.189101	0.7401	0.999729	no
ENSMUSG00000016995	ENSMUSG00000016995	Matn4	chr2:164215128-164240948	CrePos-MHCNeg	CreNeg-MHCPos	NOTEST	0.638273	0.183464	-1.79867	0	1	1	no
ENSMUSG00000016998	ENSMUSG00000016998	Svs4	chr2:164101687-164104195	CrePos-MHCNeg	CreNeg-MHCPos	NOTEST	0	0	0	0	1	1	no
ENSMUSG00000017000	ENSMUSG00000017000	Svs6	chr2:164142486-164144189	CrePos-MHCNeg	CreNeg-MHCPos	NOTEST	0	0	0	0	1	1	no
ENSMUSG00000017002	ENSMUSG00000017002	Slpi	chr2:164179805-164214831	CrePos-MHCNeg	CreNeg-MHCPos	OK	233.801	153.853	-0.603729	-1.32252	0.0659	0.999729	no
ENSMUSG00000017003	ENSMUSG00000017003	Svs3a	chr2:164115003-164117236	CrePos-MHCNeg	CreNeg-MHCPos	NOTEST	0	0	0	0	1	1	no
ENSMUSG00000017004	ENSMUSG00000017004	Svs5	chr2:164158475-164160132	CrePos-MHCNeg	CreNeg-MHCPos	NOTEST	0	0	0	0	1	1	no
ENSMUSG00000017007	ENSMUSG00000017007	Rbpjl	chr2:164215128-164240948	CrePos-MHCNeg	CreNeg-MHCPos	NOTEST	0.784623	0.38297	-1.03477	0	1	1	no
ENSMUSG00000017009	ENSMUSG00000017009	Sdc4	chr2:164249746-164269387	CrePos-MHCNeg	CreNeg-MHCPos	OK	59.7926	56.7566	-0.0751796	-0.141579	0.8072	0.999729	no
ENSMUSG00000017049	ENSMUSG00000017049	Ccdc70	chr8:23080246-23084513	CrePos-MHCNeg	CreNeg-MHCPos	NOTEST	0	0	0	0	1	1	no
ENSMUSG00000017057	ENSMUSG00000017057	Il13ra1	chrX:33652104-33711254	CrePos-MHCNeg	CreNeg-MHCPos	OK	11.7331	12.237	0.0606627	0.124901	0.8226	0.999729	no
ENSMUSG00000017064	ENSMUSG00000017064	Prl5a1	chr13:28234352-28243480	CrePos-MHCNeg	CreNeg-MHCPos	NOTEST	0	0.131158	inf	0	1	1	no
ENSMUSG00000017119	ENSMUSG00000017119	Nbr1	chr11:101413462-101443265	CrePos-MHCNeg	CreNeg-MHCPos	OK	95.0272	61.8528	-0.619501	-0.931937	0.1546	0.999729	no
ENSMUSG00000017132	ENSMUSG00000017132	Cyth1	chr11:117993332-118109906	CrePos-MHCNeg	CreNeg-MHCPos	OK	79.5689	67.5856	-0.235489	-0.425224	0.4823	0.999729	no
ENSMUSG00000017144	ENSMUSG00000017144	Rnd3	chr2:50985957-51004631	CrePos-MHCNeg	CreNeg-MHCPos	OK	7.79016	8.27951	0.0878927	0.159202	0.7714	0.999729	no
ENSMUSG00000017146	ENSMUSG00000017146	Brca1	chr11:101350077-101413269	CrePos-MHCNeg	CreNeg-MHCPos	OK	4.66988	2.88658	-0.694022	-0.729212	0.18475	0.999729	no
ENSMUSG00000017165	ENSMUSG00000017165	Gast	chr11:100195720-100198310	CrePos-MHCNeg	CreNeg-MHCPos	NOTEST	0	0	0	0	1	1	no
ENSMUSG00000017167	ENSMUSG00000017167	Cntnap1	chr11:101023992-101052038	CrePos-MHCNeg	CreNeg-MHCPos	OK	3.265	2.71783	-0.264628	-0.190144	0.7281	0.999729	no
ENSMUSG00000017176	ENSMUSG00000017176	Nt5c3l	chr11:100277010-100303122	CrePos-MHCNeg	CreNeg-MHCPos	OK	24.5292	17.9657	-0.449256	-0.42395	0.395	0.999729	no
ENSMUSG00000017188	ENSMUSG00000017188	Ccdc56	chr11:101139281-101163600	CrePos-MHCNeg	CreNeg-MHCPos	OK	25.4354	25.2138	-0.0126213	-0.0133391	0.9858	0.999729	no
ENSMUSG00000017195	ENSMUSG00000017195	Zpbp2	chr11:98412410-98419979	CrePos-MHCNeg	CreNeg-MHCPos	NOTEST	1.01461	1.70898	0.752217	0	1	1	no
ENSMUSG00000017204	ENSMUSG00000017204	Gsdma	chr11:98525664-98539022	CrePos-MHCNeg	CreNeg-MHCPos	NOTEST	0.0606539	0.0785426	0.372874	0	1	1	no
ENSMUSG00000017210	ENSMUSG00000017210	Med24	chr11:98565904-98590749	CrePos-MHCNeg	CreNeg-MHCPos	OK	20.2316	14.2937	-0.501232	-0.71979	0.2144	0.999729	no
ENSMUSG00000017211	ENSMUSG00000017211	Gsdma2	chr11:98508072-98519278	CrePos-MHCNeg	CreNeg-MHCPos	NOTEST	0.685766	0.306757	-1.16062	0	1	1	no
ENSMUSG00000017221	ENSMUSG00000017221	Psmd3	chr11:98543867-98557293	CrePos-MHCNeg	CreNeg-MHCPos	OK	29.6407	30.6277	0.0472615	0.0942528	0.87015	0.999729	no
ENSMUSG00000017264	ENSMUSG00000017264	Exosc10	chr4:147932537-147956510	CrePos-MHCNeg	CreNeg-MHCPos	OK	26.1302	26.3115	0.00997492	0.0184755	0.9715	0.999729	no
ENSMUSG00000017286	ENSMUSG00000017286	Glod4	chr11:75859727-76064121	CrePos-MHCNeg	CreNeg-MHCPos	OK	35.4158	29.9538	-0.241656	-0.191775	0.65925	0.999729	no
ENSMUSG00000017288	ENSMUSG00000017288	Vps53	chr11:75859727-76064121	CrePos-MHCNeg	CreNeg-MHCPos	OK	22.6572	16.7938	-0.43204	-0.362388	0.411	0.999729	no
ENSMUSG00000017291	ENSMUSG00000017291	Taok1	chr11:77321600-77421317	CrePos-MHCNeg	CreNeg-MHCPos	OK	22.3066	22.6192	0.0200732	0.0419304	0.94435	0.999729	no
ENSMUSG00000017299	ENSMUSG00000017299	Dnttip1	chr2:164571482-164595166	CrePos-MHCNeg	CreNeg-MHCPos	OK	8.94298	6.18745	-0.531411	-0.729056	0.24735	0.999729	no
ENSMUSG00000017300	ENSMUSG00000017300	Tnnc2	chr2:164595397-164605467	CrePos-MHCNeg	CreNeg-MHCPos	OK	0.256502	4.85404	4.24214	0.786662	0.0827	0.999729	no
ENSMUSG00000017307	ENSMUSG00000017307	Acot8	chr2:164611322-164630382	CrePos-MHCNeg	CreNeg-MHCPos	OK	23.3121	17.6353	-0.402615	-0.413435	0.46955	0.999729	no
ENSMUSG00000017309	ENSMUSG00000017309	Cd300lg	chr11:101902822-101916934	CrePos-MHCNeg	CreNeg-MHCPos	OK	22.7609	24.3644	0.0982157	0.176789	0.7548	0.999729	no
ENSMUSG00000017310	ENSMUSG00000017310	Spint4	chr2:164524000-164527953	CrePos-MHCNeg	CreNeg-MHCPos	NOTEST	0	0	0	0	1	1	no
ENSMUSG00000017311	ENSMUSG00000017311	Pyy	chr11:101967989-101969146	CrePos-MHCNeg	CreNeg-MHCPos	NOTEST	0	0	0	0	1	1	no
ENSMUSG00000017314	ENSMUSG00000017314	Mpp2	chr11:101918328-101949829	CrePos-MHCNeg	CreNeg-MHCPos	OK	2.16844	2.34143	0.110733	0.0586761	0.8716	0.999729	no
ENSMUSG00000017316	ENSMUSG00000017316	Ppy	chr11:101961243-101962633	CrePos-MHCNeg	CreNeg-MHCPos	NOTEST	0.164729	0	-inf	0	1	1	no
ENSMUSG00000017344	ENSMUSG00000017344	Vtn	chr11:78312592-78315826	CrePos-MHCNeg	CreNeg-MHCPos	OK	10.5248	12.4362	0.240747	0.420674	0.42445	0.999729	no
ENSMUSG00000017376	ENSMUSG00000017376	Nlk	chr11:78380669-78510927	CrePos-MHCNeg	CreNeg-MHCPos	OK	15.8888	14.484	-0.133553	-0.20133	0.73095	0.999729	no
ENSMUSG00000017386	ENSMUSG00000017386	Traf4	chr11:77972000-77979091	CrePos-MHCNeg	CreNeg-MHCPos	OK	9.11812	10.2047	0.162422	0.282565	0.62335	0.999729	no
ENSMUSG00000017390	ENSMUSG00000017390	Aldoc	chr11:78136469-78141283	CrePos-MHCNeg	CreNeg-MHCPos	OK	3.77274	1.76709	-1.09424	-0.618524	0.12475	0.999729	no
ENSMUSG00000017400	ENSMUSG00000017400	Stac2	chr11:97897936-97914776	CrePos-MHCNeg	CreNeg-MHCPos	OK	9.06391	10.2569	0.178384	0.345992	0.53105	0.999729	no
ENSMUSG00000017404	ENSMUSG00000017404	Rpl19	chr11:97862821-97891806	CrePos-MHCNeg	CreNeg-MHCPos	OK	332.816	356.834	0.100525	0.263152	0.69455	0.999729	no
ENSMUSG00000017405	ENSMUSG00000017405	Nek8	chr11:77979607-77990177	CrePos-MHCNeg	CreNeg-MHCPos	OK	11.3092	9.99859	-0.177702	-0.275494	0.65665	0.999729	no
ENSMUSG00000017412	ENSMUSG00000017412	Cacnb4	chr2:52280531-52532350	CrePos-MHCNeg	CreNeg-MHCPos	NOTEST	0.6543	0.594642	-0.137931	0	1	1	no
ENSMUSG00000017417	ENSMUSG00000017417	Plxdc1	chr11:97784551-97847758	CrePos-MHCNeg	CreNeg-MHCPos	OK	3.02357	3.14563	0.0570936	0.0633377	0.8992	0.999729	no
ENSMUSG00000017418	ENSMUSG00000017418	Arl5b	chr2:14916757-15004083	CrePos-MHCNeg	CreNeg-MHCPos	OK	6.4617	6.42617	-0.00795299	-0.00561264	0.9896	0.999729	no
ENSMUSG00000017421	ENSMUSG00000017421	Zfp207	chr11:80196780-80219235	CrePos-MHCNeg	CreNeg-MHCPos	OK	63.9305	67.4358	0.0770115	0.172749	0.76415	0.999729	no
ENSMUSG00000017428	ENSMUSG00000017428	Psmd11	chr11:80242116-80286750	CrePos-MHCNeg	CreNeg-MHCPos	OK	35.1603	33.525	-0.0687114	-0.100094	0.85545	0.999729	no
ENSMUSG00000017446	ENSMUSG00000017446	C1qtnf1	chr11:118289516-118316309	CrePos-MHCNeg	CreNeg-MHCPos	OK	12.0843	8.54604	-0.499807	-0.764299	0.2286	0.999729	no
ENSMUSG00000017453	ENSMUSG00000017453	Pipox	chr11:77694116-77707598	CrePos-MHCNeg	CreNeg-MHCPos	NOTEST	0.709923	0.739341	0.0585786	0	1	1	no
ENSMUSG00000017466	ENSMUSG00000017466	Timp2	chr11:118162382-118217054	CrePos-MHCNeg	CreNeg-MHCPos	OK	69.0538	73.5861	0.0917125	0.212209	0.72635	0.999729	no
ENSMUSG00000017478	ENSMUSG00000017478	Zc3h18	chr8:122434259-126869624	CrePos-MHCNeg	CreNeg-MHCPos	OK	26.1777	22.3394	-0.228749	-0.0174843	0.9583	0.999729	no
ENSMUSG00000017485	ENSMUSG00000017485	Top2b	chr14:17197692-17263301	CrePos-MHCNeg	CreNeg-MHCPos	OK	60.8212	58.1737	-0.0642064	-0.0934605	0.8534	0.999729	no
ENSMUSG00000017491	ENSMUSG00000017491	Rarb	chr14:17263355-17651381	CrePos-MHCNeg	CreNeg-MHCPos	OK	1.68637	2.10834	0.32219	0.397296	0.45135	0.999729	no
ENSMUSG00000017493	ENSMUSG00000017493	Igfbp4	chr11:98902557-98915706	CrePos-MHCNeg	CreNeg-MHCPos	OK	106.111	111.041	0.0655141	0.0872287	0.8772	0.999729	no
ENSMUSG00000017499	ENSMUSG00000017499	Cdc6	chr11:98769114-98785254	CrePos-MHCNeg	CreNeg-MHCPos	NOTEST	1.85432	1.64813	-0.170059	0	1	1	no
ENSMUSG00000017548	ENSMUSG00000017548	Suz12	chr11:79806607-79847625	CrePos-MHCNeg	CreNeg-MHCPos	OK	46.1483	32.7345	-0.495466	-0.622181	0.29145	0.999729	no
ENSMUSG00000017550	ENSMUSG00000017550	Atad5	chr11:79902901-79949296	CrePos-MHCNeg	CreNeg-MHCPos	OK	3.5905	2.94808	-0.284409	-0.269776	0.50915	0.999729	no
ENSMUSG00000017561	ENSMUSG00000017561	Crlf3	chr11:79859994-79894470	CrePos-MHCNeg	CreNeg-MHCPos	OK	112.824	103.176	-0.128967	-0.18736	0.7218	0.999729	no
ENSMUSG00000017588	ENSMUSG00000017588	Krt27	chr11:99206878-99212418	CrePos-MHCNeg	CreNeg-MHCPos	NOTEST	0	0	0	0	1	1	no
ENSMUSG00000017607	ENSMUSG00000017607	Tns4	chr11:98926991-98950620	CrePos-MHCNeg	CreNeg-MHCPos	NOTEST	1.19422	1.08008	-0.144935	0	1	1	no
ENSMUSG00000017615	ENSMUSG00000017615	Tnfaip1	chr11:78336351-78349834	CrePos-MHCNeg	CreNeg-MHCPos	OK	12.0259	11.7127	-0.0380696	-0.0794149	0.89145	0.999729	no
ENSMUSG00000017631	ENSMUSG00000017631	Abr	chr11:76230235-76435816	CrePos-MHCNeg	CreNeg-MHCPos	OK	59.3425	48.3574	-0.295329	-0.464339	0.45	0.999729	no
ENSMUSG00000017639	ENSMUSG00000017639	Rab11fip4	chr11:79404713-79511525	CrePos-MHCNeg	CreNeg-MHCPos	OK	11.6901	11.5545	-0.016838	-0.0232705	0.9662	0.999729	no
ENSMUSG00000017652	ENSMUSG00000017652	Cd40	chr2:164881126-164898448	CrePos-MHCNeg	CreNeg-MHCPos	OK	47.7254	41.1235	-0.214793	-0.318867	0.5527	0.999729	no
ENSMUSG00000017664	ENSMUSG00000017664	Slc35c2	chr2:165102053-165113369	CrePos-MHCNeg	CreNeg-MHCPos	OK	37.8618	34.2312	-0.145432	-0.29998	0.5884	0.999729	no
ENSMUSG00000017667	ENSMUSG00000017667	Zfp334	chr2:165199763-165213759	CrePos-MHCNeg	CreNeg-MHCPos	NOTEST	0.707343	0.608331	-0.217553	0	1	1	no
ENSMUSG00000017670	ENSMUSG00000017670	Elmo2	chr2:165113530-165151979	CrePos-MHCNeg	CreNeg-MHCPos	OK	27.9513	25.1239	-0.153852	-0.266835	0.63345	0.999729	no
ENSMUSG00000017677	ENSMUSG00000017677	Wsb1	chr11:79052873-79068173	CrePos-MHCNeg	CreNeg-MHCPos	OK	52.7172	45.9328	-0.198747	-0.391382	0.5054	0.999729	no
ENSMUSG00000017679	ENSMUSG00000017679	Ttpal	chr2:163428049-163444749	CrePos-MHCNeg	CreNeg-MHCPos	OK	68.0275	57.1832	-0.250525	-0.333855	0.55825	0.999729	no
ENSMUSG00000017686	ENSMUSG00000017686	Rhot1	chr11:80022520-80081409	CrePos-MHCNeg	CreNeg-MHCPos	OK	26.1494	23.444	-0.157559	-0.265758	0.64125	0.999729	no
ENSMUSG00000017688	ENSMUSG00000017688	Hnf4g	chr3:3508029-3659775	CrePos-MHCNeg	CreNeg-MHCPos	NOTEST	0.088505	0.0123011	-2.84698	0	1	1	no
ENSMUSG00000017692	ENSMUSG00000017692	Rhbdl3	chr11:80114413-80169457	CrePos-MHCNeg	CreNeg-MHCPos	OK	3.09533	4.47077	0.53043	0.627455	0.2419	0.999729	no
ENSMUSG00000017697	ENSMUSG00000017697	Ada	chr2:163552319-163575975	CrePos-MHCNeg	CreNeg-MHCPos	OK	8.23457	9.53663	0.211787	0.230713	0.67205	0.999729	no
ENSMUSG00000017707	ENSMUSG00000017707	Serinc3	chr2:163449007-163471536	CrePos-MHCNeg	CreNeg-MHCPos	OK	359.555	367.646	0.032105	0.0503124	0.93525	0.999729	no
ENSMUSG00000017713	ENSMUSG00000017713	Tha1	chr11:117729265-117748730	CrePos-MHCNeg	CreNeg-MHCPos	OK	8.09718	6.07636	-0.414212	-0.634221	0.3319	0.999729	no
ENSMUSG00000017715	ENSMUSG00000017715	Pgs1	chr11:117847605-117990533	CrePos-MHCNeg	CreNeg-MHCPos	OK	31.7257	24.5791	-0.36822	-0.737309	0.2219	0.999729	no
ENSMUSG00000017716	ENSMUSG00000017716	Birc5	chr11:117710564-117717069	CrePos-MHCNeg	CreNeg-MHCPos	OK	6.66338	5.67437	-0.231794	-0.239911	0.63565	0.999729	no
ENSMUSG00000017718	ENSMUSG00000017718	Afmid	chr11:117670981-117701222	CrePos-MHCNeg	CreNeg-MHCPos	OK	11.1169	12.6484	0.186199	0.0763709	0.8534	0.999729	no
ENSMUSG00000017720	ENSMUSG00000017720	Trp53tg5	chr2:164282463-164318819	CrePos-MHCNeg	CreNeg-MHCPos	NOTEST	0.358649	0.366803	0.0324301	0	1	1	no
ENSMUSG00000017721	ENSMUSG00000017721	Pigt	chr2:164323019-164333801	CrePos-MHCNeg	CreNeg-MHCPos	OK	22.7284	21.9498	-0.0502899	-0.0954889	0.87135	0.999729	no
ENSMUSG00000017723	ENSMUSG00000017723	Wfdc2	chr2:164387912-164394010	CrePos-MHCNeg	CreNeg-MHCPos	NOTEST	1.85937	0.401076	-2.21287	0	1	1	no
ENSMUSG00000017724	ENSMUSG00000017724	Etv4	chr11:101631055-101646685	CrePos-MHCNeg	CreNeg-MHCPos	NOTEST	0.490035	0.596861	0.284511	0	1	1	no
ENSMUSG00000017733	ENSMUSG00000017733	Spinlw1	chr2:164413842-164419094	CrePos-MHCNeg	CreNeg-MHCPos	NOTEST	0	0	0	0	1	1	no
ENSMUSG00000017734	ENSMUSG00000017734	Dbndd2	chr2:164282463-164318819	CrePos-MHCNeg	CreNeg-MHCPos	OK	6.91203	4.89796	-0.496929	-0.252125	0.63	0.999729	no
ENSMUSG00000017737	ENSMUSG00000017737	Mmp9	chr2:164766279-164781350	CrePos-MHCNeg	CreNeg-MHCPos	OK	3.59467	4.11313	0.194376	0.26142	0.59905	0.999729	no
ENSMUSG00000017740	ENSMUSG00000017740	Slc12a5	chr2:164786301-164825228	CrePos-MHCNeg	CreNeg-MHCPos	NOTEST	1.01075	0.72135	-0.486655	0	1	1	no
ENSMUSG00000017747	ENSMUSG00000017747	Ghdc	chr11:100627345-100632271	CrePos-MHCNeg	CreNeg-MHCPos	OK	9.24579	5.97527	-0.629793	-0.619511	0.1795	0.999729	no
ENSMUSG00000017754	ENSMUSG00000017754	Pltp	chr2:164656231-164683211	CrePos-MHCNeg	CreNeg-MHCPos	OK	68.2058	69.458	0.0262472	0.0278714	0.95765	0.999729	no
ENSMUSG00000017756	ENSMUSG00000017756	Slc12a7	chr13:73870541-73954191	CrePos-MHCNeg	CreNeg-MHCPos	OK	16.985	18.2033	0.099932	0.214036	0.71215	0.999729	no
ENSMUSG00000017760	ENSMUSG00000017760	Ctsa	chr2:164656231-164683211	CrePos-MHCNeg	CreNeg-MHCPos	OK	223.088	210.1	-0.0865384	-0.09895	0.85225	0.999729	no
ENSMUSG00000017764	ENSMUSG00000017764	Zswim1	chr2:164648185-164654037	CrePos-MHCNeg	CreNeg-MHCPos	OK	2.53116	2.86665	0.179566	0.245872	0.68915	0.999729	no
ENSMUSG00000017765	ENSMUSG00000017765	Slc12a4	chr8:108458232-108489974	CrePos-MHCNeg	CreNeg-MHCPos	OK	14.0831	14.7023	0.0620692	0.0403853	0.932	0.999729	no
ENSMUSG00000017767	ENSMUSG00000017767	1700020C07Rik	chr2:164648185-164654037	CrePos-MHCNeg	CreNeg-MHCPos	OK	4.10993	1.94355	-1.08042	-0.51154	0.34385	0.999729	no
ENSMUSG00000017774	ENSMUSG00000017774	Myo1c	chr11:75464005-75488134	CrePos-MHCNeg	CreNeg-MHCPos	OK	81.898	77.0036	-0.0889019	-0.141038	0.802	0.999729	no
ENSMUSG00000017776	ENSMUSG00000017776	Crk	chr11:75492760-75520410	CrePos-MHCNeg	CreNeg-MHCPos	OK	53.763	49.4409	-0.12091	-0.131015	0.79885	0.999729	no
ENSMUSG00000017778	ENSMUSG00000017778	Cox7c	chr13:86184420-86186509	CrePos-MHCNeg	CreNeg-MHCPos	OK	45.5354	42.4872	-0.0999612	-0.122708	0.8055	0.999729	no
ENSMUSG00000017781	ENSMUSG00000017781	Pitpna	chr11:75401598-75442306	CrePos-MHCNeg	CreNeg-MHCPos	OK	72.1598	67.9128	-0.0875103	-0.111971	0.82435	0.999729	no
ENSMUSG00000017801	ENSMUSG00000017801	Mlx	chr11:100948590-100956750	CrePos-MHCNeg	CreNeg-MHCPos	OK	23.1003	21.54	-0.10089	-0.169113	0.80975	0.999729	no
ENSMUSG00000017802	ENSMUSG00000017802	Fam134c	chr11:100957635-100981207	CrePos-MHCNeg	CreNeg-MHCPos	OK	28.7344	29.7936	0.0522213	0.119926	0.83565	0.999729	no
ENSMUSG00000017817	ENSMUSG00000017817	Jph2	chr2:163161977-163223729	CrePos-MHCNeg	CreNeg-MHCPos	NOTEST	0.121535	0.31495	1.37375	0	1	1	no
ENSMUSG00000017830	ENSMUSG00000017830	Dhx58	chr11:100436217-100565585	CrePos-MHCNeg	CreNeg-MHCPos	OK	15.1557	15.7399	0.0545668	0.0213625	0.9642	0.999729	no
ENSMUSG00000017831	ENSMUSG00000017831	Rab5a	chr17:53618558-53678776	CrePos-MHCNeg	CreNeg-MHCPos	OK	17.0602	17.5082	0.0374016	0.0789514	0.90425	0.999729	no
ENSMUSG00000017832	ENSMUSG00000017832	Hspb9	chr11:100575163-100575889	CrePos-MHCNeg	CreNeg-MHCPos	NOTEST	1.44348	1.85702	0.363443	0	1	1	no
ENSMUSG00000017837	ENSMUSG00000017837	Nkiras2	chr11:100436217-100565585	CrePos-MHCNeg	CreNeg-MHCPos	OK	15.6549	14.993	-0.0623238	-0.0220444	0.9695	0.999729	no
ENSMUSG00000017843	ENSMUSG00000017843	Ppp2r5c	chr12:111685517-111821271	CrePos-MHCNeg	CreNeg-MHCPos	OK	34.2813	31.8361	-0.106758	-0.209763	0.7097	0.999729	no
ENSMUSG00000017858	ENSMUSG00000017858	Ift52	chr2:162843089-162871877	CrePos-MHCNeg	CreNeg-MHCPos	OK	16.0626	16.8594	0.069844	0.0774812	0.8667	0.999729	no
ENSMUSG00000017861	ENSMUSG00000017861	Mybl2	chr2:162880422-162910424	CrePos-MHCNeg	CreNeg-MHCPos	OK	6.20641	3.15202	-0.977481	-0.898597	0.1073	0.999729	no
ENSMUSG00000017868	ENSMUSG00000017868	Sgk2	chr2:162813065-162839863	CrePos-MHCNeg	CreNeg-MHCPos	NOTEST	0.0698876	0.0420993	-0.731241	0	1	1	no
ENSMUSG00000017897	ENSMUSG00000017897	Eya2	chr2:165480797-165597227	CrePos-MHCNeg	CreNeg-MHCPos	OK	5.12823	3.9865	-0.363339	-0.178593	0.61595	0.999729	no
ENSMUSG00000017914	ENSMUSG00000017914	BC034902	chr2:136327645-136387827	CrePos-MHCNeg	CreNeg-MHCPos	LOWDATA	0.406156	0.544086	0.421799	0	1	1	no
ENSMUSG00000017922	ENSMUSG00000017922	Prl3c1	chr13:27288527-27295618	CrePos-MHCNeg	CreNeg-MHCPos	NOTEST	0	0	0	0	1	1	no
ENSMUSG00000017929	ENSMUSG00000017929	B4galt5	chr2:167123943-167174683	CrePos-MHCNeg	CreNeg-MHCPos	OK	41.4134	39.7435	-0.0593792	-0.0832799	0.8973	0.999729	no
ENSMUSG00000017943	ENSMUSG00000017943	Gdap1l1	chr2:163264211-163281060	CrePos-MHCNeg	CreNeg-MHCPos	NOTEST	0	0.113511	inf	0	1	1	no
ENSMUSG00000017950	ENSMUSG00000017950	Hnf4a	chr2:163318053-163398646	CrePos-MHCNeg	CreNeg-MHCPos	NOTEST	0	0.030308	inf	0	1	1	no
ENSMUSG00000017969	ENSMUSG00000017969	Ptgis	chr2:166928877-167066104	CrePos-MHCNeg	CreNeg-MHCPos	NOTEST	1.36751	1.32694	-0.0434468	0	1	1	no
ENSMUSG00000017978	ENSMUSG00000017978	Cadps2	chr6:23212772-23789421	CrePos-MHCNeg	CreNeg-MHCPos	OK	1.78022	2.22595	0.322371	0.369855	0.37445	0.999729	no
ENSMUSG00000017999	ENSMUSG00000017999	Ddx27	chr2:166840692-166860447	CrePos-MHCNeg	CreNeg-MHCPos	OK	27.0106	22.6519	-0.253897	-0.440562	0.4315	0.999729	no
ENSMUSG00000018001	ENSMUSG00000018001	Cyth3	chr5:144383315-144471119	CrePos-MHCNeg	CreNeg-MHCPos	OK	12.9523	14.1646	0.129079	0.153779	0.72065	0.999729	no
ENSMUSG00000018008	ENSMUSG00000018008	Cyth4	chr15:78427476-78452449	CrePos-MHCNeg	CreNeg-MHCPos	OK	52.23	53.2535	0.0279968	0.0625652	0.91065	0.999729	no
ENSMUSG00000018012	ENSMUSG00000018012	Rac3	chr11:120582783-120585283	CrePos-MHCNeg	CreNeg-MHCPos	NOTEST	1.88712	0.851365	-1.14833	0	1	1	no
ENSMUSG00000018040	ENSMUSG00000018040	Rrp7a	chr15:82919935-82953231	CrePos-MHCNeg	CreNeg-MHCPos	OK	31.018	26.5719	-0.223201	-0.291318	0.65115	0.999729	no
ENSMUSG00000018042	ENSMUSG00000018042	Cyb5r3	chr15:82983923-83003022	CrePos-MHCNeg	CreNeg-MHCPos	OK	42.8449	39.2266	-0.12729	-0.236909	0.65235	0.999729	no
ENSMUSG00000018068	ENSMUSG00000018068	Ints2	chr11:86014871-86171104	CrePos-MHCNeg	CreNeg-MHCPos	OK	12.9332	11.9532	-0.113691	-0.0509884	0.9143	0.999729	no
ENSMUSG00000018076	ENSMUSG00000018076	Med13l	chr5:119010727-119215444	CrePos-MHCNeg	CreNeg-MHCPos	OK	18.9702	19.064	0.00711363	0.0166796	0.9777	0.999729	no
ENSMUSG00000018102	ENSMUSG00000018102	Hist1h2bc	chr13:23776067-23784357	CrePos-MHCNeg	CreNeg-MHCPos	OK	24.1834	20.7495	-0.220944	-0.466332	0.52395	0.999729	no
ENSMUSG00000018126	ENSMUSG00000018126	Baiap2l2	chr15:79088624-79115967	CrePos-MHCNeg	CreNeg-MHCPos	NOTEST	0	0	0	0	1	1	no
ENSMUSG00000018143	ENSMUSG00000018143	Mafk	chr5:140267466-140295871	CrePos-MHCNeg	CreNeg-MHCPos	OK	16.2974	15.3879	-0.0828495	-0.144971	0.81845	0.999729	no
ENSMUSG00000018160	ENSMUSG00000018160	Med1	chr11:98013467-98054607	CrePos-MHCNeg	CreNeg-MHCPos	OK	41.7283	31.5232	-0.404612	-0.529344	0.3895	0.999729	no
ENSMUSG00000018166	ENSMUSG00000018166	Erbb3	chr10:128004578-128026708	CrePos-MHCNeg	CreNeg-MHCPos	NOTEST	1.1127	1.52019	0.450182	0	1	1	no
ENSMUSG00000018167	ENSMUSG00000018167	Stard3	chr11:98219681-98242426	CrePos-MHCNeg	CreNeg-MHCPos	OK	31.2839	28.0985	-0.154924	-0.26235	0.64525	0.999729	no
ENSMUSG00000018168	ENSMUSG00000018168	Ikzf3	chr11:98326215-98407345	CrePos-MHCNeg	CreNeg-MHCPos	OK	136.294	116.356	-0.228171	-0.398534	0.4975	0.999729	no
ENSMUSG00000018169	ENSMUSG00000018169	Mfng	chr15:78586311-78603905	CrePos-MHCNeg	CreNeg-MHCPos	OK	35.724	35.2525	-0.0191659	-0.0296925	0.95385	0.999729	no
ENSMUSG00000018171	ENSMUSG00000018171	Vmp1	chr11:86397366-86497338	CrePos-MHCNeg	CreNeg-MHCPos	OK	63.9242	45.2093	-0.499745	-0.757657	0.2287	0.999729	no
ENSMUSG00000018189	ENSMUSG00000018189	Uchl5	chr1:145624407-145654596	CrePos-MHCNeg	CreNeg-MHCPos	OK	7.77327	7.05135	-0.140623	-0.240447	0.6842	0.999729	no
ENSMUSG00000018196	ENSMUSG00000018196	Glrx2	chr1:145586158-145596806	CrePos-MHCNeg	CreNeg-MHCPos	OK	15.5342	15.7645	0.0212276	0.0259021	0.9615	0.999729	no
ENSMUSG00000018199	ENSMUSG00000018199	Trove2	chr1:145597919-145624198	CrePos-MHCNeg	CreNeg-MHCPos	OK	4.13323	4.61239	0.158246	0.320953	0.5809	0.999729	no
ENSMUSG00000018209	ENSMUSG00000018209	Stk4	chr2:163879275-163981260	CrePos-MHCNeg	CreNeg-MHCPos	OK	87.8792	78.1228	-0.169777	-0.23544	0.69565	0.999729	no
ENSMUSG00000018211	ENSMUSG00000018211	Wfdc15b	chr2:164040189-164047396	CrePos-MHCNeg	CreNeg-MHCPos	NOTEST	0	0	0	0	1	1	no
ENSMUSG00000018217	ENSMUSG00000018217	Pmp22	chr11:62942483-62973049	CrePos-MHCNeg	CreNeg-MHCPos	OK	20.1956	24.0622	0.252733	0.516071	0.3631	0.999729	no
ENSMUSG00000018238	ENSMUSG00000018238	Gdf9	chr11:53244524-53251406	CrePos-MHCNeg	CreNeg-MHCPos	NOTEST	0.194893	0.150461	-0.373295	0	1	1	no
ENSMUSG00000018239	ENSMUSG00000018239	Zcchc10	chr11:53138180-53146803	CrePos-MHCNeg	CreNeg-MHCPos	OK	5.27453	3.4636	-0.606771	-0.592171	0.2168	0.999729	no
ENSMUSG00000018259	ENSMUSG00000018259	Prl8a2	chr13:27437551-27446085	CrePos-MHCNeg	CreNeg-MHCPos	NOTEST	0	0	0	0	1	1	no
ENSMUSG00000018263	ENSMUSG00000018263	Tbx5	chr5:120284671-120335227	CrePos-MHCNeg	CreNeg-MHCPos	NOTEST	0.0886784	0.0450775	-0.976176	0	1	1	no
ENSMUSG00000018286	ENSMUSG00000018286	Psmb6	chr11:70338868-70341360	CrePos-MHCNeg	CreNeg-MHCPos	OK	74.1703	74.0196	-0.00293263	-0.00707033	0.99065	0.999729	no
ENSMUSG00000018287	ENSMUSG00000018287	Spag7	chr11:70477272-70482918	CrePos-MHCNeg	CreNeg-MHCPos	OK	20.13	22.6319	0.169016	0.247349	0.64085	0.999729	no
ENSMUSG00000018293	ENSMUSG00000018293	Pfn1	chr11:70465351-70468146	CrePos-MHCNeg	CreNeg-MHCPos	OK	514.586	507.096	-0.0211518	-0.0462601	0.9373	0.999729	no
ENSMUSG00000018322	ENSMUSG00000018322	Tomm34	chr2:163879275-163981260	CrePos-MHCNeg	CreNeg-MHCPos	OK	32.0016	31.1133	-0.0406149	-0.035392	0.9515	0.999729	no
ENSMUSG00000018326	ENSMUSG00000018326	Ywhab	chr2:163820695-163844324	CrePos-MHCNeg	CreNeg-MHCPos	OK	61.7029	61.9403	0.00554201	0.0118376	0.9843	0.999729	no
ENSMUSG00000018334	ENSMUSG00000018334	Ksr1	chr11:78826941-78959909	CrePos-MHCNeg	CreNeg-MHCPos	OK	13.0749	9.94592	-0.394627	-0.424846	0.3715	0.999729	no
ENSMUSG00000018339	ENSMUSG00000018339	Gpx3	chr11:54715954-54723879	CrePos-MHCNeg	CreNeg-MHCPos	OK	45.7352	42.1601	-0.117428	-0.228737	0.67835	0.999729	no
ENSMUSG00000018340	ENSMUSG00000018340	Anxa6	chr11:54792609-54846947	CrePos-MHCNeg	CreNeg-MHCPos	OK	92.4749	90.7127	-0.0277578	-0.0569302	0.9165	0.999729	no
ENSMUSG00000018341	ENSMUSG00000018341	Il12rb2	chr6:67241311-67326182	CrePos-MHCNeg	CreNeg-MHCPos	OK	4.42125	4.0732	-0.11829	-0.183592	0.74	0.999729	no
ENSMUSG00000018347	ENSMUSG00000018347	Zkscan6	chr11:65620676-65642741	CrePos-MHCNeg	CreNeg-MHCPos	OK	10.9123	10.2893	-0.0848114	-0.135352	0.798	0.999729	no
ENSMUSG00000018362	ENSMUSG00000018362	Kpna2	chr11:106849942-106860855	CrePos-MHCNeg	CreNeg-MHCPos	OK	17.7392	13.5797	-0.385489	-0.509815	0.3391	0.999729	no
ENSMUSG00000018363	ENSMUSG00000018363	Smurf2	chr11:106681379-106782029	CrePos-MHCNeg	CreNeg-MHCPos	OK	18.7765	20.3124	0.113437	0.174069	0.7524	0.999729	no
ENSMUSG00000018372	ENSMUSG00000018372	Ccdc45	chr11:106650565-106681244	CrePos-MHCNeg	CreNeg-MHCPos	OK	9.99059	9.39431	-0.0887835	-0.119392	0.8276	0.999729	no
ENSMUSG00000018377	ENSMUSG00000018377	Vezf1	chr11:87881780-87898231	CrePos-MHCNeg	CreNeg-MHCPos	OK	13.6776	14.0739	0.0412054	0.0880557	0.87945	0.999729	no
ENSMUSG00000018378	ENSMUSG00000018378	Cuedc1	chr11:87911559-88007642	CrePos-MHCNeg	CreNeg-MHCPos	OK	6.21397	3.38803	-0.87507	-0.520401	0.1806	0.999729	no
ENSMUSG00000018379	ENSMUSG00000018379	Srsf1	chr11:87825492-87867257	CrePos-MHCNeg	CreNeg-MHCPos	OK	132.812	97.8296	-0.441045	-0.686961	0.28045	0.999729	no
ENSMUSG00000018381	ENSMUSG00000018381	Abi3	chr11:95561419-95707048	CrePos-MHCNeg	CreNeg-MHCPos	OK	31.3643	27.9396	-0.166811	-0.118421	0.8629	0.999729	no
ENSMUSG00000018387	ENSMUSG00000018387	Shroom1	chr11:53270706-53281268	CrePos-MHCNeg	CreNeg-MHCPos	NOTEST	0.499925	0.503877	0.0113599	0	1	1	no
ENSMUSG00000018395	ENSMUSG00000018395	Kif3a	chr11:53380880-53432171	CrePos-MHCNeg	CreNeg-MHCPos	OK	4.62096	3.54604	-0.381986	-0.479115	0.35175	0.999729	no
ENSMUSG00000018398	ENSMUSG00000018398	Sept8	chr11:53332758-53363067	CrePos-MHCNeg	CreNeg-MHCPos	OK	14.1871	12.1245	-0.22665	-0.314545	0.51225	0.999729	no
ENSMUSG00000018401	ENSMUSG00000018401	Mtmr4	chr11:87405663-87429804	CrePos-MHCNeg	CreNeg-MHCPos	OK	24.2146	20.5447	-0.23711	-0.346119	0.4856	0.999729	no
ENSMUSG00000018405	ENSMUSG00000018405	Mrm1	chr11:84626562-84633017	CrePos-MHCNeg	CreNeg-MHCPos	OK	25.5914	10.6134	-1.26977	-0.449336	0.17345	0.999729	no
ENSMUSG00000018411	ENSMUSG00000018411	Mapt	chr11:104092703-104193404	CrePos-MHCNeg	CreNeg-MHCPos	NOTEST	0.472496	0.69171	0.549864	0	1	1	no
ENSMUSG00000018412	ENSMUSG00000018412	1700081L11Rik	chr11:104194542-104330175	CrePos-MHCNeg	CreNeg-MHCPos	OK	52.768	52.4123	-0.00975662	-0.017357	0.97255	0.999729	no
ENSMUSG00000018415	ENSMUSG00000018415	4933439F18Rik	chr11:60214127-60264429	CrePos-MHCNeg	CreNeg-MHCPos	OK	9.01489	8.44689	-0.0938903	-0.166656	0.7795	0.999729	no
ENSMUSG00000018417	ENSMUSG00000018417	Myo1b	chr1:51806608-51972915	CrePos-MHCNeg	CreNeg-MHCPos	OK	25.3992	14.4704	-0.811677	-1.05318	0.11945	0.999729	no
ENSMUSG00000018425	ENSMUSG00000018425	Dhx40	chr11:86582347-86621198	CrePos-MHCNeg	CreNeg-MHCPos	OK	18.3978	14.7095	-0.32279	-0.538307	0.32555	0.999729	no
ENSMUSG00000018427	ENSMUSG00000018427	Ypel2	chr11:86749926-86807209	CrePos-MHCNeg	CreNeg-MHCPos	OK	4.93443	5.31299	0.106641	0.218017	0.7142	0.999729	no
ENSMUSG00000018428	ENSMUSG00000018428	Akap1	chr11:88692105-88742709	CrePos-MHCNeg	CreNeg-MHCPos	OK	4.87552	5.37443	0.140558	0.206461	0.7188	0.999729	no
ENSMUSG00000018433	ENSMUSG00000018433	Nol11	chr11:107018721-107050695	CrePos-MHCNeg	CreNeg-MHCPos	OK	14.2282	14.0284	-0.0204034	-0.0313256	0.95175	0.999729	no
ENSMUSG00000018442	ENSMUSG00000018442	Derl2	chr11:70820665-70840873	CrePos-MHCNeg	CreNeg-MHCPos	OK	20.9709	22.3824	0.0939761	0.151527	0.8104	0.999729	no
ENSMUSG00000018446	ENSMUSG00000018446	C1qbp	chr11:70791337-70796528	CrePos-MHCNeg	CreNeg-MHCPos	OK	26.6219	23.1971	-0.19867	-0.298922	0.586	0.999729	no
ENSMUSG00000018449	ENSMUSG00000018449	Rpain	chr11:70783714-70791335	CrePos-MHCNeg	CreNeg-MHCPos	OK	36.2119	34.7286	-0.0603378	-0.0957311	0.87525	0.999729	no
ENSMUSG00000018451	ENSMUSG00000018451	6330403K07Rik	chr11:70845450-70847015	CrePos-MHCNeg	CreNeg-MHCPos	NOTEST	0.533873	0.40059	-0.41437	0	1	1	no
ENSMUSG00000018459	ENSMUSG00000018459	Slc13a3	chr2:165230527-165298730	CrePos-MHCNeg	CreNeg-MHCPos	NOTEST	1.5587	1.08369	-0.524394	0	1	1	no
ENSMUSG00000018470	ENSMUSG00000018470	Kcnab3	chr11:69139759-69146544	CrePos-MHCNeg	CreNeg-MHCPos	NOTEST	0.32564	0.391016	0.26395	0	1	1	no
ENSMUSG00000018474	ENSMUSG00000018474	Chd3	chr11:69156774-69182928	CrePos-MHCNeg	CreNeg-MHCPos	OK	114.144	90.2727	-0.338494	-0.443803	0.523	0.999729	no
ENSMUSG00000018476	ENSMUSG00000018476	Kdm6b	chr11:69212009-69227177	CrePos-MHCNeg	CreNeg-MHCPos	OK	11.522	12.1806	0.080196	0.116654	0.82475	0.999729	no
ENSMUSG00000018479	ENSMUSG00000018479	1700125H20Rik	chr11:84983905-84994647	CrePos-MHCNeg	CreNeg-MHCPos	NOTEST	0	0.0899669	inf	0	1	1	no
ENSMUSG00000018481	ENSMUSG00000018481	Appbp2	chr11:85000763-85051806	CrePos-MHCNeg	CreNeg-MHCPos	OK	11.3707	12.151	0.0957507	0.224036	0.70545	0.999729	no
ENSMUSG00000018486	ENSMUSG00000018486	Wnt9b	chr11:103588677-103611135	CrePos-MHCNeg	CreNeg-MHCPos	NOTEST	0.141995	0.0744691	-0.93113	0	1	1	no
ENSMUSG00000018500	ENSMUSG00000018500	Adora2b	chr11:62062485-62079955	CrePos-MHCNeg	CreNeg-MHCPos	NOTEST	0.514945	0.78149	0.601808	0	1	1	no
ENSMUSG00000018501	ENSMUSG00000018501	Ncor1	chr11:62094974-62329795	CrePos-MHCNeg	CreNeg-MHCPos	OK	140.936	118.837	-0.246046	-0.23781	0.6543	0.999729	no
ENSMUSG00000018507	ENSMUSG00000018507	Trpv2	chr11:62387987-62414017	CrePos-MHCNeg	CreNeg-MHCPos	OK	49.7202	43.4692	-0.19384	-0.246012	0.6444	0.999729	no
ENSMUSG00000018509	ENSMUSG00000018509	Cenpv	chr11:62338447-62352763	CrePos-MHCNeg	CreNeg-MHCPos	OK	8.969	6.36432	-0.49494	-0.430595	0.35875	0.999729	no
ENSMUSG00000018537	ENSMUSG00000018537	Pcgf2	chr11:97550136-97561811	CrePos-MHCNeg	CreNeg-MHCPos	OK	8.16922	5.39019	-0.599864	-0.522824	0.3859	0.999729	no
ENSMUSG00000018541	ENSMUSG00000018541	Cwc25	chr11:97606794-97627870	CrePos-MHCNeg	CreNeg-MHCPos	OK	11.3844	11.0345	-0.0450335	-0.0812108	0.89175	0.999729	no
ENSMUSG00000018543	ENSMUSG00000018543	1700001P01Rik	chr11:97632794-97637232	CrePos-MHCNeg	CreNeg-MHCPos	NOTEST	0	0	0	0	1	1	no
ENSMUSG00000018547	ENSMUSG00000018547	Pip4k2b	chr11:97576470-97606018	CrePos-MHCNeg	CreNeg-MHCPos	OK	23.6056	20.866	-0.177981	-0.309306	0.60735	0.999729	no
ENSMUSG00000018548	ENSMUSG00000018548	Trim37	chr11:86940578-87034185	CrePos-MHCNeg	CreNeg-MHCPos	OK	12.7448	10.4641	-0.28446	-0.341252	0.5683	0.999729	no
ENSMUSG00000018554	ENSMUSG00000018554	Ybx2	chr11:69749297-69755107	CrePos-MHCNeg	CreNeg-MHCPos	NOTEST	0	0.521296	inf	0	1	1	no
ENSMUSG00000018559	ENSMUSG00000018559	Ctdnep1	chr11:69781723-69804103	CrePos-MHCNeg	CreNeg-MHCPos	OK	70.5845	61.7953	-0.191854	-0.227569	0.68315	0.999729	no
ENSMUSG00000018565	ENSMUSG00000018565	Rai12	chr11:69781723-69804103	CrePos-MHCNeg	CreNeg-MHCPos	OK	25.4752	19.5279	-0.383553	-0.441419	0.5064	0.999729	no
ENSMUSG00000018566	ENSMUSG00000018566	Slc2a4	chr11:69756044-69761690	CrePos-MHCNeg	CreNeg-MHCPos	OK	1.50473	2.63226	0.806799	0.573662	0.19165	0.999729	no
ENSMUSG00000018567	ENSMUSG00000018567	Gabarap	chr11:69804644-69808453	CrePos-MHCNeg	CreNeg-MHCPos	OK	127.094	116.812	-0.121706	-0.254719	0.66825	0.999729	no
ENSMUSG00000018569	ENSMUSG00000018569	Cldn7	chr11:69778280-69781387	CrePos-MHCNeg	CreNeg-MHCPos	NOTEST	0.316296	1.09481	1.79134	0	1	1	no
ENSMUSG00000018570	ENSMUSG00000018570	2810408A11Rik	chr11:69710853-69714489	CrePos-MHCNeg	CreNeg-MHCPos	NOTEST	1.45692	0.552834	-1.39801	0	1	1	no
ENSMUSG00000018572	ENSMUSG00000018572	Phf23	chr11:69809278-69813511	CrePos-MHCNeg	CreNeg-MHCPos	OK	25.2942	27.3054	0.110382	0.194167	0.70475	0.999729	no
ENSMUSG00000018574	ENSMUSG00000018574	Acadvl	chr11:69814096-69828913	CrePos-MHCNeg	CreNeg-MHCPos	OK	30.8633	34.3283	0.153507	0.244208	0.6613	0.999729	no
ENSMUSG00000018581	ENSMUSG00000018581	Dnahc11	chr12:119042761-119437516	CrePos-MHCNeg	CreNeg-MHCPos	NOTEST	0.406938	0.275151	-0.564585	0	1	1	no
ENSMUSG00000018583	ENSMUSG00000018583	G3bp1	chr11:55283186-55318340	CrePos-MHCNeg	CreNeg-MHCPos	OK	42.0019	41.4239	-0.0199912	-0.0369291	0.95105	0.999729	no
ENSMUSG00000018585	ENSMUSG00000018585	Atox1	chr11:55260142-55274741	CrePos-MHCNeg	CreNeg-MHCPos	OK	75.128	57.7124	-0.380468	-0.616328	0.2294	0.999729	no
ENSMUSG00000018589	ENSMUSG00000018589	Glra2	chrX:161566948-161765325	CrePos-MHCNeg	CreNeg-MHCPos	NOTEST	0.0875487	0.0225091	-1.95958	0	1	1	no
ENSMUSG00000018593	ENSMUSG00000018593	Sparc	chr11:55208001-55233582	CrePos-MHCNeg	CreNeg-MHCPos	OK	71.8595	72.2183	0.007185	0.0123497	0.9806	0.999729	no
ENSMUSG00000018595	ENSMUSG00000018595	Glra4	chrX:133267480-133337903	CrePos-MHCNeg	CreNeg-MHCPos	NOTEST	0.876875	0.466986	-0.908991	0	1	1	no
ENSMUSG00000018599	ENSMUSG00000018599	Smcr7	chr11:60541899-60546453	CrePos-MHCNeg	CreNeg-MHCPos	OK	10.3476	7.55543	-0.453717	-0.498595	0.33285	0.999729	no
ENSMUSG00000018604	ENSMUSG00000018604	Tbx3	chr5:120061271-120134733	CrePos-MHCNeg	CreNeg-MHCPos	NOTEST	0.665009	0.723151	0.120923	0	1	1	no
ENSMUSG00000018620	ENSMUSG00000018620	Mmp20	chr9:7628230-7699585	CrePos-MHCNeg	CreNeg-MHCPos	NOTEST	0.0179762	0	-inf	0	1	1	no
ENSMUSG00000018623	ENSMUSG00000018623	Mmp7	chr9:7628230-7699585	CrePos-MHCNeg	CreNeg-MHCPos	NOTEST	0.210541	0.0530079	-1.98982	0	1	1	no
ENSMUSG00000018634	ENSMUSG00000018634	Crhr1	chr11:103994168-104036837	CrePos-MHCNeg	CreNeg-MHCPos	NOTEST	0	0	0	0	1	1	no
ENSMUSG00000018648	ENSMUSG00000018648	Dusp14	chr11:83861542-83882763	CrePos-MHCNeg	CreNeg-MHCPos	NOTEST	0.347504	1.22204	1.81419	0	1	1	no
ENSMUSG00000018651	ENSMUSG00000018651	Tada2a	chr11:83892335-83943102	CrePos-MHCNeg	CreNeg-MHCPos	OK	6.55338	4.54798	-0.527012	-0.583343	0.28115	0.999729	no
ENSMUSG00000018654	ENSMUSG00000018654	Ikzf1	chr11:11542205-11672929	CrePos-MHCNeg	CreNeg-MHCPos	OK	133.694	113.676	-0.233998	-0.221011	0.61245	0.999729	no
ENSMUSG00000018656	ENSMUSG00000018656	Fam115e	chr6:42534864-42547691	CrePos-MHCNeg	CreNeg-MHCPos	NOTEST	0	0.0627752	inf	0	1	1	no
ENSMUSG00000018659	ENSMUSG00000018659	Pnpo	chr11:96768739-96844273	CrePos-MHCNeg	CreNeg-MHCPos	OK	14.5735	15.0609	0.047464	0.0418797	0.93485	0.999729	no
ENSMUSG00000018661	ENSMUSG00000018661	Cog1	chr11:113106166-113545469	CrePos-MHCNeg	CreNeg-MHCPos	OK	16.6345	17.3156	0.057887	0.0616422	0.90045	0.999729	no
ENSMUSG00000018666	ENSMUSG00000018666	Cbx1	chr11:96650440-96669954	CrePos-MHCNeg	CreNeg-MHCPos	OK	28.7948	28.5824	-0.0106808	-0.0234889	0.97015	0.999729	no
ENSMUSG00000018669	ENSMUSG00000018669	Cdk5rap3	chr11:96768739-96844273	CrePos-MHCNeg	CreNeg-MHCPos	OK	34.3429	27.6264	-0.313964	-0.33638	0.52615	0.999729	no
ENSMUSG00000018672	ENSMUSG00000018672	Copz2	chr11:96711183-96722517	CrePos-MHCNeg	CreNeg-MHCPos	OK	9.1762	7.43176	-0.304193	-0.380532	0.4876	0.999729	no
ENSMUSG00000018677	ENSMUSG00000018677	Slc25a39	chr11:102264298-102269260	CrePos-MHCNeg	CreNeg-MHCPos	OK	30.3688	26.5523	-0.193754	-0.370665	0.5015	0.999729	no
ENSMUSG00000018678	ENSMUSG00000018678	Sp2	chr11:96768739-96844273	CrePos-MHCNeg	CreNeg-MHCPos	OK	8.26366	8.4772	0.0368071	0.0345241	0.95375	0.999729	no
ENSMUSG00000018697	ENSMUSG00000018697	Aatf	chr11:84236356-84327024	CrePos-MHCNeg	CreNeg-MHCPos	OK	18.4691	18.5183	0.00383636	0.00657753	0.9901	0.999729	no
ENSMUSG00000018698	ENSMUSG00000018698	Lhx1	chr11:84331478-84349333	CrePos-MHCNeg	CreNeg-MHCPos	NOTEST	0	0.0271555	inf	0	1	1	no
ENSMUSG00000018707	ENSMUSG00000018707	Dync1h1	chr12:111839661-111905155	CrePos-MHCNeg	CreNeg-MHCPos	OK	115.642	88.4039	-0.387488	-0.27427	0.5324	0.999729	no
ENSMUSG00000018727	ENSMUSG00000018727	Cpsf4l	chr11:113545723-113571331	CrePos-MHCNeg	CreNeg-MHCPos	NOTEST	1.53328	1.76666	0.204402	0	1	1	no
ENSMUSG00000018733	ENSMUSG00000018733	Pex12	chr11:83108143-83218537	CrePos-MHCNeg	CreNeg-MHCPos	OK	4.65655	4.99721	0.10186	0.0431779	0.93575	0.999729	no
ENSMUSG00000018736	ENSMUSG00000018736	Ndel1	chr11:68634935-68685360	CrePos-MHCNeg	CreNeg-MHCPos	OK	21.5718	20.0383	-0.106383	-0.194675	0.71735	0.999729	no
[truncated: 35,980 more rows]
