# Supplementary material for: A-Lister: a tool for analysis of differentially expressed omics entities across multiple pairwise comparisons
Source: BMC Bioinformatics. 2019 Nov 19;20:595. doi: 10.1186/s12859-019-3121-x (PMC6862834; doi:10.1186/s12859-019-3121-x)
Supplement: Supplementary file 9 — Additional file 9. A-Lister source code. [file 12859_2019_3121_MOESM9_ESM.zip › A-Lister-master/Sample_Input/DE_Series/GSE114528_differential_exp_EVP_D.tsv]

Ensembl_Gene_ID	Gene_Name	Chromosome_Name	Gene_Start	Gene_End	baseMean	log2FoldChange	lfcSE	stat	pvalue	padj
ENSMUSG00000026670	Uap1	1	170141938	170174957	5402.72618910258	3.79482894763795	0.148039086304213	25.6339662880638	6.38211107188985e-145	1.65290294650875e-140
ENSMUSG00000024053	Emilin2	17	71252176	71310965	3461.63951627599	6.11773802360099	0.245781276828775	24.8909847915834	9.31560708351003e-137	1.20632453927913e-132
ENSMUSG00000019929	Dcn	10	97479609	97518143	54616.957183034	9.26243767233602	0.409421388477496	22.6232383871785	2.55983953633442e-113	2.2099094717175e-109
ENSMUSG00000040249	Lrp1	10	127538161	127621148	3705.78098720933	5.40160128190006	0.240522499147434	22.4577796299589	1.07423729943046e-111	6.95541795448737e-108
ENSMUSG00000026042	Col5a2	1	45374321	45503282	16012.89535078	6.71615292711888	0.307129057972495	21.8675268678757	5.29508853024211e-106	2.74274995689481e-102
ENSMUSG00000041577	Prelp	1	133910304	133921414	4493.15984136659	6.84224781200683	0.32117659506594	21.3036937221471	1.0491318312554e-100	4.52857754961394e-97
ENSMUSG00000020676	Ccl11	11	82057823	82062955	4478.21251090026	8.47395239295237	0.398108726207635	21.2855228612416	1.54612831610366e-100	5.7204538941098e-97
ENSMUSG00000021390	Ogn	13	49608046	49624501	5345.67854718017	11.1705364022874	0.534456550334302	20.9007381335307	5.27234228800292e-97	1.70685491146234e-93
ENSMUSG00000038521	C1s1	6	124530345	124542359	5086.20963221355	7.56855233338203	0.367266486547485	20.6077946412447	2.33636665665554e-94	6.72328444896908e-91
ENSMUSG00000026043	Col3a1	1	45311538	45349706	190514.374174311	8.7005757893595	0.430141413550378	20.227245076323	5.63654097051937e-91	1.45980774595481e-87
ENSMUSG00000032334	Loxl1	9	58287738	58313186	8406.54500861589	8.72086580270365	0.433807275688025	20.1030879181826	6.93417690837075e-90	1.63262043408995e-86
ENSMUSG00000020695	Mrc2	11	105292643	105351139	916.026322475415	7.09019442440047	0.353792939580295	20.0405198385575	2.44203917880122e-89	5.27053105764772e-86
ENSMUSG00000020473	Aebp1	11	5861947	5872088	7713.0663528779	3.76153431324569	0.188752906047229	19.9283517908037	2.31046429915026e-88	4.60297806797636e-85
ENSMUSG00000028583	Pdpn	4	143267431	143299564	5988.73244328266	6.32307439241955	0.318786645934926	19.8348157711421	1.49061498162357e-87	2.75753124350491e-84
ENSMUSG00000020467	Efemp1	11	28853204	28926743	8274.45907642876	8.73123557913676	0.441708340223343	19.7669701566467	5.73163975709174e-87	9.89624920459459e-84
ENSMUSG00000056220	Pla2g4a	1	149829618	149961290	877.424512615331	4.49969779989842	0.229789466004357	19.5818280016939	2.20947401987287e-85	3.57644797754297e-82
ENSMUSG00000026574	Dpt	1	164796644	164824266	11051.008589461	9.519002216479	0.48632812678854	19.5732093048732	2.61672922769508e-85	3.98651001576911e-82
ENSMUSG00000032359	Ctsh	9	90054152	90076089	4428.96646813548	4.71115279899068	0.240845625983119	19.560881704868	3.33264616108079e-85	4.79512238476841e-82
ENSMUSG00000018339	Gpx3	11	54902453	54910377	24698.6829709182	5.63845604672763	0.289274718697696	19.4917000424778	1.29119411378036e-84	1.76003349225251e-81
ENSMUSG00000022032	Scara5	14	65666403	65764826	1999.30096657649	11.2861544406739	0.5805969764125	19.4388791178536	3.61988230369839e-84	4.68756658917423e-81
ENSMUSG00000024909	Efemp2	19	5473973	5481853	5263.85731323245	5.91383545620867	0.305605804400381	19.3511882662438	1.99196388198816e-83	2.45666059902911e-80
ENSMUSG00000026817	Ak1	2	32621758	32635058	799.082190084829	4.96779020500792	0.26090420106021	19.0406677424925	7.85201780484958e-81	9.24360950580906e-78
ENSMUSG00000027408	Cpxm1	2	130390775	130397574	8302.18073460982	9.11070177008344	0.480450116193651	18.9628464288086	3.4590716974024e-80	3.89506512569673e-77
ENSMUSG00000027750	Postn	3	54361109	54391037	21309.290541833	7.47749079571951	0.402696661476718	18.5685442941071	5.77474240528226e-77	6.23166889810021e-74
ENSMUSG00000001506	Col1a1	11	94936224	94953042	134284.33745619	8.13486632068016	0.444112088200437	18.3171468122902	6.03973880001512e-75	6.25692780726367e-72
ENSMUSG00000029661	Col1a2	6	4504814	4541544	68928.1860405242	8.20001904434086	0.452943365246569	18.1038506654734	2.97148888787049e-73	2.95994579642146e-70
ENSMUSG00000022665	Ccdc80	16	45093402	45127924	19676.3277445935	7.9006588195411	0.439198192589523	17.9888236173255	2.38364393603544e-72	2.28644423331044e-69
ENSMUSG00000027188	Pamr1	2	102550012	102643041	1455.2869890282	9.40787362702533	0.530760581991878	17.7252681269562	2.6763420936365e-70	2.47552085296756e-67
ENSMUSG00000029322	Plac8	5	100553725	100572245	2599.95764467788	6.6825598281535	0.377451560433251	17.7044170130945	3.87674090872557e-70	3.46219699293392e-67
ENSMUSG00000006369	Fbln1	15	85205949	85286535	2732.40549742876	5.36845464755269	0.304163271826425	17.6499109025112	1.01916858732665e-69	8.79848241439099e-67
ENSMUSG00000021091	Serpina3n	12	104406729	104414329	6750.37041378993	8.50440587187735	0.482275767543798	17.6339066654536	1.35287763911445e-69	1.13026380565887e-66
ENSMUSG00000021728	Emb	13	117208536	117274415	2526.91143942266	4.72967892281949	0.269485522164333	17.5507718738794	5.86771296489977e-69	4.7489968149356e-66
ENSMUSG00000029659	Medag	5	149411749	149431723	1125.86826757703	8.3320731764535	0.480344315289297	17.3460430596235	2.11307492230322e-67	1.65837961856761e-64
ENSMUSG00000039607	Rbms3	9	116572746	117629913	1107.70435571375	4.9786815224514	0.288565788518613	17.2531939701171	1.05880909205464e-66	8.06532255150682e-64
ENSMUSG00000024164	C3	17	57203970	57228136	15772.0905737824	8.9775541849236	0.523235443811371	17.1577714986756	5.49832596040075e-66	4.06860411566911e-63
ENSMUSG00000023046	Igfbp6	15	102144362	102149511	5625.51679869627	9.46211841836686	0.552288751423468	17.1325568264413	8.48427277723673e-66	6.10372724049039e-63
ENSMUSG00000055172	C1ra	6	124512405	124523443	2930.28365983571	7.25947344178671	0.424791190811701	17.0895103260384	1.77659396395474e-65	1.24356775871524e-62
ENSMUSG00000027204	Fbn1	2	125300594	125507993	10028.6151024933	7.37040476326293	0.432786395956729	17.0301211685957	4.91024492472153e-65	3.34659035014113e-62
ENSMUSG00000026879	Gsn	2	35256380	35307892	62056.9629390053	7.2457318252965	0.427633374098761	16.9437940632368	2.1387487387202e-64	1.42029368164396e-61
ENSMUSG00000031070	Mrgprf	7	145300828	145309557	456.561535864562	8.65173442125183	0.511558750556239	16.9124942381387	3.63971435472235e-64	2.35662405182386e-61
ENSMUSG00000034205	Loxl2	14	69609068	69695834	1519.18109238087	5.96467804958477	0.352720178729745	16.9105098298187	3.76437206109274e-64	2.37788956122539e-61
ENSMUSG00000024011	Pi16	17	29318877	29329413	14811.5794500788	10.5833393118459	0.628098198539571	16.8498163765695	1.05240930140489e-63	6.4896067850203e-61
ENSMUSG00000036570	Fxyd1	7	31051678	31057199	367.672297770867	7.4434887461278	0.442813584660434	16.8095311525633	2.07808412919683e-63	1.25163490376904e-60
ENSMUSG00000022548	Apod	16	31296192	31314808	3743.57418115573	7.63663687663015	0.459378246521254	16.6238539470694	4.68234632745961e-62	2.75609289851992e-59
ENSMUSG00000024810	Il33	19	29925114	29960718	6709.40086899423	8.68052959188305	0.524210611055411	16.5592405205348	1.37316395196318e-61	7.9030162648654e-59
ENSMUSG00000019278	Dpep1	8	123186242	123201812	2735.60487495663	10.2577033493395	0.621257049806187	16.5112063557904	3.04730401068993e-61	1.71569840375779e-58
ENSMUSG00000029061	Mmp23	4	155650655	155653384	1737.31357672932	8.19834408616287	0.49734477864829	16.4842267137995	4.76350293858025e-61	2.62489282141042e-58
ENSMUSG00000048387	Osr1	12	9570116	9581500	1439.52827903714	9.45520311680124	0.578342983281247	16.3487815883178	4.43764641595766e-60	2.39438759431016e-57
ENSMUSG00000055653	Gpc3	X	52272426	52613950	3040.71448994781	8.26896871129128	0.50634205369629	16.330795854162	5.96017523634498e-60	3.1502567029816e-57
ENSMUSG00000052316	Lrrc15	16	30269302	30283256	853.192279804891	8.73707462495519	0.535139716169729	16.326716857218	6.37225107987824e-60	3.30069861435533e-57
ENSMUSG00000009281	Rarres2	6	48569696	48572789	4822.07341586774	8.15823333924234	0.502555499675512	16.2334972843993	2.92319123674836e-59	1.48446529099109e-56
ENSMUSG00000027111	Itga6	2	71745616	71858416	2673.29281691306	-4.76866357840498	0.294544259105479	-16.189972919137	5.93546920793539e-59	2.95620609646767e-56
ENSMUSG00000000753	Serpinf1	11	75409769	75422701	13035.7053721723	7.16640082709975	0.446837154222477	16.0380594124267	6.92857330971669e-58	3.38571924808212e-55
ENSMUSG00000022261	Sdc2	15	32920723	33034935	1730.81783019205	6.01916742884442	0.375425009299936	16.0329420782822	7.5234862377478e-58	3.60834759391537e-55
ENSMUSG00000035000	Dpp4	2	62330073	62412231	3041.60232969503	8.36051207404788	0.52197614194328	16.0170387154522	9.71689079343334e-58	4.57559553925691e-55
ENSMUSG00000027230	Creb3l1	2	91982328	92024502	763.72624568131	5.30813798649927	0.332781046137247	15.9508422974008	2.81080196756434e-57	1.29994571710623e-54
ENSMUSG00000023885	Thbs2	17	14665500	14694262	13434.530633364	7.54141971123908	0.473242571060748	15.9356325326679	3.58554097616542e-57	1.62915659195979e-54
ENSMUSG00000002602	Axl	7	25757273	25788705	5439.50470040516	5.65607803600403	0.35532341400787	15.9181123816365	4.74476594281088e-57	2.11870160608377e-54
ENSMUSG00000071656	Lrrn4cl	19	8850785	8853909	3895.67618940151	7.33786074958856	0.46169506339709	15.8933056281728	7.05092367937666e-57	3.09511648088434e-54
ENSMUSG00000054203	Ifi205	1	174011998	174031810	5982.5769241274	8.25521508464558	0.520314938387261	15.8658044880145	1.09307824080666e-56	4.71827222644197e-54
ENSMUSG00000034463	Scara3	14	65919394	65953935	3270.81092204312	6.96341891714777	0.440000280737317	15.8259419868529	2.0609147159486e-56	8.75010331612343e-54
ENSMUSG00000021765	Fst	13	114452262	114458949	1160.980531531	7.0140727076514	0.443930442812413	15.799936276538	3.11431218794835e-56	1.30092857025281e-53
ENSMUSG00000029096	Htra3	5	35652023	35679782	6693.91773506577	9.23748724129256	0.591696137750903	15.6118768603175	6.04327218009369e-55	2.48436041574995e-52
ENSMUSG00000023224	Serping1	2	84765387	84775444	22907.7532916481	6.50371172724843	0.422647065840672	15.3880441931192	1.96894180199433e-53	7.96775370778923e-51
ENSMUSG00000021614	Vcan	13	89655312	89742509	2586.86306143961	6.84344908611937	0.447870174081181	15.2799839823201	1.03966272557421e-52	4.14249614302254e-50
ENSMUSG00000028111	Ctsk	3	95499256	95509362	3032.47338014986	5.96834471194396	0.390660210806489	15.2775853461574	1.07863923363254e-52	4.23267841088624e-50
ENSMUSG00000072941	Sod3	5	52363791	52371418	7151.04188465156	8.73686986684619	0.571934769355838	15.275990086573	1.10536353005146e-52	4.27280747235864e-50
ENSMUSG00000021268	Meg3	12	109541001	109571726	2380.73568869334	6.01442077546101	0.394746524863527	15.2361588934578	2.03486767412178e-52	7.75015263118823e-50
ENSMUSG00000090084	Srpx	X	10037977	10117709	1167.64284988266	8.48098937910232	0.557128731996352	15.2226745669937	2.5009412389922e-52	9.38722857226943e-50
ENSMUSG00000028047	Thbs3	3	89215180	89226837	1906.85558872468	8.28050999970858	0.545367450894621	15.1833593774715	4.55825901709005e-52	1.68649071833736e-49
ENSMUSG00000001131	Timp1	X	20870166	20874735	7203.88135395009	5.19995922413827	0.3429555333106	15.1621966088207	6.29289783606679e-52	2.29548959234217e-49
ENSMUSG00000023886	Smoc2	17	14279506	14404790	1460.2531141001	8.06871036769293	0.532444548928833	15.1540857802479	7.11992560016763e-52	2.56109657109363e-49
ENSMUSG00000027797	Dclk1	3	55242364	55539068	1639.49479433556	3.88734073974585	0.256614601394614	15.1485563121485	7.74492553709016e-52	2.74775104774107e-49
ENSMUSG00000029201	Ugdh	5	65413221	65435949	8051.66563075861	3.78013782119093	0.249621617377927	15.1434713904117	8.36776660983811e-52	2.92860523551618e-49
ENSMUSG00000039787	Cercam	2	29869164	29882840	887.985833303383	7.32037295675195	0.485160563711574	15.0885572824585	1.92607853569273e-51	6.65113439945414e-49
ENSMUSG00000015134	Aldh1a3	7	66390890	66427517	657.437962152498	7.09387096284199	0.471439652520087	15.0472513818505	3.59878804057981e-51	1.22638172977601e-48
ENSMUSG00000041120	Nbl1	4	139082284	139092993	1706.79349801236	6.1451952715254	0.41026404422895	14.9786347547826	1.01276111330805e-50	3.40642858098248e-48
ENSMUSG00000035373	Ccl7	11	82045712	82047525	9902.70528387524	4.62406339153013	0.310582808171559	14.888343043688	3.92373446101588e-50	1.30283075392116e-47
ENSMUSG00000005338	Cadm3	1	173333258	173367695	331.958534048596	6.05365509919745	0.407337930186865	14.8615060139878	5.85930437204424e-50	1.92088764470347e-47
ENSMUSG00000020057	Dram1	10	88322804	88379080	1026.8013723996	5.25110490517196	0.35400566032928	14.8333924951584	8.91131326905289e-50	2.88492627944001e-47
ENSMUSG00000017009	Sdc4	2	164424247	164443887	4216.79948933217	4.62210151710716	0.312970317052621	14.7684980500245	2.33866675279749e-49	7.47767039885212e-47
ENSMUSG00000027318	Adam33	2	131050591	131063814	702.38194577482	8.84058145116453	0.599785426691856	14.7395736170603	3.59044429742265e-49	1.1340111812067e-46
ENSMUSG00000015354	Pcolce2	9	95637601	95698096	1235.14662352807	7.81955835025018	0.530657678301179	14.735598239685	3.80810136606389e-49	1.18826526842999e-46
ENSMUSG00000022330	Osr2	15	35296098	35303305	401.321737046419	8.62910933174362	0.586450454698926	14.7141318803711	5.23132537417281e-49	1.61292971268693e-46
ENSMUSG00000027208	Fgf7	2	126034658	126091185	993.056989812284	7.36533240568869	0.501355819892589	14.6908285761331	7.38057602981276e-49	2.24881810113083e-46
ENSMUSG00000032332	Col12a1	9	79598991	79718831	2409.669469347	6.54257694985311	0.446352819305806	14.657859582983	1.19996364098258e-48	3.61370445788462e-46
ENSMUSG00000040026	Saa3	7	46711998	46715700	12920.7913845047	8.75898276151036	0.598638592867477	14.6315036582504	1.76835311879516e-48	5.26420430157195e-46
ENSMUSG00000000693	Loxl3	6	83034173	83052562	3391.88497286514	5.48681928425323	0.376690915751271	14.5658391397901	4.63260865005744e-48	1.36340831167997e-45
ENSMUSG00000115759	AC133156.2	15	55474780	55475563	366.596186886534	8.97058662861935	0.621141905938232	14.4420889057056	2.81189024841656e-47	8.18260062289218e-45
ENSMUSG00000034738	Nostrin	2	69135800	69189330	2273.86462341209	-3.49792117190189	0.242565041494649	-14.4205494342805	3.84271243346339e-47	1.10580454793632e-44
ENSMUSG00000030717	Nupr1	7	126623249	126630861	2359.51289531863	4.51733017844774	0.313476955971226	14.4104059083131	4.45086870893411e-47	1.26673679882071e-44
ENSMUSG00000024140	Epas1	17	86753907	86833410	3123.9135167722	-3.75222508811994	0.260791090396361	-14.3878576619207	6.16769789400744e-47	1.73627399735759e-44
ENSMUSG00000014329	Bicc1	10	70922832	71159700	1117.65013996062	5.12350417090466	0.357270541656805	14.340684645157	1.21847433822841e-46	3.39325450384705e-44
ENSMUSG00000039883	Lrrc17	5	21543559	21575904	2663.36440819913	9.39573893260039	0.656318325710614	14.3158259712272	1.7428111228531e-46	4.80181545433749e-44
ENSMUSG00000056427	Slit3	11	35121224	35708507	951.438129854009	7.28248713286502	0.510906929820043	14.2540386669449	4.23088343606509e-46	1.15342789590158e-43
ENSMUSG00000037362	Nov	15	54745702	54754039	2096.13452391763	7.23606613679723	0.508433738302076	14.2320731133268	5.79383708402627e-46	1.56306861082496e-43
ENSMUSG00000024713	Pcsk5	19	17432832	17837632	2430.71870809428	6.54196430381666	0.462238621596471	14.1527860247206	1.79502429500233e-45	4.79271486765622e-43
ENSMUSG00000036446	Lum	10	97565128	97572703	8794.98137552777	9.02901325626333	0.643602597789217	14.0288639096208	1.03801106053902e-44	2.74320902621431e-42
ENSMUSG00000022371	Col14a1	15	55307750	55520803	5393.01972848594	7.97124776423753	0.56920735754645	14.0041193399139	1.47091749686159e-44	3.84800931830488e-42
ENSMUSG00000060572	Mfap2	4	141010418	141015984	2165.20150359852	6.78919088646176	0.485043716476977	13.9970700698357	1.62430302143186e-44	4.20678239520636e-42
ENSMUSG00000009681	Bcr	10	75060592	75184921	776.82163095031	-3.39665530072111	0.243024525083395	-13.976594747199	2.16606687518924e-44	5.55435306935903e-42
ENSMUSG00000015085	Entpd2	2	25395874	25401321	311.283608802387	8.16183425648211	0.584889528958251	13.954488586963	2.95413121299267e-44	7.50088669463697e-42
ENSMUSG00000061535	C1qtnf7	5	43515538	43618803	381.123090266447	9.73205145967844	0.698199293572646	13.93878731942	3.68142172862293e-44	9.25680983976751e-42
ENSMUSG00000004098	Col5a3	9	20770050	20815067	4580.97964302358	6.16822598504403	0.444591258414484	13.873925472672	9.11487900707046e-44	2.26986780196267e-41
ENSMUSG00000014599	Csf1	3	107741048	107760469	2791.94414481939	4.2351703083964	0.305639251521316	13.8567618109123	1.15780785427492e-43	2.85581577313012e-41
ENSMUSG00000035385	Ccl2	11	82035571	82037453	11752.5916640714	3.92438057751022	0.28402299828731	13.8171225611118	2.00942781881774e-43	4.90963878109064e-41
ENSMUSG00000036412	Arsi	18	60911780	60918561	1009.52519426476	11.1836653870451	0.809922247895415	13.8083197690962	2.27066175253446e-43	5.49606249802709e-41
ENSMUSG00000050069	Grem2	1	174833785	174921819	261.896540207676	8.34508740246769	0.604639630095058	13.8017539491345	2.48726432511942e-43	5.96459803298777e-41
ENSMUSG00000057315	Arhgap24	5	102481391	102897937	615.703063109999	6.10441047837758	0.44235455788242	13.7998136779686	2.55512170651689e-43	6.07110982358541e-41
ENSMUSG00000054196	Cthrc1	15	39076932	39087121	5601.67627807408	6.83616717612851	0.496011632735114	13.7822718762308	3.25853767615817e-43	7.67207884316551e-41
ENSMUSG00000056492	Adgrf5	17	43360451	43459557	5662.76108106052	-5.72895362186033	0.416582868611324	-13.7522544817019	4.93668386567855e-43	1.15184842736224e-40
ENSMUSG00000032011	Thy1	9	44043384	44048579	1425.30716621035	5.83031515993243	0.431855666632871	13.5006105289545	1.55085601246763e-41	3.58621605954457e-39
ENSMUSG00000016918	Sulf1	1	12692277	12861192	3349.53624546889	5.65273091003982	0.418765993812145	13.4985433238774	1.594985959587e-41	3.65562312985342e-39
ENSMUSG00000029304	Spp1	5	104435118	104441050	26891.0355512982	4.59457006999311	0.341496396334178	13.4542270996529	2.9076367134289e-41	6.60569151237677e-39
ENSMUSG00000096984	Gm26523	1	163301790	163303620	259.358876365173	8.12624805212164	0.606178825819193	13.4056943363863	5.59967464421772e-41	1.26109542270082e-38
ENSMUSG00000020363	Gfpt2	11	49794178	49838613	7126.26894353258	6.86725597848529	0.513174798777925	13.3819041676228	7.71453473506671e-41	1.72240288882321e-38
ENSMUSG00000018819	Lsp1	7	142460809	142494867	4433.42822716688	6.02998483135834	0.451600048649597	13.3524893307465	1.14555765414869e-40	2.53579467391427e-38
ENSMUSG00000024481	Lvrn	18	46850039	46905446	315.139834481156	9.29462918907444	0.697958597565485	13.3168775647934	1.84670794572445e-40	4.05321093951843e-38
ENSMUSG00000067235	H2-Q10	17	35470089	35474563	154.598700033246	5.28664535214541	0.398957808410213	13.2511389442706	4.4440720953822e-40	9.67201875615997e-38
ENSMUSG00000045763	Basp1	15	25363277	25413764	217.641528871614	5.37933809998517	0.406446973113038	13.2350305349404	5.5074349963621e-40	1.18864215808985e-37
ENSMUSG00000025784	Clec3b	9	123150946	123157432	863.872762662042	9.10631366768172	0.688213018849726	13.2318241856307	5.74752649789877e-40	1.23020817164529e-37
ENSMUSG00000027848	Olfml3	3	103722222	103738001	2545.05825055133	7.25937449069187	0.550145298326757	13.1953767718654	9.3287287508479e-40	1.98036676982139e-37
ENSMUSG00000044017	Adgrd1	5	129096750	129204599	3184.98708353322	9.04715501058262	0.687543562483242	13.1586644167047	1.51744500809528e-39	3.19514701338696e-37
ENSMUSG00000047867	Gimap6	6	48701582	48708225	6261.1232144931	-5.44645124213068	0.414373893576579	-13.1438088319725	1.84691044064908e-39	3.8575107663202e-37
ENSMUSG00000020241	Col6a2	10	76595762	76623630	7593.19818719964	6.23835313242099	0.475510021699952	13.1192884434251	2.5532093068512e-39	5.29004542705114e-37
ENSMUSG00000026837	Col5a1	2	27886425	28039514	4923.68179538495	7.50829710262952	0.573250586183521	13.0977573919581	3.39130682272316e-39	6.97075042870691e-37
ENSMUSG00000027832	Ptx3	3	66219910	66225805	6895.29583526159	8.16287489495883	0.625017690485822	13.0602301650276	5.55595529207719e-39	1.13302115046856e-36
ENSMUSG00000026674	Ddr2	1	169972307	170110762	2190.69353980293	5.7133784056064	0.437699222231369	13.0532066666234	6.09278940932871e-39	1.2327902571266e-36
ENSMUSG00000028128	F3	3	121723537	121735048	1711.32267421505	5.390783996742	0.413013630811621	13.0523149711753	6.16453452350434e-39	1.23763782654449e-36
ENSMUSG00000031740	Mmp2	8	92827291	92853420	7236.89172322331	5.94812700451091	0.455916947104251	13.0465143756782	6.65219212344677e-39	1.32527018311652e-36
ENSMUSG00000020053	Igf1	10	87858265	87937042	1422.04216507233	3.69577662644386	0.283882366267456	13.0186903647334	9.57998703920704e-39	1.89398537655285e-36
ENSMUSG00000019467	Arhgef25	10	127182525	127190083	765.082995842812	5.29988125564992	0.408948843461543	12.9597658494132	2.06878047433271e-38	4.05904132611687e-36
ENSMUSG00000028108	Ecm1	3	95734147	95739569	6742.67173562289	3.62864259465185	0.280425048291943	12.9397948462655	2.68345117155507e-38	5.22546630767705e-36
ENSMUSG00000024529	Lox	18	52516069	52529867	16915.1205468432	8.94349489720917	0.69148883532344	12.9336793890908	2.9057310508237e-38	5.61608421531962e-36
ENSMUSG00000033585	Ndn	7	62346569	62350262	1163.04744566317	5.3894480266414	0.417051465291081	12.9227408969294	3.3499197729729e-38	6.42663497779446e-36
ENSMUSG00000039497	Dse	10	34151393	34207715	1216.97555656973	4.25589655671895	0.329362253710607	12.921628112426	3.39872756605498e-38	6.47232685538661e-36
ENSMUSG00000033453	Adamts15	9	30899155	30922452	993.541013969433	8.73571003016201	0.676376682701489	12.9154511880437	3.68278970644553e-38	6.96208544578341e-36
ENSMUSG00000020178	Adora2a	10	75316877	75334784	580.693215756767	-3.94582042583235	0.306203908503058	-12.8862510120211	5.37960351168437e-38	1.00961124166024e-35
ENSMUSG00000046312	AI464131	4	41495604	41503076	138.829626143848	6.41523797746175	0.500896642089565	12.8075084526413	1.48837211566144e-37	2.77319060600832e-35
ENSMUSG00000037379	Spon2	5	33198184	33218455	2664.62428508549	8.92975244060533	0.698581012465418	12.7827013349399	2.0482964781971e-37	3.78920217777333e-35
ENSMUSG00000002059	Rab34	11	78188430	78192193	989.913283596367	3.74315554204148	0.293033533690818	12.7738129315634	2.29624248113843e-37	4.21775773184426e-35
ENSMUSG00000028967	Errfi1	4	150853919	150868892	6395.45832637044	3.42651379835916	0.268684829210737	12.7529113140648	3.00316612747073e-37	5.47739433347636e-35
ENSMUSG00000053279	Aldh1a1	19	20492715	20643462	1429.54564685002	9.631219718219	0.75839141585051	12.6995368314103	5.94806842432198e-37	1.07726590294766e-34
ENSMUSG00000047793	Sned1	1	93235841	93301065	1455.66803553484	8.18208406503279	0.647154171421874	12.64317596386	1.22023593286504e-36	2.19464516842164e-34
ENSMUSG00000090231	Cfb	17	34856374	34862518	314.518132978259	5.22069746296954	0.41305508679072	12.6392281076414	1.28307351682863e-36	2.29174627671343e-34
ENSMUSG00000032487	Ptgs2	1	150100031	150108227	2810.5052628295	5.52537271437046	0.437925744076905	12.6171452331885	1.69868168261835e-36	3.01329841768031e-34
ENSMUSG00000031722	Hp	8	109575128	109579172	3457.7086917564	7.67147090131553	0.608184118188846	12.6137310592078	1.77391879157218e-36	3.12535529135564e-34
ENSMUSG00000048126	Col6a3	1	90765923	90843971	7472.25461897174	6.3968902408188	0.507186645143675	12.6124973953261	1.80191153385483e-36	3.15322343346664e-34
ENSMUSG00000029669	Tspan12	6	21771395	21852515	3637.43040064968	-2.84935400296893	0.2259535904491	-12.6103506357461	1.85167365262273e-36	3.21855677377693e-34
ENSMUSG00000029576	Radil	5	142484839	142551098	152.985214071631	5.28668754063587	0.419727409862575	12.5955260876739	2.23465015230115e-36	3.85834695296317e-34
ENSMUSG00000041842	Fhdc1	3	84442198	84480429	121.684855933168	5.09092696648477	0.404399542481344	12.5888544167174	2.43176900745394e-36	4.17088645854633e-34
ENSMUSG00000023078	Cxcl13	5	95956951	95961068	2789.18944407431	9.54360197527477	0.759668372263522	12.5628528496434	3.37924767601618e-36	5.75783786586467e-34
ENSMUSG00000026271	Gpr35	1	92950865	92986391	284.669434882287	3.54940907623524	0.283932637323282	12.5008843988369	7.38253746530081e-36	1.24967541054788e-33
ENSMUSG00000026399	Cd55	1	130439027	130462744	2055.63150284245	4.84511923902714	0.387609333497142	12.5000066311945	7.46450592849193e-36	1.25534570806502e-33
ENSMUSG00000064080	Fbln2	6	91212455	91272540	12239.3210268311	4.47040645243974	0.358754698195669	12.4609000939175	1.2198597470508e-35	2.03826758637862e-33
ENSMUSG00000015957	Wnt11	7	98835112	98855195	120.551101234106	8.63869974908258	0.693323849012058	12.4598335415581	1.23628393215019e-35	2.05246907427934e-33
ENSMUSG00000060459	Kng2	16	22985854	23029101	105.715746135293	7.27829428212076	0.585308920883944	12.4349621583231	1.68820726416339e-35	2.78489681111896e-33
ENSMUSG00000037206	Islr	9	58156268	58204306	3289.71012159965	8.81517416616713	0.713526308125929	12.3543786203484	4.61306754139357e-35	7.56163520598431e-33
ENSMUSG00000037370	Enpp1	10	24637914	24712159	805.846113646361	5.59639928649842	0.458199485435198	12.2138925607543	2.62045369665844e-34	4.26837297419855e-32
ENSMUSG00000039959	Hip1	5	135406531	135545120	1254.52956974206	-3.01448670650267	0.246846805507102	-12.2119737393804	2.68300378214746e-34	4.34294468461481e-32
ENSMUSG00000024678	Ms4a4d	19	11536801	11558467	1694.557385555	7.89445863363746	0.646957546087309	12.2024369008165	3.01658749591886e-34	4.85258382340388e-32
ENSMUSG00000026586	Prrx1	1	163245119	163313710	2769.83635795112	6.94191112136506	0.573980572031565	12.0943311666363	1.1316007635772e-33	1.8090943318448e-31
ENSMUSG00000024371	C2	17	34862604	34898265	353.38919360163	3.73420797915378	0.309020338699257	12.08402008383	1.28290540472225e-33	2.03840288815347e-31
ENSMUSG00000024087	Cyp1b1	17	79706953	79715041	1088.33426563023	7.98706967573335	0.664842583977802	12.0134748709178	3.01887966432858e-33	4.76743685527109e-31
ENSMUSG00000038543	BC028528	3	95883954	95892005	2548.04764048308	-3.33043616734498	0.277531677406998	-12.0002019173506	3.5443068745193e-33	5.56327295413183e-31
ENSMUSG00000044562	Rasip1	7	45627488	45639093	956.9322537406	-6.9844331407435	0.58333334351294	-11.9733137466169	4.90305057306112e-33	7.6496449874524e-31
ENSMUSG00000039646	Vasn	16	4639941	4650802	830.744571203004	6.13126106696588	0.512539263125175	11.9625197679119	5.58413058153499e-33	8.66008370845357e-31
ENSMUSG00000029371	Cxcl5	5	90759360	90761624	2754.27721890976	7.87940869612604	0.659377536285545	11.9497681715287	6.51065963855867e-33	1.00368794035138e-30
ENSMUSG00000001870	Ltbp1	17	75005568	75392512	1418.87751421639	6.32156081535258	0.530062708653582	11.9260621661351	8.65727403659181e-33	1.3267144394893e-30
ENSMUSG00000038668	Lpar1	4	58435255	58553898	1501.65831237492	7.75169250450296	0.650781013845166	11.9113685549948	1.03268253049001e-32	1.57326146218592e-30
ENSMUSG00000026786	Apbb1ip	2	22774094	22875653	195.016663284566	4.63492283522291	0.389382266427231	11.9032715016802	1.13796861504134e-32	1.72352334274595e-30
ENSMUSG00000059901	Adamts14	10	61197112	61273438	299.61772515998	6.9013985803757	0.580356023423583	11.8916635682759	1.30775523851873e-32	1.96916005362771e-30
ENSMUSG00000002504	Slc9a3r2	17	24639282	24650305	3051.20809533099	-4.11170624103338	0.346285287454766	-11.8737537804591	1.62030675228177e-32	2.42568350158068e-30
ENSMUSG00000026872	Zeb2	2	44983632	45117395	1060.78103730324	3.49857952544437	0.295790475410079	11.8278978408415	2.8006805271307e-32	4.16866810184817e-30
ENSMUSG00000005087	Cd44	2	102811141	102901665	3918.26975649128	3.34862432470082	0.283299078701163	11.8201031223017	3.07307075426112e-32	4.54796911226336e-30
ENSMUSG00000022754	Tmem45a	16	56805161	56886166	2323.64261019532	5.78383600410776	0.489661759716335	11.8119005401981	3.38814854238309e-32	4.98577608518066e-30
ENSMUSG00000014846	Tppp3	8	105467493	105471526	1477.36058677245	5.5857390176451	0.473106696716003	11.8065101517642	3.61246352597325e-32	5.28583010503848e-30
ENSMUSG00000038235	F11r	1	171437535	171464603	4597.18177634921	-4.96551607598114	0.420794380870215	-11.8003383641015	3.88745155599713e-32	5.65624201397582e-30
ENSMUSG00000030116	Mfap5	6	122505845	122529290	13124.7395025327	8.96055528190505	0.761631789787511	11.7649439034116	5.91656593380795e-32	8.56051067707777e-30
ENSMUSG00000050248	Evc2	5	37338499	37425055	363.55105443665	4.19521540024673	0.3569728216227	11.7521983359306	6.88052296502731e-32	9.89992579284679e-30
ENSMUSG00000012428	Steap4	5	7960457	7982213	4414.9749905232	5.84727878240893	0.497934951105821	11.7430575407956	7.66637996477833e-32	1.09697002600991e-29
ENSMUSG00000041117	Ccdc8	7	16992708	16997516	345.352843539316	5.68829704229737	0.484555844976046	11.7391980744316	8.0243697268304e-32	1.14188544810539e-29
ENSMUSG00000071984	Fndc1	17	7738569	7827302	1900.95010886271	6.78742346012254	0.578375521627285	11.7353228245653	8.40051894121323e-32	1.18888000031957e-29
ENSMUSG00000026825	Dnm1	2	32308471	32353338	287.542412336526	6.85802890257491	0.58492489814904	11.7246315283838	9.53148760242983e-32	1.34160868160506e-29
ENSMUSG00000000440	Pparg	6	115360951	115490399	515.626250368855	-3.1183953354944	0.266392966499887	-11.7059972583613	1.18754749940677e-31	1.66250230741276e-29
ENSMUSG00000030268	Bcat1	6	144993835	145076184	1369.41147904691	4.43403234759609	0.37882625980049	11.7046594128171	1.2064267122807e-31	1.67985190437408e-29
ENSMUSG00000019891	Dcbld1	10	52233619	52321378	1544.41430051281	-4.81086610472477	0.412370723918797	-11.6663619061185	1.89348643098823e-31	2.62242807893926e-29
ENSMUSG00000001119	Col6a1	10	76708792	76726168	12886.8306189862	5.82539897175858	0.499566611105521	11.66090535728	2.01884219595337e-31	2.78116989537215e-29
ENSMUSG00000010797	Wnt2	6	17988940	18030585	574.798365559556	8.94234051669597	0.767409761573268	11.6526280540962	2.22489732393337e-31	3.04881565039949e-29
ENSMUSG00000031659	Adcy7	8	88272403	88329962	505.342759350963	3.70642879818185	0.318238492620347	11.6467017162615	2.38512634137195e-31	3.25117826922064e-29
ENSMUSG00000006014	Prg4	1	150449412	150466165	2081.22605737701	7.09287592709006	0.609659466891822	11.634160235797	2.76295951987212e-31	3.74648631440671e-29
ENSMUSG00000047414	Flrt2	12	95692226	95785215	1344.7260602511	4.80462418908769	0.413443671097472	11.6209886012621	3.22383994856528e-31	4.34865785561939e-29
ENSMUSG00000031375	Bgn	X	73483602	73495933	16638.4567112125	4.78486146806239	0.412165929625266	11.6090659711071	3.70642075598317e-31	4.97370938648747e-29
ENSMUSG00000000253	Gmpr	13	45507444	45553800	554.447568794102	-3.26664537325318	0.281480695567094	-11.6052199127615	3.87689668868632e-31	5.14911524821985e-29
ENSMUSG00000027656	Wisp2	2	163820861	163833146	1351.72136034596	7.92240536540753	0.682647304947848	11.6054151360237	3.86805888953769e-31	5.14911524821985e-29
ENSMUSG00000028996	Rbp7	4	149449687	149454978	4597.35498811069	-7.1819877462817	0.621515896467589	-11.5555978328162	6.91644804403454e-31	9.13923917818625e-29
ENSMUSG00000022272	Myo10	15	25622525	25813673	1221.06184352434	-3.67029722126009	0.317645286693875	-11.554703863109	6.98879779380762e-31	9.18796315034637e-29
ENSMUSG00000050737	Ptges	2	30889471	30929863	491.311336567435	5.20801227704954	0.452129022908999	11.5188630084863	1.06000463271011e-30	1.38651818093732e-28
ENSMUSG00000027878	Notch2	3	98013527	98150361	1145.31870828773	4.06276611153768	0.352800398345263	11.5157639577314	1.09881374380022e-30	1.4300591533006e-28
ENSMUSG00000031877	Ces2g	8	104961718	104969537	445.049698529956	5.25845071086592	0.45687383725407	11.5096341310997	1.17977851987873e-30	1.52775419431697e-28
ENSMUSG00000039960	Rhou	8	123653929	123663884	135.325130607132	5.23369953051217	0.455057156550759	11.5011915649949	1.30106744037177e-30	1.67643510637753e-28
ENSMUSG00000022367	Has2	15	56665627	56694539	377.816135081757	7.57285799001223	0.658909244611445	11.4930213105113	1.43020757329112e-30	1.83371019508251e-28
ENSMUSG00000006205	Htra1	7	130936111	130985660	3622.86493014114	4.25366856725933	0.370245765103465	11.4887703470981	1.50235143971187e-30	1.91671920872402e-28
ENSMUSG00000044469	Tnfaip8l1	17	56162477	56173955	709.910755366335	-5.10980912306867	0.446102607539526	-11.4543359234141	2.23670896921235e-30	2.83963360753091e-28
ENSMUSG00000004056	Akt2	7	27591552	27640826	696.37741394901	2.59777953345726	0.22684371191829	11.4518472277203	2.30187253244929e-30	2.90810715697093e-28
ENSMUSG00000026211	Obsl1	1	75479310	75506452	451.67657367588	5.84164169659809	0.510202901446684	11.4496442102428	2.36112615929756e-30	2.9684857475557e-28
ENSMUSG00000022816	Fstl1	16	37776873	37836514	48005.4442606075	3.56844741495016	0.311786800328555	11.4451523001929	2.48667380952543e-30	3.09626754773554e-28
ENSMUSG00000032271	Nnmt	9	48591877	48605153	1309.342944179	3.97272769507803	0.34710954181015	11.4451699436453	2.48616794462935e-30	3.09626754773554e-28
ENSMUSG00000029334	Prkg2	5	98929773	99037351	292.205019363626	6.75483590460911	0.590791801009664	11.4335302099066	2.84310300929002e-30	3.52313515969389e-28
ENSMUSG00000007805	Twist2	1	91801461	91848028	112.026769403061	7.45883399714934	0.653046264291241	11.4216012019371	3.261685413136e-30	4.02259002451472e-28
ENSMUSG00000085399	Foxd2os	4	114909257	114921967	597.803126552829	-4.42134027817711	0.387238809680253	-11.4176063133441	3.41510678314727e-30	4.19184125956072e-28
ENSMUSG00000052957	Gas1	13	60174405	60177365	557.532805723013	6.40196869799013	0.561124282735045	11.4091813435439	3.76253714945808e-30	4.59650705819881e-28
ENSMUSG00000029718	Pcolce	5	137605103	137613784	10366.7858409407	3.99203674582323	0.350446908396124	11.3912739709802	4.62182258763193e-30	5.61974569000373e-28
ENSMUSG00000073889	Il11ra1	4	41699989	41769474	3724.66667009247	3.46431763434368	0.305212238830152	11.3505200434362	7.37229082644277e-30	8.9221943978524e-28
ENSMUSG00000021876	Rnase4	14	51091077	51106151	5811.17551113265	4.07786840909293	0.359612750743514	11.339610179733	8.35156419110877e-30	1.00603330690942e-27
ENSMUSG00000021242	Npc2	12	84754562	84773152	8162.74428734425	2.08030656287416	0.183911156626209	11.3114756115763	1.15136694052394e-29	1.38052094410322e-27
ENSMUSG00000115414	AC133156.1	15	55475530	55479377	131.778261027946	8.1757469209495	0.723624552443634	11.298327141251	1.33741358730635e-29	1.59620619804825e-27
ENSMUSG00000035258	Abi3bp	16	56477846	56690128	1339.26663677287	6.87148861968472	0.608269326805754	11.2967863360289	1.36108101847502e-29	1.61700171089378e-27
ENSMUSG00000073489	Ifi204	1	173747293	173766943	2795.25840996552	2.08134054395616	0.184258311751438	11.2957756107299	1.37683145387488e-29	1.6282446494934e-27
ENSMUSG00000048332	Lhfp	3	53041528	53261679	2590.33570074805	4.94821301618976	0.439119273735712	11.2684942614655	1.87753208692487e-29	2.21028197814851e-27
ENSMUSG00000022324	Matn2	15	34306677	34436273	890.9875155074	5.29165239823062	0.469862163392429	11.2621377299773	2.0180308845603e-29	2.36493130675236e-27
ENSMUSG00000040711	Sh3pxd2b	11	32347820	32428173	835.864113219876	2.51060270639434	0.223058918102246	11.2553343652619	2.17997761772521e-29	2.54320902348942e-27
ENSMUSG00000053007	Creb5	6	53287270	53700376	905.108732124381	3.39058849761496	0.301865858765862	11.2321032642676	2.83644995305692e-29	3.29422499256598e-27
ENSMUSG00000090698	Apold1	6	134981718	134986836	2830.34934681026	-4.22890549471803	0.37674091278095	-11.2249701353165	3.07490320417463e-29	3.55521955736244e-27
ENSMUSG00000042106	Fam212a	9	107984223	107985879	929.812649413405	-3.47996932819517	0.310103536070055	-11.2219595180914	3.18141836136626e-29	3.66202462848999e-27
ENSMUSG00000029671	Wnt16	6	22288227	22298522	140.564523855767	7.65366795879934	0.683048363506724	11.2051625737099	3.84646932289355e-29	4.40795172538142e-27
ENSMUSG00000022146	Osmr	15	6813577	6874969	1853.77071175155	2.59926915150469	0.232011484280271	11.2031917711658	3.93302988293091e-29	4.48729255233602e-27
ENSMUSG00000048388	Fam171b	2	83812636	83883486	292.113333811319	4.83368580218707	0.43184292268909	11.1931573917842	4.40464269860678e-29	5.00332637066742e-27
ENSMUSG00000017615	Tnfaip1	11	78522850	78536332	9858.76799385945	-2.54316137343509	0.227387015029288	-11.1842858445876	4.8680873902045e-29	5.50561551610944e-27
ENSMUSG00000096956	Snhg18	15	32240565	32244662	550.187318087636	6.56657611981981	0.587157473348213	11.1836711919453	4.90193243389416e-29	5.51978904806195e-27
ENSMUSG00000032060	Cryab	9	50751325	50756636	1031.17501044965	2.92721152626179	0.261946020559438	11.174865416967	5.41323662927957e-29	6.06915218448968e-27
ENSMUSG00000022894	Adamts5	16	85858170	85901125	4607.64073763396	4.20845889872021	0.377169731833223	11.1579974306663	6.54492329945344e-29	7.30633485054072e-27
ENSMUSG00000022103	Gfra2	14	70890120	70979838	154.855537681047	6.96036325380156	0.625480234116776	11.1280307100833	9.16376283810501e-29	1.01859353538232e-26
ENSMUSG00000015202	Cnksr3	10	7119063	7212237	153.228781167945	-3.21520023484357	0.289454603552943	-11.1077875265352	1.14972881831386e-28	1.27251396006456e-26
ENSMUSG00000002808	Epdr1	13	19591706	19619927	1300.34213537441	4.22270390840469	0.380195817271661	11.1066553512014	1.16439515134509e-28	1.27864480521558e-26
ENSMUSG00000033965	Slc16a2	X	103697414	103821983	690.879512405827	4.2129112425501	0.379316080284849	11.1065980629833	1.1651421832151e-28	1.27864480521558e-26
ENSMUSG00000000058	Cav2	6	17281185	17289115	5311.77118002752	-3.90358366027383	0.351490010110144	-11.1058168027324	1.17537731029194e-28	1.28443447085447e-26
ENSMUSG00000029189	Sel1l3	5	53107083	53213927	126.646713476251	6.42267029061235	0.578553945119901	11.1012470743438	1.23705613451701e-28	1.34615616923765e-26
ENSMUSG00000016024	Lbp	2	158306493	158332852	2620.94766873029	6.05129409790734	0.54528073185219	11.0975755137221	1.28892979509824e-28	1.39673609888073e-26
ENSMUSG00000026589	Sec16b	1	157506728	157568425	386.505871407329	4.345931765405	0.391764514162506	11.0932246497504	1.35320092338263e-28	1.46027294644529e-26
ENSMUSG00000032902	Slc16a1	3	104638668	104658462	1128.95324078174	2.52778883471324	0.227893929310624	11.0919533590024	1.37257366062929e-28	1.47503258243311e-26
ENSMUSG00000053475	Tnfaip6	2	52038009	52056686	2861.61223329291	7.94727362641075	0.71785172838939	11.0709124351371	1.73623706832219e-28	1.85813238977175e-26
ENSMUSG00000059013	Sh2d3c	2	32721055	32755512	2378.16668137408	-5.40117339167436	0.488282370416501	-11.0615777241091	1.92678084012593e-28	2.05356777688977e-26
ENSMUSG00000028480	Glipr2	4	43957401	43979118	2547.01425340699	4.25122001309835	0.385332152661979	11.0326116928727	2.66025473646111e-28	2.82368595981993e-26
ENSMUSG00000033420	Antxr1	6	87133853	87335821	913.3771031385	4.13551010233804	0.375127274176541	11.0242853213382	2.91827270100918e-28	3.08491202789538e-26
ENSMUSG00000001911	Nfix	8	84699876	84800344	397.261862330139	4.59512575416587	0.418428039256081	10.9818781799028	4.67109759632138e-28	4.91775433524908e-26
ENSMUSG00000021130	Galnt16	12	80518277	80630972	1410.63580385163	6.65088485004854	0.606035167257517	10.9744206431876	5.07300073300112e-28	5.31925692242899e-26
ENSMUSG00000036545	Adamts2	11	50602084	50807573	5468.3619722819	6.2173852238664	0.566762601723271	10.9699990877346	5.3272932848911e-28	5.56336970908849e-26
ENSMUSG00000038781	Stap2	17	55997081	56005570	1195.57417532873	-5.9338102080387	0.541083918692958	-10.9665247904103	5.53594335043127e-28	5.75804806557508e-26
ENSMUSG00000032024	Clmp	9	40685962	40785319	602.930225444313	3.21545339279843	0.293321463586412	10.9622165165938	5.80596681307033e-28	6.01474937966834e-26
ENSMUSG00000008540	Mgst1	6	138140316	138156755	3434.28944059582	4.76195248046939	0.434953718976055	10.948182008145	6.77946071655655e-28	6.99526904773299e-26
ENSMUSG00000002944	Cd36	5	17781690	17888801	11350.8761016942	-5.24013049203071	0.479313765228103	-10.9325683345167	8.05361660721038e-28	8.27700859167229e-26
ENSMUSG00000003617	Cp	3	19957054	20009145	758.751203103128	4.53707763006396	0.416719460260193	10.8876068020224	1.32065129639276e-27	1.34659637501087e-25
ENSMUSG00000006818	Sod2	17	13007839	13018119	2317.8136851951	1.65868921805635	0.152345337588385	10.887692687635	1.31940670315698e-27	1.34659637501087e-25
ENSMUSG00000026389	Steap3	1	120190757	120272705	1144.45725044341	5.13196664855038	0.471651397202278	10.8808469114943	1.42235252314456e-27	1.444608156742e-25
ENSMUSG00000034684	Sema3f	9	107681500	107710475	1493.56683591657	-5.88075635937327	0.541216070804408	-10.8658199129836	1.6770986898808e-27	1.69668667848527e-25
ENSMUSG00000048572	Tmem252	19	24674008	24679661	1280.76679246399	-6.68843761682862	0.61562182265854	-10.8645232684326	1.70109301438302e-27	1.71426490192629e-25
ENSMUSG00000078190	Dnm3os	1	162217623	162225550	1283.4787151859	4.77030345792651	0.439520672432665	10.8534222782373	1.92095409139425e-27	1.92832519430309e-25
ENSMUSG00000031762	Mt2	8	94172664	94173568	685.631154858498	5.24726250865448	0.483781443729839	10.8463492692058	2.07550519194072e-27	2.07542505660513e-25
ENSMUSG00000085939	Cd63-ps	18	50134726	50135600	1976.34224721394	2.25213384232957	0.209034402750757	10.7739865433295	4.56784632629553e-27	4.55010200018184e-25
ENSMUSG00000027954	Efna1	3	89271733	89281142	3712.5280102452	-4.79370260935212	0.445804283913229	-10.7529307867422	5.74079913559976e-27	5.69658838363595e-25
ENSMUSG00000074415	2610203C20Rik	9	41327260	41655483	541.007635476633	6.80637891723286	0.633005090398196	10.7524868606527	5.76850201563873e-27	5.70223029400868e-25
ENSMUSG00000031765	Mt1	8	94179082	94180327	6581.45270020911	4.02020622710807	0.374270783845435	10.7414374849209	6.50239593727444e-27	6.4032529421852e-25
ENSMUSG00000025586	Cpeb1	7	81347026	81455465	212.325600474483	4.34570750833574	0.404623941653356	10.7401146125425	6.59624472533642e-27	6.47106599020788e-25
ENSMUSG00000033032	Afap1l1	18	61730261	61786702	2607.18515893566	-5.96793819757892	0.558039673374513	-10.6944693761472	1.0803625167579e-26	1.05586071024577e-24
ENSMUSG00000002847	Pla1a	16	38396119	38433145	1951.23450567646	7.50027591274666	0.701444605348634	10.6926132948429	1.10220794418703e-26	1.0731610355827e-24
ENSMUSG00000037754	Ppp1r16b	2	158665398	158766334	2147.79426928153	-4.49999243914039	0.422774729603493	-10.6439484766764	1.86073232313233e-26	1.80491035343836e-24
ENSMUSG00000017466	Timp2	11	118301069	118355740	1860.52434457322	4.59454049579484	0.431823608873966	10.6398547957479	1.94432105911713e-26	1.8789541458983e-24
ENSMUSG00000043969	Emx2	19	59458372	59465357	111.850943464214	9.3988620924691	0.884833598257947	10.6221803862031	2.35006770883324e-26	2.26261723386885e-24
ENSMUSG00000025921	Rdh10	1	16105774	16133734	721.295490002815	3.20078778801032	0.301636655252038	10.6114019376586	2.63761378926167e-26	2.53005776029956e-24
ENSMUSG00000016087	Fli1	9	32422204	32542861	1889.68525879604	-4.45718860790265	0.42005760504338	-10.6108984919874	2.65186566213704e-26	2.53434202153827e-24
ENSMUSG00000073418	C4b	17	34728380	34743882	6101.86464128887	7.72108544441109	0.727968794273338	10.6063412403801	2.78439838487563e-26	2.65121815330492e-24
ENSMUSG00000003992	Ssbp2	13	91460283	91703429	844.194202895187	3.47753344736577	0.32813262837709	10.5979507876595	3.04580896050484e-26	2.88950206110311e-24
ENSMUSG00000033446	Lpar6	14	73237895	73243294	2231.08593201459	-4.29974507792175	0.406507706984401	-10.5772781279317	3.79832371269609e-26	3.59024765821592e-24
ENSMUSG00000042804	Gpr153	4	152274232	152285337	569.005203799772	6.78322275137139	0.641414688847972	10.5754091219123	3.87482608213992e-26	3.64924075277607e-24
ENSMUSG00000028776	Tinagl1	4	130164454	130175122	3277.02140057074	-3.34416644835318	0.316651761789109	-10.5610227129588	4.51713251882081e-26	4.23873967771522e-24
ENSMUSG00000097961	Gm27000	X	88759471	88760312	81.3424710647601	6.30497908343684	0.598266709665053	10.5387429746288	5.72591019280713e-26	5.35362267449501e-24
ENSMUSG00000056481	Cd248	19	5068078	5070637	7565.7407630032	6.01660784065509	0.571767381811383	10.5228245472734	6.78097258038501e-26	6.31728089422271e-24
ENSMUSG00000026921	Egfl7	2	26580014	26593120	7640.43545351094	-6.19151104715408	0.588973750380335	-10.5123718046108	7.57637546611558e-26	7.03299455902965e-24
ENSMUSG00000039349	C130074G19Rik	1	184871926	184883218	209.562799020609	-6.05102078926807	0.576115178669029	-10.5031441859377	8.35499396164636e-26	7.7280710218814e-24
ENSMUSG00000025351	Cd63	10	128900989	128912822	12896.6299161724	2.19497452565429	0.209179788097769	10.4932438531221	9.27870249935747e-26	8.55192583739712e-24
ENSMUSG00000022132	Cldn10	14	118787908	118875489	176.205119210675	7.65003755085908	0.729966963496945	10.47997777079	1.06768835242988e-25	9.77104616239625e-24
ENSMUSG00000042745	Id1	2	152736251	152737410	2095.17903088343	-4.61773448861451	0.440622560921514	-10.4800228089933	1.06718001572396e-25	9.77104616239625e-24
ENSMUSG00000029649	Pomp	5	147860461	147876456	4891.44236827652	-1.70345668885825	0.162642319427071	-10.4736374570832	1.14169815119849e-25	1.0411563527426e-23
ENSMUSG00000024270	Slc39a6	18	24579881	24603817	1347.37065885385	1.61717549508584	0.154829244743754	10.44489687825	1.54623343020924e-25	1.40511928452594e-23
ENSMUSG00000035357	Pdzrn3	6	101149609	101377897	213.133585843956	6.47772347838772	0.620453427981136	10.4403057284497	1.62287199216322e-25	1.46960705332291e-23
ENSMUSG00000001029	Icam2	11	106377656	106388075	2933.45730194068	-6.16833347783578	0.590899694408795	-10.4388841899932	1.64735583229161e-25	1.4865807909589e-23
ENSMUSG00000026072	Il1r1	1	40225080	40317257	1466.65896586807	3.2411657649035	0.31051259254042	10.4381137601741	1.66077791753353e-25	1.49348914188197e-23
ENSMUSG00000040690	Col16a1	4	130047840	130099283	1626.18370084401	6.08313053322454	0.583114601278881	10.4321355011229	1.76867879475882e-25	1.58501771991206e-23
ENSMUSG00000033268	Duox1	2	122315672	122347972	238.194373534642	7.90355487285948	0.758078134368628	10.425778708737	1.89103887391181e-25	1.68882813087731e-23
ENSMUSG00000005958	Ephb3	16	21204755	21223305	137.344688117376	6.21068894370941	0.596251813783034	10.4162181148004	2.09103372633864e-25	1.86102001644139e-23
ENSMUSG00000000552	Zfp385a	15	103313895	103340086	131.990944478294	4.89492277203928	0.470742139837771	10.3983101528284	2.52368909803751e-25	2.2383912311669e-23
ENSMUSG00000022122	Ednrb	14	103814625	103844402	9400.33589051911	-5.7706171204794	0.555005738763695	-10.3974008148704	2.54788303028993e-25	2.25213729015286e-23
ENSMUSG00000024066	Xdh	17	73883908	73950182	2617.28002605285	3.91286614908129	0.376822958702953	10.3838316076855	2.93743873349311e-25	2.58764373329041e-23
ENSMUSG00000074264	Amy1	3	113555710	113606699	116.428267648226	7.44241196499098	0.716841497021801	10.3822281437547	2.98720607421783e-25	2.62256441071755e-23
ENSMUSG00000021338	Carmil1	13	24012344	24280795	448.796908067049	1.91078594540099	0.184465644783797	10.358492214854	3.82950967377641e-25	3.35069158922754e-23
ENSMUSG00000040234	Tm7sf3	6	146602352	146642824	1209.76924896601	1.54993242177961	0.149643604216002	10.357491921555	3.86976063226668e-25	3.37450944831901e-23
ENSMUSG00000031239	Itm2a	X	107397099	107403376	2417.72934699655	5.74711568150703	0.556620009063344	10.3250253097765	5.43044814701093e-25	4.71956968320255e-23
ENSMUSG00000032035	Ets1	9	32636221	32757820	6913.7493866595	-3.13794590945043	0.30401036699921	-10.3218384965753	5.61377652079386e-25	4.86258187665686e-23
ENSMUSG00000041633	Kctd12b	X	153685154	153696391	2114.60965628418	-4.77747539996647	0.464948223945121	-10.2752847605895	9.10750797785631e-25	7.86251163728336e-23
ENSMUSG00000001943	Vsig2	9	37539255	37544205	202.352638194777	-5.9874560862905	0.582783534072077	-10.2738937122235	9.23983947250325e-25	7.94588984721888e-23
ENSMUSG00000041324	Inhba	13	16011851	16031621	1738.26894334767	6.49163156790475	0.631873407827133	10.2736267858272	9.26544937588363e-25	7.94588984721888e-23
ENSMUSG00000029648	Flt1	5	147561604	147726011	14010.7480611942	-5.62800899785756	0.547838864411558	-10.2731101487345	9.31521740057362e-25	7.96220513060912e-23
ENSMUSG00000038633	Degs1	1	182275772	182282804	14854.2778116519	-2.85095884731648	0.27768023563751	-10.2670571449607	9.91841271179744e-25	8.42219576468334e-23
ENSMUSG00000052974	Cyp2f2	7	27119909	27133660	216.317690489289	9.03405298460025	0.879898137793948	10.2671577499302	9.90807772699291e-25	8.42219576468334e-23
ENSMUSG00000020407	Upp1	11	9118103	9136170	1796.93547854835	-5.14177464049687	0.50165308659912	-10.2496621227923	1.18757937623186e-24	1.00513458382447e-22
ENSMUSG00000004070	Hmox2	16	4726361	4766742	1470.6293563659	-1.91945220533303	0.1874072679505	-10.2421438950811	1.28359989938091e-24	1.08286494443212e-22
ENSMUSG00000036596	Cpz	5	35502218	35525698	195.134420786556	7.21057110796623	0.704154717433502	10.2400380618726	1.31184751555555e-24	1.10310190926536e-22
ENSMUSG00000038894	Irs2	8	10984681	11008458	112.204782168163	5.17266373527834	0.505215218729163	10.2385350708355	1.33238441224419e-24	1.11674510979652e-22
ENSMUSG00000022952	Runx1	16	92601466	92826149	584.120044061198	5.34751518048048	0.522721760644141	10.2301369162264	1.45313789128234e-24	1.21402639504263e-22
ENSMUSG00000024451	Arap3	18	37972624	37997574	1341.19596497384	-5.57744171432673	0.546237298824465	-10.2106570282361	1.77657719939811e-24	1.47947179701645e-22
ENSMUSG00000046318	Ccbe1	18	66045302	66302739	213.246667430185	7.03736744322277	0.689369819235897	10.2084066445251	1.81826061087939e-24	1.50933113978094e-22
ENSMUSG00000034845	Plvap	8	71497765	71511752	24351.2413264618	-6.30452742337677	0.618268339049416	-10.1970730590377	2.0433781892697e-24	1.6907812052363e-22
ENSMUSG00000030934	Oat	7	132557478	132576398	5785.19961027182	2.11380948618872	0.207585782363553	10.1828239974871	2.36593724225133e-24	1.95144613493844e-22
ENSMUSG00000024084	Qpct	17	79051906	79090243	1065.93370012399	3.3678181140555	0.3308726318179	10.1785937856263	2.47106356727574e-24	2.03168493107538e-22
ENSMUSG00000060470	Adgrg3	8	95017692	95045250	301.859198697942	-5.97199370130283	0.586823035489844	-10.1768222106649	2.51645226867417e-24	2.06245561096178e-22
ENSMUSG00000024661	Fth1	19	9982703	9985092	24345.908836428	1.41617100302484	0.139166419204958	10.1760971584616	2.53526578655795e-24	2.07132014530172e-22
ENSMUSG00000072812	Ahnak2	12	112772194	112802657	1067.76959861533	3.88545923429315	0.381872012429264	10.1747682674516	2.57011002306613e-24	2.09318488954056e-22
ENSMUSG00000029380	Cxcl1	5	90891241	90893115	6770.70562889484	4.39502889236066	0.43205199680503	10.1724536048007	2.63193812439911e-24	2.13682023460227e-22
ENSMUSG00000045092	S1pr1	3	115710433	115715072	8054.23941440304	-6.16898346499723	0.606717667628171	-10.1677992815233	2.76075655822689e-24	2.23440106567245e-22
ENSMUSG00000058665	En1	1	120602418	120607992	83.355574630676	9.13930721749719	0.899793872954054	10.1571120811176	3.08066397249394e-24	2.4855487920131e-22
ENSMUSG00000020717	Pecam1	11	106654217	106750628	10248.4651587796	-6.21194193512834	0.611639100900672	-10.156221088516	3.10893668298423e-24	2.5005699115717e-22
ENSMUSG00000033066	Gas7	11	67455437	67688990	4626.56671924311	2.97606410604488	0.293055050327552	10.15530734829	3.13819816481884e-24	2.51629084429236e-22
ENSMUSG00000006932	Ctnnb1	9	120929216	120960507	4303.8125609223	-1.61402324275248	0.15899302267962	-10.1515350519804	3.2619173416648e-24	2.60741966764743e-22
ENSMUSG00000035104	Eva1a	6	82041043	82093099	422.0721559329	-3.67543710198643	0.362232130021398	-10.146634705677	3.42987247425217e-24	2.73323899109713e-22
ENSMUSG00000030603	Psmc4	7	28041707	28050101	7291.59217060591	-1.65153379572901	0.162944194929796	-10.1355792174159	3.84090454653698e-24	3.05139836965526e-22
ENSMUSG00000078202	Nrarp	2	25180758	25183339	135.551233828132	-6.18284086800907	0.610224317913667	-10.1320787889082	3.98094664168007e-24	3.15298278510312e-22
ENSMUSG00000020634	Ubxn2a	12	4879032	4907705	1202.11209870083	-2.2236113277544	0.219569826962007	-10.1271261107254	4.18776901130638e-24	3.30667773243366e-22
ENSMUSG00000074971	Fibin	2	110360917	110363183	625.467220780387	6.92799037215006	0.684266873243438	10.1246905893767	4.29334456622489e-24	3.37973650214767e-22
ENSMUSG00000024247	Pkdcc	17	83215292	83225070	127.110418515675	4.81072351955114	0.476251758857381	10.1012194287597	5.45594819766307e-24	4.28192734458412e-22
ENSMUSG00000000489	Pdgfb	15	79995900	80014808	1292.44228164156	-6.87207936860094	0.680804258963452	-10.0940604852618	5.86903697669755e-24	4.59221113774894e-22
ENSMUSG00000026814	Eng	2	32646595	32682669	9670.80956303893	-3.77620180965966	0.374444413757394	-10.0848127810669	6.44880007135974e-24	5.03064677855861e-22
ENSMUSG00000032577	Mapkapk3	9	107254927	107289877	425.608549556268	2.23452268615651	0.221636391577001	10.0819304549099	6.64083778857404e-24	5.16489663322159e-22
ENSMUSG00000039519	Cyp7b1	3	18071950	18243338	504.188647854368	7.17248061931059	0.711979399068797	10.0740002150224	7.19891929562929e-24	5.5821799651947e-22
ENSMUSG00000037936	Scarb1	5	125277087	125341094	2922.776288334	-3.01913995192857	0.300276137493445	-10.0545450502022	8.77256888561361e-24	6.78211228562707e-22
ENSMUSG00000003665	Has1	17	17843328	17855188	7160.37981867163	8.01665672581001	0.797948063654603	10.0465896102231	9.51018147828369e-24	7.33048184839492e-22
ENSMUSG00000064141	Zfp69	4	120930137	120951699	502.897186990002	-4.24643008392184	0.423404515671229	-10.0292508151216	1.13373550674022e-23	8.712942400316e-22
ENSMUSG00000047881	Rell1	5	63908897	63968897	2961.72591697306	-2.79383684055065	0.278673854412958	-10.0254716985776	1.17795777193873e-23	9.02601430042636e-22
ENSMUSG00000033377	Palmd	3	116918258	116968987	1151.51552615888	-4.80392443876371	0.479283991593025	-10.0231272544627	1.20624603244217e-23	9.21550619298517e-22
ENSMUSG00000043629	1700019D03Rik	1	52922324	53020179	247.415797836754	5.33443415114121	0.532761215992906	10.01280496967	1.3390122046835e-23	1.0199728555617e-21
ENSMUSG00000046916	Myct1	10	5593775	5606904	1921.74199130856	-6.15785379526302	0.615138721251621	-10.010512397486	1.37040904092533e-23	1.04082767598021e-21
ENSMUSG00000023064	Sncg	14	34370274	34374789	213.192702882748	-4.51069961354736	0.450907494958504	-10.0036030981531	1.46950898027646e-23	1.11283079181813e-21
ENSMUSG00000019539	Rcn3	7	45082913	45092221	5828.9918645427	3.07956022243375	0.308144870850056	9.99387143436267	1.62123368584759e-23	1.22414959853547e-21
ENSMUSG00000031465	Angpt2	8	18690263	18741562	19922.751065778	-5.99282398595462	0.600587025800703	-9.97827746605911	1.89731862463269e-23	1.42844927498146e-21
ENSMUSG00000066571	4931406P16Rik	7	34236707	34313551	727.944502992069	-2.20106584719739	0.220772797900049	-9.96982358394482	2.06595467600515e-23	1.55090319286543e-21
ENSMUSG00000001663	Gstt1	10	75783813	75798584	613.917805780108	5.27439864408285	0.529425387470792	9.96249664051828	2.22406142858824e-23	1.66476783060713e-21
ENSMUSG00000031380	Vegfd	X	164373378	164402650	1713.14258002581	7.35327222371734	0.738342728262023	9.95915845345444	2.30001304744581e-23	1.71665815319306e-21
ENSMUSG00000037031	Tspan15	10	62185396	62231251	1513.39786014843	-4.03383946160409	0.405296671868055	-9.9528067748785	2.45169030167481e-23	1.82460710123781e-21
ENSMUSG00000044949	Ubtd2	11	32455370	32516687	325.006816552571	3.85353568466789	0.387527050951949	9.94391404471455	2.68081932449403e-23	1.98941374455791e-21
ENSMUSG00000022957	Itsn1	16	91729281	91920597	579.135019811001	2.18093541307262	0.219468612583741	9.93734542446453	2.86356321632893e-23	2.11895496399152e-21
ENSMUSG00000022895	Ets2	16	95702075	95721051	2337.78411445926	-3.43961110623227	0.346596222475019	-9.92397170883817	3.27460490153728e-23	2.41621060811721e-21
ENSMUSG00000009545	Kcnq1	7	143106362	143427042	838.880726590143	-5.92429590252012	0.597944211341997	-9.90777365203338	3.85132399703506e-23	2.83367727838668e-21
ENSMUSG00000018548	Trim37	11	87127077	87220683	1044.06928809583	-1.77483456870633	0.179451162290265	-9.89034869462431	4.58428315504923e-23	3.36340933236884e-21
ENSMUSG00000029231	Pdgfra	5	75152292	75198215	3268.29521246403	7.68326088226081	0.776893532650259	9.88972176927576	4.613082168181e-23	3.37497782694124e-21
ENSMUSG00000020357	Flt4	11	49609263	49652739	1458.88000511014	-6.12823087950472	0.619847455558299	-9.88667586605643	4.75557087529851e-23	3.46942338308045e-21
ENSMUSG00000036103	Colec12	18	9707648	9877995	1885.78800201402	5.83764405934868	0.590905178829843	9.87915535096316	5.12631708626721e-23	3.7293956802594e-21
ENSMUSG00000052698	Tln2	9	67217087	67559703	502.204395258754	4.10715538331887	0.41579198764403	9.87790891929141	5.19046927904368e-23	3.76548918369614e-21
ENSMUSG00000040479	Dgkz	2	91932824	91975864	1029.59426200475	-3.24330931726592	0.328471852982279	-9.87393375663426	5.4004223165949e-23	3.89597597708889e-21
ENSMUSG00000070942	Il1rl2	1	40324610	40367562	1358.78967940095	3.90709891847013	0.395690880472298	9.8741191957889	5.39044376409233e-23	3.89597597708889e-21
ENSMUSG00000014813	Stc1	14	69029238	69041804	3638.61502942168	-4.00243321081578	0.405519151725646	-9.86989934700697	5.62209967285867e-23	4.04463220631574e-21
ENSMUSG00000039994	Timeless	10	128232065	128252941	1164.42577946064	-1.88246471730617	0.190984792713123	-9.85662099355634	6.41727098637197e-23	4.60390308243899e-21
ENSMUSG00000011263	Exoc3l2	7	19463331	19496762	361.490365448217	-6.39780469103539	0.649449462578255	-9.85112015588818	6.77842506458733e-23	4.84956991015876e-21
ENSMUSG00000021559	Dapk1	13	60601947	60763191	625.55936208788	6.1020320492479	0.619551944938867	9.8491048234059	6.91571681034296e-23	4.93416390278436e-21
ENSMUSG00000027293	Ehd4	2	120089175	120154606	4009.30978383962	-3.675205794591	0.373347963015481	-9.84391548545454	7.28203358544901e-23	5.17586327261443e-21
ENSMUSG00000044349	Snhg11	2	158375638	158386145	583.422078938884	7.18507008012394	0.7299123165843	9.84374412771554	7.29445188812027e-23	5.17586327261443e-21
ENSMUSG00000032243	Itga11	9	62677826	62783982	441.206572351959	6.93927696220844	0.705201211118864	9.84013761292136	7.56073486528306e-23	5.34851676918519e-21
ENSMUSG00000043795	Prr33	7	142491074	142506771	102.066766318128	8.07420574944741	0.820558219772936	9.8398938123875	7.57907893853417e-23	5.34851676918519e-21
ENSMUSG00000021702	Thbs4	13	92751590	92794818	645.897238319407	8.67462762394728	0.882766062076594	9.82664376963172	8.64519653394443e-23	6.08429198458225e-21
ENSMUSG00000031871	Cdh5	8	104101625	104144511	4223.59542855713	-6.63156769308722	0.675370586457194	-9.81915384837024	9.31218767010803e-23	6.5359444029303e-21
ENSMUSG00000022793	B4galt4	16	38742264	38769049	952.770918315356	-2.61518506418539	0.266470722704541	-9.81415533249807	9.78540390220304e-23	6.84951826116639e-21
ENSMUSG00000061878	Sphk1	11	116530925	116536674	412.192095402105	4.41679576309077	0.450413413304513	9.80609287517972	1.05993341278403e-22	7.39924944951307e-21
ENSMUSG00000026073	Il1r2	1	40074079	40125231	1139.12959640597	4.68376044011424	0.477855248102059	9.80163021901957	1.10783042573264e-22	7.71282263334669e-21
ENSMUSG00000020911	Krt19	11	100140810	100148665	189.801376530565	7.91984123875855	0.8081756372846	9.79965353245308	1.12972475293749e-22	7.84416658882791e-21
ENSMUSG00000039062	Anpep	7	79821803	79861059	898.553432230289	4.22363054242847	0.431239881628668	9.79415569468446	1.19289827052966e-22	8.26066104503945e-21
ENSMUSG00000041836	Ptpre	7	135537481	135686293	1313.39697855868	-3.44190461479606	0.351528807594051	-9.79124481533474	1.22774921618223e-22	8.47932718664093e-21
ENSMUSG00000039911	Spsb1	4	149896283	149955043	1067.45214728996	2.52475833703452	0.257968352109389	9.78708557227949	1.2793019142789e-22	8.81187241433754e-21
ENSMUSG00000025355	Mmp19	10	128790910	128800824	1109.08785050103	4.54828913131	0.464854754979362	9.78432313016122	1.31471994781393e-22	9.00791849958542e-21
ENSMUSG00000029287	Tgfbr3	5	107106570	107289629	1824.1474934415	3.67462598991843	0.375560979526199	9.78436576279643	1.31416603759082e-22	9.00791849958542e-21
ENSMUSG00000025666	Tmem47	X	81070698	81097872	2027.77978900552	-2.6970209117769	0.275767186489659	-9.78006464840239	1.37122930850133e-22	9.3703081427113e-21
ENSMUSG00000010047	Hyal2	9	107567945	107572779	1040.34664409202	-1.98908309836645	0.203653370892168	-9.76700306826566	1.55998349671888e-22	1.06321085740848e-20
ENSMUSG00000040280	Ndufa4l2	10	127514967	127517154	1075.35438103663	4.11851092846463	0.422056440529865	9.75819945620092	1.70149140742296e-22	1.1566122299435e-20
ENSMUSG00000015468	Notch4	17	34564268	34588503	1276.70370740965	-5.5672988574204	0.570628228654871	-9.75643786593604	1.73129640572773e-22	1.17379176994614e-20
ENSMUSG00000090019	Gimap1	6	48739054	48743795	1302.88414643876	-5.44583867485465	0.558261521174951	-9.7549955859272	1.75608316569247e-22	1.18748819603836e-20
ENSMUSG00000022579	Gpihbp1	15	75596628	75599481	14426.313888603	-6.81382861508752	0.698677650769774	-9.75246396901392	1.80044332440287e-22	1.2143146265289e-20
ENSMUSG00000017309	Cd300lg	11	102041509	102055620	3764.85095553847	-6.13340543566575	0.629233269289338	-9.74742712284249	1.89202591306329e-22	1.27276828889418e-20
ENSMUSG00000015850	Adamtsl4	3	95676201	95687917	419.752054883292	4.72087913346278	0.484462634863666	9.74456809200836	1.94604625720718e-22	1.30571637345619e-20
ENSMUSG00000024424	Ttc39c	18	12599926	12737050	214.826809723631	3.40581507193526	0.349676448391152	9.73990409593008	2.03746553406333e-22	1.36352247717587e-20
ENSMUSG00000020154	Ptprb	10	116275523	116389535	2848.14271436063	-5.61513852748668	0.576669560129997	-9.73718558375245	2.09269886140341e-22	1.39687648998678e-20
ENSMUSG00000039252	Lgi2	5	52533517	52566462	355.743714137238	7.69793257316337	0.791156884703168	9.7299697721161	2.24659709008298e-22	1.49574853563134e-20
ENSMUSG00000053113	Socs3	11	117966079	117970047	4230.39433050167	2.44417238647695	0.251223343615257	9.72908150693254	2.26629995863568e-22	1.50499750330014e-20
ENSMUSG00000070047	Fat1	8	44935447	45052257	544.303381015567	4.43163169461156	0.455523429408371	9.72865808541903	2.27575209255038e-22	1.50740929526758e-20
ENSMUSG00000031673	Cdh11	8	102632095	102785642	689.409831826305	6.3093302771961	0.648655399991293	9.72678293787548	2.3180826227703e-22	1.53153116956959e-20
ENSMUSG00000028600	Podn	4	108014791	108096445	327.696554208027	8.11028413472177	0.833833707561129	9.72650069333783	2.32452127392644e-22	1.53187726395473e-20
ENSMUSG00000037419	Endod1	9	14353990	14381507	2958.73899333962	-3.18652162504494	0.32813323847508	-9.71106017742527	2.7050863711409e-22	1.77814801843092e-20
ENSMUSG00000025969	Nrp2	1	62703285	62818695	1456.52578961562	-2.90852664761204	0.300225983743222	-9.68779121429959	3.39797594065811e-22	2.22795389587606e-20
ENSMUSG00000021108	Prkch	12	73584796	73778185	1596.37126926475	-3.91187660614298	0.403852042154147	-9.68641036275817	3.44421512541236e-22	2.25234781480832e-20
ENSMUSG00000030557	Mef2a	7	67231163	67372858	1965.9729350246	-1.62885739466619	0.168163331977058	-9.68616270572239	3.45257377689835e-22	2.25234781480832e-20
ENSMUSG00000048200	Cracr2b	7	141461094	141466613	957.303572673268	-5.08885007214424	0.525433561029276	-9.68504954684594	3.49039249910747e-22	2.27129837523579e-20
ENSMUSG00000057969	Sema3b	9	107597674	107609229	429.402834886074	3.26041672605683	0.337775719091319	9.65260834860472	4.79210422960276e-22	3.11054404617749e-20
ENSMUSG00000033350	Chst2	9	95399292	95406722	1358.19680268175	-2.90726464530865	0.301336017239248	-9.64791620976528	5.01646889451852e-22	3.24803819747838e-20
ENSMUSG00000042590	Ipo11	13	106794439	106936958	2830.28469227285	-3.16143577734467	0.327746218922324	-9.64598703149017	5.11170425746817e-22	3.3014470963633e-20
ENSMUSG00000031283	Chrdl1	X	143285674	143394262	1435.04460516469	7.43147132421665	0.771266860612377	9.63540857741009	5.66661183498671e-22	3.6507358187642e-20
ENSMUSG00000079017	Ifi27l2a	12	103442167	103443680	2608.42418405044	4.73251130016826	0.491581927430726	9.62710595343268	6.14353604430918e-22	3.94817469011324e-20
ENSMUSG00000001661	Hoxc6	15	102998257	103011881	44.6151982686777	6.28017417700187	0.652435697140039	9.62573661210001	6.22592277129245e-22	3.99121717459662e-20
ENSMUSG00000034839	Larp6	9	60712989	60738801	272.023019566612	5.61522595611875	0.583476561477792	9.62373868437297	6.34809344627766e-22	4.05948820160852e-20
ENSMUSG00000075394	Hoxc4	15	103018934	103036852	43.8438424664962	5.84174967112299	0.607292823591875	9.61932933205363	6.62617775951739e-22	4.22688122644682e-20
ENSMUSG00000003070	Efna2	10	80179482	80190010	42.2783530099929	6.77847169254662	0.704828390940442	9.61719445424468	6.76511558877978e-22	4.30490733743999e-20
ENSMUSG00000011958	Bnip2	9	69989466	70008317	4342.67887981867	-1.22053035818892	0.127082591519967	-9.60422937233812	7.67297407850719e-22	4.87064597204063e-20
ENSMUSG00000032220	Myo1e	9	70207350	70399766	1543.4049431295	-2.03493426239566	0.212104505300094	-9.59401715449916	8.47206747461213e-22	5.362161293919e-20
ENSMUSG00000086541	Has2os	15	56689944	56778399	60.474337160417	6.19159913661667	0.645374040224498	9.59381498280111	8.48869118694464e-22	5.362161293919e-20
ENSMUSG00000038034	Igsf8	1	172261641	172319841	941.451263891706	2.25760112084835	0.235451618687708	9.58838649498828	8.94732235326132e-22	5.63811926100036e-20
ENSMUSG00000026697	Myoc	1	162639155	162649693	308.384734712867	8.03122968760376	0.838213718773117	9.58136273331218	9.57728196858903e-22	6.00999641735407e-20
ENSMUSG00000032374	Plod2	9	92542223	92608428	3028.40870551018	2.97616620779131	0.310622650942278	9.58129163717802	9.5838778345389e-22	6.00999641735407e-20
ENSMUSG00000041347	Bdkrb1	12	105603085	105605428	109.597812278484	4.90636985464301	0.512556707824938	9.57234542000914	1.04507464322241e-21	6.53777492386892e-20
ENSMUSG00000086712	AI427809	4	53261356	53270232	282.171777096673	5.5898562127845	0.584589512572082	9.56201931880406	1.15481128437235e-21	7.20685721782159e-20
ENSMUSG00000024044	Epb41l3	17	69075683	69289989	879.564936645081	5.86121078475651	0.613630998557584	9.55168627160951	1.2760215771118e-21	7.94415452538907e-20
ENSMUSG00000021319	Sfrp4	13	19623104	19632994	5756.62782125146	9.35852314961583	0.981425036746699	9.5356474506073	1.48953174539323e-21	9.25117090502138e-20
ENSMUSG00000024232	Bambi	18	3507957	3516404	1957.54147906263	-3.43572384624363	0.360381148487158	-9.53358370898821	1.51945347871606e-21	9.41443197255197e-20
ENSMUSG00000004105	Angptl2	2	33216069	33247717	3449.9788284299	5.20085199206417	0.54594186142437	9.52638432688616	1.62856681053144e-21	1.0066408550347e-19
ENSMUSG00000026536	Ifi211	1	173896345	173913046	840.874959354748	2.78870152135992	0.292956195691222	9.51917577568229	1.74558013405089e-21	1.07639952123295e-19
ENSMUSG00000021759	Plpp1	13	112800792	112867894	4118.25384541425	-2.61567355018118	0.274887942682722	-9.5154175357928	1.80984616713815e-21	1.11140377679761e-19
ENSMUSG00000031253	Srpx2	X	133908426	133932446	1343.01697416169	5.42152743343784	0.569766153812286	9.51535537371354	1.81092858337616e-21	1.11140377679761e-19
ENSMUSG00000026365	Cfh	1	140084708	140183764	951.939322727838	4.1960976189491	0.440995216898929	9.51506378789318	1.81601446467079e-21	1.11189027471652e-19
ENSMUSG00000003355	Fkbp11	15	98724373	98728198	1200.94633052918	2.58166544688616	0.271620041879831	9.50469423765248	2.0063656113428e-21	1.21978551568468e-19
ENSMUSG00000035165	Kcne3	7	100176502	100184869	12659.8366826134	-6.48396159416784	0.682167300555131	-9.50494341914563	2.00156793554822e-21	1.21978551568468e-19
ENSMUSG00000071005	Ccl19	4	42754525	42756577	58.4853115131069	7.12604340022915	0.749723688108195	9.50489295357675	2.00253866911933e-21	1.21978551568468e-19
ENSMUSG00000031245	Hmgn5	X	109004534	109013404	432.867833904242	-1.95924678248146	0.206284039074233	-9.49781084020955	2.14348942670373e-21	1.30009912557845e-19
ENSMUSG00000053799	Exoc6	19	37550418	37683245	539.979247562296	-2.97964642130829	0.313760918034754	-9.49655055821276	2.16958110408972e-21	1.31285002371074e-19
ENSMUSG00000035934	Pknox2	9	36890982	37147407	220.432619711795	6.31634889928854	0.665144882035538	9.49620010599595	2.17689219810063e-21	1.31420352071348e-19
ENSMUSG00000029171	Pgm1	5	64092950	64128351	1838.37202784164	-2.38742023699895	0.251552634675054	-9.49073835017841	2.29403546635422e-21	1.38170289635135e-19
ENSMUSG00000035778	Ggta1	2	35400179	35463231	1677.69479313049	-2.9360012045372	0.30959207495134	-9.48345077954165	2.46010077737046e-21	1.47828654369182e-19
ENSMUSG00000020205	Phlda1	10	111506286	111508645	668.770467751271	2.29113814499822	0.241706976566932	9.47899054276482	2.56754786563486e-21	1.53928060583512e-19
ENSMUSG00000054435	Gimap4	6	48684549	48692060	4715.07270711661	-5.96064400763075	0.629960929751766	-9.46192648801176	3.02321078792434e-21	1.80827104379798e-19
ENSMUSG00000085721	Gm12796	4	101292414	101321745	63.0666122978926	7.67496646971208	0.81124320486416	9.4607466955575	3.05751932505505e-21	1.8245781797143e-19
ENSMUSG00000040212	Emp3	7	45918023	45921404	2076.98801560992	2.30657549806899	0.243896500403129	9.4571898090236	3.16330209290504e-21	1.88336461848615e-19
ENSMUSG00000020122	Egfr	11	16752203	16918158	1414.09280098792	6.72937291120791	0.711734707318682	9.45488935977209	3.23363763271546e-21	1.92082525343343e-19
ENSMUSG00000043505	Gimap5	6	48746197	48754210	763.833232055557	-5.46167800118445	0.578221770526734	-9.44564573590701	3.53219604805219e-21	2.09337174939368e-19
ENSMUSG00000031803	B3gnt3	8	71690756	71701789	2359.24161914392	-3.11705504102292	0.330691785803595	-9.42586170820161	4.265882416391e-21	2.52242211648654e-19
ENSMUSG00000039542	Ncam1	9	49502136	49798925	893.31746698779	4.60669072770929	0.488787692001438	9.42472734705387	4.31224447722778e-21	2.54402778395723e-19
ENSMUSG00000027200	Sema6d	2	124089969	124667770	1963.06909736928	-3.5709812315333	0.378927687530174	-9.423912131649	4.34587028487872e-21	2.55803851154714e-19
ENSMUSG00000029802	Abcg2	6	58584523	58695676	1633.12456015408	-2.02931704661451	0.215358312295802	-9.42297989328208	4.3846409794301e-21	2.57500718200136e-19
ENSMUSG00000032118	Fez1	9	36821864	36878924	914.508104674834	3.09838503116147	0.328980612225718	9.41813868665193	4.59154946850341e-21	2.69041944988167e-19
ENSMUSG00000066361	Serpina3c	12	104146382	104153870	223.157000116725	7.46588146278127	0.792823805382394	9.41682302183186	4.64942942841507e-21	2.71818448682894e-19
ENSMUSG00000051367	Six1	12	73040015	73053887	121.98361910395	6.96813281946938	0.740184580465782	9.41404752728635	4.7739090443114e-21	2.78467275537435e-19
ENSMUSG00000042099	Kank3	17	33810520	33822918	2599.82389338393	-4.8452749370181	0.515258540282009	-9.40358006364379	5.2737442104636e-21	3.06931913048981e-19
ENSMUSG00000037972	Snn	16	11066298	11074983	415.410643675862	-3.81838784729484	0.406421639047519	-9.39513913738337	5.71422485142302e-21	3.31822218446199e-19
ENSMUSG00000024776	Stambpl1	19	34192229	34240333	530.24564420517	2.51080367003553	0.267343984083315	9.39165950804814	5.90622381365074e-21	3.42204229417764e-19
ENSMUSG00000070348	Ccnd1	7	144929931	144939925	4127.63028891468	-3.27560654694334	0.34880330369167	-9.39098486819053	5.94418084471763e-21	3.43634686824424e-19
ENSMUSG00000038241	Cep250	2	155956458	155998900	570.688608013193	-1.64278954055377	0.175000924214338	-9.3873192266214	6.15467537836361e-21	3.55010996935945e-19
ENSMUSG00000024940	Ltbp3	19	5740904	5758532	362.437899299501	3.08118591106363	0.328496859246669	9.37965105094037	6.61914257122139e-21	3.80953718782362e-19
ENSMUSG00000048285	Frmd6	12	70825514	70902234	1263.46353879513	2.41168639127717	0.257251910673427	9.37480458342923	6.93040301486337e-21	3.97983387321389e-19
ENSMUSG00000054720	Lrrc8c	5	105519388	105613018	3025.02617134036	-2.99467304191478	0.31945329714052	-9.37436886305635	6.95908598534718e-21	3.98746389235634e-19
ENSMUSG00000026566	Mpzl1	1	165592240	165634538	5244.64881565711	-2.55595500323721	0.272666130426001	-9.37393654006057	6.98766133786054e-21	3.99499869733444e-19
ENSMUSG00000025950	Idh1	1	65158616	65186500	3022.22229307469	1.94792952660702	0.207875871659317	9.3706379247296	7.2095451266445e-21	4.11277553380982e-19
ENSMUSG00000024168	Tmem204	17	25057702	25081181	4012.75411819959	-4.89443339466343	0.522624972184771	-9.36509668530159	7.59806948661738e-21	4.32488794799788e-19
ENSMUSG00000043300	B3galnt1	3	69574158	69598960	787.443129115963	3.44300018117842	0.367758355399857	9.36212632731326	7.81478808376298e-21	4.43849115310038e-19
ENSMUSG00000084289	Gm6977	X	90744546	90745062	946.367457553876	1.44628137609833	0.154509975802893	9.36044011775226	7.94052317260844e-21	4.50003522204346e-19
ENSMUSG00000075408	6030408B16Rik	15	101293212	101297426	69.1806896990951	5.93443081715839	0.634080454766663	9.35911329949796	8.0408643066891e-21	4.54695075718212e-19
ENSMUSG00000050271	Prag1	8	36094828	36147787	723.915751767152	-3.92071889151667	0.419037922458906	-9.35647749614156	8.24393239243397e-21	4.6415131528619e-19
ENSMUSG00000071042	Rasgrp3	17	75435905	75529043	2334.86451586276	-3.76202204662678	0.402068579182908	-9.35666759703541	8.22911842482254e-21	4.6415131528619e-19
ENSMUSG00000035835	Plppr3	10	79860475	79874634	173.83232164226	3.03511606823756	0.324485111653018	9.3536373757669	8.46842017829668e-21	4.75756213010207e-19
ENSMUSG00000027479	Mapre1	2	153741274	153773310	6362.49919205041	-0.864641528326713	0.0924549938971058	-9.35202623331501	8.5984439243808e-21	4.82015366228438e-19
ENSMUSG00000029344	Tpst2	5	112276691	112315361	2869.99040333369	-2.02159749408408	0.216199894041588	-9.35059428704068	8.71566195905568e-21	4.87531164314434e-19
ENSMUSG00000032766	Gng11	6	4003904	4008445	6403.59253313009	-2.94861767898921	0.315362130933639	-9.34994214511341	8.76956819762312e-21	4.89489324892761e-19
ENSMUSG00000051041	Olfml1	7	107567446	107591094	434.328856632824	4.8561743390266	0.519403032519408	9.34953020099117	8.80378939963881e-21	4.90342670239238e-19
ENSMUSG00000037815	Ctnna1	18	35118888	35254773	7599.81619862082	-1.63792258893571	0.175206426228773	-9.34853032614808	8.88740169643959e-21	4.93937374540963e-19
ENSMUSG00000004043	Stat5a	11	100859351	100885169	333.314514442834	2.07882817233677	0.222561436723173	9.34046887432015	9.59084452260372e-21	5.31891396768552e-19
ENSMUSG00000054690	Emcn	3	137341067	137432185	6856.25851817621	-6.32761681162165	0.677698276010044	-9.33692328225412	9.91740778736845e-21	5.48826804027896e-19
ENSMUSG00000006445	Epha2	4	141301240	141329384	420.596556247833	-4.53648095145153	0.486420346340314	-9.32625657126125	1.09676185331654e-20	6.05651071194992e-19
ENSMUSG00000054675	Tmem119	5	113793729	113800516	997.767124147004	6.90194664438672	0.740986146663968	9.31454208079372	1.2247971816427e-20	6.74915366114135e-19
ENSMUSG00000023495	Pcbp4	9	106453291	106464012	648.187679326395	1.73940483802783	0.186765683049429	9.31330001115613	1.2392102085614e-20	6.81407753535707e-19
ENSMUSG00000030123	Plxnd1	6	115954811	115995005	2688.10577619216	-4.52110507843186	0.48563331921531	-9.30970940325325	1.281825711684e-20	7.03347544637797e-19
ENSMUSG00000015647	Lama5	2	180176373	180225859	645.054483185451	-4.32631267231983	0.464814183385017	-9.30761759637665	1.30731724253154e-20	7.15818377681277e-19
ENSMUSG00000033327	Tnxb	17	34670535	34719815	2672.05235583546	7.19419042987634	0.774538759086318	9.28835432117424	1.56692201001127e-20	8.56154285596664e-19
ENSMUSG00000051048	P4ha3	7	100285520	100319699	592.98946492114	7.32262346516049	0.789230553212825	9.2781804193354	1.72397403293789e-20	9.39983231138073e-19
ENSMUSG00000056121	Fez2	17	78377885	78418131	3091.52013915115	-1.92650075090964	0.207810760598846	-9.2704571474454	1.85349793458401e-20	1.008481995962e-18
ENSMUSG00000041378	Cldn5	16	18776847	18778260	2722.23143335343	-6.80216871787235	0.734010413684249	-9.26712835548195	1.91224843319193e-20	1.03609460609284e-18
ENSMUSG00000044674	Fzd1	5	4753839	4758035	424.163360159453	4.85014979931968	0.523363324471044	9.2672710764012	1.90969215818755e-20	1.03609460609284e-18
ENSMUSG00000062995	Ica1	6	8630527	8778488	1248.16646005951	-3.71848499591549	0.401464503286577	-9.26230081482728	2.00073598363321e-20	1.0817758087707e-18
ENSMUSG00000018500	Adora2b	11	62248984	62266453	759.569042697465	5.87019501512953	0.634227387966386	9.25566307369977	2.12904793774377e-20	1.14875442790887e-18
ENSMUSG00000034485	Uaca	9	60794542	60880370	4089.42038485566	-2.96554993261066	0.320488282828481	-9.25322419415177	2.17820923785333e-20	1.1728366122903e-18
ENSMUSG00000091243	Vgll3	16	65815257	65866368	1984.9900018363	6.11057718236487	0.661406629820098	9.23876010137204	2.49370041062527e-20	1.33992421026522e-18
ENSMUSG00000044317	Gpr4	7	19212538	19224174	1305.4696428244	-5.04140055624247	0.545715723807068	-9.23814421375333	2.50809312219325e-20	1.34486757291269e-18
ENSMUSG00000028197	Col24a1	3	145292472	145552011	111.121979585259	6.48129082640797	0.701870616771763	9.23430995903278	2.59956136460223e-20	1.39103387978994e-18
ENSMUSG00000026069	Il1rl1	1	40429570	40465415	1992.12688620684	7.50343137606085	0.812631190656484	9.23350157160372	2.61926279252112e-20	1.39868633120628e-18
ENSMUSG00000006356	Crip2	12	113140236	113145506	9959.26142671926	-2.15664695552917	0.233579472885874	-9.23303288976467	2.63075269126717e-20	1.4019313570191e-18
ENSMUSG00000031595	Pdgfrl	8	40926212	40990785	144.026029050488	6.87418598180861	0.74460064378717	9.23204410198371	2.65515688154521e-20	1.41203096663531e-18
ENSMUSG00000049580	Tsku	7	98350668	98361328	356.024464916217	3.26119753201524	0.353277087143028	9.23127383773664	2.67432267839653e-20	1.41930907884819e-18
ENSMUSG00000000631	Myo18a	11	77763246	77865980	1282.04731704295	-3.68616939354851	0.3998197164142	-9.21957883069919	2.9826944976277e-20	1.57973015938773e-18
ENSMUSG00000074207	Adh1	3	138260991	138290698	798.809977574003	4.8036190668653	0.521366085529681	9.21352423985359	3.15589405199991e-20	1.6680510214846e-18
ENSMUSG00000027435	Cd93	2	148436640	148443563	8899.52659544674	-6.13967126810611	0.666608464720861	-9.21031098919073	3.25181425315559e-20	1.71524923304433e-18
ENSMUSG00000039903	Eva1c	16	90826719	90905109	109.431575529877	-3.8673612642186	0.420107662746408	-9.20564323663166	3.39630898070557e-20	1.78419891057391e-18
ENSMUSG00000041734	Kirrel	3	87078593	87174747	309.350509424169	3.94202876083214	0.428210838656264	9.2058126627582	3.39095490124296e-20	1.78419891057391e-18
ENSMUSG00000026785	Pkn3	2	30077684	30091022	1001.60014076939	-4.26660814028744	0.464349961075925	-9.18834607071243	3.9892764903778e-20	2.08741023813585e-18
ENSMUSG00000028978	Nos3	5	24364810	24384474	1117.38100696485	-6.21912988323027	0.676850420166587	-9.18833718342024	3.98960603836922e-20	2.08741023813585e-18
ENSMUSG00000002228	Ppm1j	3	104781056	104786018	745.774900823089	-4.86081619766103	0.529503834693581	-9.17994522263269	4.31310776457425e-20	2.25212052408687e-18
ENSMUSG00000073490	Ifi207	1	173723427	173741747	1209.45057700786	4.29183355398175	0.467685302336025	9.17675525090189	4.44276590813611e-20	2.31515481398023e-18
ENSMUSG00000024030	Abcg1	17	31057698	31115777	4915.30147291035	-4.32711585785426	0.47179066619724	-9.17168602069215	4.65677668849781e-20	2.42180440673503e-18
ENSMUSG00000004451	Ralb	1	119470305	119504794	4157.28885835795	-1.79111875115952	0.195332658668384	-9.16958159157759	4.74858546192315e-20	2.46460150056809e-18
ENSMUSG00000032291	Crabp1	9	54764748	54773110	132.005464361037	8.15916435281089	0.890305907090925	9.16445042970788	4.98000736062164e-20	2.5795442126548e-18
ENSMUSG00000023191	P3h3	6	124841089	124857752	491.39285948489	2.78848074757063	0.30484578099359	9.14718497491446	5.84364030426891e-20	3.02084711058404e-18
ENSMUSG00000001946	Esam	9	37528078	37538319	9401.26786277709	-5.5679470343256	0.608817170981137	-9.14551576354621	5.93459930331333e-20	3.06175672024924e-18
ENSMUSG00000038217	Tlcd2	11	75461715	75470899	282.887215118965	2.77028270045806	0.303479069746969	9.12841436731643	6.95098708296665e-20	3.57899829943844e-18
ENSMUSG00000004891	Nes	3	87971078	87980451	2213.84326776439	-4.50130285122024	0.494087981543093	-9.11032653974331	8.213438597363e-20	4.22063186970445e-18
ENSMUSG00000034911	Ushbp1	8	71384272	71395802	4019.48067183587	-6.36252715640975	0.698529338321148	-9.10846088684193	8.35589080491091e-20	4.28533100903738e-18
ENSMUSG00000031511	Arhgef7	8	11727721	11835219	1623.02966237913	-1.97514501741274	0.217067354175938	-9.09922648161934	9.09774499137769e-20	4.65657109746425e-18
ENSMUSG00000007837	Prrg2	7	45053584	45062677	305.614854592032	-1.51490232618887	0.166541581268581	-9.0962407985414	9.35125181566194e-20	4.77688502512483e-18
ENSMUSG00000083282	Ctsf	19	4855129	4860912	423.078392094614	3.45276526394608	0.379628022054565	9.09512750207309	9.44755535318076e-20	4.81657945063048e-18
ENSMUSG00000059895	Ptp4a3	15	73723145	73758766	1639.82180468623	-2.56745230002424	0.282780314842274	-9.0793176372842	1.09257651513802e-19	5.55926113272289e-18
ENSMUSG00000025579	Gaa	11	119267887	119285454	2297.79090212312	2.50985777919406	0.276503439927763	9.07713039609839	1.11475021756595e-19	5.66096389896872e-18
ENSMUSG00000021365	Nedd9	13	41309581	41487362	1862.14084280315	-3.27638379310253	0.361005703681593	-9.07571198928285	1.12936678562071e-19	5.723966806417e-18
ENSMUSG00000020592	Sdc1	12	8771323	8793715	1872.77402080498	3.53808434727689	0.390254339354362	9.06609867075482	1.23354740428365e-19	6.2397742624106e-18
ENSMUSG00000066113	Adamtsl1	4	85514172	86428385	866.272007537128	5.78003117238712	0.639189710270306	9.04274752787058	1.5278244616299e-19	7.7132798697374e-18
ENSMUSG00000033278	Ptprm	17	66666947	67354457	2379.17778127056	-3.16453398955078	0.350002833835236	-9.04145247875474	1.5460366934177e-19	7.79003975152237e-18
ENSMUSG00000000184	Ccnd2	6	127125162	127152193	3248.63881726593	2.22422090918651	0.246163776347679	9.03553293740928	1.63205214775539e-19	8.20747933489646e-18
ENSMUSG00000003559	As3mt	19	46707443	46741095	663.743852916525	-1.24394000683279	0.137681337611155	-9.0349209879553	1.64120950793754e-19	8.23753586164229e-18
ENSMUSG00000051279	Gdf6	4	9844372	9862345	63.4745334467394	7.65561913394541	0.847907156540897	9.02884127688825	1.73499107127766e-19	8.6913991789207e-18
ENSMUSG00000000278	Scpep1	11	88924020	88955465	3606.3561562426	1.65630345965468	0.183582602830191	9.02211557152132	1.84491443977452e-19	9.22421603778385e-18
ENSMUSG00000026278	Bok	1	93685660	93695764	1643.43747036217	-1.7041080274732	0.188897207147432	-9.02135109993002	1.85783630386264e-19	9.27092532441977e-18
ENSMUSG00000041445	Mmrn2	14	34375465	34404287	4300.85110319413	-5.98650072234387	0.663693080932563	-9.01998362546159	1.88117417536029e-19	9.36933268608771e-18
ENSMUSG00000042436	Mfap4	11	61485431	61488900	935.092462507252	7.77312506906706	0.862067530758713	9.01684008702412	1.93592713047895e-19	9.62352720773021e-18
ENSMUSG00000003518	Dusp3	11	101971143	101987013	9030.73553331863	-3.02489690634323	0.335848645085374	-9.00672654366162	2.12298600994373e-19	1.05331828872668e-17
ENSMUSG00000026193	Fn1	1	71585520	71653200	35355.1278816762	2.92168293600396	0.324433660220045	9.00548646531419	2.14711774841753e-19	1.06325435117143e-17
ENSMUSG00000027864	Ptgfrn	3	101040232	101110278	356.934166913444	4.83380239916648	0.536780910567896	9.00516822413167	2.15335425205821e-19	1.06430766744381e-17
ENSMUSG00000032584	Mst1r	9	107906873	107920383	160.733490662443	7.50815787411826	0.834296474194758	8.99938823469792	2.26978911779936e-19	1.11971939736925e-17
ENSMUSG00000026185	Igfbp5	1	72857932	72874884	1485.13126215194	5.09806115774316	0.567055432086	8.9904105829463	2.46308545058189e-19	1.21276521073423e-17
ENSMUSG00000023092	Fhl1	X	56731787	56793346	1120.7440647762	5.59173931271461	0.622563220190656	8.98180157671727	2.66368875171118e-19	1.30904886111135e-17
ENSMUSG00000029198	Grpel1	5	36464998	36474080	2524.06026673925	-1.10595301953327	0.123196188419731	-8.97716912933434	2.77822637234458e-19	1.36275160638925e-17
ENSMUSG00000040283	Btnl9	11	49165585	49187159	1982.51230835239	-5.65428593868214	0.62994652918587	-8.97581886194314	2.81251836487742e-19	1.37696433141702e-17
ENSMUSG00000021943	Gdf10	14	33923587	33937983	90.7248365893407	7.50316471985129	0.836137652652856	8.97359985648968	2.86978377591068e-19	1.40234962287378e-17
ENSMUSG00000025375	Aatk	11	120007313	120047167	102.008428113917	-4.81156385229488	0.536402882683842	-8.97005591808282	2.96363941499858e-19	1.44548582314592e-17
ENSMUSG00000046207	Pik3r6	11	68503019	68552698	411.762283716902	-4.96603769555623	0.553976343306137	-8.9643497516859	3.12116962034754e-19	1.51945812025152e-17
ENSMUSG00000029309	Sparcl1	5	104079111	104113733	17384.3875182884	-3.58351128104834	0.399764521619574	-8.96405530568443	3.12951912792139e-19	1.52066446330274e-17
ENSMUSG00000028525	Pde4b	4	102087543	102607259	3301.24366615306	-3.79933833001024	0.42432580184371	-8.95382348540196	3.43377714821774e-19	1.66538191688561e-17
ENSMUSG00000038188	Scarf1	11	75513540	75526582	1543.18031856457	-5.47652260898784	0.612106284933391	-8.9470125430648	3.65232773146918e-19	1.76806796107141e-17
ENSMUSG00000029207	Apbb2	5	66298703	66618784	3133.75132403199	-1.89022354711598	0.211294848004149	-8.94590457349376	3.68915719685239e-19	1.78256496718806e-17
ENSMUSG00000058254	Tspan7	X	10485158	10596605	1975.58408091639	-4.01952262245237	0.449977136187127	-8.93272635252475	4.15636840365999e-19	2.00457700719534e-17
ENSMUSG00000027962	Vcam1	3	116109949	116129688	1851.76121455663	2.1513816828648	0.241044825288315	8.92523488231502	4.44754418313793e-19	2.1410213159682e-17
ENSMUSG00000043251	Exoc3l	8	105289924	105296101	1218.05054874684	-5.30815841577674	0.594855287898045	-8.92344495168468	4.52004452670542e-19	2.17188558807316e-17
ENSMUSG00000068220	Lgals1	15	78926725	78930465	15567.3683943959	2.161184562019	0.242262789260827	8.92082753861224	4.62816831044397e-19	2.21972094578127e-17
ENSMUSG00000024477	Pggt1b	18	46239949	46280850	643.295267354861	-1.2536032282492	0.140831044488319	-8.90146936567793	5.51121732512288e-19	2.63835522187352e-17
ENSMUSG00000033788	Dysf	6	84008590	84211060	1228.55359320223	-5.25693778823939	0.590649166382788	-8.90027123958128	5.57103748770911e-19	2.66207195376713e-17
ENSMUSG00000002107	Celf2	2	6539694	7509563	1746.80218207273	3.23003673882986	0.362956906033568	8.89922931658207	5.62357983655586e-19	2.68223009552413e-17
ENSMUSG00000021678	F2rl1	13	95511732	95525227	244.416383103599	3.9343434346586	0.44219916466964	8.89722041333543	5.72627085011342e-19	2.72618913138028e-17
ENSMUSG00000039167	Adgrl4	3	151437887	151545086	5008.8454409028	-5.9322304132479	0.667751284454754	-8.88389217864524	6.45608656516554e-19	3.06800341194903e-17
ENSMUSG00000062960	Kdr	5	75932827	75978458	8147.99907289711	-5.32294000267735	0.599570909898319	-8.87791571405635	6.81248276666731e-19	3.23143756728785e-17
ENSMUSG00000024076	Vit	17	78508063	78627409	126.044074640075	7.62708620330884	0.859401494990486	8.87488123742823	7.00080778177629e-19	3.31469690567138e-17
ENSMUSG00000022469	Rapgef3	15	97744770	97767972	1253.96398449068	-3.79741086977334	0.42796397890342	-8.87320208467898	7.10721955245496e-19	3.35893940125969e-17
ENSMUSG00000021069	Pygl	12	70190811	70231488	799.447283045912	4.87112332970708	0.548998462902412	8.8727449325718	7.13646598329644e-19	3.36661807834963e-17
ENSMUSG00000021453	Gadd45g	13	51846678	51848468	6876.09409039643	2.46581160414076	0.277954799060921	8.87126832302082	7.23174697071657e-19	3.40536390535615e-17
ENSMUSG00000109812	Gm45640	8	90876581	90878476	206.829400927276	3.845136498649	0.433678305134559	8.86633353138555	7.55938181709958e-19	3.55318384176156e-17
ENSMUSG00000051124	Gimap9	6	48676129	48679114	511.558280156514	-4.16041185625682	0.469680247435243	-8.85796641220353	8.14872588145951e-19	3.82325818123043e-17
ENSMUSG00000045377	Tmem88	11	69396519	69398234	1591.24722561901	-5.23672669359619	0.591348688086827	-8.8555649130438	8.32610479776121e-19	3.89941750736379e-17
ENSMUSG00000021806	Nid2	14	19751265	19811787	6025.6508580286	-3.47551358162711	0.392695939221721	-8.85039348386232	8.72112637014437e-19	4.07704786751569e-17
ENSMUSG00000025902	Sox17	1	4490931	4497354	949.245192927111	-6.22486403571055	0.703605681667767	-8.84709177014556	8.98295209960383e-19	4.19188245815567e-17
ENSMUSG00000050730	Arhgap42	9	8994329	9239101	763.023156480094	3.98008763651174	0.450006678816982	8.84450792369337	9.19325283899738e-19	4.2823031524675e-17
ENSMUSG00000052373	Mpp3	11	101999652	102028461	380.390423803852	-4.21721226556234	0.477045786605879	-8.84026729502692	9.54898762178846e-19	4.44002209006641e-17
ENSMUSG00000020846	Rflnb	11	76019194	76027782	755.680164946989	-3.53474984611403	0.399865336600585	-8.83985062612416	9.58466587638847e-19	4.44862475864848e-17
ENSMUSG00000002732	Fkbp7	2	76663044	76673116	1679.6624082256	2.06829281121339	0.234090892004077	8.83542624621792	9.97173058000998e-19	4.61999732185471e-17
ENSMUSG00000029084	Cd38	5	43868553	43912375	2621.35109483988	-4.8926243617921	0.554234534770296	-8.82771472156614	1.06836135300872e-18	4.9409804788523e-17
ENSMUSG00000015568	Lpl	8	68880491	68907448	3439.2424528443	4.03503777146313	0.457149728945248	8.82651244434272	1.07990338462253e-18	4.98545771093387e-17
ENSMUSG00000043613	Mmp3	9	7445822	7455975	13782.3406938788	7.57218396085497	0.858025334939901	8.82512864423211	1.09334056788638e-18	5.03851020777389e-17
ENSMUSG00000038168	P3h2	16	25959288	26105784	325.891837484559	-2.88044627025572	0.326407110360358	-8.82470442226478	1.09749288506803e-18	5.04866220788223e-17
ENSMUSG00000059486	Kbtbd2	6	56777524	56797813	906.345807019207	-1.441062588031	0.163387724186537	-8.81989510047742	1.14566998969035e-18	5.2609409686153e-17
ENSMUSG00000036533	Cdc42ep3	17	79334025	79355091	3340.70461513844	-4.02575223174948	0.456647149108181	-8.81589261996195	1.18735242344097e-18	5.44269741853054e-17
ENSMUSG00000036661	Dennd3	15	73512560	73572242	388.104530383181	-3.28755544383273	0.373096544628973	-8.811540849573	1.23437285570395e-18	5.64823720669197e-17
ENSMUSG00000027947	Il6ra	3	89864059	89913196	258.066179708901	3.77207398398361	0.428686353398895	8.79914640173694	1.37860737672878e-18	6.29709919751301e-17
ENSMUSG00000055782	Abcd2	15	91145884	91191807	275.731739826522	5.96336777635252	0.677835327643811	8.79766446679827	1.39692982235741e-18	6.36955730092156e-17
ENSMUSG00000028184	Adgrl2	3	148815583	148990555	1123.98278735643	-2.99507234874087	0.340649801310566	-8.79223277752716	1.4661660142345e-18	6.67350326936018e-17
ENSMUSG00000025930	Msc	1	14753346	14755992	77.0303638061059	6.80955380132587	0.774593740018662	8.79112940050589	1.48063911058861e-18	6.72755654826919e-17
ENSMUSG00000029122	Evc	5	37289098	37336894	322.472753156	3.35638774391145	0.381813779306204	8.79064068879432	1.48709458576952e-18	6.74505475951748e-17
ENSMUSG00000001053	N4bp3	11	51643063	51650842	1070.17603037769	-4.63242037112334	0.52728602552477	-8.78540326668629	1.55804574327063e-18	7.05451515821087e-17
ENSMUSG00000060703	Cd302	2	60251993	60284488	2163.58168764988	3.05844785131566	0.348243802980821	8.7824903850022	1.59894243555957e-18	7.22705238020199e-17
ENSMUSG00000026343	Gpr39	1	125676995	125873862	64.1853124085791	8.34834376274188	0.950683867519792	8.78140888676443	1.61439494887817e-18	7.28418375975537e-17
ENSMUSG00000039168	Dap	15	31224314	31274341	2388.87241884308	2.40795839597348	0.274342646203677	8.77719315350544	1.6760501132708e-18	7.54922119714791e-17
ENSMUSG00000034037	Fgd5	6	91978878	92076004	895.654952017342	-4.65055221987184	0.529982378261667	-8.77491858337925	1.71027556208153e-18	7.69000464971346e-17
ENSMUSG00000019718	L3hypdh	12	72073428	72085439	329.23323387311	3.83507818143307	0.43728426693336	8.77021761685635	1.7832130582165e-18	8.00406152421994e-17
ENSMUSG00000069920	B3gnt9	8	105252638	105255153	423.149653604868	2.82194707070681	0.32179270753838	8.76945625118072	1.79531154896667e-18	8.04442453402904e-17
ENSMUSG00000064294	Aox3	1	58113130	58200698	251.254935291613	6.87911212901291	0.784615996013903	8.7674890187824	1.82694844589271e-18	8.17204452507345e-17
ENSMUSG00000019832	Rab32	10	10545002	10558265	1398.40257573389	3.26306340725131	0.372328208146742	8.76394357412015	1.88536226744977e-18	8.41879264908303e-17
ENSMUSG00000015652	Steap1	5	5736317	5749326	674.317672154563	5.02311036143029	0.573351954044184	8.76095446435541	1.93604005660968e-18	8.63020678590947e-17
ENSMUSG00000070738	Dgkd	1	87853287	87945180	820.045432361897	-2.10036345858725	0.239811532844872	-8.75839219936902	1.98055007182092e-18	8.81344781960309e-17
ENSMUSG00000038702	Dsel	1	111858702	111864918	955.265449927271	2.28616324117129	0.261035624212093	8.75805073760267	1.98655751649614e-18	8.82501768777593e-17
ENSMUSG00000016194	Hsd11b1	1	193221634	193264075	589.242548140956	5.59720098293564	0.639197596306716	8.75660518011375	2.01218961655749e-18	8.92357857520932e-17
ENSMUSG00000039683	Sdk1	5	141241490	142215586	183.004306129009	4.49625651191897	0.513550935799405	8.75522990707823	2.03687848697848e-18	9.01762665542832e-17
ENSMUSG00000030725	Lipt2	7	100159277	100161365	1023.97751398596	-3.95618224000413	0.452138972130332	-8.7499253191201	2.13493986874452e-18	9.43563270658948e-17
ENSMUSG00000073599	Ecscr	18	35713086	35722356	4987.95473903707	-3.29773539283156	0.376901130266208	-8.74960335221693	2.14103960881477e-18	9.44647100999895e-17
ENSMUSG00000026109	Tmeff2	1	50900647	51187270	1582.35977038037	6.32391028007848	0.722843663549826	8.74865562080502	2.15909466244442e-18	9.50993072494013e-17
ENSMUSG00000052921	Arhgef15	11	68943155	68957480	1050.67017149069	-5.7347251190383	0.655833475893018	-8.74417871278924	2.24643648162137e-18	9.87783674660643e-17
ENSMUSG00000047963	Stbd1	5	92603041	92606579	311.804288212084	5.51086412159095	0.631399599298727	8.72801333372981	2.59185102588861e-18	1.13773474100829e-16
ENSMUSG00000039031	Arhgap18	10	26753421	26918648	2906.97417200385	-3.00169589796997	0.344147613434297	-8.72211743099314	2.73046928636264e-18	1.19655539843496e-16
ENSMUSG00000023068	Nus1	10	52417547	52440183	1833.16616464753	-2.52193289834413	0.289162726540556	-8.72150061840845	2.7453873846476e-18	1.20106060599642e-16
ENSMUSG00000054808	Actn4	7	28893248	28962340	14729.1080730518	-2.17595733731952	0.249694118184096	-8.71449176754422	2.92065933765375e-18	1.27558442134729e-16
ENSMUSG00000022098	Bmp1	14	70474558	70520234	3796.13570931698	2.22188601175638	0.254994226236464	8.7134757698237	2.94696694340143e-18	1.28490735466589e-16
ENSMUSG00000018417	Myo1b	1	51749765	51916071	2988.2839434602	-2.2661758464356	0.260319276709269	-8.70537086259089	3.16537991840621e-18	1.37781805893786e-16
ENSMUSG00000031342	Gpm6b	X	166238911	166388988	686.817887276691	6.16847532652136	0.708748968212694	8.70332882752107	3.2228834918515e-18	1.40049428784332e-16
ENSMUSG00000040430	Pitpnc1	11	107207892	107470699	1285.86904947248	-2.53791321743951	0.29178907687996	-8.6977663611568	3.38480537279335e-18	1.46839320519221e-16
ENSMUSG00000045636	Mtus1	8	40990914	41133726	1044.38425930127	-2.8856491943583	0.331808439457555	-8.69673236484219	3.41577793173901e-18	1.47935171662389e-16
ENSMUSG00000036398	Ppp1r11	17	36948356	36951741	1443.12979566277	-1.88473775157295	0.216744131864865	-8.69568064130121	3.44756851984745e-18	1.49062733047628e-16
ENSMUSG00000014773	Dll1	17	15367354	15376872	351.800049014827	-4.57249655570977	0.52615032499595	-8.69047558935741	3.60925362045384e-18	1.5579343252689e-16
ENSMUSG00000097767	Miat	5	112213228	112229395	56.4036542396366	7.25244089573175	0.834678994831716	8.68889829579808	3.65971099473466e-18	1.57708577458624e-16
ENSMUSG00000002897	Il17ra	6	120463247	120487559	1292.60601281527	3.42534927252804	0.394464365107557	8.6835455253203	3.83619282649749e-18	1.65039132912722e-16
ENSMUSG00000006344	Ggt5	10	75589340	75617200	761.42184803475	6.44240919631048	0.742660860056325	8.6747660241875	4.14401619204247e-18	1.77986526298023e-16
ENSMUSG00000024074	Crim1	17	78200248	78376592	547.849610895942	-3.82916688121318	0.441449408575959	-8.67407863013211	4.16912184066308e-18	1.78768355217439e-16
ENSMUSG00000068735	Trp53i11	2	93187548	93201759	6303.34589671459	-6.06006936886924	0.698681177024899	-8.67358327109086	4.18730683845207e-18	1.79251338527389e-16
ENSMUSG00000058806	Col13a1	10	61838236	61979108	878.417391078427	-5.50410258647798	0.634723549714517	-8.67165333467396	4.25890610161174e-18	1.82015526609971e-16
ENSMUSG00000051243	Islr2	9	58196297	58204319	27.770644915401	5.30805683141017	0.612310315749232	8.66889989419034	4.3631534767032e-18	1.86163611026584e-16
ENSMUSG00000039377	Hlx	1	184727140	184732619	657.465461693509	-4.98441025139752	0.575179766759267	-8.66583030116161	4.4823418895824e-18	1.9093449440509e-16
ENSMUSG00000008398	Elk3	10	93247414	93311135	1842.67001365744	-2.6288278134442	0.303377108185194	-8.66521481851376	4.50662430267991e-18	1.91653633522343e-16
ENSMUSG00000041920	Slc16a6	11	109450855	109473598	679.306471063874	-3.6517229735482	0.421544468128646	-8.6627230331339	4.60626594591336e-18	1.95569970054443e-16
ENSMUSG00000019326	Aoc3	11	101330605	101341938	124.073484057274	4.51734453542679	0.521743705721687	8.65816776683161	4.7940759872284e-18	2.03210759399719e-16
ENSMUSG00000024238	Zeb1	18	5591860	5775467	1855.98013868873	-1.32338200899967	0.153027735689703	-8.64798791562279	5.24153798748222e-18	2.21814693362421e-16
ENSMUSG00000021701	Plk2	13	110395046	110400844	11905.5098081517	-3.65382920214007	0.423050837816171	-8.63685608330547	5.77810987597108e-18	2.44122785771248e-16
ENSMUSG00000073234	Gm8773	5	5573799	5576203	75.6247508444883	7.91104388139322	0.91747307695234	8.62264417357304	6.54255118619585e-18	2.75969923731737e-16
ENSMUSG00000032380	Dapk2	9	66158223	66272242	721.342057429227	-4.61129508912384	0.534824911157229	-8.62206489063147	6.575742169778e-18	2.76918937325334e-16
ENSMUSG00000021388	Aspn	13	49544443	49567565	4488.30465535358	5.26626419435003	0.610956063656953	8.61971016840092	6.71237935551556e-18	2.82063218101517e-16
ENSMUSG00000044252	Osbpl1a	18	12755314	12941841	585.669720337452	1.63776553758277	0.190005134630577	8.61958567997147	6.71968051155009e-18	2.82063218101517e-16
ENSMUSG00000022484	Hoxc10	15	102966796	102971893	110.321555786091	4.56358239783078	0.529560091406361	8.6176856449118	6.83209393339913e-18	2.86317800616673e-16
ENSMUSG00000020427	Igfbp3	11	7206086	7213923	57132.0304686322	-4.96162801056637	0.575815055970238	-8.61670419889614	6.8908850539034e-18	2.8831507594676e-16
ENSMUSG00000032690	Oas2	5	120730333	120749853	548.033126865858	3.52467856247679	0.409198628590944	8.61361284277479	7.07934795492769e-18	2.95722633362375e-16
ENSMUSG00000000392	Fap	2	62500943	62574075	1141.19667217966	6.16529381156728	0.716388110702078	8.60608058601802	7.56011251287347e-18	3.15296866297762e-16
ENSMUSG00000038456	Dennd2a	6	39462378	39557867	239.753088501683	3.17802934504224	0.369540336430931	8.5999525132657	7.97490899248094e-18	3.32061363338045e-16
ENSMUSG00000022018	Rgcc	14	79288756	79301645	7120.00959635869	-4.01680733800572	0.467627703433176	-8.58975485950807	8.71550759180906e-18	3.62316101316634e-16
ENSMUSG00000001864	Aif1l	2	31950139	31973442	381.530476077042	3.60559519631977	0.419939829034011	8.58598053110069	9.00649214649307e-18	3.73812724522474e-16
ENSMUSG00000073002	Vamp5	6	72368794	72380468	1013.62526995652	-3.0964025953077	0.36069694666054	-8.58449904823231	9.12331040388152e-18	3.78055385840204e-16
ENSMUSG00000053559	Smagp	15	100621342	100636865	186.327096937453	-4.3342944314479	0.505348674749769	-8.57683941408195	9.75156145758071e-18	4.03443594552528e-16
ENSMUSG00000023008	Fmnl3	15	99317225	99370482	1145.15743611044	-2.60132683062589	0.303355798401502	-8.57516765571409	9.8942560232362e-18	4.08694316978939e-16
ENSMUSG00000030587	2200002D01Rik	7	29246561	29248466	240.599384717918	-4.38550892523785	0.511608194118342	-8.57200681235262	1.01697071882474e-17	4.19403258707675e-16
ENSMUSG00000055555	4930502E18Rik	X	53724826	53738441	897.649720602113	-5.90044126796444	0.689279190096261	-8.56030669827768	1.12567659428853e-17	4.63495995476606e-16
ENSMUSG00000016933	Plcg1	2	160731300	160775760	1093.42408767855	-1.6600575791693	0.193961291249018	-8.55870554624236	1.14141830324733e-17	4.69231629139724e-16
ENSMUSG00000026029	Casp8	1	58795374	58847503	2238.77932595223	-1.6974311608288	0.198368738303119	-8.55694891921442	1.15893853918404e-17	4.75679068563033e-16
ENSMUSG00000029650	Slc46a3	5	147878437	147894815	1427.13591989796	-4.55474317476527	0.533078459248366	-8.54422664383663	1.29399868772324e-17	5.30273291350381e-16
ENSMUSG00000024598	Fbn2	18	58008623	58209926	350.38792145832	5.33930058647627	0.625146867520772	8.54087393519388	1.33210480330102e-17	5.45026576630222e-16
ENSMUSG00000026249	Serpine2	1	79794197	79861180	3367.29172484324	4.43341299744564	0.519273144939684	8.53772824697221	1.36886391070778e-17	5.59183066615472e-16
ENSMUSG00000042379	Esm1	13	113209659	113218098	9249.12654323446	-5.74382014774163	0.673114062129436	-8.53320480272053	1.42348367472757e-17	5.80579585697156e-16
ENSMUSG00000027377	Mall	2	127704386	127729932	603.349274282679	-5.86587314491409	0.688405991552266	-8.52095016152795	1.58249627566506e-17	6.44419356029077e-16
ENSMUSG00000035686	Thrsp	7	97412938	97417730	224.977401141186	-5.07237385153745	0.595397078084869	-8.51931263729585	1.60503036360342e-17	6.52569566514362e-16
ENSMUSG00000042254	Cilp	9	65265180	65280605	1914.48105778411	8.80469720809063	1.03357273583172	8.51870110622202	1.61352663827571e-17	6.54995711672456e-16
ENSMUSG00000039208	Metrnl	11	121701544	121716306	304.476177507327	3.58477683374124	0.420844665716782	8.51805220730469	1.62259061290563e-17	6.57644354986589e-16
ENSMUSG00000038776	Ephx1	1	180976210	181020904	660.929877903166	2.49547710550375	0.292971625754439	8.51781157672723	1.62596455272445e-17	6.5798212423454e-16
ENSMUSG00000030047	Arhgap25	6	87458545	87533259	832.56110483721	-4.37702005899924	0.514259527980287	-8.51130571404216	1.7198551810887e-17	6.94891253276383e-16
ENSMUSG00000038457	Tmem255b	8	13435189	13468473	105.684145259423	-4.99833380173742	0.587393426662452	-8.50934582318662	1.74917410285288e-17	7.05636449996678e-16
ENSMUSG00000020092	Pald1	10	61319656	61383530	1307.46033674289	-4.37496522691744	0.514179608927837	-8.50863229687399	1.7599700777137e-17	7.08887481224063e-16
ENSMUSG00000046814	Gchfr	2	119167773	119172390	235.966830526865	-4.60875675014455	0.542632692156695	-8.49332673235559	2.00804749116418e-17	8.07553136236972e-16
ENSMUSG00000053477	Tcf4	18	69343356	69689079	8496.44297351606	-2.54680699561945	0.30012081431516	-8.48593924227134	2.13983235222294e-17	8.59217334732123e-16
ENSMUSG00000041361	Myzap	9	71504347	71592360	480.022581412335	-4.23533785011267	0.499229083793671	-8.48375623056271	2.18038309957675e-17	8.74144611392235e-16
ENSMUSG00000000317	Bcl6b	11	70224128	70229798	788.375449231867	-4.41996187175417	0.521640617474701	-8.47319346632077	2.38755561760202e-17	9.55723383930058e-16
ENSMUSG00000040447	Spns2	11	72451638	72489904	410.161647715651	-5.92659256111357	0.699974497791287	-8.46686926425814	2.52076754784834e-17	1.00749010373031e-15
ENSMUSG00000035799	Twist1	12	33957671	33959829	66.4728380822578	6.10712193877421	0.721387516360402	8.46579931073152	2.54401895563796e-17	1.01521643963124e-15
ENSMUSG00000045608	Dbx2	15	95623563	95655960	59.8642379564165	6.97329083713839	0.824294941035577	8.45970354783169	2.68058080317577e-17	1.06806711109922e-15
ENSMUSG00000031367	Ap1s2	X	163909017	163933666	862.410506521366	-1.59309056100621	0.188357533092694	-8.45780115532847	2.72466196406733e-17	1.08396344404577e-15
ENSMUSG00000043004	Gng2	14	19872559	19977627	510.714571557667	-2.99458652224225	0.35409192878865	-8.45708777516264	2.74137572643084e-17	1.08894002973669e-15
ENSMUSG00000051855	Mest	6	30723547	30748465	13717.6299892561	-5.29119485404915	0.626212762751435	-8.44951615294593	2.92512530048997e-17	1.16015038525865e-15
ENSMUSG00000001175	Calm1	12	100199435	100209814	43797.7318026109	-1.70980280886607	0.20240772338937	-8.44731999468686	2.98065927485367e-17	1.18036841833999e-15
ENSMUSG00000060803	Gstp1	19	4035407	4037921	1627.17964635573	1.35979561544563	0.160989696791589	8.44647603259957	3.00227598392997e-17	1.18711367492828e-15
ENSMUSG00000003534	Ddr1	17	35681567	35704621	212.209958062106	3.66951747159476	0.435417573561031	8.42758238162938	3.52879839685355e-17	1.3931760621968e-15
ENSMUSG00000018427	Ypel2	11	86936425	86993707	425.899637148194	-3.05004265501662	0.361965880412744	-8.42632640275018	3.56686338518009e-17	1.40606080384748e-15
ENSMUSG00000046186	Cd109	9	78615546	78716253	1816.756029374	-1.76893948273202	0.210038252978482	-8.42198722207636	3.70151444135388e-17	1.45692283459915e-15
ENSMUSG00000034509	Mad2l1bp	17	46147390	46153553	430.061149567198	-0.950346945037423	0.11296352272051	-8.41286569460776	4.00113011462346e-17	1.57246234959989e-15
ENSMUSG00000072501	Phf20l1	15	66577572	66645255	1377.31895910544	-1.07274479874544	0.127799720956083	-8.39395259019448	4.70065755904381e-17	1.84458075941933e-15
ENSMUSG00000005973	Rcn1	2	105386291	105399319	4727.96181138725	2.51464210081742	0.299810150816448	8.38744817001526	4.96808094293198e-17	1.94657077671703e-15
ENSMUSG00000027314	Dll4	2	119325784	119335962	3375.71379211894	-6.19866562836736	0.739081299144954	-8.38698751482228	4.98757946756691e-17	1.9512586197963e-15
ENSMUSG00000039601	Rcan2	17	43801851	44039516	342.766057083684	5.16268629535247	0.615774554165886	8.38405267061698	5.11358941637591e-17	1.99753925029743e-15
ENSMUSG00000041890	Git2	5	114727407	114775517	1604.39189060317	-1.38057987123134	0.164810041479963	-8.37679463480497	5.43886283840783e-17	2.1214022387338e-15
ENSMUSG00000029513	Prkab1	5	116013586	116024508	1463.52823676296	-1.73896322414169	0.20767067005072	-8.37365827209485	5.58565801382281e-17	2.17538281052627e-15
ENSMUSG00000033105	Lss	10	76531588	76557138	458.971680602887	1.88711443173189	0.225373599212547	8.37327192859078	5.60400872566884e-17	2.17925258237383e-15
ENSMUSG00000028173	Wls	3	159839672	159938664	2772.67297096553	1.86498512658343	0.222980682236914	8.36388653884332	6.06852824713806e-17	2.35635401907989e-15
ENSMUSG00000038539	Atf5	7	44812256	44816658	204.853195811423	3.15614173974269	0.377480952964429	8.36106223362243	6.21560456230346e-17	2.40984943950744e-15
ENSMUSG00000046417	Lrrc75a	11	62604884	62648523	75.3802671106617	4.11495504095489	0.492568524343376	8.35407631139317	6.59467049974673e-17	2.55299508629209e-15
ENSMUSG00000001507	Itga3	11	95044474	95076801	1130.92515942511	-4.80844981799936	0.575708810178837	-8.352225522666	6.6988600470111e-17	2.58945934862001e-15
ENSMUSG00000058571	Gpc6	14	116925315	117976544	561.295145244555	4.65529412998666	0.557538273133315	8.3497301518411	6.84191015707646e-17	2.64081417523284e-15
ENSMUSG00000063160	Numbl	7	27258433	27282144	171.260481160887	3.64757885035618	0.43702955147	8.34629795190537	7.04359798064929e-17	2.71461523959577e-15
ENSMUSG00000028475	Spaar	4	43730034	43759462	226.621735946795	-3.9450162420451	0.472907665424893	-8.34204334264836	7.30176791238308e-17	2.80993294446968e-15
ENSMUSG00000042116	Vwa1	4	155768149	155774698	4076.85614556294	-5.6606239473118	0.67933742764316	-8.33256599294158	7.91087358083195e-17	3.03981772804105e-15
ENSMUSG00000029470	P2rx4	5	122707544	122729738	1389.05534643335	1.92878205202647	0.231773631416119	8.32183557828281	8.66114033895e-17	3.32318331316246e-15
ENSMUSG00000004054	Map3k11	19	5689131	5702862	1104.07606115397	-2.7837191461146	0.334778533589839	-8.31510645639284	9.16699455524166e-17	3.51207088736988e-15
ENSMUSG00000034761	Map4k5	12	69803750	69893200	1760.80429571983	-1.97450971816148	0.23769304603156	-8.30697301047383	9.8174265938511e-17	3.7557094734734e-15
ENSMUSG00000021506	Pitx1	13	55825051	55836192	57.6466494890465	6.65937889325349	0.801780746717225	8.30573560230692	9.92029161338281e-17	3.78946360612096e-15
ENSMUSG00000004788	Eif2b2	12	85219481	85226628	1693.32433745046	-1.23918185151555	0.149238663658084	-8.30335665799442	1.01210465340934e-16	3.86045632086132e-15
ENSMUSG00000115317	AC139845.1	15	32778904	32796006	60.4550906149095	6.3070153851185	0.75981087182749	8.30077012447707	1.03438665752649e-16	3.93964412401157e-15
ENSMUSG00000027210	Meis2	2	115863064	116065839	294.834585790244	3.66462774603442	0.441527654749072	8.29988270636659	1.04214232629562e-16	3.96335449467406e-15
ENSMUSG00000026860	Sh3glb2	2	30344809	30359337	1683.38509073002	-1.72016950173782	0.20726403308641	-8.29941150966924	1.04628366895347e-16	3.9732699035522e-15
ENSMUSG00000084883	Ccdc85c	12	108203602	108275425	576.027212853891	-2.86313974573129	0.345026347211683	-8.29832205241614	1.05592113490888e-16	4.00399728740925e-15
ENSMUSG00000022436	Sh3bp1	15	78899667	78919517	292.683628398673	2.40388857588788	0.289861060534301	8.29324425797929	1.10200721332255e-16	4.1726439792165e-15
ENSMUSG00000039217	Il18	9	50554827	50581840	263.401876053118	4.41577964959975	0.532510373937464	8.29238239425983	1.11002400004031e-16	4.19686300394803e-15
ENSMUSG00000027671	Actl6a	3	32706298	32726973	1644.46141783402	-1.06957946861799	0.129001339307187	-8.29122762881578	1.12085547203165e-16	4.23163788194571e-15
ENSMUSG00000058070	Eml1	12	108370957	108539617	3363.56813909036	-2.831610702499	0.341631568574163	-8.28849252519914	1.14692769559701e-16	4.3237671598642e-15
ENSMUSG00000107061	Gm19590	5	75833035	75835645	113.841443952941	-6.92938901553817	0.836245122723738	-8.28631321994253	1.16812907994307e-16	4.39729288393105e-15
ENSMUSG00000029641	Rasl11a	5	146845071	146847726	228.701256986548	4.54458008134337	0.548528077679861	8.2850454995227	1.18063939841988e-16	4.43793610735509e-15
ENSMUSG00000050105	Grrp1	4	134251110	134254106	355.637686189135	-6.06492216907842	0.732107723433729	-8.28419367116187	1.18911965847604e-16	4.46333478766247e-15
ENSMUSG00000038145	Snrk	9	122117266	122169702	2965.41076050169	-3.25953315262132	0.393860456326598	-8.27585785844528	1.27534062774041e-16	4.78003573340794e-15
ENSMUSG00000033191	Tie1	4	118471191	118490061	3148.2663941258	-5.89978455467948	0.713369940474065	-8.27030159240915	1.33620567807991e-16	5.00092353418954e-15
ENSMUSG00000041046	Ramp3	11	6658521	6677475	401.275193199105	-4.65406620340072	0.56339979378267	-8.26068141089172	1.44843204473158e-16	5.41312287539728e-15
ENSMUSG00000045312	Lhfpl2	13	94057796	94195409	785.75467421056	2.96012638844125	0.359321695702377	8.23809534421516	1.74973727838162e-16	6.52974722951088e-15
ENSMUSG00000062515	Fabp4	3	10204088	10208576	21956.6877037829	-4.95899785521938	0.602421882839446	-8.23176912472986	1.84468532980007e-16	6.87417343258879e-15
ENSMUSG00000000320	Alox12	11	70241457	70255353	314.335509337348	-4.43360136568469	0.538922627337903	-8.22678644536637	1.92302863313532e-16	7.15582163355913e-15
ENSMUSG00000028098	Rnf115	3	96727664	96791638	1389.78400410545	-1.3586115874339	0.165182391127461	-8.22491779033244	1.95324782579706e-16	7.25784296130818e-15
ENSMUSG00000028541	B4galt2	4	117869260	117883487	135.084342624579	3.05762748597803	0.37180204802083	8.22380485060356	1.9714678082473e-16	7.31504939338062e-15
ENSMUSG00000046731	Kctd11	11	69878261	69881406	2039.22309379004	2.60181509952436	0.31638600179472	8.22354682181071	1.97571587539406e-16	7.32032409968968e-15
ENSMUSG00000051177	Plcb1	2	134786067	135475258	1003.01231447245	-3.98446818868025	0.48496533247964	-8.2159856010894	2.10428710420651e-16	7.78556167312063e-15
ENSMUSG00000061411	Nol4l	2	153407462	153529971	373.299931995703	-4.15811234779986	0.506622016613916	-8.20752397535194	2.25796384147236e-16	8.34222618121149e-15
ENSMUSG00000022661	Cd200	16	45382135	45409053	3290.76952957003	-3.74616699720652	0.456590971598468	-8.20464536145264	2.31272543723153e-16	8.53237551265803e-15
ENSMUSG00000048138	Dmrt2	19	25672420	25679010	195.361755599498	7.8928380299526	0.96271514274652	8.19851862663676	2.43367360936233e-16	8.96581974521691e-15
ENSMUSG00000030351	Tspan11	6	127887589	127953977	262.638852348826	6.92165160578322	0.844344832780011	8.19765969668297	2.45112067218783e-16	9.01726907514098e-15
ENSMUSG00000026889	Rbm18	2	36116079	36136773	1634.4978764597	-1.17544385097594	0.143449503779304	-8.19412978091824	2.52412605778479e-16	9.27267244972599e-15
ENSMUSG00000050276	Mrgprg	7	143763710	143766993	228.470641266812	8.52553283531095	1.0407079558165	8.19205117791396	2.56811385560669e-16	9.42090378843592e-15
ENSMUSG00000044254	Pcsk9	4	106442329	106464329	151.205165074733	6.70928505323893	0.819522723574165	8.18682003590807	2.68218784808939e-16	9.8254572952853e-15
ENSMUSG00000039209	Rpl39l	16	10170226	10174911	146.513447524532	5.60819860467389	0.685204243338361	8.18471084964444	2.72958236970525e-16	9.98495110070568e-15
ENSMUSG00000031343	Gabra3	X	72432681	72656848	650.111086036191	7.00360207200382	0.856542801326547	8.17659323171846	2.91981619539126e-16	1.06657714590181e-14
ENSMUSG00000014932	Yes1	5	32611171	32687057	1002.75851399862	-2.04204018331457	0.249765275480768	-8.17583701090508	2.93818957736011e-16	1.07177706850774e-14
ENSMUSG00000028717	Tal1	4	115056426	115071755	144.409842503157	-5.58706960612231	0.683624554276193	-8.17271639992186	3.01522195512599e-16	1.09832958390729e-14
ENSMUSG00000049881	2810025M15Rik	1	157412352	157420236	897.772802819359	-2.71505521655591	0.332459681289944	-8.16656987103365	3.17281667231662e-16	1.15411206455517e-14
ENSMUSG00000025964	Adam23	1	63445891	63596276	362.266879349509	4.90586836133065	0.600762116248512	8.16607477176754	3.1858585257223e-16	1.15723071469399e-14
ENSMUSG00000032353	Tmed3	9	89699206	89705068	3966.72770402912	1.4611812309792	0.178957422427835	8.16496578435257	3.21526339126338e-16	1.16627600238558e-14
ENSMUSG00000037295	Ldlrap1	4	134741554	134768024	1253.18104747427	-1.55257267976074	0.190328340863372	-8.15733838017983	3.42487892846061e-16	1.24057257857624e-14
ENSMUSG00000030726	Pold3	7	100082111	100121565	1348.69264635243	-1.8846944641443	0.231141629655202	-8.15385124244269	3.5251443848699e-16	1.2751077433484e-14
ENSMUSG00000022941	Ripply3	16	94328420	94336935	71.2820866483388	-3.43793538773255	0.421679232829184	-8.15296348522149	3.55112860646845e-16	1.28271519914821e-14
ENSMUSG00000024990	Rbp4	19	38116620	38125321	359.14352747222	6.42246830010691	0.7878921845257	8.1514557781445	3.59569167251696e-16	1.29700304493756e-14
ENSMUSG00000111488	Gm31378	10	38116245	38122061	61.3024654316813	6.95489346528251	0.853727298317196	8.14650471993983	3.74594139418707e-16	1.34932039176705e-14
ENSMUSG00000030411	Nova2	7	18925888	18965319	97.8376773786086	-4.33263030382642	0.531925037022019	-8.14518964567383	3.78687923431927e-16	1.36217201791159e-14
ENSMUSG00000035168	Tanc1	2	59612042	59846149	1051.04185173912	-2.33320492027609	0.286458623079652	-8.14499802865884	3.79288089862134e-16	1.36243859075443e-14
ENSMUSG00000031955	Bcar1	8	111710474	111743809	1324.28499506502	-1.80398179973317	0.221511038457882	-8.14398150219579	3.82487679210231e-16	1.37202886480135e-14
ENSMUSG00000034471	Caskin2	11	115799183	115813639	418.176461645081	-2.81028650630437	0.345182644516248	-8.14144787100411	3.9057869919414e-16	1.39911448553652e-14
ENSMUSG00000062980	Cped1	6	21985916	22256404	519.393083587659	3.92485334229288	0.482213397902943	8.13924573510679	3.97747962799835e-16	1.42282796803217e-14
ENSMUSG00000052544	St6galnac3	3	153198266	153725174	409.148909480258	-4.31129780539337	0.530214451029556	-8.13123406391849	4.24941915677745e-16	1.51800974815695e-14
ENSMUSG00000035158	Mitf	6	97807052	98021349	530.480197960527	1.71351881793471	0.211175816569735	8.11418109217475	4.89071611094956e-16	1.74469223908378e-14
ENSMUSG00000045954	Cavin2	1	51289126	51302960	5000.11961914082	-3.47988127154403	0.428959843887297	-8.1123707058657	4.96415813702062e-16	1.76845573027094e-14
ENSMUSG00000024679	Ms4a6d	19	11586604	11604849	1090.98310145222	-3.45578299078729	0.426341114900225	-8.10567611241538	5.24530044796775e-16	1.86348472293439e-14
ENSMUSG00000030772	Dkk3	7	112116017	112159057	1130.35008993695	2.32338698138633	0.286634293603595	8.10575368416836	5.24195462992926e-16	1.86348472293439e-14
ENSMUSG00000097828	6430562O15Rik	13	99396924	99412876	234.206233019851	-3.48157771526801	0.429649707221969	-8.10329358253077	5.34909474343482e-16	1.89775622959203e-14
ENSMUSG00000028369	Svep1	4	58042442	58206859	1230.10125441719	6.93403695715622	0.856125116362886	8.09932663418916	5.52642199364288e-16	1.95798636406781e-14
ENSMUSG00000059713	Rcan3	4	135412308	135433853	636.218050822657	-1.93583332223913	0.239126966302152	-8.09542040437664	5.706691843918e-16	2.01909306100591e-14
ENSMUSG00000063065	Mapk3	7	126759601	126765819	947.008162543553	-1.51136372020875	0.186817089038317	-8.09007210201614	5.9629422806276e-16	2.10687915587959e-14
ENSMUSG00000020810	Cygb	11	116645595	116654313	1463.1891756831	5.3475476045453	0.661246615944581	8.08706990039776	6.11171946822626e-16	2.1565043938364e-14
ENSMUSG00000027316	Gfra4	2	131039632	131043088	71.4410077599315	6.76593673364964	0.836709517259604	8.08636282255934	6.14728817395983e-16	2.16610362472633e-14
ENSMUSG00000042677	Zc3h12a	4	125118423	125127840	81.2639826278851	3.37019632705604	0.416847951943358	8.08495354563715	6.21878964899588e-16	2.188321102165e-14
ENSMUSG00000032925	Itgbl1	14	123659971	123975618	322.374161773678	6.9571003514616	0.860594871177369	8.08405974107618	6.26456200392677e-16	2.20143678886973e-14
ENSMUSG00000021990	Spata13	14	60634001	60764556	1492.08511844414	-5.472443809469	0.67699718245605	-8.08340706768638	6.29819541523979e-16	2.21025695202297e-14
ENSMUSG00000021214	Akr1c18	13	4132615	4150654	997.859722279999	7.46983560184483	0.924116644065767	8.08321725380938	6.30801021284086e-16	2.21070577134459e-14
ENSMUSG00000079671	2610203C22Rik	1	9560832	9631175	438.018555847445	-3.45236113527956	0.427113325641209	-8.0830096558019	6.31876183846006e-16	2.21148125478753e-14
ENSMUSG00000032265	Fam46a	9	85320439	85327348	841.605325633211	3.11789878849391	0.385749455302203	8.08270431918379	6.33460822348232e-16	2.21403533576206e-14
ENSMUSG00000058914	C1qtnf3	15	10952332	10980150	906.983575972797	7.74960067138103	0.959901270109618	8.0733309900674	6.84058413374573e-16	2.38765887439192e-14
ENSMUSG00000032198	Dock6	9	21799860	21852635	725.755666128525	-2.68041224374493	0.332080428826397	-8.07157547109222	6.9396804551126e-16	2.41854309025945e-14
ENSMUSG00000042286	Stab1	14	31139013	31168641	1854.88907307627	-3.82830181677542	0.474302577263332	-8.0714337224652	6.94774338450531e-16	2.41854309025945e-14
ENSMUSG00000018906	P4ha2	11	54100095	54131665	3925.87770834948	2.19878992408138	0.272490645717146	8.06923084751978	7.07423990572039e-16	2.45927166870137e-14
ENSMUSG00000047562	Mmp10	9	7502352	7510240	458.267563802599	7.41030417623854	0.91871638215469	8.06593233796371	7.26790561540409e-16	2.52321028865081e-14
ENSMUSG00000057530	Ece1	4	137862237	137965229	6016.78980039766	-1.91844814741097	0.237883678307078	-8.06464807112361	7.34471366892218e-16	2.54646237364679e-14
ENSMUSG00000043587	Pxylp1	9	96823336	96892669	338.596819393597	4.84656219604019	0.601169986965276	8.06188316303975	7.51279898968108e-16	2.60125643093249e-14
ENSMUSG00000040428	Plekha4	7	45526330	45554229	152.802157703462	5.14937889940911	0.6390662238934	8.05766086030555	7.7768218936049e-16	2.68907757306373e-14
ENSMUSG00000020612	Prkar1a	11	109649405	109669656	11228.7792781862	-0.948544896939706	0.117756018267346	-8.05517128463183	7.93675872864324e-16	2.73707209471546e-14
ENSMUSG00000049687	Fam109b	15	82338942	82345743	210.279670446336	3.02616109841945	0.375677360995053	8.05521283050989	7.93406330973632e-16	2.73707209471546e-14
ENSMUSG00000078350	Smim1	4	154020470	154026230	114.534326201803	4.49561773951882	0.558128468032258	8.05480816158438	7.96035590922618e-16	2.7415592778331e-14
ENSMUSG00000001995	Sipa1l2	8	125418063	125569808	461.455199694941	-2.58120798798356	0.32047033130604	-8.0544366695792	7.9845684675688e-16	2.74624619842715e-14
ENSMUSG00000026305	Lrrfip1	1	90998737	91128944	4005.20494191123	-1.58250920983447	0.196572246354132	-8.05052208124808	8.24415991128054e-16	2.83177052443309e-14
ENSMUSG00000022220	Adcy4	14	55769057	55784095	1277.07016916859	-3.57843647231888	0.444807711396432	-8.04490655318163	8.63112585198741e-16	2.96076196610095e-14
ENSMUSG00000071347	C1qtnf9	14	60768134	60780869	888.852906876061	-6.34695830406615	0.789319156061415	-8.04105443954576	8.90686736355536e-16	3.05130896625291e-14
ENSMUSG00000084347	Akt2-ps	11	16514533	16515981	44.5754729687988	2.80699327113677	0.349362538655055	8.03461436347149	9.38736844148288e-16	3.21167047907483e-14
ENSMUSG00000042303	Sgsm3	15	80977765	81012289	870.056814515932	-1.59562544913849	0.198663552606755	-8.03179762065844	9.60547267176838e-16	3.2819543103711e-14
ENSMUSG00000036334	Igsf10	3	59316735	59344394	754.870704346566	6.80841023078911	0.848283506628879	8.02610233204471	1.00618300920064e-15	3.43335095590084e-14
ENSMUSG00000062127	Cttnbp2nl	3	105001915	105053146	1508.21499789072	-2.51567216534352	0.313576295241044	-8.02252020807167	1.03597349776685e-15	3.53035231824522e-14
ENSMUSG00000000730	Dnmt3l	10	78041947	78063622	79.0602190138137	4.88228996442625	0.608641014964162	8.02162497168176	1.04355336259252e-15	3.55150966330927e-14
ENSMUSG00000023249	Parp3	9	106470322	106476949	962.88873073849	2.47495650204279	0.308583447659036	8.02037996794128	1.05418556497861e-15	3.58298581986626e-14
ENSMUSG00000032968	Inha	1	75507077	75510366	35.5457286404247	7.17906659657567	0.896165292515199	8.0108732803373	1.13896759690157e-15	3.86607100814597e-14
ENSMUSG00000030516	Tjp1	7	65296165	65527781	1446.55220965003	-2.86502757155242	0.357698043622884	-8.00962605927186	1.15057748524918e-15	3.89910021037923e-14
ENSMUSG00000036062	Phf24	4	42916660	42944752	92.7592582303075	5.45087664483994	0.68055098856756	8.00950514569536	1.15170920149045e-15	3.89910021037923e-14
ENSMUSG00000016756	Cmah	13	24327404	24477377	912.243747474171	5.477850462617	0.684444307909449	8.00335454516149	1.21074681723395e-15	4.09362034197677e-14
ENSMUSG00000096145	Vkorc1	7	127893063	127895617	474.364606539422	1.94935693225329	0.243756186808409	7.99715879123707	1.27322994980435e-15	4.29926759712946e-14
ENSMUSG00000068699	Flnc	6	29433256	29461883	322.112491774304	3.59518281181824	0.449592181027687	7.99654211868253	1.2796201163946e-15	4.31521893157602e-14
ENSMUSG00000040268	Plekha1	7	130865756	130913312	1961.96588695147	-1.50208539675516	0.188010110178294	-7.98938629061331	1.35612143401875e-15	4.56725474897941e-14
ENSMUSG00000025203	Scd2	19	44293676	44306864	2773.07126317856	1.12365399353023	0.140674282371206	7.98762911450418	1.37558556828933e-15	4.62679099131499e-14
ENSMUSG00000035274	Tpbg	9	85842380	85847040	611.955183259562	5.18705660980488	0.64944289524823	7.98693256598378	1.38337712657281e-15	4.64696293140199e-14
ENSMUSG00000038156	Spon1	7	113765998	114043370	1473.33289479982	5.78248277355325	0.724132374297118	7.98539463059642	1.40073467672971e-15	4.69917453272314e-14
ENSMUSG00000050493	Fam167b	4	129576815	129578549	1650.53695770437	-6.16956730808097	0.773104144177628	-7.98025383067078	1.46032668396513e-15	4.89275560000166e-14
ENSMUSG00000072115	Ang	14	51091150	51102009	354.470770398016	3.25054216029763	0.407474499729323	7.97728977508262	1.49581369349422e-15	5.00517814571146e-14
ENSMUSG00000002957	Ap2a2	7	141562173	141633011	2584.44691058866	1.19384741256709	0.149795332552531	7.9698572193391	1.58857797765597e-15	5.30872013462089e-14
ENSMUSG00000041992	Rapgef5	12	117516479	117759737	929.549922329234	-4.46339139823051	0.560045518072817	-7.96969398771294	1.59067756003734e-15	5.30888635662463e-14
ENSMUSG00000051375	Pcdh1	18	38185914	38212053	819.688630357401	-4.05763596416516	0.510296147121018	-7.95153164894047	1.8421954401948e-15	6.14041437652577e-14
ENSMUSG00000033174	Mgll	6	88724412	88828360	5193.29978080863	-2.17740529652851	0.273999683682585	-7.94674383292693	1.91477790697386e-15	6.37414306076041e-14
ENSMUSG00000041134	Cyyr1	16	85421533	85553397	639.472720800363	-5.69355658455917	0.716578677231295	-7.94547307290505	1.93451075410939e-15	6.43156534283427e-14
ENSMUSG00000032238	Rora	9	68653786	69388246	668.608131043543	2.90167069390139	0.365343743901451	7.94230294712283	1.9846149099804e-15	6.58968481456185e-14
ENSMUSG00000003526	Prodh	16	18060357	18090203	588.264425230656	-2.67702892449112	0.337310743854178	-7.93638795462864	2.08154234506465e-15	6.90267159985011e-14
ENSMUSG00000044807	Zfp354c	11	50811086	50827724	206.477366792958	3.82760077073761	0.482653076493095	7.93033538405793	2.18554838399174e-15	7.23830148299259e-14
ENSMUSG00000019920	Lims1	10	58323466	58424691	4877.47180935168	-1.11198819144641	0.140228870925755	-7.92980920480459	2.19482826867419e-15	7.25975189404761e-14
ENSMUSG00000025746	Il6	5	30013114	30019981	1664.44777632041	3.13738646664624	0.396264516778172	7.91740449575134	2.42519776809817e-15	8.01150471887428e-14
ENSMUSG00000026272	Agxt	1	93135240	93145421	31.9712620229871	7.27874415754242	0.921001771312248	7.90307291936217	2.72110291564648e-15	8.97755979774883e-14
ENSMUSG00000026627	Tmem206	1	191325912	191350914	582.829808892666	-1.67957708392954	0.212725729122074	-7.89550512230566	2.89141798185405e-15	9.52733260967405e-14
ENSMUSG00000014164	Klhl3	13	58000228	58113592	1196.67268376283	-4.06844908557742	0.515442378496986	-7.89312104573337	2.94721508193165e-15	9.69884668449146e-14
ENSMUSG00000031841	Cdh13	8	118283733	119324921	6119.38891203401	-4.56730821165421	0.579205000955558	-7.88547786037617	3.13334140915305e-15	1.02982752735603e-13
ENSMUSG00000066705	Fxyd6	9	45370185	45396159	762.141888394037	3.83377071780513	0.486609842980544	7.87853096912882	3.31252401159167e-15	1.08733915559205e-13
ENSMUSG00000021224	Numb	12	83794034	83921934	1048.17419285402	-1.31898209077677	0.167524150098654	-7.87338476273437	3.45173017928637e-15	1.13159949257389e-13
ENSMUSG00000030879	Mrpl17	7	105803206	105811099	3547.66995800226	-1.52065716418761	0.193244204434074	-7.86909583467683	3.57213465113648e-15	1.16959184993405e-13
ENSMUSG00000059119	Nap1l4	7	143513579	143549106	3705.05779522599	-0.937692002661072	0.119193201116618	-7.86699236094545	3.6326881615736e-15	1.18791654919943e-13
ENSMUSG00000034591	Slc41a2	10	83230848	83337882	259.372812826742	4.59027443764927	0.583833074470498	7.86230626247472	3.77124583813133e-15	1.23167081918995e-13
ENSMUSG00000046280	She	3	89831370	89858834	605.535190797927	-5.71111395154683	0.726484480289431	-7.8613020738881	3.80160763228303e-15	1.24002312428839e-13
ENSMUSG00000015312	Gadd45b	10	80930073	80932204	679.645956224481	3.88355403761395	0.494058270990929	7.8605182134179	3.82547490574195e-15	1.2462386740102e-13
ENSMUSG00000034881	Tbxa2r	10	81328731	81335172	368.517907194468	-3.94970489160512	0.502569340400983	-7.85902476353567	3.8713570288153e-15	1.25960145338301e-13
ENSMUSG00000048489	8430408G22Rik	6	116650609	116652794	8121.9185841982	-6.45075118303178	0.821908871858457	-7.84849927273042	4.21045064669591e-15	1.36821155958315e-13
ENSMUSG00000034459	Ifit1	19	34640871	34650009	1389.30044927114	2.69654581478352	0.343760520481699	7.84425684195775	4.35524906442167e-15	1.41349117192302e-13
ENSMUSG00000006576	Slc4a3	1	75546266	75562172	166.214391961356	4.50543777489456	0.574715121950527	7.83942792318313	4.52603662151773e-15	1.4670816327996e-13
ENSMUSG00000044338	Aplnr	2	85136225	85139923	3596.9181174076	-6.73440955958857	0.859200788298429	-7.83799276176814	4.57805398834584e-15	1.48208775305211e-13
ENSMUSG00000076441	Ass1	2	31470207	31520672	320.721136877736	2.64124503793134	0.33706515513982	7.83600736432014	4.6509861043834e-15	1.5038188404173e-13
ENSMUSG00000040562	Gstm2	3	107981702	107986453	2145.32903467848	2.11197489444626	0.269533903877094	7.8356557897418	4.66401961372819e-15	1.50615266802926e-13
ENSMUSG00000027833	Shox2	3	66971727	66981771	414.386136018058	5.10132649613212	0.651453387406379	7.83068534871229	4.85217632099784e-15	1.56496282113976e-13
ENSMUSG00000031216	Stard8	X	99003248	99074728	681.982772642863	-3.066609150404	0.391883995130273	-7.82529827324174	5.06454688347944e-15	1.63142661362231e-13
ENSMUSG00000026179	Pnkd	1	74284930	74353694	637.458818221365	-1.60335691149563	0.204900740053446	-7.8250420719682	5.07487168766137e-15	1.63272176197195e-13
ENSMUSG00000043903	Zfp469	8	122269569	122272650	60.8109302312027	6.13083820219622	0.783602006319449	7.82391845956667	5.12039804084036e-15	1.64532492381792e-13
ENSMUSG00000039706	Ldb2	5	44472132	44799680	1941.85663096619	-3.49268250050405	0.446422055186529	-7.82372299918	5.12835862345207e-15	1.64584089205434e-13
ENSMUSG00000078612	Fyb2	4	104913456	105016863	129.761170977949	6.69900729478578	0.856583489992406	7.82061220307336	5.25670529779123e-15	1.68494319935019e-13
ENSMUSG00000026181	Ppm1f	16	16896469	16927364	2070.91815598018	-2.9558223740184	0.378005274786265	-7.81952679281976	5.30222760837004e-15	1.69599635688269e-13
ENSMUSG00000026895	Ndufa8	2	36036326	36049406	3365.1926257331	-1.34759389350757	0.172338090310467	-7.81947792899345	5.30428606924968e-15	1.69599635688269e-13
ENSMUSG00000026748	Plxdc2	2	16356304	16755839	1140.19585202771	5.08905493850845	0.65131907416863	7.8134590868605	5.56394804442721e-15	1.77682725527275e-13
ENSMUSG00000019433	Gipc1	8	83652677	83664694	2079.62753758579	-1.08097958607101	0.13835366896644	-7.81316169022758	5.57709758845021e-15	1.77883313353783e-13
ENSMUSG00000032440	Tgfbr2	9	116084293	116175360	6405.38061904279	2.21938102932315	0.284266038101591	7.8074083142144	5.83759129509304e-15	1.85962825278739e-13
ENSMUSG00000051735	Rinl	7	28788969	28798963	312.745455513431	-3.36139978537362	0.431044257675625	-7.79827065438645	6.27612894979614e-15	1.99687301806843e-13
ENSMUSG00000037347	Chst7	X	20059560	20097521	494.965320592851	-3.64629451510702	0.467657055797056	-7.79694109157067	6.34258301433576e-15	2.0155405826783e-13
ENSMUSG00000029859	Epha1	6	42358487	42373268	137.517795223035	4.48131403073494	0.574862315844124	7.7954562461702	6.41761723996661e-15	2.03688564825852e-13
ENSMUSG00000027669	Gnb4	3	32580332	32616585	2721.91883197292	-1.66130152316302	0.213271627272088	-7.78960401068054	6.72195285516267e-15	2.13086728269104e-13
ENSMUSG00000057123	Gja5	3	96904693	97077416	192.627982525003	-4.85486197833334	0.623263386674275	-7.78942270977734	6.73160450385741e-15	2.13131815458928e-13
ENSMUSG00000067586	S1pr3	13	51408639	51422797	3058.32994706566	4.25224279836878	0.546109987511765	7.78642195822718	6.89334659822378e-15	2.17986304697677e-13
ENSMUSG00000032125	Robo4	9	37401897	37415115	3780.15605731581	-6.29067031281555	0.80803768965253	-7.78511991875113	6.96471152757591e-15	2.19974468113035e-13
ENSMUSG00000040466	Blvrb	7	27447978	27466144	763.759324230097	2.06450889385715	0.265231673333028	7.78379470262182	7.03809341611107e-15	2.22021414596663e-13
ENSMUSG00000038296	Galnt18	7	111471661	111779977	1494.5156956093	-3.9050539925932	0.501737500563805	-7.7830618365282	7.079001033314e-15	2.2304020408978e-13
ENSMUSG00000004267	Eno2	6	124760053	124769673	121.467517654715	4.97300533398005	0.639430477610448	7.77724163628262	7.41229444296541e-15	2.33257610909309e-13
ENSMUSG00000087057	Gm11730	11	117094948	117097067	76.4990365089181	-6.33590067716013	0.81495754982257	-7.77451620460423	7.57362957763463e-15	2.38045427707718e-13
ENSMUSG00000028988	Ctnnbip1	4	149518236	149566437	876.579606174823	-2.23503492666934	0.287612157416979	-7.77100296017386	7.78670789508552e-15	2.44445997302812e-13
ENSMUSG00000028082	Sh3d19	3	85971109	86130526	585.447442259785	2.57715864684368	0.332079050746995	7.76067819107074	8.44764210873909e-15	2.64873466070501e-13
ENSMUSG00000037138	Aff3	1	38177326	38664955	151.086878896038	4.61205270744757	0.594784035257335	7.75416358553092	8.89276345308104e-15	2.78492963326899e-13
ENSMUSG00000027223	Mapk8ip1	2	92383676	92401263	93.96311730471	2.41387284937795	0.311337877712327	7.75322574662226	8.95871495401703e-15	2.8021951521025e-13
ENSMUSG00000030074	Gxylt2	6	100704734	100810913	269.38857983457	5.56442626489445	0.718121190495624	7.74858942827472	9.29189210395338e-15	2.90290366224715e-13
ENSMUSG00000013076	Amotl1	9	14541966	14645056	1816.58449756394	-1.10572185169589	0.142718427818168	-7.74757589892068	9.36633510437466e-15	2.92263509479758e-13
ENSMUSG00000028207	Asph	4	9448069	9669344	2327.42108871274	1.59648928071512	0.206284381723764	7.73926395868873	9.99939923602914e-15	3.1164192637054e-13
ENSMUSG00000101581	C430002N11Rik	9	96765562	96782477	42.5919001502004	7.80609210277068	1.00952062312648	7.73247413073667	1.05476258535027e-14	3.28332886995032e-13
ENSMUSG00000027808	Serp1	3	58519817	58525892	7720.79951132839	1.14172074875246	0.147862583674294	7.72149870766092	1.14969768843347e-14	3.57455227283775e-13
ENSMUSG00000048826	Dact2	17	14195231	14203831	46.9380794838923	6.72605914201462	0.87129391386656	7.7196213986693	1.16675747706301e-14	3.62324363290826e-13
ENSMUSG00000071001	Hrct1	4	43727188	43728639	416.467547561469	-3.3048512989458	0.428240355189306	-7.71728133254717	1.18837159606007e-14	3.68594442710894e-13
ENSMUSG00000030930	Chst15	7	132235780	132317228	895.014697716226	-3.10080724678444	0.402110144395309	-7.71133802517571	1.24505406238664e-14	3.85713578489852e-13
ENSMUSG00000017144	Rnd3	2	51130438	51149111	1392.59902416846	2.1365185263043	0.277107633411356	7.71006738429584	1.25751323595335e-14	3.89107948601621e-13
ENSMUSG00000041548	Hspb8	5	116408491	116422864	1338.99671351456	3.3608039035459	0.4360253393951	7.70781787179699	1.27987220572963e-14	3.95553821672932e-13
ENSMUSG00000025867	Cplx2	13	54371349	54383917	172.074977934698	-2.27590173249402	0.295328090283416	-7.70635035194219	1.29466893614134e-14	3.99174175918151e-13
ENSMUSG00000039844	Rapgef1	2	29619720	29740978	1515.53860027133	-2.13937654163359	0.277607370063761	-7.7064832289655	1.29332226072186e-14	3.99174175918151e-13
ENSMUSG00000038155	Gstp2	19	4040285	4042236	96.3948130350134	2.22168390056821	0.288302684627619	7.70608120919101	1.29740085961598e-14	3.99540842606353e-13
ENSMUSG00000032135	Mcam	9	44134469	44142727	5931.19595679844	-3.99191024531143	0.518031121774956	-7.70592745785956	1.29896405164021e-14	3.99547149328144e-13
ENSMUSG00000004837	Grap	11	61653265	61672784	1410.84681946987	-5.31055672277563	0.689300926269646	-7.70426459676366	1.31598924057599e-14	4.04303740707919e-13
ENSMUSG00000048368	Omd	13	49582462	49592822	179.613940221553	4.20158839097097	0.546822473948807	7.68364248204678	1.5462781020418e-14	4.74491191525836e-13
ENSMUSG00000052534	Pbx1	1	168119364	168432270	412.346912866917	1.82237969243242	0.237298222953679	7.67970223185427	1.59458800628768e-14	4.88736506211179e-13
ENSMUSG00000028556	Dock7	4	98936671	99120915	743.181101968916	4.31933893985182	0.56254474690548	7.67821397962066	1.61321867238279e-14	4.93862297825555e-13
ENSMUSG00000018169	Mfng	15	78755882	78773475	1063.25824614646	-5.43738683125922	0.708731132774264	-7.67200223020409	1.69332007800039e-14	5.17772097994477e-13
ENSMUSG00000032849	Abcc4	14	118482692	118706219	883.875372794799	-2.24508079738672	0.293012304500021	-7.6620700322384	1.82959818854531e-14	5.58782588268103e-13
ENSMUSG00000041482	Piezo2	18	63010213	63387183	836.542696118372	-2.58034978499402	0.337335400772509	-7.64921137563663	2.02215606387268e-14	6.16864780897979e-13
ENSMUSG00000024953	Prdx5	19	6906697	6910106	4068.13394756112	1.53825967457529	0.201112777551909	7.6487416329291	2.02955554242256e-14	6.1839363521414e-13
ENSMUSG00000107112	Gm36241	5	149903197	149911114	42.9415662690364	-6.45388786722762	0.844649546821906	-7.64090609118437	2.15698347499977e-14	6.56447885064855e-13
ENSMUSG00000004655	Aqp1	6	55336432	55348555	6323.68157688479	-3.85220226257206	0.504178500280908	-7.64055242424214	2.16291706130594e-14	6.57384571932473e-13
ENSMUSG00000021285	Ppp1r13b	12	111828457	111908110	484.041307080287	-3.78743375396781	0.495710131550819	-7.64042030393629	2.1651378040017e-14	6.57384571932473e-13
ENSMUSG00000074781	Ube2n	10	95515145	95545657	1227.82433098317	-0.681418364082566	0.0892577554089452	-7.63427627056681	2.27092474872323e-14	6.88696487906122e-13
ENSMUSG00000104476	Gm38211	1	45485836	45493052	204.297357030349	5.69710274198479	0.746282283652213	7.63397827709895	2.27618283340757e-14	6.8948373336167e-13
ENSMUSG00000046470	Sox18	2	181669836	181671640	2365.35357675902	-5.71581686304232	0.749258467743686	-7.62863165264573	2.37258472348269e-14	7.17845464409793e-13
ENSMUSG00000029465	Arpc3	5	122391878	122414184	5567.24754473986	-1.89777881815068	0.248782504170619	-7.62826479489555	2.3793446229002e-14	7.19050716318463e-13
ENSMUSG00000037035	Inhbb	1	119415465	119422248	1384.70373121598	-4.39885249148039	0.576960948220961	-7.62417717359224	2.45595861350173e-14	7.4133883602659e-13
ENSMUSG00000031790	Mmp15	8	95352268	95375080	635.874099722509	-5.56903217279453	0.730522585470795	-7.62335386140799	2.47168093421498e-14	7.45216117755923e-13
ENSMUSG00000026664	Phyh	2	4919019	4938730	744.483756144625	2.20490235208454	0.289246791951886	7.62291030854824	2.48019220047572e-14	7.46912765117683e-13
ENSMUSG00000047945	Marcksl1	4	129513581	129515985	2307.3305671435	-2.16258741106349	0.283904984055539	-7.61729287091498	2.59051123514601e-14	7.79229390000539e-13
ENSMUSG00000042035	Igsf3	3	101377083	101463059	1420.98670765245	2.58222995991535	0.339184057783149	7.61306405965063	2.6767303422644e-14	8.04230152370136e-13
ENSMUSG00000005583	Mef2c	13	83504034	83667080	2323.46499170114	-2.20175223138465	0.28954599730622	-7.60415357790667	2.86774542209786e-14	8.59626605172597e-13
ENSMUSG00000033502	Cdc14a	3	116272553	116424032	309.573939877749	-1.91232413642768	0.251481501129939	-7.60423382171396	2.86596680995596e-14	8.59626605172597e-13
ENSMUSG00000031996	Aplp2	9	31149557	31211815	10942.7108235861	-2.20376971769702	0.289895118811938	-7.60195524066984	2.91689628907064e-14	8.73349098157693e-13
ENSMUSG00000017756	Slc12a7	13	73733094	73816754	670.155592649042	-1.90504911394604	0.250685568299113	-7.59935694292929	2.97605867227163e-14	8.90033990221281e-13
ENSMUSG00000031785	Adgrg1	8	94974751	95014217	1085.55824963422	-3.64469191768059	0.479880221352242	-7.59500341024746	3.07784329591241e-14	9.19412497356812e-13
ENSMUSG00000062202	Btbd9	17	30215524	30576287	1034.41155347979	-1.23394684732886	0.162506286717278	-7.59322529765041	3.12039302412222e-14	9.31049066033886e-13
ENSMUSG00000032997	Chpf	1	75474569	75479307	874.991303488209	4.58519118334657	0.604221660981667	7.58859120657327	3.23402292083627e-14	9.63843033679384e-13
ENSMUSG00000052632	Asap2	12	21111748	21270171	304.671964685472	-2.03646377629548	0.268523362772345	-7.58393517521232	3.35228697545951e-14	9.97941153763517e-13
ENSMUSG00000026311	Asb1	1	91540544	91559589	214.196406414947	2.19535619575933	0.289884788102916	7.57320247856511	3.64134079845791e-14	1.08274495223033e-12
ENSMUSG00000030088	Aldh1l1	6	90486427	90600203	238.072074254358	2.05579365213309	0.271491868038006	7.57221078844725	3.6692544194669e-14	1.08979380974511e-12
ENSMUSG00000055435	Maf	8	115682942	115707794	260.545857886418	2.84895361366531	0.376601093298355	7.56491062921127	3.88131361982651e-14	1.15145637388187e-12
ENSMUSG00000026457	Adipor1	1	134415378	134433351	4904.07211935846	-1.33089519860836	0.175990519054314	-7.56231191180032	3.9596745967214e-14	1.17335940938773e-12
ENSMUSG00000028965	Tnfrsf9	4	150914562	150946102	1492.75306412418	-4.51881089872572	0.597967415711881	-7.55695173347542	4.12624994726453e-14	1.22132282724805e-12
ENSMUSG00000034394	Lif	11	4257557	4272514	211.518167755808	6.47638988424589	0.857139604965757	7.55581686661722	4.16239161581741e-14	1.23061393216958e-12
ENSMUSG00000019768	Esr1	10	4611593	5005614	540.700220620157	4.83211846294034	0.639579723992096	7.55514642143355	4.18388910678376e-14	1.23555922436252e-12
ENSMUSG00000041420	Meis3	7	16175090	16186504	272.409193460971	4.23420727540889	0.56085224965183	7.5495948853507	4.36614201492493e-14	1.28791243786493e-12
ENSMUSG00000018567	Gabarap	11	69991143	69994951	4026.35627672148	0.930394057536742	0.123279712488497	7.54701676988059	4.45341262154554e-14	1.31216079050521e-12
ENSMUSG00000030683	Sez6l2	7	126950563	126970606	348.715123820707	-5.30534542427578	0.703126715833331	-7.54536174605171	4.51033767679654e-14	1.32591640739334e-12
ENSMUSG00000074170	Plekhf1	7	38216972	38228016	633.119769039633	2.64538117345143	0.350593803452191	7.54543048794121	4.50795910039347e-14	1.32591640739334e-12
ENSMUSG00000058126	Tpm3-rs7	14	113314608	113316754	729.046288402467	-1.46747214743617	0.194495830723566	-7.54500567943725	4.52267790077397e-14	1.32803667746196e-12
ENSMUSG00000047714	Ppp1r2	16	31251537	31275277	2011.70342123639	-1.77398299824471	0.235177926152755	-7.54315265580006	4.58743617039218e-14	1.34552672001118e-12
ENSMUSG00000026090	2010300C02Rik	1	37611677	37720085	113.426588147464	-4.27845981372891	0.567743446034911	-7.53590348529681	4.84965188649144e-14	1.42082731004798e-12
ENSMUSG00000037463	Fbxo27	7	28692849	28699338	79.9289735976505	6.2076777215057	0.824146802266877	7.53224753700557	4.98742932378537e-14	1.45954160516065e-12
ENSMUSG00000028378	Ptgr1	4	58965439	58987119	323.651484636194	3.38956045916534	0.450707141961976	7.52053860165211	5.45510438673153e-14	1.59460212767449e-12
ENSMUSG00000042156	Dzip1	14	118875520	118925460	146.305042803675	3.99462910051863	0.531408903748823	7.51705338833906	5.60245438519824e-14	1.63582825391487e-12
ENSMUSG00000028364	Tnc	4	63959785	64047015	9701.21769848721	3.54238044323086	0.471623401150095	7.51103620938329	5.86611626763164e-14	1.71088451819135e-12
ENSMUSG00000028464	Tpm2	4	43514711	43523765	1753.75220140886	4.2969152366725	0.572409220412351	7.50671911535089	6.06276195752358e-14	1.76624827826663e-12
ENSMUSG00000038872	Zfhx3	8	107942644	108961630	272.847812741778	1.95814890183654	0.260946861099398	7.50401401107738	6.18926845310807e-14	1.80107711985445e-12
ENSMUSG00000039197	Adk	14	21052574	21448569	1513.40746257155	2.07909588722344	0.277166715608708	7.50124661490242	6.32137300312063e-14	1.8374549877421e-12
ENSMUSG00000004771	Rab11a	9	64715299	64737758	4309.98598709167	-1.0000470767402	0.133374174868788	-7.49805633454924	6.47710647835818e-14	1.87972450847101e-12
ENSMUSG00000047557	Lxn	3	67457998	67463926	2087.03263566178	-2.30274612940609	0.307115889619688	-7.49797131062695	6.48130810480951e-14	1.87972450847101e-12
ENSMUSG00000035279	Ssc5d	7	4925785	4944826	398.359855636359	6.44967675297188	0.860281256585098	7.49717223710532	6.52092706695463e-14	1.8890994419134e-12
ENSMUSG00000048772	Tmem53	4	117251951	117268582	118.939568979798	3.99043606292565	0.532366478740785	7.49565613590904	6.59675255158008e-14	1.90893066294271e-12
ENSMUSG00000036553	Sh3tc1	5	35697180	35739987	574.62810072651	-4.51920307597145	0.602995462600018	-7.4945888589035	6.65064996523858e-14	1.9223792795727e-12
ENSMUSG00000031805	Jak3	8	71676296	71690575	1017.12706006476	-3.3878511525563	0.452170983195638	-7.49241167271121	6.76194348472676e-14	1.95236983624235e-12
ENSMUSG00000027217	Tspan18	2	93201760	93334505	1560.81239239766	-3.3161441638093	0.442877623579608	-7.48772118357706	7.00797011436466e-14	2.02115164801704e-12
ENSMUSG00000031207	Msn	X	96096042	96168552	22327.0854508717	-1.80319433741513	0.240891169890951	-7.4855144679293	7.12674062655407e-14	2.05311963834398e-12
ENSMUSG00000004768	Rab23	1	33719887	33742564	514.514395889915	1.72490213869686	0.230678333909953	7.47752122819733	7.57375367588143e-14	2.17947384946281e-12
ENSMUSG00000021250	Fos	12	85473890	85477273	13602.3062621524	2.86325541839555	0.382973078514033	7.47638823466446	7.63930544063233e-14	2.19589757610363e-12
ENSMUSG00000041012	Cmtm8	9	114789345	114844156	202.096980431484	-4.28114728867633	0.572764458497094	-7.47453377241641	7.74780476724254e-14	2.22461635994251e-12
ENSMUSG00000115518	CT010505.3	16	84972214	84979451	81.4729735540413	-4.13817796094253	0.553752096837308	-7.47297930712544	7.83991800696065e-14	2.24857183236184e-12
ENSMUSG00000020272	Stk10	11	32533305	32624587	670.695266466591	-2.84581089883969	0.381026746327761	-7.46879563250321	8.09321180903731e-14	2.31865146728161e-12
ENSMUSG00000034656	Cacna1a	8	84388440	84640246	49.8973304392067	3.72869347782509	0.499360603761589	7.46693561674178	8.2083904487854e-14	2.34905087550379e-12
ENSMUSG00000022995	Enah	1	181896384	182019990	541.916996975604	3.26437894117554	0.437354864128221	7.46391365209216	8.39896537973642e-14	2.40093603057167e-12
ENSMUSG00000026890	Lhx6	2	36081953	36105408	219.095532823682	-5.34733477615746	0.716615984748207	-7.46192506163021	8.52673801214317e-14	2.43477384538584e-12
ENSMUSG00000021994	Wnt5a	14	28504750	28527448	316.17336704679	4.15702275170181	0.557228214645064	7.46017994503328	8.64043944793411e-14	2.46452358218112e-12
ENSMUSG00000030616	Sytl2	7	90302252	90410719	529.991391818908	2.72466891202129	0.365272040348594	7.45928680832244	8.69920613347276e-14	2.4785559917581e-12
ENSMUSG00000013698	Pea15a	1	172196728	172206804	6643.85607293058	-1.60815796356036	0.215811716906577	-7.45167123737083	9.21651653329674e-14	2.62306111753684e-12
ENSMUSG00000103653	Gstp-ps	1	192073820	192074450	194.940756351699	1.48101638105634	0.198767047449589	7.45101564901976	9.26243737909699e-14	2.63323672537028e-12
ENSMUSG00000000031	H19	7	142575529	142578143	224.969756164813	5.2506153097155	0.704943831126812	7.44827471051515	9.4568748719676e-14	2.68556581479264e-12
ENSMUSG00000034898	Filip1	9	79815051	80012851	366.503693248374	-2.88111556283629	0.386850146634751	-7.44762691160753	9.50341152787761e-14	2.6958253577273e-12
ENSMUSG00000023348	Trip6	5	137309654	137314404	1261.46533118701	1.42945446979535	0.191951800537894	7.44694483609786	9.55265381025122e-14	2.70682911413234e-12
ENSMUSG00000011008	Mcoln2	3	146149833	146195513	412.523765560353	4.80430103530844	0.645218126320728	7.4460106424851	9.62050486967162e-14	2.72307601770082e-12
ENSMUSG00000017969	Ptgis	2	167191805	167240604	850.333519786207	6.00981735965263	0.807476653548231	7.44271346204768	9.86378877768856e-14	2.7888893619362e-12
ENSMUSG00000001604	Tcea3	4	136247729	136274898	100.268565556143	6.12973958014407	0.824194395187531	7.43724977497494	1.02803061464566e-13	2.90348581120044e-12
ENSMUSG00000067924	Rtl8b	X	53669177	53670408	245.367395575848	-2.99998345334052	0.403396608762347	-7.43680880844463	1.03146667872046e-13	2.91001694032475e-12
ENSMUSG00000030353	Tead4	6	128224288	128300823	94.9732584029731	-3.84238654683614	0.516726809439067	-7.43601159577388	1.03770732751517e-13	2.92443765781451e-12
ENSMUSG00000026418	Tnni1	1	135779434	135810989	148.200664590926	-4.62205073449785	0.621635648745075	-7.4353051402837	1.04326852368125e-13	2.93691429291529e-12
ENSMUSG00000022024	Sugt1	14	79587691	79635196	2163.31569531541	-0.875369469769446	0.117760899300024	-7.4334475617347	1.05803147242936e-13	2.97523964217675e-12
ENSMUSG00000090667	Gm765	6	98235708	98342754	66.8321442437783	7.10068277020434	0.955302665267679	7.43291422537244	1.06230792326218e-13	2.98402526079906e-12
ENSMUSG00000041926	Rnpep	1	135262712	135284084	1320.92977321342	-1.52145712739727	0.204749460338703	-7.43082362649667	1.07923538799103e-13	3.02829006647667e-12
ENSMUSG00000026077	Npas2	1	39193731	39363236	111.172741103377	4.83692481429787	0.650957826021994	7.43047340540681	1.08209691617133e-13	3.03303333678803e-12
ENSMUSG00000057738	Sptan1	2	29965560	30031451	4261.39928388707	-1.38932248396419	0.187085761441606	-7.42612624958014	1.11824269422175e-13	3.13095865271882e-12
ENSMUSG00000018381	Abi3	11	95830074	95842476	204.606065411091	-3.67641116596777	0.495344407938687	-7.42192928202558	1.15426443598032e-13	3.22832555372076e-12
ENSMUSG00000025510	Cd151	7	141467392	141471473	2744.79110122101	-1.4378383031601	0.193762170999085	-7.42063476965732	1.16560333554117e-13	3.25652219926438e-12
ENSMUSG00000046546	Fam43a	16	30599723	30602797	1929.6135174594	-3.17454095154266	0.427820757983926	-7.42025928452479	1.16891271842005e-13	3.26224897568543e-12
ENSMUSG00000035356	Nfkbiz	16	55811375	55838899	2084.90441597777	2.36361888771298	0.318593672130441	7.41891347655281	1.18085019162843e-13	3.29201712733958e-12
ENSMUSG00000039713	Plekhg5	4	152072498	152115400	369.242715654832	-2.77766414894937	0.374439119579749	-7.41819965837671	1.1872303838569e-13	3.30624513026988e-12
ENSMUSG00000022438	Parvb	15	84232043	84315688	229.224530005573	-2.90648706411018	0.392118986012567	-7.41225793136431	1.24166961538796e-13	3.45413548538482e-12
ENSMUSG00000045349	Sh2d5	4	138250403	138261332	259.55092781895	-5.31355487774142	0.716934213192414	-7.41149575507195	1.24882796602882e-13	3.46979442822904e-12
ENSMUSG00000070031	Sp140	1	85600378	85645037	134.498274625661	3.40548994241275	0.459495105816867	7.41137369974517	1.24997806924502e-13	3.46979442822904e-12
ENSMUSG00000035273	Hpse	5	100679484	100719716	867.260552208808	2.4941911629576	0.336712924365557	7.40747082297839	1.28730794092255e-13	3.56959190170806e-12
ENSMUSG00000028167	Bdh2	3	135281221	135304426	282.882531637481	4.21580551694426	0.569201352449223	7.40652758255759	1.29649287170251e-13	3.59121592344634e-12
ENSMUSG00000020614	Fam20a	11	109669749	109722279	490.843294206209	4.75757099855515	0.642505744519295	7.4047135595879	1.31433854758708e-13	3.63675791067925e-12
ENSMUSG00000027463	Slc52a3	2	151996511	152009258	128.530434414905	-2.88828488874622	0.390095603815338	-7.40404367672255	1.32098944697923e-13	3.65125994528443e-12
ENSMUSG00000000126	Wnt9a	11	59306928	59333552	180.395295638669	3.18077413134703	0.42963960614226	7.40335408066134	1.32787061293605e-13	3.66636684482203e-12
ENSMUSG00000066643	Wdr35	12	8973892	9028847	361.311102991532	3.09624267118675	0.418257419008642	7.40272026381623	1.3342262415488e-13	3.67999205855936e-12
ENSMUSG00000024427	Spry4	18	38586268	38601268	1953.35750573899	-3.97334628571484	0.536968443506081	-7.39958992705657	1.36605687140686e-13	3.75977756775411e-12
ENSMUSG00000070469	Adamtsl3	7	82335694	82614450	144.755270990013	5.4978820212224	0.742993122742543	7.39964052551196	1.36553647899596e-13	3.75977756775411e-12
ENSMUSG00000042228	Lyn	4	3678115	3813122	1055.11438442068	-2.26316603281013	0.305936939077919	-7.39749191330481	1.38780683106812e-13	3.81558483204174e-12
ENSMUSG00000028597	Gpx7	4	108400390	108406961	1898.47003226626	2.03822587521096	0.275664878272913	7.39385404474008	1.42632973646732e-13	3.9173397502404e-12
ENSMUSG00000018965	Ywhah	5	33018816	33027966	6938.3727889747	-1.65509898053384	0.223864850272748	-7.39329545713553	1.43233717189033e-13	3.92967165410886e-12
ENSMUSG00000030806	Stx1b	7	127803900	127824549	23.2283686176434	4.77904482318855	0.646504543217295	7.39212875350556	1.44496501473123e-13	3.96012157846817e-12
ENSMUSG00000058135	Gstm1	3	108012255	108017973	1770.43361339633	2.42865729602874	0.328636827172712	7.39009476485842	1.46724204909013e-13	4.01692408344454e-12
ENSMUSG00000057531	Dtnbp1	13	44922075	45002147	764.992143447826	2.1807325541365	0.29535834471432	7.38334498808821	1.54361363394218e-13	4.22154693827546e-12
ENSMUSG00000036564	Ndrg4	8	95676980	95715119	1108.25566518113	4.7820331914159	0.647727603794537	7.38278431149398	1.55013042916652e-13	4.23489746677044e-12
ENSMUSG00000021725	Parp8	13	116854820	117025537	305.425209043844	2.19747777757883	0.297711899711432	7.38122251649604	1.56842618095924e-13	4.28036561229329e-12
ENSMUSG00000030323	Ift122	6	115853470	115926699	1964.76406480544	-2.79912168162407	0.379480669847831	-7.37619042030914	1.62883005880613e-13	4.44053365189684e-12
ENSMUSG00000032475	Nck1	9	100492293	100546134	1775.07031338895	-0.993094924306763	0.134785631292289	-7.3679584002036	1.73260830435807e-13	4.71848816767293e-12
ENSMUSG00000038855	Itpkb	1	180330485	180424802	577.697126261192	-2.8990999085711	0.393785169873835	-7.3621358303055	1.80990662960822e-13	4.92382056725036e-12
ENSMUSG00000024548	Setbp1	18	78750380	79109391	55.7079088587901	4.57805288911354	0.621860883850036	7.36186019736457	1.81364863782714e-13	4.92882330231743e-12
ENSMUSG00000106750	Gm43151	5	149423363	149425099	34.6283817684939	7.72066123654197	1.04917162317596	7.35881629467894	1.85548167150804e-13	5.03722429878269e-12
ENSMUSG00000022817	Itgb5	16	33829665	33949153	562.130629689912	4.31203066386801	0.58607087236738	7.35752426400233	1.87352360652324e-13	5.08087831260162e-12
ENSMUSG00000044786	Zfp36	7	28376784	28380253	7108.04008203891	2.41996157320736	0.328950183893204	7.35662021697795	1.8862501110291e-13	5.11004096501493e-12
ENSMUSG00000036782	Klhl13	X	23219271	23365082	759.210299729891	4.76168994184445	0.647576307127977	7.35309474641328	1.93669553229658e-13	5.24122022893931e-12
ENSMUSG00000001891	Ugp2	11	21321138	21371201	4270.85195328965	1.65688250339531	0.225347288360905	7.35257351196404	1.94426539743029e-13	5.25621393820951e-12
ENSMUSG00000042734	Ttc9	12	81631249	81667557	229.349904105747	-5.57000447524814	0.757725583558154	-7.35095210734779	1.96799931825046e-13	5.31482944143573e-12
ENSMUSG00000025491	Ifitm1	7	140967221	140969825	323.973307474417	4.03555279985976	0.549079969520941	7.34966311625005	1.98707028953402e-13	5.36074306548349e-12
ENSMUSG00000033581	Igf2bp2	16	22059009	22163299	147.681410598188	4.59697052675203	0.625857776654629	7.34507215253282	2.05648131833076e-13	5.54222785259609e-12
ENSMUSG00000002799	Jag2	12	112907819	112929776	571.83015761973	-4.16997845882998	0.567883202998319	-7.34302130581298	2.08825269230445e-13	5.62200171288907e-12
ENSMUSG00000032261	Sh3bgrl2	9	83548327	83638801	584.450568687154	-3.3616513167738	0.457997861205697	-7.33988431283089	2.13778556588207e-13	5.74937781628033e-12
ENSMUSG00000024381	Bin1	18	32377217	32435736	892.157002608106	1.82825304628581	0.249129098853453	7.33857688523676	2.15876887392685e-13	5.79377772702916e-12
ENSMUSG00000036139	Hoxc9	15	102976439	102985099	103.939381579031	5.15945760860614	0.703057968654265	7.33859487928421	2.15847871334886e-13	5.79377772702916e-12
ENSMUSG00000024833	Pola2	19	5940543	5964206	1004.86046816797	-1.60287515349581	0.218672987951663	-7.33000984031059	2.30135833281284e-13	6.17007033763146e-12
ENSMUSG00000066000	Zfp979	4	147611937	147642513	456.722350640121	-3.48899464710313	0.476146538333043	-7.32756486966779	2.34372233742865e-13	6.27715251469128e-12
ENSMUSG00000034255	Arhgap27	11	103331497	103363692	716.346759498728	-4.13697229138937	0.565037665533552	-7.32158676091605	2.45055803018209e-13	6.55650851484358e-12
ENSMUSG00000028542	Slc6a9	4	117834506	117875198	114.726797587107	3.72118116437489	0.508260673824478	7.32140288638573	2.45391879996438e-13	6.55872476783048e-12
ENSMUSG00000022629	Kif21a	15	90933276	91049948	342.891847302548	2.95120633281412	0.403389037217476	7.31603008641769	2.55414421065472e-13	6.81956504244811e-12
ENSMUSG00000052688	Rab7b	1	131688695	131715439	1185.62350102979	4.32583551982855	0.591334353224073	7.31538003202966	2.56653986900828e-13	6.84560412641044e-12
ENSMUSG00000070323	Mmp27	9	7571396	7581885	333.116362170699	4.04459416463544	0.553007180852249	7.31381852655556	2.596557631379e-13	6.91854383694288e-12
ENSMUSG00000031538	Plat	8	22757727	22782844	8491.33589460181	2.15311073072832	0.29443071832336	7.31279243887741	2.61647021383879e-13	6.96443597823338e-12
ENSMUSG00000024812	Tjp2	19	24094523	24225026	807.831207281574	-2.07710633621272	0.284074385913679	-7.31183957163912	2.63509613956861e-13	7.00681261998844e-12
ENSMUSG00000050777	Tmem37	1	120067377	120074074	182.007476688985	-3.28445281891712	0.449574669856527	-7.30568921946889	2.75849085928039e-13	7.32740048866697e-12
ENSMUSG00000053199	Arhgap20	9	51765337	51853856	276.659544731708	5.37759309151987	0.73653512443349	7.3012038572581	2.85204238058572e-13	7.5681399195481e-12
ENSMUSG00000027684	Mecom	3	29951296	30548008	941.611124331168	-3.58417102250818	0.490991076294836	-7.29986998858593	2.88045923822228e-13	7.63251618614194e-12
ENSMUSG00000030352	Tspan9	6	127961396	128143594	2009.1769165105	-3.12882258307109	0.428619929886417	-7.2997599152709	2.88281663295295e-13	7.63251618614194e-12
ENSMUSG00000038418	Egr1	18	34859823	34864984	6421.56795012395	2.93652361818651	0.40228272244491	7.29965135052164	2.88514357551757e-13	7.63251618614194e-12
ENSMUSG00000014778	Fhod1	8	105329163	105347953	253.273532111487	-2.85595942954562	0.391462751687239	-7.2956096518409	2.97309723036557e-13	7.85716787441203e-12
ENSMUSG00000055137	Sugct	13	16857472	17695553	104.978663286439	3.37307422568466	0.462552247628449	7.29230966442979	3.04685847468592e-13	8.04389272537112e-12
ENSMUSG00000013236	Ptprs	17	56412426	56476483	752.214523349241	2.58099896647359	0.353998190505416	7.29099480081692	3.07674642552791e-13	8.11452705445493e-12
ENSMUSG00000025498	Irf7	7	141262706	141266481	2177.14930057429	2.35413787384674	0.323138437784845	7.28523010132949	3.21121741636051e-13	8.46056153268777e-12
ENSMUSG00000056749	Nfil3	13	52967209	52981073	867.925284430741	2.31927072168008	0.318381579410914	7.28456315208724	3.22714281217234e-13	8.49387923703774e-12
ENSMUSG00000030872	Gga2	7	121986722	122021222	977.795706153796	1.72335936856524	0.236859142300084	7.27588283834055	3.44162192404853e-13	9.04919453918101e-12
ENSMUSG00000004558	Ndrg2	14	51905271	51914158	502.222132647201	3.0660103465996	0.42149353916707	7.27415739908721	3.48589355519098e-13	9.15630397422832e-12
ENSMUSG00000044522	A730020M07Rik	3	121634936	121643485	92.0587258813218	7.25713906862856	0.997851274864869	7.27276624425953	3.52199488925954e-13	9.24175741002359e-12
ENSMUSG00000020099	Unc5b	10	60762593	60831581	557.328426856598	-2.93947394767371	0.404420363005398	-7.26836286340624	3.63870286847846e-13	9.53833659825139e-12
ENSMUSG00000095385	D630033O11Rik	9	43243599	43280076	23.0190767867963	4.95068460594062	0.681351203539143	7.26598056952901	3.70341822787694e-13	9.69816265761222e-12
ENSMUSG00000080115	Eef1akmt3	10	127031004	127041513	32.5446538607874	3.40695298127387	0.468943953041645	7.26516028019091	3.72596205663699e-13	9.74734255604459e-12
ENSMUSG00000022094	Slc39a14	14	70303469	70351425	1391.39011657893	2.91362157439869	0.401231041615039	7.26170528249946	3.82240335378152e-13	9.98954838139127e-12
ENSMUSG00000027646	Src	2	157418444	157471862	172.764698029535	3.11193889624004	0.428559125405892	7.2613992136854	3.83106408549556e-13	1.0002089591759e-11
ENSMUSG00000031963	Bmper	9	23223076	23485200	723.158930510384	6.23229670952343	0.858522990973592	7.25932418240285	3.8902908989996e-13	1.01464898281159e-11
ENSMUSG00000022562	Oplah	15	76296597	76328015	193.074979179517	2.9904658787735	0.412331251162983	7.25258119615933	4.08902959524596e-13	1.0654102362905e-11
ENSMUSG00000106795	Gm43050	5	119828448	119831920	31.3972750771383	6.27163824503532	0.865342969295383	7.24757520147426	4.24298883391943e-13	1.10441374683095e-11
ENSMUSG00000000628	Hk2	6	82725025	82774454	848.722835280839	3.15255129049736	0.435158913948337	7.24459775371082	4.33724495218542e-13	1.12668311952508e-11
ENSMUSG00000022012	Enox1	14	77156763	77721760	122.188676150592	5.5636641570199	0.767961943440831	7.24471336703491	4.3335469463106e-13	1.12668311952508e-11
ENSMUSG00000030862	Cpxm2	7	132032687	132154739	67.1238512153106	5.70386594686613	0.787447104350847	7.24349091558126	4.37280546178899e-13	1.13478245145163e-11
ENSMUSG00000025810	Nrp1	8	128358604	128503363	5827.9822549928	-2.01116245795144	0.278129393921422	-7.23103167772205	4.79338514254544e-13	1.24268149956741e-11
ENSMUSG00000022053	Ebf2	14	67233292	67430918	461.506700799736	4.82377385829053	0.667126114131319	7.23067761269049	4.8058999306866e-13	1.24468002304852e-11
ENSMUSG00000041075	Fzd7	1	59482424	59486955	179.25662423014	2.91287504593863	0.40309810474629	7.22621865903338	4.96627900367072e-13	1.28493166749319e-11
ENSMUSG00000006740	Kif5b	18	6201002	6242174	4948.41981779999	-0.931757705548235	0.128993932413535	-7.22326770038423	5.07529629541281e-13	1.3118273328832e-11
ENSMUSG00000068122	Agtr2	X	21484544	21489164	130.670552284781	6.9763734582253	0.966126689120904	7.22097167667858	5.16174044181285e-13	1.33284063511975e-11
ENSMUSG00000028980	H6pd	4	149979475	150009023	969.759191936726	3.02382754295557	0.419070995530191	7.21554957324105	5.37165866858957e-13	1.38566322567531e-11
ENSMUSG00000039236	Isg20	7	78913424	78920396	362.88755329304	2.19342373060993	0.304017551947319	7.21479308204552	5.40160488678263e-13	1.39200164142073e-11
ENSMUSG00000000901	Mmp11	10	75923222	75936496	277.069533038508	5.0209700840475	0.696000653039407	7.21403070833501	5.43194977835161e-13	1.39843009254004e-11
ENSMUSG00000019960	Dusp6	10	99263231	99267489	3185.34060671991	-1.80521121597338	0.25051229824824	-7.20607821890064	5.75863318735303e-13	1.48106098231635e-11
ENSMUSG00000079138	Gm8818	1	153305432	153306478	140.181128270082	4.15489335306202	0.57687517839127	7.20241311933156	5.91561359693552e-13	1.51992536256977e-11
ENSMUSG00000024440	Pcdh12	18	38267092	38284402	971.346775593542	-5.19602619523218	0.721518232295756	-7.20151752603569	5.95460711472643e-13	1.52842784602874e-11
ENSMUSG00000044337	Ackr3	1	90203980	90216751	5256.68575648336	2.1717290359379	0.301706959916286	7.19814032974408	6.10393083758784e-13	1.56520499765037e-11
ENSMUSG00000037905	Bri3bp	5	125441568	125460370	423.65832406211	1.9003261656169	0.264020047727915	7.19765859437796	6.12552831812262e-13	1.56918949466922e-11
ENSMUSG00000031503	Col4a2	8	11312805	11449287	17197.7608025766	-2.34423243603411	0.32570328203046	-7.19744800058501	6.13499334914476e-13	1.57006119317688e-11
ENSMUSG00000021760	Gpx8	13	113042759	113046386	2503.55385101952	1.50390568532182	0.208986705998155	7.19617871452118	6.19234557199644e-13	1.58317431361437e-11
ENSMUSG00000078956	Gm14221	2	160568379	160619971	72.6136122424233	-2.79808655857905	0.388936540939982	-7.19419818928977	6.2828878410256e-13	1.60473877904065e-11
ENSMUSG00000040631	Dok4	8	94863828	94876330	821.474176695737	-3.04726301755405	0.424397731921783	-7.18020570881766	6.960660697145e-13	1.77610001374737e-11
ENSMUSG00000020736	Nt5c	11	115490420	115491862	1271.8359653227	-1.13157315661634	0.157656080029484	-7.17747870177113	7.10087156644153e-13	1.81009323522903e-11
ENSMUSG00000013419	Zfp651	9	121759330	121771742	141.144534131817	4.4592239104444	0.62135752648202	7.17658307881369	7.14752257670681e-13	1.82019358125988e-11
ENSMUSG00000059555	Tor4a	2	25192966	25196886	544.749164077907	-2.3840641436621	0.3325949860633	-7.16807000574677	7.60624080786161e-13	1.93510835641265e-11
ENSMUSG00000036242	3632451O06Rik	14	49675952	49783383	351.244233307211	6.70247485199381	0.93627803796236	7.15863726396973	8.14829746803549e-13	2.07097896098774e-11
ENSMUSG00000043008	Klhl6	16	19946499	19983037	1008.28741150599	-4.59041779956435	0.641839793739362	-7.15196820817319	8.55423835429332e-13	2.17202175625336e-11
ENSMUSG00000074912	Gm14207	2	119321187	119326194	224.179565523545	-6.34120531696182	0.886766260795338	-7.15093209711701	8.61906208762949e-13	2.18633779635177e-11
ENSMUSG00000027224	Duoxa1	2	122302191	122313730	449.246543365753	6.45872455464973	0.903265664100195	7.15041522261749	8.65158007318198e-13	2.19243906375088e-11
ENSMUSG00000027035	Cers6	2	68861441	69114282	684.656245834614	3.83772855652918	0.536776779773036	7.14958005104446	8.70437764023362e-13	2.20366252692483e-11
ENSMUSG00000021280	Exoc3l4	12	111417017	111431678	343.737496436762	-1.91528559022393	0.26791689650137	-7.14880477952289	8.75367142755504e-13	2.21397789357664e-11
ENSMUSG00000030714	Sgf29	7	126649309	126672925	519.629093393186	-1.22211718891549	0.170971239955469	-7.14808636372881	8.79959470448988e-13	2.2234214951374e-11
ENSMUSG00000026828	Galnt5	2	57997884	58045860	32.5646276214695	6.46721277951455	0.904949614016503	7.14648935072822	8.90252925264056e-13	2.24723786660953e-11
ENSMUSG00000025283	Sat1	X	155213132	155216449	46113.9951241892	-2.95128915445003	0.413044983302934	-7.14520033835032	8.98647287219632e-13	2.26621870415786e-11
ENSMUSG00000001089	Luzp1	4	136469761	136554780	1905.74969918331	-0.894887027496935	0.125257922527463	-7.14435469980533	9.0419643905422e-13	2.27799451119312e-11
ENSMUSG00000024870	Rab1b	19	5099207	5106996	5359.54591689038	-0.977680903303515	0.136925264531813	-7.14025206850241	9.31599221873408e-13	2.34247458711645e-11
ENSMUSG00000034968	Lbx2	6	83086367	83088243	31.8591919715161	-4.7929183684423	0.671242746991618	-7.14036522543185	9.30832593921619e-13	2.34247458711645e-11
ENSMUSG00000111954	Gm7001	10	57290889	57292353	54.2583046013239	6.68769120279766	0.937107045911678	7.13652856626581	9.57174217671096e-13	2.40444762982189e-11
ENSMUSG00000031548	Sfrp1	8	23411502	23449632	477.651490756509	5.98709257041301	0.840230999996494	7.12553163408396	1.03679714957477e-12	2.60193889310435e-11
ENSMUSG00000021194	Chga	12	102554969	102565028	25.2538941014205	-6.5625976200311	0.921191683014803	-7.12403047165336	1.04815854987775e-12	2.62790496449989e-11
ENSMUSG00000001552	Jup	11	100368958	100397763	2449.32568993624	-2.77047643777085	0.388946046952502	-7.12303533993541	1.05575735576727e-12	2.64439649487588e-11
ENSMUSG00000038151	Prdm1	10	44437177	44528501	571.808240895783	-3.87275391736612	0.544302762207694	-7.11507305540435	1.11853572788198e-12	2.79893302574061e-11
ENSMUSG00000021796	Bmpr1a	14	34410734	34503341	398.282648597976	4.06202139695195	0.571030368270819	7.11349452263365	1.13140977956808e-12	2.82841523948202e-11
ENSMUSG00000033287	Kctd17	15	78428564	78438909	237.556000211864	-1.93619622004943	0.27252841871117	-7.10456630250164	1.20700965617892e-12	3.01449788672881e-11
ENSMUSG00000032562	Gnai2	9	107614125	107635367	2156.90998159937	-1.69594616014484	0.238926832312254	-7.09818208248962	1.26408574775872e-12	3.1540035434685e-11
ENSMUSG00000047686	Rtl3	X	106837082	106840644	193.602288472059	7.30505738174096	1.02937199065591	7.09661565308981	1.27848963659872e-12	3.18687229049762e-11
ENSMUSG00000046056	Sbsn	7	30751471	30756134	433.438467812676	4.98347858324095	0.702381424336662	7.09511728324452	1.29241833939207e-12	3.21849447806878e-11
ENSMUSG00000025170	Rab40b	11	121356125	121388251	87.6180460007019	4.60837048563026	0.650148661823281	7.08817960604043	1.35887545119596e-12	3.38074114414257e-11
ENSMUSG00000031497	Tnfsf13b	8	10006467	10039072	213.940476961811	5.10536768071657	0.720867209065965	7.08225816975591	1.41824119361054e-12	3.525050736403e-11
ENSMUSG00000028381	Ugcg	4	59189257	59222833	1115.3031033571	1.57807384208302	0.222909060525347	7.0794513168906	1.4472632998794e-12	3.59373654876093e-11
ENSMUSG00000026923	Notch1	2	26457903	26516663	521.165542996797	-2.82784417975774	0.399682818840294	-7.07522076621386	1.49211026037e-12	3.70154824073971e-11
ENSMUSG00000002249	Tead3	17	28331671	28350805	63.688399368586	4.9718005985773	0.702834801373156	7.07392489510152	1.50611822359609e-12	3.73272305003974e-11
ENSMUSG00000061013	Mkx	18	6910459	7004780	35.5852729931048	6.21755761183154	0.879224484216557	7.07163838524329	1.53115002201635e-12	3.79113330977070e-11
ENSMUSG00000031480	Thsd1	8	22227313	22261334	783.296028173611	-2.8697840914412	0.406005172377972	-7.06834367314307	1.56793847917464e-12	3.87851372226781e-11
ENSMUSG00000037010	Apln	X	48025146	48034853	9210.78651370865	-3.96330204178881	0.560779347061988	-7.06748931206754	1.57761892648054e-12	3.89873593291218e-11
ENSMUSG00000046491	C1qtnf2	11	43474276	43491525	512.637206804986	5.54299719077776	0.784987999654695	7.06125086398269	1.65010381770321e-12	4.07397891083846e-11
ENSMUSG00000004880	Lbr	1	181815335	181843046	1656.82444417356	-1.30848297580107	0.185359783483462	-7.05915248286751	1.67521168010407e-12	4.13202926695384e-11
ENSMUSG00000007594	Hapln4	8	70083457	70090862	65.4105464793294	5.90581510257703	0.838205721900004	7.04578237570368	1.84422300612821e-12	4.54457960377874e-11
ENSMUSG00000001656	Hoxc11	15	102954427	102957708	24.8003219468563	6.25325246481294	0.8875488831963	7.04553020481904	1.84756626253555e-12	4.54849036439242e-11
ENSMUSG00000075707	Dio3	12	110279068	110281097	33.2736436918837	6.69075484248984	0.949691672654446	7.04518638537577	1.8521341672651e-12	4.55540577378905e-11
ENSMUSG00000024014	Pim1	17	29490812	29496111	334.015420185087	2.56464582624548	0.364105876432704	7.04368150103036	1.87225841835702e-12	4.60053328055297e-11
ENSMUSG00000003873	Bax	7	45461697	45466898	2324.48435351091	-0.842529349250426	0.119644481404526	-7.04194075113064	1.89580445752239e-12	4.65397532183625e-11
ENSMUSG00000020123	Avpr1a	10	122448499	122453452	325.100821363872	4.97091710669592	0.706149666598954	7.03946676154004	1.92976908193314e-12	4.7328683194116e-11
ENSMUSG00000021464	Ror2	13	53109312	53286124	212.386419409233	5.88649757473983	0.836644756426667	7.03583872309345	1.98065928581901e-12	4.85308371271774e-11
ENSMUSG00000028780	Sema3c	5	17574281	17730268	2932.66771361311	5.49613055397091	0.781560625377985	7.03225108264996	2.03227657315244e-12	4.97485169830577e-11
ENSMUSG00000026640	Plxna2	1	194618218	194816869	1730.32016171239	-3.95159191508228	0.562342965294159	-7.02701404473908	2.11000135543803e-12	5.16023844235029e-11
ENSMUSG00000057280	Musk	4	58285960	58374303	46.1897381048771	5.59712048748338	0.796811482493504	7.02439737686512	2.14992125346938e-12	5.25290665505692e-11
ENSMUSG00000038112	AW551984	9	39587396	39604403	715.501932470246	6.39903314456159	0.911188544941146	7.02273221068083	2.17570976413448e-12	5.31090548363043e-11
ENSMUSG00000039982	Dtx4	19	12466341	12501996	182.962052081707	4.43567526982327	0.631635644800224	7.02252209218845	2.17898536112668e-12	5.31389283124482e-11
ENSMUSG00000027386	Fbln7	2	128862981	128897034	76.5253413372214	6.50134997817977	0.92597928362756	7.02105337898109	2.20201700869725e-12	5.36500832627e-11
ENSMUSG00000051851	Rtl8c	X	53608032	53608432	300.330212841563	-1.95846570572791	0.278985486715054	-7.01995551377273	2.21938898624154e-12	5.40225144310806e-11
ENSMUSG00000030067	Foxp1	6	98925338	99522721	1544.14784483301	1.28310036319289	0.182805036103214	7.01895522434311	2.23533397067906e-12	5.43195275188025e-11
ENSMUSG00000103195	Gm37644	1	163306798	163309067	26.5856576058843	6.1200102124798	0.871929602408607	7.01892698168976	2.23578579617142e-12	5.43195275188025e-11
ENSMUSG00000041187	Prkd2	7	16842902	16870464	605.061919967082	-2.81775762296652	0.401627855194867	-7.01584211981352	2.2856803976284e-12	5.5479696924253e-11
ENSMUSG00000005672	Kit	5	75574916	75656722	1860.52664189903	-3.28549756955768	0.468314910532796	-7.01557327273611	2.29008011419528e-12	5.55344427692357e-11
ENSMUSG00000110357	A030001D20Rik	7	45635680	45638765	61.5866695516425	-3.34926039336465	0.477684070010045	-7.01145506756008	2.35852239268144e-12	5.71406655267135e-11
ENSMUSG00000057098	Ebf1	11	44617317	45008091	2457.27993297909	2.38520256655871	0.340248491203607	7.01017823215383	2.38014723287766e-12	5.76106852189707e-11
ENSMUSG00000022309	Angpt1	15	42424723	42676977	127.992423082093	4.33923699645511	0.6191330517699	7.00856945700225	2.40767092653545e-12	5.82224736940632e-11
ENSMUSG00000032324	Tspan3	9	56131725	56165477	3120.81090198758	1.82983925858858	0.261130734283851	7.00736841110219	2.42842227280976e-12	5.86695041450559e-11
ENSMUSG00000030682	Cdipt	7	126975914	126980501	3309.90214580451	-1.98401440134304	0.283149404357964	-7.00695241030705	2.43565064231003e-12	5.87892972834924e-11
ENSMUSG00000072214	Sept5	16	18621811	18629938	98.6210653741775	4.67533586632776	0.668551063858767	6.99323674595998	2.68615654701819e-12	6.47753895821454e-11
ENSMUSG00000036502	Tmem255a	X	38196573	38252439	1134.81703956194	-4.93166642762676	0.705641639721157	-6.98891073034688	2.77028610982533e-12	6.67419906589454e-11
ENSMUSG00000062300	Nectin2	7	19716644	19750483	1878.47204918284	-2.02009119993921	0.289121508740775	-6.98699729652562	2.80831651033047e-12	6.75953432165881e-11
ENSMUSG00000029675	Eln	5	134702593	134747323	753.745488106196	4.12165167761291	0.590151690498569	6.98405468284074	2.86780355348578e-12	6.89630865661358e-11
ENSMUSG00000047497	Adamts12	15	11064790	11349231	620.067590154874	3.45363520591233	0.49473876173844	6.98072492597257	2.93660793463522e-12	7.0552141835916e-11
ENSMUSG00000112765	9430078K24Rik	12	79917019	79936264	47.1941274925743	5.51948490116479	0.790823377062448	6.97941545641605	2.96410736725137e-12	7.1146818076407e-11
ENSMUSG00000025608	Podxl	6	31519488	31563981	1440.38604457933	-5.91836550651956	0.848049106221369	-6.9788004764133	2.97710920852796e-12	7.13927327700609e-11
ENSMUSG00000006235	Epor	9	21958897	21963506	330.300229994614	-4.78149658905535	0.685485583104672	-6.97534230756422	3.05126959491916e-12	7.31034516547746e-11
ENSMUSG00000039476	Prrx2	2	30834972	30881251	46.8439522142465	6.08204595926876	0.872266475907964	6.97269255125024	3.10931652515592e-12	7.44253130175723e-11
ENSMUSG00000027996	Sfrp2	3	83766321	83774316	4695.5926445149	7.41700209700523	1.06423434261046	6.96933165942762	3.18450166774741e-12	7.61545786638875e-11
ENSMUSG00000020990	Cdkl1	12	69746848	69791267	53.1736347175117	-5.54057802450682	0.795183048290543	-6.96767623054561	3.22218702799712e-12	7.69847064927098e-11
ENSMUSG00000039007	Cpq	15	33083129	33594552	1679.50511416084	2.60237434665299	0.373790884390072	6.9621129228429	3.35206633878703e-12	8.00139779799495e-11
ENSMUSG00000027514	Zbp1	2	173206612	173218923	1020.20647743525	3.4267879862873	0.492220176880715	6.96190068437148	3.3571215301824e-12	8.0060856823383e-11
ENSMUSG00000015653	Steap2	5	5664829	5694578	681.926827016838	4.77345687843333	0.686346040708485	6.95488368156957	3.52853049972402e-12	8.40712156507382e-11
ENSMUSG00000056679	Gpr173	X	152343598	152368704	20.4094689672367	6.45007142996372	0.927569431524519	6.95373436289575	3.55741181023965e-12	8.46814416115778e-11
ENSMUSG00000084128	Esrp2	8	106130319	106136974	66.9998653905039	5.92633381833408	0.852722364747614	6.9498984233727	3.65549319484053e-12	8.69362885704086e-11
ENSMUSG00000020829	Slc46a1	11	78465697	78472059	118.859653377144	3.71287334297151	0.534291543712432	6.94915236197311	3.67487494464139e-12	8.73170515516214e-11
ENSMUSG00000046687	Gm5424	10	62071123	62072362	116.139990610106	2.70865983840232	0.390097407550158	6.94354739605401	3.82374238821216e-12	9.0770947857293e-11
ENSMUSG00000098098	Bvht	18	61639542	61647472	357.802526533616	-2.53224415062062	0.364748077151671	-6.9424468811323	3.85365875434968e-12	9.13973517206065e-11
ENSMUSG00000020640	Itsn2	12	4592638	4713962	1465.71661992217	-1.82368065256694	0.262699216272087	-6.94208638474995	3.86350828357851e-12	9.15471189720034e-11
ENSMUSG00000027221	Chst1	2	92599707	92615250	315.341987182132	-3.17926773630302	0.458244288149233	-6.93793205616052	3.97880979235048e-12	9.41930482743008e-11
ENSMUSG00000045930	Clec14a	12	58264720	58269290	1199.26380605824	-4.20517023088681	0.606772739655127	-6.93038753401631	4.1968931029447e-12	9.92651456375933e-11
ENSMUSG00000038587	Akap12	10	4266380	4359470	2946.22171525386	-1.75493194090179	0.25322869465043	-6.93022543643561	4.20170503678975e-12	9.92882835290309e-11
ENSMUSG00000030064	Frmd4b	6	97286867	97617541	959.476838626648	-2.50246003442152	0.361243120481633	-6.92735693093638	4.28775803876248e-12	1.01229394207757e-10
ENSMUSG00000036620	Mgat4b	11	50210890	50235103	708.570170920244	-2.01067011675063	0.290282065958607	-6.92660812548214	4.31050453945873e-12	1.01673731391113e-10
ENSMUSG00000064043	Trerf1	17	47140875	47361958	270.603386823413	2.50078284535934	0.361121095898529	6.92505332355891	4.35811331187244e-12	1.02703163479695e-10
ENSMUSG00000028476	Reck	4	43875530	43944806	392.488746221496	2.86278003594648	0.413476898367818	6.92367589881606	4.40072107491403e-12	1.03612977381089e-10
ENSMUSG00000018217	Pmp22	11	63128982	63159547	3514.33388179683	1.96106204240827	0.283355745143701	6.9208480012069	4.48947997319111e-12	1.05606759151387e-10
ENSMUSG00000041354	Rgl2	17	33929543	33937687	1387.18032066008	-2.26423926704199	0.327184480380427	-6.92037490411921	4.50449939437252e-12	1.05863910902771e-10
ENSMUSG00000044197	Gpr146	5	139377697	139396415	432.228915948474	-2.30798623487804	0.3336010003692	-6.91840321918627	4.56762669524809e-12	1.07250193817072e-10
ENSMUSG00000027893	Ahcyl1	3	107663118	107696560	735.99813937664	1.13897146885468	0.16465324541241	6.9173945888639	4.60025442133581e-12	1.07918468530957e-10
ENSMUSG00000085042	Abhd11os	5	135012114	135013253	27.3318292502422	5.35337035209573	0.77414906930858	6.91516732930651	4.67311445277231e-12	1.09528498834706e-10
ENSMUSG00000020015	Cdk17	10	93160875	93267071	645.037375926123	-2.22841425270642	0.32230579234382	-6.9139751926309	4.71257620467659e-12	1.10353536279312e-10
ENSMUSG00000025089	Gfra1	19	58235604	58455909	148.558786236411	6.81969774449896	0.986718848330343	6.9114902953752	4.79588349949633e-12	1.12202878729409e-10
ENSMUSG00000026248	Mrpl44	1	79776018	79781445	688.578166982376	-1.06122164632338	0.153581047956889	-6.90984766962441	4.85174403551473e-12	1.13407327414978e-10
ENSMUSG00000052151	Plpp2	10	79526430	79533796	651.652263138229	-2.44761240607112	0.354246248221751	-6.9093530795532	4.86868806574464e-12	1.1370076845331e-10
ENSMUSG00000009614	Sardh	2	27188393	27248337	388.693017764155	1.57251061010957	0.227846947368136	6.90160929638804	5.1416688865073e-12	1.19967641884372e-10
ENSMUSG00000056131	Pgm3	9	86554377	86571842	954.12377291253	1.47079083939277	0.213126966255109	6.90100771965316	5.16349265613682e-12	1.2036840351151e-10
ENSMUSG00000057346	Apol9a	15	77403789	77411080	224.852441781673	2.72578695781085	0.395248087856461	6.8963950530249	5.3338736028819e-12	1.2422841046856e-10
ENSMUSG00000016382	Pls3	X	75785654	75875182	7678.51242938302	-1.4120180256547	0.204920792518272	-6.89055516671788	5.55750690162086e-12	1.29320639034213e-10
ENSMUSG00000041828	Abca8a	11	110025634	110095978	372.385015206631	5.98741223399309	0.869037178672086	6.88970780645084	5.5907100888599e-12	1.29976481679877e-10
ENSMUSG00000032420	Nt5e	9	88327197	88372092	997.878766606306	-4.03044883218561	0.585156428565789	-6.8878143269556	5.66560892302754e-12	1.3159964618609e-10
ENSMUSG00000067925	Rtl8a	X	53642488	53643682	173.355442342375	-3.39935678720695	0.493775580153384	-6.88441657270899	5.80248470251012e-12	1.34658200098844e-10
ENSMUSG00000034187	Nsf	11	103821782	103954056	1913.83605330677	-0.69685735863158	0.101266444616384	-6.88142416050455	5.92571198788657e-12	1.37394820746888e-10
ENSMUSG00000056917	Sipa1	19	5651185	5663707	2358.75924456488	-2.31480091706121	0.336407741200824	-6.88093831847751	5.94595947795506e-12	1.37740970053272e-10
ENSMUSG00000062345	Serpinb2	1	107511423	107535478	8618.37040376669	7.15142655383719	1.04023180868329	6.87483933306113	6.20597637386495e-12	1.43635908942563e-10
ENSMUSG00000025140	Pycr1	11	120635712	120643769	452.919399821515	2.39532361786996	0.349059589643423	6.86221977260922	6.77986484023203e-12	1.56778320979616e-10
ENSMUSG00000004032	Gstm5	3	107895821	107898686	525.870500579409	1.902986901419	0.27742928498309	6.8593584182542	6.91704938165815e-12	1.5980790538409e-10
ENSMUSG00000022010	Tsc22d1	14	76414961	76507765	6924.93049437406	-1.88688272874679	0.275101981495693	-6.85884819327022	6.94179572359902e-12	1.60236691127889e-10
ENSMUSG00000034758	Tle6	10	81590904	81601073	241.857792667526	2.45240510879883	0.35788954693075	6.8524077605244	7.26172101961147e-12	1.674722285725e-10
ENSMUSG00000034810	Scn7a	2	66673425	66784914	976.035423799039	5.61558079213581	0.819817796539474	6.8497912778177	7.39578156023104e-12	1.70412230096462e-10
ENSMUSG00000036672	Cenpt	8	105844673	105853278	1405.1645565009	-1.33938875995494	0.195661621570509	-6.84543422059023	7.62442477211e-12	1.75524424153668e-10
ENSMUSG00000020160	Meis1	11	18879817	19018985	177.60761329321	3.63567323741718	0.531294070321078	6.84305254003687	7.75232023413247e-12	1.78310250216516e-10
ENSMUSG00000021385	Ippk	13	49421249	49464573	408.88974016122	-1.13748224613052	0.16627717871758	-6.84088011898807	7.87081033038696e-12	1.80874992676745e-10
ENSMUSG00000038236	Hoxa7	6	52214491	52221854	372.774334431606	-1.82372772072787	0.266743606772852	-6.83700630276354	8.08651849130718e-12	1.85667324828337e-10
ENSMUSG00000025006	Sorbs1	19	40294753	40513779	1103.53646913617	-2.09895628382055	0.307082869632935	-6.83514611651733	8.19214865800172e-12	1.87926003625852e-10
ENSMUSG00000040987	Mill2	7	18839966	18865402	146.21927137415	3.16389781847687	0.463177738646887	6.83085035070939	8.4412755331412e-12	1.93469553126393e-10
ENSMUSG00000019558	Slc6a8	X	73673150	73682502	210.838269527341	2.03621510736182	0.298335863913591	6.82524414145389	8.77759102710479e-12	2.00999849700254e-10
ENSMUSG00000082674	Gm11914	4	27867149	27867655	67.0049361711706	-1.69470317251039	0.248333228681277	-6.82431095310833	8.83483308491145e-12	2.02131927620249e-10
ENSMUSG00000027868	Tbx15	3	99240381	99354259	487.551270413758	5.38764120613821	0.7895800549204	6.8234261650408	8.88944396104075e-12	2.03201861559571e-10
ENSMUSG00000023411	Nfatc4	14	55823144	55833943	232.4903155488	5.42982334838212	0.795798843934228	6.82311037490133	8.90901513190141e-12	2.03469649824616e-10
ENSMUSG00000031825	Crispld2	8	119992438	120052793	597.373010838453	4.85862622940849	0.712330688223735	6.82074535006197	9.05693623148048e-12	2.06665719347236e-10
ENSMUSG00000107689	Gm44386	6	86513891	86516273	42.0256483312752	4.52032287418601	0.662917887599638	6.8188277292587	9.17863851527967e-12	2.09258414531011e-10
ENSMUSG00000029455	Aldh2	5	121566027	121593824	1911.56201372159	1.50570957817647	0.220823926494629	6.81859797567314	9.19332693588775e-12	2.09408948383955e-10
ENSMUSG00000037005	Xpnpep2	X	48108725	48136981	325.477343405313	3.87754923370347	0.569412517385789	6.80973655357202	9.77776330618918e-12	2.22525739777675e-10
ENSMUSG00000087028	Gm13387	2	25122603	25145396	225.947567723033	-5.39208170494935	0.79187651074904	-6.80924567373384	9.81118113971661e-12	2.23090237346374e-10
ENSMUSG00000032812	Arap1	7	101348067	101412586	876.752932091078	2.31222461269999	0.339830336795055	6.80405591362623	1.01714031709008e-11	2.31078219932596e-10
ENSMUSG00000024098	Twsg1	17	65923066	65951187	1475.19394629858	2.38761116475472	0.351135710933803	6.79968197596638	1.04850347381982e-11	2.37994666682379e-10
ENSMUSG00000031093	Dock11	X	35888832	36076562	573.105821972464	2.52414177797156	0.371251579491207	6.79900616565954	1.05343309813281e-11	2.38879392657862e-10
ENSMUSG00000049115	Agtr1a	13	30336441	30382867	649.042761282332	4.51685103135115	0.66435075232202	6.79889503483511	1.05424590064457e-11	2.38879392657862e-10
ENSMUSG00000019715	Gle1	2	29935426	29960371	1803.23203606066	-1.16963591662463	0.172053322062097	-6.79810132467238	1.06006892740491e-11	2.39988856213809e-10
ENSMUSG00000019842	Traf3ip2	10	39612934	39655307	289.75452280963	1.96267454928326	0.289105567289042	6.78878157791068	1.13084494077451e-11	2.55788236865668e-10
ENSMUSG00000022678	Nde1	16	14163275	14192928	1686.23055102221	-0.904507029480214	0.133263697954456	-6.78734751747127	1.14213867715987e-11	2.58117361254481e-10
ENSMUSG00000058793	Cds2	2	132263148	132312050	1298.00653017171	-1.66366911851349	0.245148347248768	-6.78637705366723	1.14984403125044e-11	2.59632175809547e-10
ENSMUSG00000030674	Qprt	7	127107114	127122226	76.854233133036	5.94468408527067	0.876060005025816	6.78570423391887	1.15521599694233e-11	2.60617936453043e-10
ENSMUSG00000024242	Map4k3	17	80580512	80728093	852.917300395541	-2.52708271404005	0.372665383084262	-6.78110398429107	1.19260996005569e-11	2.68819889951979e-10
ENSMUSG00000068270	Shroom4	X	6399854	6637448	406.480075522011	-3.79368574615285	0.559486370395266	-6.78065802295181	1.19629745900381e-11	2.69416590354258e-10
ENSMUSG00000053644	Aldh7a1	18	56509687	56572951	1017.79936904513	1.59522033599126	0.235320187966808	6.77893532966355	1.21064699598815e-11	2.72411351425691e-10
ENSMUSG00000043822	Adamtsl5	10	80339110	80348412	273.702012344252	4.05656253056566	0.598697138611325	6.77565043984483	1.23847794177671e-11	2.78431772691624e-10
ENSMUSG00000022747	St3gal6	16	58468125	58524243	1089.01869100759	-1.89939676870305	0.280359463414037	-6.77486233413851	1.24524775315147e-11	2.79710941533998e-10
ENSMUSG00000028073	Pear1	3	87747890	87824306	1469.88016274346	-2.33617884630545	0.344838583522374	-6.7747025940149	1.24662432878259e-11	2.79777499923227e-10
ENSMUSG00000015488	Cacfd1	2	27009926	27021089	454.819548195179	2.16245114592763	0.319339462212904	6.77163771411979	1.27332673412621e-11	2.85522849239261e-10
ENSMUSG00000018909	Arrb1	7	99535466	99606771	607.89451948624	-2.11541853018306	0.312565688117901	-6.76791666712028	1.30649965837259e-11	2.92707912216192e-10
ENSMUSG00000037161	Mgarp	3	51388412	51396738	395.737751311163	2.872989045646	0.424621879043343	6.7659939052569	1.32397118088386e-11	2.96365856644004e-10
ENSMUSG00000036560	Lgi4	7	31059342	31070935	53.0820497992551	5.82835033701615	0.861961429288765	6.76172986281454	1.36353766579048e-11	3.04959084683141e-10
ENSMUSG00000040732	Erg	16	95359169	95586593	236.680078051137	-4.97466824579668	0.736335908389996	-6.75597670725285	1.41876212322147e-11	3.1703641267742e-10
ENSMUSG00000003032	Klf4	4	55527143	55532466	815.559191214256	2.9941051904465	0.443201958281097	6.75562265577246	1.42223129985187e-11	3.17537658921238e-10
ENSMUSG00000020085	Aifm2	10	61715263	61739260	286.73622929197	1.4593010076803	0.21614955783283	6.75134856768442	1.46477217738622e-11	3.26753958846904e-10
ENSMUSG00000056947	Mab21l1	3	55782510	55785001	62.9605092498622	6.59674800484211	0.977176673405943	6.75082427198061	1.47007565003766e-11	3.27654812911577e-10
ENSMUSG00000081516	Gm12470	4	53662296	53663344	27.049524610963	2.91256547755924	0.431596739136182	6.74834912652164	1.49536782111581e-11	3.33005427335153e-10
ENSMUSG00000038068	Rnf144b	13	47122656	47247991	228.520496633962	-2.98010003152962	0.441834591808551	-6.74483185965872	1.53204336687052e-11	3.4087964912869e-10
ENSMUSG00000019804	Snx3	10	42502030	42535381	6295.90837045248	-0.98929085223013	0.146758938417105	-6.74092401389859	1.57382503971618e-11	3.49875491018106e-10
ENSMUSG00000021279	Cdc42bpb	12	111292976	111377718	617.883292529599	-1.48497230775738	0.220303936889787	-6.74056182890763	1.57775345918424e-11	3.50448000338015e-10
ENSMUSG00000049538	Adamts16	13	70727802	70841811	85.7155310441434	4.83685751416102	0.717872814743805	6.73776386961694	1.60842672732574e-11	3.56954959820132e-10
ENSMUSG00000038007	Acer2	4	86874396	86934822	409.29314005592	-3.66560080789522	0.544397527036242	-6.73331642017395	1.65838866590222e-11	3.67727808717479e-10
ENSMUSG00000021260	Hhipl1	12	108306270	108330869	237.954582035823	3.5725983827186	0.530634332466724	6.7326936161686	1.66550536274778e-11	3.68989934899956e-10
ENSMUSG00000072591	5930412G12Rik	5	128579106	128600693	26.2635679893097	7.15395548007772	1.0634093376042	6.72737696303775	1.72748793994819e-11	3.82394958604429e-10
ENSMUSG00000006800	Sulf2	2	166073089	166155663	664.952329209852	3.24639334694272	0.482632472829857	6.72642959125375	1.73876723561903e-11	3.8456304556189e-10
ENSMUSG00000022799	Arhgap31	16	38598340	38713274	1591.23149898825	-2.29343346816202	0.341263521237167	-6.72041787486615	1.81204140745445e-11	4.00427136618283e-10
ENSMUSG00000046223	Plaur	7	24462484	24475968	4633.6962573945	-1.98078934191369	0.294932275559102	-6.71608198241008	1.86675792619119e-11	4.12166782015563e-10
ENSMUSG00000007038	Neu1	17	34931253	34935953	1306.10869737391	-1.67761021322856	0.2498123625304	-6.71548115647966	1.87446650831519e-11	4.1351625297151e-10
ENSMUSG00000079014	Serpina3i	12	104263122	104269372	200.168974931245	4.00536693874792	0.596497446365016	6.71480986742884	1.88311599880453e-11	4.15070819174796e-10
ENSMUSG00000030980	Knop1	7	118842222	118856254	1539.29670820563	-1.02986084629175	0.15351073512244	-6.70872200221264	1.96336298365852e-11	4.32390628518469e-10
ENSMUSG00000029007	Agtrap	4	148077061	148088031	691.307100167887	1.72295946628807	0.257090284387696	6.70176809828342	2.05912641267036e-11	4.53095284296938e-10
ENSMUSG00000053137	Mapk11	15	89142486	89149606	584.575341383398	-2.45002113596756	0.365720359259483	-6.69916528827765	2.09613395505446e-11	4.60846972003018e-10
ENSMUSG00000026288	Inpp5d	1	87620312	87720507	889.244856230125	-3.0845245380486	0.460755791170399	-6.69448891833432	2.16426685120953e-11	4.75422792022695e-10
ENSMUSG00000029126	Nsg1	5	38137192	38159907	1169.82523782532	2.66941759641418	0.398954582617425	6.69103129208568	2.21603266004763e-11	4.86381609004862e-10
ENSMUSG00000031872	Bean1	8	104170442	104219122	108.519097260641	-4.71255225109361	0.70448691917191	-6.68933960709019	2.2417993941519e-11	4.91620343007113e-10
ENSMUSG00000044456	Rin3	12	102283048	102390855	522.334652082919	-1.52357268655527	0.227767398353241	-6.68916051011123	2.24454440140585e-11	4.9180588368875e-10
ENSMUSG00000091649	Phf11b	14	59320964	59341351	418.753929909868	2.91486037120907	0.435786230141951	6.68873904129463	2.25101721548641e-11	4.92807226237384e-10
ENSMUSG00000054693	Adam10	9	70678997	70780229	4404.06464919454	-1.71012970075614	0.255779307820581	-6.68595796637202	2.29418874633271e-11	5.01834411666139e-10
ENSMUSG00000039191	Rbpj	5	53466152	53657362	460.257198889244	2.00216384946538	0.299550075682128	6.68390366754575	2.32659777104774e-11	5.08494140695066e-10
ENSMUSG00000026255	Efhd1	1	87264363	87310839	268.7944649854	4.51574902682525	0.675878409844697	6.68130385739481	2.36825599761111e-11	5.17162412159613e-10
ENSMUSG00000023074	Mospd1	X	53344598	53370502	1012.76950199175	-1.29806948790496	0.194295560008876	-6.68090144646468	2.37476897783851e-11	5.17774335801394e-10
ENSMUSG00000062861	Zfp28	7	6383295	6396915	368.139906446018	-2.12955437767258	0.318753397505749	-6.68088369986446	2.37505660810091e-11	5.17774335801394e-10
ENSMUSG00000038370	Pcp4l1	1	171173262	171196268	150.694675502371	-4.28400491714537	0.641563391363263	-6.67744602453431	2.43142113376295e-11	5.29616282113766e-10
ENSMUSG00000062661	Ncs1	2	31245823	31295989	729.281016520806	4.08013822909177	0.611079368804466	6.6769366425744	2.43988364492802e-11	5.31012995966308e-10
ENSMUSG00000034059	Ypel4	2	84734058	84738655	50.739101170149	4.49470617688854	0.673194243117676	6.67668540371468	2.44406816033961e-11	5.31477088871835e-10
ENSMUSG00000034006	Pqlc1	18	80253292	80292725	1344.02933676079	-1.34023626724276	0.200897331766843	-6.67124971474587	2.53634222029768e-11	5.510799258682e-10
ENSMUSG00000037902	Sirpa	2	129592835	129632228	1586.93189555245	2.00220619342749	0.300236472881067	6.66876403860709	2.57966613171164e-11	5.60023245139981e-10
ENSMUSG00000050288	Fzd2	11	102604396	102608058	115.100350540989	4.9985107600864	0.749861007717692	6.66591636135352	2.63019022638059e-11	5.70513372470946e-10
ENSMUSG00000060227	Casc4	2	121866970	121936220	192.981950030877	3.3636047614274	0.504665164565043	6.66502266770562	2.64624509192319e-11	5.73515494859572e-10
ENSMUSG00000024620	Pdgfrb	18	61045150	61085061	2427.04631472178	4.55085787629562	0.683005674952447	6.66298691678142	2.68317556304329e-11	5.81033143037275e-10
ENSMUSG00000107369	Gstm2-ps1	5	116632908	116633564	102.651780743026	2.58127753047757	0.387496575601117	6.66142023700023	2.71193970234928e-11	5.86771314545899e-10
ENSMUSG00000028497	Hacd4	4	88396144	88438928	413.393886679138	2.30636585361194	0.346513898577578	6.65591153220535	2.81549578383555e-11	6.08668825588957e-10
ENSMUSG00000061048	Cdh3	8	106510891	106557297	147.509124884809	5.27861293319422	0.793345651471178	6.65361047029826	2.85988972248579e-11	6.17750491431688e-10
ENSMUSG00000021303	Gng4	13	13784059	13827896	57.5560671050002	6.30138620531613	0.947152918873385	6.65297659939799	2.87223875834068e-11	6.19900930018877e-10
ENSMUSG00000033805	Ephx4	5	107402736	107430035	35.799420155903	6.84976702788104	1.03030795787997	6.64827149542314	2.96554922723314e-11	6.39506739684521e-10
ENSMUSG00000032435	Dync1li1	9	114688790	114724302	2080.12677900478	-0.49694164451321	0.074815118187434	-6.64226237360508	3.08904438018657e-11	6.65583697191779e-10
ENSMUSG00000051339	2900026A02Rik	5	113086323	113221236	578.73770845028	-3.27541462864794	0.493231177129699	-6.64072909524663	3.1213526832801e-11	6.71985977924118e-10
ENSMUSG00000113913	Gm46323	12	9371438	9473770	19.9725805145363	6.33245472013953	0.953643800187536	6.64027251988032	3.13103709990757e-11	6.73511045269984e-10
ENSMUSG00000028024	Enpep	3	129269175	129332720	618.092816574325	3.88804212057685	0.585698483159907	6.63829979480302	3.1732196736441e-11	6.82018392761067e-10
ENSMUSG00000023022	Lima1	15	99778470	99875428	3247.09217404103	1.49414526745014	0.225190319103387	6.63503330604619	3.24429270719557e-11	6.96715894060184e-10
ENSMUSG00000089862	Umad1	6	8259288	8459470	330.357706259355	1.70897740477376	0.257724129707596	6.63103375967438	3.33343976597755e-11	7.15267245228273e-10
ENSMUSG00000062054	Iah1	12	21316389	21323819	609.68629826389	2.01726695300097	0.304338893170803	6.62835739456021	3.39442826710966e-11	7.27750808691002e-10
ENSMUSG00000042050	Wdr60	12	116206262	116263022	227.360676730698	3.99534184688527	0.602953383074545	6.6262864742751	3.4423681324279e-11	7.37418463703475e-10
ENSMUSG00000052085	Dock8	19	24999529	25202432	424.480617956713	-2.23749487229656	0.33772463852543	-6.62520472911271	3.46767232258571e-11	7.42225169278076e-10
ENSMUSG00000031520	Vegfc	8	54077606	54187096	441.337681097009	-2.55311671172875	0.385555586404517	-6.62191601355782	3.54572508769155e-11	7.58304987994413e-10
ENSMUSG00000038173	Enpp6	8	46986887	47096762	271.401782140061	-4.22387057866998	0.63821939085718	-6.61821097757149	3.63571897901861e-11	7.76909949155141e-10
ENSMUSG00000031256	Cstf2	X	134059187	134086819	1096.91714016489	-1.39459486438086	0.210754924971168	-6.61714009564257	3.66214408395379e-11	7.8191153858466e-10
ENSMUSG00000115439	AC154270.1	14	106265292	106271248	81.1375984938319	5.83742922260544	0.882617145735315	6.61377274485443	3.74646748082455e-11	7.99256682750207e-10
ENSMUSG00000029153	Ociad2	5	73322199	73341028	184.724123650566	5.31513396368092	0.80367358596698	6.61354815747211	3.75215857234865e-11	7.99811974199652e-10
ENSMUSG00000046532	Ar	X	98148769	98323215	512.135321458389	4.86731707942478	0.735984851125259	6.61333867399996	3.75747455250085e-11	8.00286459171212e-10
ENSMUSG00000032418	Me1	9	86581371	86695953	289.357821840258	1.6447901688427	0.248897392504822	6.60830614692292	3.88742140245464e-11	8.27282883337492e-10
ENSMUSG00000032966	Fkbp1a	2	151542483	151561692	15260.0605411113	-1.54582267906498	0.234019406994676	-6.60553198949072	3.96092362416937e-11	8.42232848459463e-10
ENSMUSG00000020388	Pdlim4	11	54054928	54069014	607.69749127178	2.36645009172777	0.358391548001764	6.60297405148664	4.02990101460338e-11	8.56196935005848e-10
ENSMUSG00000069763	Tmem100	11	90030348	90036508	1306.98155739968	5.08803827145787	0.771264538703595	6.59700792157548	4.19538356282489e-11	8.90624908963949e-10
ENSMUSG00000028487	Bnc2	4	84275095	84675275	249.16852263584	4.50654231535103	0.683317466508423	6.59509311005659	4.24989056397455e-11	9.00719441214214e-10
ENSMUSG00000030729	Pgm2l1	7	100227394	100278868	655.45912809035	-3.1843211841751	0.482826522920761	-6.59516624089373	4.24779615414569e-11	9.00719441214214e-10
ENSMUSG00000026546	Cfap45	1	172520801	172545870	109.26723804499	-1.85751558980341	0.281686450320907	-6.59426673766973	4.27362755074093e-11	9.05009647887484e-10
ENSMUSG00000003477	Inmt	6	55170626	55175043	425.986594356063	5.88866338461842	0.893283317530059	6.59215645143879	4.33483424570275e-11	9.17221177528232e-10
ENSMUSG00000003549	Ercc1	7	19344778	19356524	1894.07074298089	-2.37667103654102	0.360659446889743	-6.58979282821224	4.40440726966495e-11	9.31181582669817e-10
ENSMUSG00000055407	Map6	7	99267447	99337137	466.347105061548	1.93663203630279	0.29416869935281	6.5834061902694	4.59790739116195e-11	9.7129856055223e-10
ENSMUSG00000021892	Sh3bp5	14	31359880	31436078	2606.00649076077	-2.02848980903716	0.308262850556835	-6.58039009687014	4.69215557371711e-11	9.9040046620782e-10
ENSMUSG00000049775	Tmsb4x	X	167207093	167209315	43057.7351569877	-1.68232539472271	0.255682843074973	-6.57973516912674	4.71286943149788e-11	9.93962584742375e-10
ENSMUSG00000026447	Pik3c2b	1	133045667	133108687	305.109449862548	-3.54173825273648	0.538294932744026	-6.57954968047353	4.71875224976536e-11	9.94393527393596e-10
ENSMUSG00000045136	Tubb2b	13	34126748	34130466	285.051620471873	2.56816162472268	0.39040417944876	6.57821242679535	4.76137669322077e-11	1.00256012177012e-09
ENSMUSG00000060969	Irx1	13	71957921	71963723	15.5726797429071	6.77625778665038	1.03030497422385	6.57694367801641	4.80216568308392e-11	1.01032728697149e-09
ENSMUSG00000020486	Sept4	11	87568903	87590539	3646.41887821576	-3.35501389825862	0.510216446629826	-6.57566787668206	4.84352605306867e-11	1.01801333829717e-09
ENSMUSG00000030249	Abcc9	6	142587862	142702315	1347.75167295635	-2.97809817786464	0.452903099969568	-6.57557472683394	4.84655950469289e-11	1.01801333829717e-09
ENSMUSG00000032679	Cd59a	2	104095801	104115354	258.147742639751	-2.32562048196852	0.354023219682182	-6.56911850035234	5.06139937482854e-11	1.06227862567815e-09
ENSMUSG00000027583	Zbtb46	2	181387762	181459426	849.635672878944	-2.19001859279055	0.333416481953064	-6.56841731387128	5.08528574998275e-11	1.06642765699436e-09
ENSMUSG00000040785	Ttc3	16	94370618	94522117	2805.4377129597	0.878149494853484	0.133726383254266	6.56676321817349	5.14207136152278e-11	1.07675913924108e-09
ENSMUSG00000082223	Gm15079	X	141434973	141435188	16.9171358576365	5.82119840715317	0.886466991257165	6.56674017709074	5.14286673323762e-11	1.07675913924108e-09
ENSMUSG00000045382	Cxcr4	1	128588199	128592293	214.290820813564	-4.28129001444566	0.652026149527114	-6.56613238219157	5.16389115746756e-11	1.08028769860462e-09
ENSMUSG00000031934	Panx1	9	15002128	15045478	535.59606635169	1.59134327964028	0.242374783514016	6.56563053535748	5.18131405218411e-11	1.08305772911635e-09
ENSMUSG00000047330	Kcne4	1	78816758	78820028	359.610510159667	3.82523233970949	0.583405541032946	6.55672953146236	5.50006364813241e-11	1.14875926147566e-09
ENSMUSG00000053158	Fes	7	80377756	80387946	1051.9781617785	-1.86314095616068	0.284168085363129	-6.55647503054339	5.50945394789078e-11	1.14979329408883e-09
ENSMUSG00000001930	Vwf	6	125546774	125686679	344.457811670796	-3.84182361419847	0.586001972494839	-6.55599092583653	5.52735922695076e-11	1.15175435882985e-09
ENSMUSG00000029070	Mxra8	4	155839680	155844088	4295.13578578049	1.34615226055525	0.205331949624747	6.5559805135801	5.52774496322447e-11	1.15175435882985e-09
ENSMUSG00000021094	Dhrs7	12	72650353	72664909	1659.25669076328	1.47652193073898	0.2254828236218	6.54826787700481	5.82082418547743e-11	1.21155305883061e-09
ENSMUSG00000039813	Tbc1d2	4	46604390	46650209	230.676066178199	-3.80748688729091	0.581456931724375	-6.54818384570529	5.82409961096611e-11	1.21155305883061e-09
ENSMUSG00000026430	Rassf5	1	131176410	131245258	277.882324532236	3.69323668789831	0.564527231394509	6.5421763247367	6.06299567789159e-11	1.26023695876175e-09
ENSMUSG00000115368	AC121567.1	14	91638499	91647839	18.4741631622713	4.36599037754621	0.667565908903984	6.54016377905566	6.14514998946009e-11	1.27628901024079e-09
ENSMUSG00000026051	1500015O10Rik	1	43730602	43742578	73.0600720841622	4.76323386583746	0.728856121612989	6.53521830247679	6.35168263123783e-11	1.31812683066049e-09
ENSMUSG00000027994	Mcub	3	129914960	129970206	747.043673756089	1.81666080664729	0.27803160838549	6.5340081913582	6.40324407917499e-11	1.32776315777865e-09
ENSMUSG00000044749	Abca6	11	110176820	110251776	259.223070551674	5.75956073311602	0.881524151038347	6.53363918201429	6.41904843535268e-11	1.32986560310145e-09
ENSMUSG00000048915	Efna5	17	62604184	62881317	497.765942598166	3.45439029566391	0.528717144071	6.53353184098761	6.42365291895405e-11	1.32986560310145e-09
ENSMUSG00000031304	Il2rg	X	101264378	101268255	1119.45914461554	-2.88136043808002	0.441224251964951	-6.53037639079934	6.56046124229971e-11	1.35710371976294e-09
ENSMUSG00000038607	Gng10	4	59035088	59041903	50.3719678823532	2.33293663410941	0.357385284579314	6.52779153135967	6.6746506687893e-11	1.37962312586572e-09
ENSMUSG00000026822	Lcn2	2	32384633	32388252	335.524807793918	5.14589098992792	0.788368402892261	6.52726691106513	6.69806259955033e-11	1.3833582397588e-09
ENSMUSG00000017737	Mmp9	2	164940780	164955850	474.044591226913	5.78335336501327	0.88607641631535	6.52692392949888	6.71341203946137e-11	1.38542357298813e-09
ENSMUSG00000086584	Gm12002	11	12314514	12351028	908.595358205226	-5.40550402034807	0.828311524007736	-6.52593120302596	6.75803363207949e-11	1.39352160061486e-09
ENSMUSG00000021589	Rhobtb3	13	75869537	75943925	338.418419966574	3.32722383695927	0.509859801142029	6.52576223798515	6.76565719294263e-11	1.39398373619746e-09
ENSMUSG00000038059	Smim3	18	60474193	60501983	355.764159831457	4.08499452035143	0.626165642054814	6.52382412255356	6.8537071395209e-11	1.41100287127545e-09
ENSMUSG00000031145	Prickle3	X	7657260	7668186	385.841117773578	-1.85940266502968	0.285026181733039	-6.52362058013054	6.86301898460227e-11	1.41179768611767e-09
ENSMUSG00000023206	Il15ra	2	11705290	11734317	839.801736129776	2.44860615726982	0.375427068055027	6.52218863694433	6.92887945025587e-11	1.42421467366807e-09
ENSMUSG00000037225	Fgf2	3	37348346	37410108	239.778063534498	3.74106417383361	0.573604966009891	6.52202194108812	6.93658647078596e-11	1.4246681443845e-09
ENSMUSG00000056201	Cfl1	19	5490455	5495201	17030.2747282326	-0.981088858902701	0.150430269557998	-6.52188460331415	6.94294244744522e-11	1.42484363269718e-09
ENSMUSG00000071657	Bscl2	19	8837467	8848683	595.203333902316	0.778668526437458	0.119473138469532	6.51751964008241	7.14794645107516e-11	1.46575348484874e-09
ENSMUSG00000056900	Usp13	3	32817546	32938071	100.783709733947	5.6036696286693	0.859874062661543	6.51684923641542	7.17995246069874e-11	1.47115180996548e-09
ENSMUSG00000044229	Nxpe4	9	48162023	48400025	511.302429727124	-2.38660007789625	0.366377624921151	-6.51404429626367	7.3153908951423e-11	1.49771785607344e-09
ENSMUSG00000031099	Smarca1	X	47809368	47892974	149.385012400191	4.4955502610579	0.690720777395618	6.50849143123868	7.59092385914592e-11	1.55290155630348e-09
ENSMUSG00000057729	Prtn3	10	79874476	79883174	20.735815905446	5.24651663157364	0.806551691614092	6.50487338396647	7.7758846187809e-11	1.58948410214528e-09
ENSMUSG00000043895	S1pr2	9	20962361	20976781	668.588668552373	2.8344985554808	0.435778886035405	6.50444215246011	7.79822170718812e-11	1.59279293371029e-09
ENSMUSG00000028641	P3h1	4	119232915	119248975	3384.53892145325	1.96162669673923	0.30163476117083	6.50331775132599	7.85675936089576e-11	1.60348471779227e-09
ENSMUSG00000034714	Ttyh2	11	114675431	114720977	1626.74922379645	2.23054013646716	0.34318874783816	6.49945591316134	8.06110200683249e-11	1.64389355019649e-09
ENSMUSG00000020325	Fstl3	10	79777272	79782630	88.2010602563399	4.05338356323231	0.624371110175943	6.49194605126765	8.47346042647016e-11	1.7266258976015e-09
ENSMUSG00000033544	Angptl1	1	156838562	156861078	57.0963369924839	5.11050418324425	0.787562794709931	6.48901169223784	8.64012620379933e-11	1.75920305465565e-09
ENSMUSG00000068417	Pnp2	14	50955992	50964749	79.8854786511431	4.71333913315545	0.726570240081792	6.48710733407531	8.7500005918134e-11	1.78017490437844e-09
ENSMUSG00000050148	Ubqln2	X	153498227	153501570	446.171676767929	-1.82704126523579	0.281866461833926	-6.48193918974392	9.0551138604833e-11	1.8408037195656e-09
ENSMUSG00000051262	Nat8f3	6	85732513	85765754	29.6759699912195	6.080305336678	0.938376955945213	6.47959788244522	9.19673891067789e-11	1.86812816507958e-09
ENSMUSG00000017707	Serinc3	2	163623272	163645131	7030.25909293323	-1.62726893123853	0.251278625470032	-6.4759544437758	9.42144723881707e-11	1.91227321346492e-09
ENSMUSG00000111593	CT009696.3	9	41405374	41532087	24.0107655751894	5.29753043646533	0.81812923932104	6.47517553688915	9.47017802369685e-11	1.92065889299706e-09
ENSMUSG00000052384	Nrros	16	32142785	32165594	2524.35293223045	-3.94372053810358	0.609304385183274	-6.47249656166078	9.63967153616053e-11	1.95350432797357e-09
ENSMUSG00000097099	Gm9917	9	107558809	107568415	213.553808783869	-2.64855379356107	0.409407247304435	-6.46924012947822	9.84969648552778e-11	1.99450578013045e-09
ENSMUSG00000018001	Cyth3	5	143622447	143710250	1780.17974007757	2.22016977898813	0.343283293919968	6.46745652442304	9.96662019569715e-11	2.01660544100282e-09
ENSMUSG00000055723	Rras2	7	114046782	114117781	553.568313374361	3.04864454588252	0.471429580984244	6.46680791544223	1.0009475120604e-10	2.02369552028511e-09
ENSMUSG00000039899	Fgl2	5	21372642	21378374	4518.20798765532	3.83775123969914	0.593908968357737	6.46185096398055	1.03429941098591e-10	2.08905856414511e-09
ENSMUSG00000050212	Eva1b	4	126147744	126149875	1699.28303566723	-1.30550204840565	0.202034913789603	-6.46176457285588	1.03489020340483e-10	2.08905856414511e-09
ENSMUSG00000037706	Cd81	7	143052739	143067934	24491.7376283035	-1.41001773378161	0.218321521013156	-6.45844590692753	1.05783660859403e-10	2.13371575747482e-09
ENSMUSG00000028681	Ptch2	4	117096075	117116101	152.113897820882	4.5357995035461	0.702340642077004	6.45811908325932	1.0601231008352e-10	2.13666367225921e-09
ENSMUSG00000020227	Irak3	10	120141648	120202130	909.211306883564	2.34376688635326	0.36341488100449	6.44928705141357	1.12377538109818e-10	2.26319273678552e-09
ENSMUSG00000031906	Smpd3	8	106252548	106337988	677.884570425706	4.67144519262896	0.724369713722942	6.44897916648087	1.12606039394873e-10	2.26603248973412e-09
ENSMUSG00000074604	Mgst2	3	51660360	51682677	36.8023887208629	3.80215739915176	0.590076987416174	6.44349378171927	1.16754055722104e-10	2.34768112511396e-09
ENSMUSG00000030107	Usp18	6	121245906	121270917	1077.38139684852	1.26683237623931	0.196625126672399	6.44288142455974	1.17226281672251e-10	2.35534792011609e-09
ENSMUSG00000028413	B4galt1	4	40804602	40854005	5177.03815303011	1.5493774306579	0.240529750680255	6.4415209606131	1.182821096622e-10	2.3747196574739e-09
ENSMUSG00000033595	Lgi3	14	70530685	70538324	79.5647610817372	5.98993817159724	0.930725707246319	6.43577170476929	1.2284756078376e-10	2.46446861095166e-09
ENSMUSG00000021178	Psmc1	12	100110154	100123405	5179.50245891083	-0.754235559712673	0.117240272794708	-6.43324637288562	1.2490693967444e-10	2.50384274816434e-09
ENSMUSG00000037824	Tspan14	14	40906445	40966807	1395.68358826556	-2.68410863883509	0.417305055436545	-6.43200604418087	1.25930731829264e-10	2.52241301132723e-09
ENSMUSG00000035678	Tnfsf9	17	57105385	57107757	679.513666231639	3.21456029279166	0.499825500939428	6.43136511992657	1.26462973015363e-10	2.53111633549064e-09
ENSMUSG00000032338	Hcn4	9	58823412	58863175	20.4090743308877	5.11494647726029	0.795524060476192	6.42965653885885	1.27892591865087e-10	2.55775307854354e-09
ENSMUSG00000015745	Plekho1	3	95988429	95996001	366.350798947364	-2.43808297540567	0.379227022714396	-6.42908555923728	1.28373859009187e-10	2.56539704820906e-09
ENSMUSG00000026623	Lpgat1	1	191717834	191784255	493.380798954507	1.25761627292436	0.195621476788167	6.42882516568565	1.28593926707515e-10	2.56781349868769e-09
ENSMUSG00000052298	Cdc42se2	11	54717456	54787675	1976.50472783857	-1.0343713128855	0.160904800428675	-6.42846770344809	1.28896631163293e-10	2.57187507742536e-09
ENSMUSG00000031486	Adgra2	8	27085583	27123436	434.548101785466	2.08847698898277	0.324964011692444	6.42679470291425	1.30322635673593e-10	2.59832635974626e-09
ENSMUSG00000042207	Kdm5b	1	134560171	134635285	986.77306488957	1.20804377690073	0.188070757701729	6.42334721071645	1.33309945024973e-10	2.65584174323213e-09
ENSMUSG00000026209	Dnpep	1	75307896	75317990	2221.79023770915	1.1931213723004	0.185785559831122	6.42203502460007	1.34464472690876e-10	2.67678353437432e-09
ENSMUSG00000021294	Kif26a	12	112146208	112181747	165.257623287796	-4.33939622526651	0.675840290182045	-6.42074213139564	1.35611580875051e-10	2.69754557072424e-09
ENSMUSG00000016487	Ppfibp1	6	146888487	147032025	3641.28063324603	-0.940322980405692	0.14647366348294	-6.41974098309634	1.36506405954084e-10	2.71326124927461e-09
ENSMUSG00000113668	AC122295.1	13	5215791	5216178	10.6771654419542	5.28738935384128	0.823956970626339	6.4170697528319	1.38922281679773e-10	2.75916270952795e-09
ENSMUSG00000037499	Nenf	1	191306789	191318194	977.282830584943	1.65106289546289	0.257330876729597	6.4161087718899	1.39801577802174e-10	2.77449889923258e-09
ENSMUSG00000035268	Pkig	2	163658386	163726158	1562.52807291535	-1.86252742148781	0.290387769638397	-6.41393204612958	1.41813440061314e-10	2.81227127423275e-09
ENSMUSG00000036934	4921524J17Rik	8	85408759	85432833	810.803447428649	-1.3378677404938	0.208593536589439	-6.41375453126834	1.41978752293452e-10	2.8133953371447e-09
ENSMUSG00000021356	Irf4	13	30749226	30766976	117.486030872067	5.00628880729905	0.780814980780124	6.41161982099421	1.43981529113371e-10	2.85090032301774e-09
ENSMUSG00000027940	Tpm3	3	90072649	90100902	10102.2589024863	-1.40841288448055	0.219797316081736	-6.40778017488077	1.47653587158028e-10	2.92137528938561e-09
ENSMUSG00000035041	Creb3l3	10	81084324	81098874	137.887201272388	3.3253622777104	0.519058163647957	6.40653111847745	1.48867736542369e-10	2.9431492432907e-09
ENSMUSG00000063060	Sox7	14	63943673	63950732	1032.53678963169	-6.01191856091219	0.938614055403729	-6.40510178416864	1.50269098381112e-10	2.96858838975776e-09
ENSMUSG00000031442	Mcf2l	8	12873806	13020905	581.685982414787	-2.56989806843606	0.401776446779863	-6.39633828471815	1.59147212907928e-10	3.14158053895002e-09
ENSMUSG00000054226	Tprkb	6	85911865	85930284	498.159206874754	1.0418880212132	0.162942426106782	6.39420957516865	1.61379962102771e-10	3.18322897067758e-09
ENSMUSG00000038721	Hoxb7	11	96286623	96290162	366.200636608458	-2.76395366107326	0.432416320365353	-6.39188099731751	1.63857405631236e-10	3.22963694706497e-09
ENSMUSG00000030413	Pglyrp1	7	18871331	18890459	100.516445650849	-2.92624254275111	0.458034011820336	-6.38870142224053	1.67300353200259e-10	3.29498999812434e-09
ENSMUSG00000037868	Egr2	10	67535475	67542188	700.185446908235	3.9302531204668	0.615660971367897	6.38379449607539	1.72752888044046e-10	3.39979258924982e-09
ENSMUSG00000020577	Tspan13	12	36014557	36042500	1685.95701524747	-3.51469704475337	0.550593942727271	-6.38346478594357	1.73125420754615e-10	3.40321095308053e-09
ENSMUSG00000031398	Plxna3	X	74329066	74344689	64.1788056134026	4.55301648857535	0.713257920879535	6.38340823886108	1.73189390947919e-10	3.40321095308053e-09
ENSMUSG00000023951	Vegfa	17	46016993	46032369	148.701997468095	3.14910778959481	0.493477182540599	6.38146585295405	1.75400836670458e-10	3.44405327439591e-09
ENSMUSG00000026411	Tmem9	1	136008150	136035342	748.211876338316	1.39761438627973	0.219023540522917	6.38111493834381	1.75803291976383e-10	3.44934049916389e-09
ENSMUSG00000056313	Tcim	8	24437180	24438984	869.737931548477	-2.67769588070244	0.419668529686823	-6.38050197068784	1.76508454996632e-10	3.46055448596348e-09
ENSMUSG00000031562	Dctd	8	48099092	48153233	528.643786441536	-2.30641644402181	0.361619473419015	-6.3780205811796	1.7939141095933e-10	3.51441615161551e-09
ENSMUSG00000091561	Gm6665	18	31819862	31820413	197.468806611227	2.06617913704702	0.324003325857964	6.3770306418175	1.80554347205311e-10	3.53452535016656e-09
ENSMUSG00000044258	Ctla2a	13	60934155	60936625	9469.82610398496	-4.16473112160391	0.653462324021101	-6.37333013474458	1.84967125406943e-10	3.61817491005621e-09
ENSMUSG00000073405	H2-T-ps	17	36109234	36111658	91.0164169218946	3.5000160155869	0.549188644735277	6.37306697641937	1.85284918503805e-10	3.62165592779626e-09
ENSMUSG00000040964	Arhgef10l	4	140514485	140666012	265.91570574725	3.69844676482081	0.58040615169919	6.37217016737896	1.86371927358069e-10	3.64015576670184e-09
ENSMUSG00000052143	Gm9869	9	60821552	60838200	124.106839978092	-2.9732398648469	0.466935482795685	-6.36756034697813	1.92058494350969e-10	3.74839709509853e-09
ENSMUSG00000028745	Capzb	4	139192899	139291818	8906.348094892	-0.78075832049499	0.122633694591979	-6.36658891418622	1.93278277591218e-10	3.7693630356438e-09
ENSMUSG00000020186	Csrp2	10	110919789	110939622	1438.20460176615	1.85198420762495	0.290923672323274	6.36587663298513	1.94177462085401e-10	3.78404972953334e-09
ENSMUSG00000000325	Arvcf	16	18348182	18407076	144.208436594249	4.34411328608994	0.682507626882903	6.36493002419628	1.95378789128532e-10	3.80459793957883e-09
ENSMUSG00000110588	Gm45774	8	94170748	94173412	41.1754311672495	4.60315801214124	0.723471234454233	6.36259991126494	1.98366919422838e-10	3.85988343060261e-09
ENSMUSG00000006360	Crip1	12	113146316	113153879	8417.90603551013	2.0230031778396	0.318049544945101	6.36065421250263	2.0089624436649e-10	3.90616503967547e-09
ENSMUSG00000019124	Scrn1	6	54501173	54566489	552.245312976393	1.64327587739766	0.258446875193938	6.35827334404623	2.04034161810238e-10	3.964201617947e-09
ENSMUSG00000047712	Ust	10	8204756	8518825	284.963327393271	4.04377636800233	0.636336908648841	6.35477262601133	2.08735139359575e-10	4.05249728206419e-09
ENSMUSG00000028919	Arhgef19	4	141239499	141257564	34.4799034480997	4.65831674113454	0.733475978417021	6.35101472741897	2.13899227421224e-10	4.14964501197175e-09
ENSMUSG00000034796	Cpne7	8	123117374	123135182	323.137150366352	-4.64455612401865	0.731663697290048	-6.34793846028067	2.18219335295303e-10	4.23028635090798e-09
ENSMUSG00000059981	Taok2	7	126865678	126884703	1094.56673752837	-1.41669610172576	0.223235758252869	-6.34618805165169	2.20715418474453e-10	4.27547391403879e-09
ENSMUSG00000035245	Eogt	6	97110024	97149182	1499.23594158257	-2.0872414559347	0.329085408295896	-6.34255242960502	2.25989262163971e-10	4.37436165977929e-09
ENSMUSG00000032531	Amotl2	9	102716672	102733418	1798.51318585415	1.65219707944343	0.260515573088742	6.3420280786079	2.26759973115006e-10	4.38600189970541e-09
ENSMUSG00000029161	Cgref1	5	30933143	30945591	130.154269387223	3.58779311709365	0.565856879310928	6.3404603677571	2.29079598844703e-10	4.42756158990968e-09
ENSMUSG00000054619	Mettl7a1	15	100304817	100314348	186.584666957181	3.02699576097288	0.477423220513686	6.34027762142773	2.29351498764854e-10	4.42951116070915e-09
ENSMUSG00000016458	Wt1	2	105126529	105173616	33.0750191389664	5.72226782493149	0.90384248336097	6.33104543133781	2.43505626507275e-10	4.69936827191647e-09
ENSMUSG00000007041	Clic1	17	35049966	35058749	8800.67174171345	-1.04126951180234	0.164533301958307	-6.32862465779846	2.4735598135026e-10	4.77012104317973e-09
ENSMUSG00000050965	Prkca	11	107933387	108343928	445.385431518021	1.8901601253788	0.298793251117552	6.32597998217559	2.51630437833274e-10	4.84894100405056e-09
ENSMUSG00000026189	Pecr	1	72259167	72284314	286.797729045805	1.49351874828623	0.236417304658385	6.31729877152738	2.66174686279388e-10	5.1253964311895e-09
ENSMUSG00000036112	Metap2	10	93858489	93897093	5114.39290167493	-0.778379153669842	0.12323080031981	-6.31643348618836	2.67668572458144e-10	5.15033310408133e-09
ENSMUSG00000038332	Sesn1	10	41809935	41908424	389.469866949245	1.37880136085965	0.218303582756905	6.3159813661649	2.68452396354835e-10	5.16158026220777e-09
ENSMUSG00000110647	Gm17745	10	93335393	93348877	30.0423100578941	-4.56665547103329	0.723162146949523	-6.31484306845508	2.70435761074385e-10	5.19585740064206e-09
ENSMUSG00000103735	Gm38317	3	12975359	12975701	12.0600061530165	4.77495005296525	0.756373772141678	6.31295032804343	2.73765387988037e-10	5.255930158267e-09
ENSMUSG00000084989	Crocc2	1	93168725	93231072	135.1545851135	6.0417359538429	0.957599387964663	6.30925210456154	2.80387073160376e-10	5.37907022798561e-09
ENSMUSG00000045573	Penk	4	4133531	4138819	565.526927925259	6.0795806255097	0.96442922980044	6.30381207625539	2.90412585255275e-10	5.56728019654062e-09
ENSMUSG00000020811	Wscd1	11	71749920	71789647	418.30550739999	-5.10516107936409	0.809892002885688	-6.30350844455079	2.90982350122885e-10	5.57407683863357e-09
ENSMUSG00000022091	Sorbs3	14	70180468	70211989	2512.20227585305	-1.49970087986679	0.238046067469851	-6.30004475943184	2.97559705529261e-10	5.69586017258118e-09
ENSMUSG00000019975	Ikbip	10	91082940	91102607	1986.25429383056	1.48316177108052	0.235477105925225	6.29853915204602	3.00463838722643e-10	5.747203071697e-09
ENSMUSG00000029406	Pitpnm2	5	124118690	124249760	173.911584639886	-3.06701616462823	0.486986355657679	-6.29795091586541	3.0160597797823e-10	5.76479204698021e-09
ENSMUSG00000019899	Lama2	10	26980036	27619758	848.61503285324	5.14127604912394	0.816714764359682	6.29506931119923	3.0726253476224e-10	5.868578457085e-09
ENSMUSG00000040289	Hey1	3	8663359	8667256	688.041545231249	-3.77979891863382	0.600478436554302	-6.29464555017708	3.08103062039799e-10	5.88029565495119e-09
ENSMUSG00000034401	Spata6	4	111719984	111829184	1110.0414672057	-1.10349563223851	0.175313877741652	-6.29439977287283	3.08591588028903e-10	5.88528242883694e-09
ENSMUSG00000032735	Ablim3	18	61799395	61911852	212.55308857584	-4.10761425946794	0.652601197595298	-6.29421808388287	3.08953213285714e-10	5.88784346643614e-09
ENSMUSG00000045095	Magi1	6	93675455	94283917	400.759932080251	-2.41719717742305	0.384359179192661	-6.28890191331016	3.1971939111716e-10	6.08853861069362e-09
ENSMUSG00000038991	Txndc5	13	38500079	38528824	6778.7430840426	1.29361287615735	0.205722259505227	6.28815218765609	3.2126689188349e-10	6.1135130293097e-09
ENSMUSG00000037458	Azin1	15	38487427	38519266	2761.3082639769	-1.20693748747474	0.191967422749482	-6.28719951639815	3.2324384482647e-10	6.14661698763639e-09
ENSMUSG00000025287	Acot9	X	155262443	155297654	2223.34447186856	-1.08552117524118	0.172746607079442	-6.28389288561815	3.30198256871691e-10	6.27425139744676e-09
ENSMUSG00000033060	Lmo7	14	101729957	101934710	754.816400741588	-3.66918480612769	0.584313445927972	-6.27948035715746	3.39706509817912e-10	6.45018980775227e-09
ENSMUSG00000024177	Nme4	17	26091734	26095508	137.639260491515	1.9941894709661	0.317663631833646	6.27767635676474	3.43670349773716e-10	6.52067281229997e-09
ENSMUSG00000057967	Fgf18	11	33117430	33147400	23.6475061342903	6.27004587167184	0.999802319689519	6.27128558135267	3.58079157556695e-10	6.78908645795084e-09
ENSMUSG00000001020	S100a4	3	90603771	90606045	183.56904094469	4.05948354882965	0.647377922034894	6.27065491524568	3.59532640180824e-10	6.81165753331613e-09
ENSMUSG00000001098	Kctd10	5	114363567	114380508	1607.32035037175	-1.07969582096806	0.172301957571215	-6.26630037283125	3.69726833604677e-10	6.99967490023943e-09
ENSMUSG00000037411	Serpine1	5	137061504	137072268	1477.64108948738	2.83898675175146	0.453127639586108	6.2653135755405	3.72075897433261e-10	7.03900194859315e-09
ENSMUSG00000016534	Lamp2	X	38401357	38456454	7504.34676742865	1.21894581185204	0.194626906726111	6.26298712935622	3.7767180281935e-10	7.13965111037836e-09
ENSMUSG00000031502	Col4a1	8	11198423	11312826	33309.4083664988	-2.21522373422754	0.353722392219967	-6.26260531691183	3.78598008155129e-10	7.15194005339876e-09
ENSMUSG00000097124	A530020G20Rik	3	121531619	121536206	15.925807714666	6.25993166049017	0.999799430704314	6.26118746244968	3.82056903502381e-10	7.21202022143453e-09
ENSMUSG00000022540	Rogdi	16	5008730	5013553	658.285150644317	-1.48451907578251	0.237109528189281	-6.26090012965417	3.82761609730217e-10	7.22006040087611e-09
ENSMUSG00000024065	Ehd3	17	73804841	73832093	494.797573813076	-2.85393986416665	0.456115014137917	-6.25706187190692	3.92297807843822e-10	7.39455671422646e-09
ENSMUSG00000036155	Mgat5	1	127205015	127488336	704.325892414614	-1.75988193260073	0.281305361310194	-6.25612652529618	3.94656606109984e-10	7.43360832119452e-09
ENSMUSG00000071637	Cebpd	16	15887286	15891031	2965.29074140169	2.79428439268857	0.446698329980782	6.25541714653107	3.96454775212021e-10	7.46205103431405e-09
ENSMUSG00000026335	Pam	1	97795114	98095646	2996.36929540372	1.83364301534756	0.293240485872562	6.25303497875268	4.0255193210619e-10	7.5713089975441e-09
ENSMUSG00000027803	Wwtr1	3	57455649	57575910	1366.81670234725	-1.91748085483644	0.306676121504	-6.25246219181571	4.04031575488051e-10	7.59362392856678e-09
ENSMUSG00000063838	Cdc42ep5	7	4151260	4164860	254.166977016521	2.91344552413001	0.46618188449048	6.24958974395647	4.11532222817826e-10	7.7289869751696e-09
ENSMUSG00000002699	Lcp2	11	34046920	34092295	914.185117094314	-3.5128164557562	0.562415478812654	-6.24594554753773	4.2124392076225e-10	7.90564949552283e-09
ENSMUSG00000095098	Ccdc85b	19	5456789	5457397	930.689320790336	-2.22288572179251	0.355980046462389	-6.24441101090581	4.25400036039243e-10	7.97786787355564e-09
ENSMUSG00000008036	Ap2s1	7	16738410	16749294	2429.50737586762	-1.11560861386367	0.17873420932166	-6.24171846059953	4.32789432945568e-10	8.11057418513551e-09
ENSMUSG00000003352	Cacnb3	15	98632220	98644530	247.961482131325	2.64715189650713	0.424242706322417	6.23971103582238	4.3837995831593e-10	8.20380341422981e-09
ENSMUSG00000028664	Ephb2	4	136647539	136835988	49.019342515845	4.42137216048036	0.708586766192702	6.23970467898628	4.38397773091396e-10	8.20380341422981e-09
ENSMUSG00000027932	Slc27a3	3	90385239	90389938	430.695344861614	2.7232592208712	0.436856870394591	6.23375619207137	4.55381641584176e-10	8.51547229991955e-09
ENSMUSG00000070407	Hs3st3b1	11	63885792	63922290	330.199946928185	-2.29664532226418	0.368436282496736	-6.23349390755112	4.56145103949911e-10	8.52359455064844e-09
ENSMUSG00000036078	Sigmar1	4	41738493	41756157	1647.09631110836	1.17167217956948	0.188008265048933	6.23202484882529	4.60444416025778e-10	8.59772886132057e-09
ENSMUSG00000026223	Itm2c	1	85894281	85908675	6643.75508897497	-1.38044591661219	0.221556619518426	-6.23066879975297	4.64448084816353e-10	8.66623987655528e-09
ENSMUSG00000004473	Clec11a	7	44302687	44306902	313.323177368037	5.47026009775342	0.878070599885159	6.22986363336714	4.66841354761562e-10	8.70462508781116e-09
ENSMUSG00000057982	Zfp809	9	22225714	22243354	404.40701395029	1.45582832471902	0.233759351402782	6.22789341253149	4.72748498412898e-10	8.80842687798247e-09
ENSMUSG00000031820	Babam1	8	71396861	71404619	1211.48158687979	-1.05933390240165	0.170310531574288	-6.22001406847572	4.97110306893693e-10	9.25568644014361e-09
ENSMUSG00000002020	Ltbp2	12	84783212	84876532	310.094608220459	5.06063080160124	0.813654243046961	6.21963302575583	4.98318986403179e-10	9.27152545176432e-09
ENSMUSG00000026202	Tuba4a	1	75214228	75219865	233.993401817703	2.22296925908603	0.357491363077933	6.21824605760174	5.02742760382983e-10	9.34711755287787e-09
ENSMUSG00000020886	Dlg4	11	70017085	70045532	118.37050056954	3.84550240591532	0.618500413483205	6.21746133403312	5.0526261042904e-10	9.38722836980037e-09
ENSMUSG00000040710	St8sia4	1	95587682	95667571	1514.30185435329	-3.75041484563142	0.60338505287881	-6.21562438071315	5.11209602891988e-10	9.48846281366658e-09
ENSMUSG00000089832	Shkbp1	7	27342133	27356019	670.273317482983	-1.54131162538618	0.247976614480692	-6.21555233590862	5.11444229038903e-10	9.48846281366658e-09
ENSMUSG00000039798	2600006K01Rik	2	29868723	29870317	12.6725210142698	6.51713269612252	1.04945540904124	6.21001391767224	5.29799089064237e-10	9.82195175925174e-09
ENSMUSG00000031714	Gab1	8	80764438	80880519	459.591377271156	-1.21536758587415	0.19576529421856	-6.20828932281156	5.35644689851136e-10	9.92322018773575e-09
ENSMUSG00000062078	Qk	17	10206471	10319361	3231.92396196552	-1.53556918745578	0.247729412468112	-6.19857437256645	5.69768810913303e-10	1.05478502028904e-08
ENSMUSG00000027820	Mme	3	63241537	63386030	105.532367620347	5.41985201363331	0.874553615422246	6.19727815202792	5.74479267669822e-10	1.06274561095577e-08
ENSMUSG00000055013	Agap1	1	89454806	89897617	357.932335898647	1.29384974768018	0.208822670192295	6.19592569374166	5.79434596498159e-10	1.07114750997186e-08
ENSMUSG00000024986	Hhex	19	37434810	37440731	287.64449301998	-3.12481485498536	0.50444193871842	-6.19459766355713	5.84340996020314e-10	1.07944703679958e-08
ENSMUSG00000051978	Erich1	8	14027561	14090301	245.941910551428	-0.993034412403331	0.160333671534119	-6.19354875929486	5.88244797366356e-10	1.08588396343487e-08
ENSMUSG00000040652	Oaz2	9	65668001	65690300	2317.5512622992	-1.67405594013273	0.270338374809477	-6.19244656372789	5.92374355937618e-10	1.09272816555758e-08
ENSMUSG00000038065	Mturn	6	54681624	54703851	271.840926791229	4.48638326041466	0.724544049216936	6.19200898173603	5.94021661905433e-10	1.09498697663266e-08
ENSMUSG00000001441	Npepps	11	97205842	97280638	891.978858601621	1.18583046566684	0.191532453413996	6.19127695870775	5.96787408670993e-10	1.09874441465354e-08
ENSMUSG00000020256	Aldh1l2	10	83487450	83534140	387.998706893007	4.20568204743927	0.679295046887303	6.19124497773204	5.96908525973024e-10	1.09874441465354e-08
ENSMUSG00000028567	Txndc12	4	108834601	108862127	1726.92822294847	-1.02447128089776	0.165567638113135	-6.18762997753052	6.10754833132369e-10	1.12343319767722e-08
ENSMUSG00000047409	Ctdspl	9	118926453	119043998	172.849553754383	1.95636466929133	0.316226283252252	6.18659729726118	6.14767460318495e-10	1.13001152979338e-08
ENSMUSG00000022781	Pak2	16	32016290	32079342	1366.69899362884	-1.04893796446814	0.169566057647636	-6.1860137519259	6.1704627141131e-10	1.13339584278592e-08
ENSMUSG00000009207	Lnpk	2	74520291	74579435	511.981584023712	1.80688864041598	0.292174998760126	6.18426849690662	6.23910986497124e-10	1.14519281639185e-08
ENSMUSG00000048120	Entpd1	19	40612366	40741602	2392.13781547873	-2.93269590315316	0.47467533003455	-6.17831961677827	6.47874543754917e-10	1.18833589296803e-08
ENSMUSG00000074272	Ceacam1	7	25461707	25477603	321.100017394201	-3.24963949028208	0.526057188961017	-6.17735021680865	6.51863684370183e-10	1.19480662147936e-08
ENSMUSG00000066607	6030419C18Rik	9	58488603	58499780	17.9018345668105	6.08777363961537	0.985671447357937	6.1762706588828	6.56334336665481e-10	1.20215014040306e-08
ENSMUSG00000048897	Zfp710	7	80024814	80094173	500.720315080554	-2.26401106225259	0.366699091793356	-6.17402964152532	6.65710517371741e-10	1.21846195684881e-08
ENSMUSG00000060791	Gmfg	7	28437447	28448233	233.588269220874	-3.45341893721395	0.559516781887755	-6.17214541012059	6.73694961523686e-10	1.23220521246483e-08
ENSMUSG00000054580	Pla2r1	2	60417543	60553308	454.410678022703	4.27152870987994	0.69219439312281	6.17099582475537	6.78612145031886e-10	1.24032293184057e-08
ENSMUSG00000010751	Tnfrsf22	7	143634806	143649661	564.245556615051	-2.38979482566538	0.387464660713278	-6.16777494305169	6.92576215555977e-10	1.2649528495546e-08
ENSMUSG00000021182	Ccdc88c	12	100911523	101029056	338.828451010471	-3.30134089272984	0.535421150435317	-6.16587688036928	7.00936085376833e-10	1.27931949789814e-08
ENSMUSG00000075590	Nrbp2	15	76085518	76091626	121.026469431785	2.73009823614029	0.442867449623433	6.16459448185157	7.06639948492991e-10	1.28882169197324e-08
ENSMUSG00000046314	Stxbp6	12	44852484	45074709	203.417237030745	3.64608014918168	0.591516778925275	6.16395050670621	7.09521279331039e-10	1.29316619376457e-08
ENSMUSG00000038552	Fndc4	5	31292242	31296080	260.638483145551	2.6156937393591	0.424526893660607	6.16143235780545	7.20898640041618e-10	1.31297847246399e-08
ENSMUSG00000067377	Tspan6	X	133891068	133898429	3000.94814237544	-1.94164361863846	0.315582363702975	-6.15257328025443	7.62357266032212e-10	1.38751165375743e-08
ENSMUSG00000012017	Scarf2	16	17797282	17808287	114.416753046869	3.37083767255982	0.547933572163352	6.15190936239056	7.65556276992297e-10	1.3918396562899e-08
ENSMUSG00000075602	Ly6a	15	74994877	74998031	10542.5972156554	2.13073094155347	0.346355744102848	6.15185680570311	7.65810073830307e-10	1.3918396562899e-08
ENSMUSG00000049044	Rapgef4	2	71981240	72257474	829.420501016886	-2.46278219104122	0.400402458634473	-6.15076690447971	7.71091755841652e-10	1.40045619807454e-08
ENSMUSG00000115456	AC122397.3	15	38312293	38343139	18.7499820495625	4.27432517733083	0.695172185821656	6.14858486071161	7.81772975252616e-10	1.41886042649387e-08
ENSMUSG00000059237	Ppp1r2-ps4	9	66805306	66805938	37.4439410562037	-1.79845326728529	0.292662645898409	-6.14514114626566	7.98924394723234e-10	1.44897359236254e-08
ENSMUSG00000004562	Arhgef40	14	51984719	52006251	963.635187381693	1.91092835422377	0.311004546517275	6.14437433671931	8.02793157328847e-10	1.45497130732399e-08
ENSMUSG00000034390	Cmip	8	117257064	117459430	1270.08569494411	-1.93154154299395	0.314455476354768	-6.14249611863902	8.12346634446116e-10	1.47125632765874e-08
ENSMUSG00000003948	Mmd	11	90249456	90278589	503.601354523005	-2.21966382399612	0.361515415506522	-6.13988706646474	8.25801688655821e-10	1.49457986963642e-08
ENSMUSG00000030854	Ptpn5	7	47077795	47133684	309.472671553582	6.40308576772655	1.04309484881963	6.13854605357541	8.32801704860752e-10	1.50619632361652e-08
ENSMUSG00000021087	Rtn1	12	72211752	72409054	93.3525839389288	2.70176923608388	0.440273895541594	6.13656467813145	8.43250417938157e-10	1.52402948877741e-08
ENSMUSG00000032547	Ryk	9	102834917	102908305	422.206772186923	1.68013598143777	0.273924988457852	6.13356229709684	8.59327453630232e-10	1.55200290945393e-08
ENSMUSG00000031015	Swap70	7	110221711	110283506	1702.55721783145	-1.41581831006593	0.230859081433002	-6.13282484395928	8.63321843692002e-10	1.55813048291144e-08
ENSMUSG00000032667	Pon2	6	5264147	5298455	1765.10988121096	-1.32129327004568	0.215486899424737	-6.13166402956745	8.69646068354342e-10	1.56845149890732e-08
ENSMUSG00000002980	Bcam	7	19756131	19771016	437.50574152575	-2.28108865451253	0.372068359904582	-6.13083212745507	8.74206118137739e-10	1.57557858410921e-08
ENSMUSG00000026701	Prdx6	1	161240112	161251219	7673.80465980564	1.09834071664953	0.179252754418506	6.12732964808565	8.93661972474098e-10	1.60952374305331e-08
ENSMUSG00000025939	Ube2w	1	16540790	16619489	1070.34950884553	0.745764082317143	0.121734456471512	6.12615445070528	9.00284179047794e-10	1.6203238327421e-08
ENSMUSG00000063727	Tnfrsf11b	15	54250619	54278484	738.109343096013	4.26644590407376	0.696717300110036	6.12363996616696	9.14614376552973e-10	1.64497206516288e-08
ENSMUSG00000001227	Sema6b	17	56123085	56140343	134.725624989831	-2.59186805486289	0.423365955354885	-6.12205119963003	9.23783275962079e-10	1.65998685490224e-08
ENSMUSG00000040451	Sgms1	19	32122727	32389714	1219.39392738526	-1.98673578908229	0.32452547895179	-6.12197167229952	9.24244582713241e-10	1.65998685490224e-08
ENSMUSG00000032419	Tbx18	9	87702800	87731260	156.087828899543	4.90124069812354	0.801277335955704	6.11678438686614	9.548241525847e-10	1.7113488392935e-08
ENSMUSG00000073403	Gm10499	17	36141758	36145923	63.1117417984094	4.31904653905417	0.706096795682284	6.11679101996317	9.54784426802602e-10	1.7113488392935e-08
ENSMUSG00000075702	Selenom	11	3514684	3517351	2114.33861453127	1.30741063871041	0.213738113980966	6.11688114187646	9.54244844124729e-10	1.7113488392935e-08
ENSMUSG00000038178	Slc43a2	11	75531694	75577575	185.762111173001	-2.3088924464572	0.377556445867429	-6.11535697967642	9.6341052993325e-10	1.72554421263771e-08
ENSMUSG00000097028	Ptgs2os	1	150074873	150099963	116.443939424568	5.78744183740216	0.946554113590021	6.11422184353726	9.70292495156409e-10	1.73666933877373e-08
ENSMUSG00000027309	4930402H24Rik	2	130706200	130906406	1412.19428338476	-1.02168814874922	0.167111063833707	-6.11382708786954	9.72696987671189e-10	1.73977066876354e-08
ENSMUSG00000034614	Pik3ip1	11	3330401	3342971	362.215029261291	2.45554061789482	0.401687046802545	6.11306896112555	9.77331112125332e-10	1.74685289668281e-08
ENSMUSG00000052423	B4galt3	1	171270328	171276896	1211.68521360566	-1.89989647926342	0.310896641755288	-6.11102284198639	9.89945942948605e-10	1.7681799983742e-08
ENSMUSG00000035596	Mboat7	7	3677789	3693523	462.374206318505	1.58791444207352	0.259980473439433	6.10782194934133	1.00999934283449e-09	1.80275485734462e-08
ENSMUSG00000021676	Iqgap2	13	95627177	95891922	144.668862370861	4.02118760356544	0.65862287991213	6.10544778538808	1.02512864889754e-09	1.82849909626703e-08
ENSMUSG00000006378	Gcat	15	79030874	79042531	301.946705616243	1.4969162919003	0.24530387916473	6.10229360007416	1.04557084169787e-09	1.86367785472355e-08
ENSMUSG00000023991	Foxp4	17	47867133	47924645	31.2690704814803	2.53065163652071	0.414898624654152	6.09944571069666	1.06436901309802e-09	1.89587985352308e-08
ENSMUSG00000021286	Zfyve21	12	111814170	111832192	1216.23282709956	1.14387169109207	0.187611696129012	6.09701694880194	1.08066065684032e-09	1.92357596917578e-08
ENSMUSG00000062591	Tubb4a	17	57080066	57087782	194.438693745889	5.29898320232233	0.869619979385739	6.09344693996715	1.10504973766363e-09	1.96563757937847e-08
ENSMUSG00000032194	Kank2	9	21766784	21798744	683.799179677281	1.83213588190526	0.30080943490284	6.0906862263048	1.12427716074502e-09	1.99846631339295e-08
ENSMUSG00000021054	Sgpp1	12	75714249	75735729	365.647391305445	3.48024060701652	0.571794021970113	6.08652849329444	1.15385131021081e-09	2.0496292923971e-08
ENSMUSG00000115620	CAAA01119292.1	15	38713483	38728516	16.2842077540038	4.16468779451547	0.684657586657681	6.08287686527566	1.1804500610021e-09	2.09544044755953e-08
ENSMUSG00000024059	Clip4	17	71781947	71858351	250.345638387812	5.75809667208896	0.947243297274105	6.07879378894431	1.21089960578867e-09	2.14667826470262e-08
ENSMUSG00000027340	Slc23a2	2	132052496	132145108	663.948045582258	-1.96933749177701	0.323968977334286	-6.07878417242699	1.21097221696997e-09	2.14667826470262e-08
ENSMUSG00000041112	Elmo1	13	20090596	20608353	1744.4973203739	-2.40994788979582	0.396476556573872	-6.07841207717612	1.21378504868452e-09	2.15019281640769e-08
ENSMUSG00000037710	Cisd1	10	71330480	71344954	1304.90324469793	-0.88295571912012	0.145456877772736	-6.07022323481783	1.27732569671114e-09	2.26120698695297e-08
ENSMUSG00000020303	Stc2	11	31357307	31370074	195.342524141899	2.33986325881028	0.38548327625717	6.06994752542589	1.27952051320487e-09	2.26354520297083e-08
ENSMUSG00000085604	Dhx58os	11	100687417	100697520	26.3976099900187	4.62336741334674	0.762027197056679	6.06719475525865	1.30163683086958e-09	2.30109844933047e-08
ENSMUSG00000058690	Ccser2	14	36874936	36968777	1726.40375800538	-0.876811923172944	0.144658401726073	-6.06125819662577	1.35060817199966e-09	2.38604372760022e-08
ENSMUSG00000020312	Shc2	10	79618051	79637918	152.420249974317	4.87151432529977	0.803732630226644	6.061113039452	1.35182780598401e-09	2.38657043948056e-08
ENSMUSG00000063889	Crem	18	3266048	3337748	938.579976680988	-1.81464460839022	0.299695712212983	-6.05495685937813	1.40455301024649e-09	2.4769401494674e-08
ENSMUSG00000090386	Mir99ahg	16	77236317	77691403	332.977584177136	4.09907617957451	0.676983408383644	6.05491379672274	1.40492879245052e-09	2.4769401494674e-08
ENSMUSG00000029335	Bmp3	5	98854415	98884396	179.329197938718	5.47108216086449	0.904045451349758	6.05177776481929	1.43256010921737e-09	2.52393702507623e-08
ENSMUSG00000028885	Smpdl3b	4	132732966	132757252	328.638819936592	-2.13596464049041	0.353110922102271	-6.04899057716423	1.45756183315392e-09	2.56624023907908e-08
ENSMUSG00000026110	Mgat4a	1	37439340	37541016	699.573665312058	-2.65336933593631	0.438786472226135	-6.04706276033244	1.47510307680659e-09	2.59535968656345e-08
ENSMUSG00000086915	Gm16365	10	39558496	39613682	51.909652473911	4.92523822784642	0.816071053098833	6.03530563808632	1.58662094793132e-09	2.78967385814483e-08
ENSMUSG00000005360	Slc1a3	15	8634124	8710764	140.92947120386	4.44073726190483	0.736036485397133	6.03331132356679	1.60633519003774e-09	2.82242029082682e-08
ENSMUSG00000022443	Myh9	15	77760587	77842175	2562.40023589349	-0.901875755448931	0.149570435894928	-6.02977286288376	1.64190277640014e-09	2.88295864447372e-08
ENSMUSG00000026620	Mark1	1	184896789	184999570	110.219990077473	5.60033494746102	0.928838022751344	6.02939889440795	1.64570633834637e-09	2.88767943474475e-08
ENSMUSG00000034573	Ptpn13	5	103425192	103598303	339.826074211293	4.35455742750255	0.722253669669201	6.02912468343287	1.64850074067696e-09	2.88908986141299e-08
ENSMUSG00000040158	Tax1bp3	11	73177083	73183162	1043.96168131717	-1.14535224656667	0.189970648325808	-6.02910110935843	1.64874119277516e-09	2.88908986141299e-08
ENSMUSG00000036863	Syde2	3	145987870	146021720	61.4426755788279	5.16527246584244	0.856824193017944	6.02839241460852	1.65598575451593e-09	2.89982251901339e-08
ENSMUSG00000021256	Vash1	12	86678700	86692091	69.78948916724	-4.17373312367044	0.692458807181573	-6.02740997787039	1.66607994605791e-09	2.91552733263202e-08
ENSMUSG00000104388	Gm37033	1	180357649	180364998	181.484152808566	-2.86430875370115	0.475243362005473	-6.02703579406999	1.66994029922913e-09	2.92030950774714e-08
ENSMUSG00000030774	Pak1	7	97788541	97912381	370.861193312334	4.07519990392257	0.676589365468686	6.02315098627009	1.71053733335345e-09	2.98928518195148e-08
ENSMUSG00000067212	H2-T23	17	36029773	36032855	2336.57849572605	2.04314259039367	0.339304576308373	6.02155919210705	1.72744825360808e-09	3.01680258396464e-08
ENSMUSG00000027883	Gpsm2	3	108678638	108722309	966.138259064121	2.08881778480899	0.347044129446399	6.01888234830842	1.756254560686e-09	3.06504291557997e-08
ENSMUSG00000021843	Ktn1	14	47648448	47739894	1943.63040566263	-0.81968437457284	0.136216873594761	-6.01749513802059	1.77136633471897e-09	3.08933445810684e-08
ENSMUSG00000001999	Blvra	2	127070665	127097084	1374.81265571011	-1.11951524774445	0.186049104089186	-6.01731060853585	1.77338605665239e-09	3.09077560439033e-08
ENSMUSG00000031723	Txnl4b	8	109565892	109574051	598.313054394407	-1.04727759038554	0.174065984485334	-6.01655512122058	1.78167848195543e-09	3.1031399464804e-08
ENSMUSG00000024454	Hdac3	18	37935844	37954988	1337.04167190999	0.93417749971366	0.155284157384768	6.01592277954617	1.78864826508724e-09	3.11318557913268e-08
ENSMUSG00000017781	Pitpna	11	75588097	75628804	1112.44231170076	-1.6132496641884	0.268472498009803	-6.00899412843951	1.86677885136073e-09	3.24699163676235e-08
ENSMUSG00000002845	Tmem39a	16	38558698	38592162	671.913227604966	1.07947949806658	0.179744619837789	6.00562898094397	1.90591579131961e-09	3.31283980398568e-08
ENSMUSG00000051817	Sox12	2	152393611	152398063	17.1395628700154	3.4084453310171	0.567793539186622	6.00296603568223	1.93745158816213e-09	3.36539628985988e-08
ENSMUSG00000029338	Antxr2	5	97882783	98031043	1702.98373387811	2.32744090624921	0.387742798886074	6.00253805598864	1.94256710869594e-09	3.37202047909625e-08
ENSMUSG00000033491	Prss35	9	86743649	86758443	31.2307680821358	6.66680046977713	1.11085913768759	6.00148141523595	1.95525325372165e-09	3.39176852097369e-08
ENSMUSG00000031360	Ctps2	X	162901238	163032508	702.691211988225	1.54013508603463	0.256630595030689	6.00136973477557	1.95659880865619e-09	3.3918308263311e-08
ENSMUSG00000018848	Rars	11	35808381	35834506	2761.48024725795	-1.0404532595026	0.173380069964886	-6.00099688339797	1.96109755488554e-09	3.397355556788e-08
ENSMUSG00000040537	Adam22	5	8072352	8368160	231.333927221966	3.17494471163922	0.529458356604617	5.99659004723231	2.01503895547215e-09	3.48846884410248e-08
ENSMUSG00000039323	Igfbp2	1	72824503	72852474	29.8591194081517	5.43769315177326	0.907095785336205	5.99461847323857	2.03963725036156e-09	3.52869506660748e-08
ENSMUSG00000008206	Cers4	8	4493026	4531680	597.522871326032	-1.66451499294642	0.277716918307155	-5.99356712976867	2.05287365125756e-09	3.54922394485445e-08
ENSMUSG00000063275	Hacd1	2	13850282	14056135	521.103500288316	1.18503942883914	0.19776550730995	5.99214415576459	2.07092223291244e-09	3.57803968713805e-08
ENSMUSG00000044548	Dact1	12	71309884	71320107	123.951590162465	5.11075723935723	0.854013220191285	5.98440061409413	2.17188155272058e-09	3.74997068892735e-08
ENSMUSG00000033082	Clec1a	6	129424772	129452000	879.453283333224	-4.45793130305389	0.744959668456494	-5.98412436513567	2.17557043322715e-09	3.75383735177549e-08
ENSMUSG00000096917	2500002B13Rik	8	57488054	57508877	77.4556164184787	-2.6856437710117	0.448865283671579	-5.98318441792595	2.18816775535349e-09	3.7730597001265e-08
ENSMUSG00000003346	Abhd17a	10	80583654	80590341	503.838982245144	-2.23985882361648	0.374411544322869	-5.98234444845261	2.19948526040383e-09	3.79005114831662e-08
ENSMUSG00000072875	Gpr27	6	99692679	99695066	18.6516300975487	5.73006963317652	0.958082861193817	5.98076624190582	2.22090397439222e-09	3.82441436388192e-08
ENSMUSG00000052631	Sh2d6	6	72513644	72521634	68.9842749949308	5.05314756056278	0.844935786867635	5.98051075490118	2.22439038393191e-09	3.82787286069453e-08
ENSMUSG00000027602	Map1lc3a	2	155276297	155278073	577.947110595103	1.8575133108393	0.310703424839895	5.97841273167967	2.25322264876862e-09	3.87491456709551e-08
ENSMUSG00000025795	Rassf3	10	121410350	121476347	168.826423182897	-2.52320661725221	0.422412732940677	-5.97332045292907	2.32472616637027e-09	3.9952278024435e-08
ENSMUSG00000033021	Gmppa	1	75435930	75443179	1412.16058200716	1.10537327673568	0.185198360619827	5.96859104495411	2.39311096323798e-09	4.11002525443637e-08
ENSMUSG00000104687	Gm42899	3	53083219	53085885	294.986400380196	4.74919829539656	0.796039702231313	5.96603194801023	2.43092707012775e-09	4.17220544660296e-08
ENSMUSG00000053038	Gm6180	8	42246911	42247408	768.113834304107	-1.04051685955381	0.17445022334357	-5.96454873837891	2.45311041163275e-09	4.20749050005805e-08
ENSMUSG00000025494	Sigirr	7	141091175	141100572	579.27538348727	-3.10830475467175	0.52129008543123	-5.96271604149242	2.48079323901804e-09	4.25215513549492e-08
ENSMUSG00000039115	Itga9	9	118606690	118901003	594.447871229482	-2.74224293126649	0.46006425357394	-5.9605650949053	2.51367144575437e-09	4.30565983952331e-08
ENSMUSG00000025959	Klf7	1	64029447	64122282	1327.23210845591	-1.44931139067069	0.243515695454983	-5.95161387015651	2.65511192412025e-09	4.54492688187643e-08
ENSMUSG00000034586	Hid1	11	115347707	115367756	470.918658419454	-4.6447399990291	0.780448577423353	-5.95137224077425	2.6590354455262e-09	4.54863665810324e-08
ENSMUSG00000035107	Dcbld2	16	58408443	58469727	411.077331186185	2.7592240923929	0.463944178454179	5.94731913995858	2.72569665234084e-09	4.65959192072445e-08
ENSMUSG00000004885	Crabp2	3	87948666	87953376	136.680689705588	4.57322403504009	0.769463045415356	5.94339658322572	2.79175907692655e-09	4.76937785839846e-08
ENSMUSG00000104801	Gm43834	3	18299310	18304139	11.7931241941327	5.59564502164586	0.941519198374633	5.94320862634108	2.79496342586156e-09	4.77170453305131e-08
ENSMUSG00000027361	Gabpb1	2	126627442	126676337	900.719078659422	-1.16894398507203	0.196856834454827	-5.93804115721604	2.88447640400401e-09	4.92128158019103e-08
ENSMUSG00000022871	Fetub	16	22918382	22939766	24.0900755851174	6.01191072817156	1.01259829871564	5.93711320253742	2.90084381043813e-09	4.94269433200901e-08
ENSMUSG00000082516	Gm13342	2	22410525	22410731	247.083569393084	-1.20930800518641	0.203685939382573	-5.93712069106068	2.90071136546258e-09	4.94269433200901e-08
ENSMUSG00000045362	Tnfrsf26	7	143607659	143628722	1940.93500722767	-1.78189332395863	0.300226719826863	-5.93515901911139	2.93560829789293e-09	4.99635535689733e-08
ENSMUSG00000052837	Junb	8	84974484	84978718	13972.5225810372	1.68541304053534	0.283972569926164	5.93512620241304	2.93619554932536e-09	4.99635535689733e-08
ENSMUSG00000021895	Arhgef3	14	27114899	27403911	737.534688397447	-2.02707070890751	0.341788092488677	-5.93078212335518	3.01495061547079e-09	5.126999736709e-08
ENSMUSG00000013787	Ehmt2	17	34898469	34914052	773.63157332918	0.606240135567886	0.102274369391767	5.92758615059904	3.0742007623452e-09	5.2243258230957e-08
ENSMUSG00000019810	Fuca2	10	13499540	13519035	1164.34095272961	-1.4662697726849	0.247581963759377	-5.92236102509452	3.17351968275037e-09	5.38957286974111e-08
ENSMUSG00000060904	Arl1	10	88730858	88744094	3324.42638098722	0.901303591424299	0.152222421946399	5.92096472976673	3.20058502889393e-09	5.43197586260314e-08
ENSMUSG00000027488	Snta1	2	154376313	154408099	194.879507607477	2.42437820323274	0.409510403586653	5.92018708682143	3.21575591191513e-09	5.45414946710477e-08
ENSMUSG00000025558	Dock9	14	121542046	121797837	771.241400807219	-3.176244099939	0.536753742626371	-5.91750713166419	3.26857692990631e-09	5.54010954892955e-08
ENSMUSG00000031555	Adam9	8	24949611	25016927	3563.53532225371	1.06265392174921	0.179599925505965	5.91678375564757	3.28297859759352e-09	5.56088049045615e-08
ENSMUSG00000070034	Sp110	1	85576899	85598817	233.666153093691	1.72716505499454	0.291984484187107	5.91526313394018	3.31345431846342e-09	5.60883355515582e-08
ENSMUSG00000031536	Polb	8	22628126	22653435	1067.46617156046	1.47766671934612	0.249821645810121	5.91488665665597	3.32104196606069e-09	5.61800560934068e-08
ENSMUSG00000026991	Pkp4	2	59160850	59355208	427.430651654167	-1.96176360769979	0.332057154087825	-5.90790947747785	3.46476304764884e-09	5.85730405816301e-08
ENSMUSG00000032062	2310030G06Rik	9	50739691	50746536	28.9840542354852	5.45528979383386	0.924189023560989	5.90278574486213	3.57414320888475e-09	6.03827364428612e-08
ENSMUSG00000090394	4930523C07Rik	1	160044382	160080208	1297.57548081611	-1.52852411050999	0.259064405356479	-5.90017030092073	3.63126562116344e-09	6.13077889977262e-08
ENSMUSG00000038527	C1rl	6	124493113	124510643	126.193411099216	4.28734252607323	0.726803875495347	5.89889882349792	3.65935530218386e-09	6.17417869519608e-08
ENSMUSG00000028479	Gne	4	44034075	44084177	923.888954145632	-1.21619630078369	0.206228836451997	-5.89731446730426	3.69465326161443e-09	6.22967609521824e-08
ENSMUSG00000033542	Arhgef5	6	43265582	43289320	384.563422427139	-3.1498861960561	0.534132819189026	-5.89719650786216	3.69729450275681e-09	6.23007354111247e-08
ENSMUSG00000050666	Vstm4	14	32856756	32939491	197.668173818109	3.65177185907186	0.619397584355392	5.89568308192915	3.73134526744988e-09	6.28336222897819e-08
ENSMUSG00000028249	Sdcbp	4	6365650	6408423	16057.9101738605	-0.963956099910033	0.163550278943236	-5.89394347804566	3.77086200710827e-09	6.34578005991534e-08
ENSMUSG00000028923	Necap2	4	141066512	141078357	2586.34177251138	-1.38759355024776	0.235562568196944	-5.89055197041175	3.8490779558441e-09	6.47319934924716e-08
ENSMUSG00000036918	Ttc7	17	87282886	87381769	216.04487481151	2.01366235959679	0.341976829783168	5.88830056373574	3.90187028670068e-09	6.55357743011173e-08
ENSMUSG00000105033	Gm43423	5	107158478	107160571	15.4162328786562	6.00389145235516	1.01963106304834	5.88829790493596	3.90193304653936e-09	6.55357743011173e-08
ENSMUSG00000035372	1810055G02Rik	19	3708333	3717881	1249.27070424032	1.96157989473121	0.333238247338435	5.88641883216676	3.94653437318386e-09	6.62419272398502e-08
ENSMUSG00000032363	Adamts7	9	90163069	90208071	1055.81730953389	-3.10838862328661	0.528258201679452	-5.88422217280175	3.99930318202738e-09	6.70841665228803e-08
ENSMUSG00000000134	Tfe3	X	7762560	7775202	750.959349681754	1.0452922182422	0.177674679543888	5.88318054618468	4.02456486413386e-09	6.74642106253741e-08
ENSMUSG00000036862	Dchs1	7	105752990	105787654	755.312848396324	-2.45877053314284	0.417982605869408	-5.88247094165217	4.04186316640671e-09	6.77103584390474e-08
ENSMUSG00000024143	Rhoq	17	86963082	87000069	519.452049019818	2.24982521626944	0.382505504519384	5.88181134568594	4.05800727310197e-09	6.7936865136437e-08
ENSMUSG00000020668	Kif3c	12	3365132	3406494	220.645609517737	-1.28640030272759	0.218820790303601	-5.87878464812592	4.13289628273054e-09	6.91459178465364e-08
ENSMUSG00000032349	Elovl5	9	77917364	77984519	2911.14196967604	-1.05180891218407	0.179058938157211	-5.87409331814869	4.25163836825107e-09	7.1086624983431e-08
ENSMUSG00000028959	Fastk	5	24438440	24445287	1484.37055434512	0.802745363596349	0.136689132055799	5.87278118986559	4.28543951608173e-09	7.1605547114194e-08
ENSMUSG00000032826	Ank2	3	126921612	127499350	468.319505629126	3.66229020120795	0.623968681157796	5.86934939492866	4.37508568846158e-09	7.30563147939822e-08
ENSMUSG00000044550	Tceal3	X	136590842	136668378	16.4518444514549	5.21053708582788	0.888688929064041	5.86317317052162	4.54104190857174e-09	7.5778636849291e-08
ENSMUSG00000019966	Kitl	10	100015630	100100416	3008.10390858952	-2.20202036703407	0.375691668389313	-5.86124354706798	4.59413575961150e-09	7.66152749762898e-08
ENSMUSG00000040147	Maob	X	16709282	16817366	330.364228193077	5.28013750478202	0.900989717341198	5.86037487793268	4.61823403439216e-09	7.69675954032964e-08
ENSMUSG00000086825	Gm15675	1	130429781	130437191	62.1407517970837	4.95487639269842	0.845808097084693	5.8581567258303	4.68032856504343e-09	7.79523019331574e-08
ENSMUSG00000022474	Pmm1	15	81951108	81960930	352.126670496781	1.72108735208662	0.293932363680728	5.85538567626422	4.75904302246603e-09	7.92123748321643e-08
ENSMUSG00000028719	Cmpk1	4	114959336	114987241	2564.84694516599	-0.896891961435692	0.153202187144239	-5.85430259289492	4.79015796390163e-09	7.96790630103328e-08
ENSMUSG00000021779	Thrb	14	17660261	18038090	111.280270630986	4.69392013550331	0.801948117075364	5.85314690010326	4.82357713149703e-09	8.01467856631776e-08
ENSMUSG00000030539	Sema4b	7	80186841	80226527	246.337156879809	2.03492396675702	0.347665050680297	5.85311627606846	4.82446576504475e-09	8.01467856631776e-08
ENSMUSG00000050896	Rtn4rl2	2	84871924	84886710	81.1636306364569	5.98024916164101	1.02188481846145	5.85217536614826	4.85184640754352e-09	8.05499808390831e-08
ENSMUSG00000020722	Cacng1	11	107703218	107716522	66.7064404168262	-4.7603664772569	0.813808148887088	-5.84949472890739	4.93068507658158e-09	8.18064143487421e-08
ENSMUSG00000031451	Gas6	8	13465374	13494490	1768.62647109954	2.89300346942957	0.49475145578584	5.84738748233587	4.99353382981709e-09	8.27961156584077e-08
ENSMUSG00000028671	Gale	4	135963727	135968178	680.142638247165	-1.40888959422984	0.241004772691235	-5.84589914339518	5.03839260503077e-09	8.3486455583936e-08
ENSMUSG00000022150	Dab2	15	6299788	6440712	3259.46550534902	-1.65589969567299	0.283287683004447	-5.84529365382607	5.05675414797921e-09	8.37371327867734e-08
ENSMUSG00000038917	3930402G23Rik	8	10924427	10928696	16.5006559888248	5.43913276579818	0.930673436851258	5.84429784973811	5.08709370656406e-09	8.41857124001934e-08
ENSMUSG00000020627	Klhl29	12	5077472	5375682	67.6779816742855	4.04101701820479	0.691780005222016	5.84147704140117	5.17400101311021e-09	8.55692543030278e-08
ENSMUSG00000083610	Oaz2-ps	3	135525964	135526532	107.181032600992	-1.75645305368221	0.300770422005462	-5.83984635846377	5.22489844731308e-09	8.63558678283098e-08
ENSMUSG00000070509	Rgma	7	73375509	73419899	69.0233590233971	3.90033426079242	0.668057411275101	5.83832196898762	5.27291855049478e-09	8.70939525122858e-08
ENSMUSG00000042359	Osbpl6	2	76406508	76600647	212.671645675717	1.7799471225904	0.304953414416843	5.83678371332278	5.32181062208194e-09	8.78454896757808e-08
ENSMUSG00000088125	Gm26070	11	35214401	35214537	22.9286365241586	5.56156819621635	0.9531057531385	5.83520577638164	5.37242212310415e-09	8.86244334817034e-08
ENSMUSG00000039831	Arhgap29	3	121952541	122016753	4365.46986486473	-1.63936923924514	0.281010241881692	-5.83384160046143	5.41655452439688e-09	8.92955732828484e-08
ENSMUSG00000035151	Elmod2	8	83312632	83332486	446.475132066956	1.46851647844943	0.252035513068204	5.8266252266284	5.65594304201748e-09	9.31827409956811e-08
ENSMUSG00000030659	Nucb2	7	116504369	116540584	2497.64929342628	0.911736081843294	0.156497620416913	5.82587824284107	5.68130267898247e-09	9.35410413750584e-08
ENSMUSG00000046598	Bdh1	16	31422280	31458901	119.388711187509	1.74552066867702	0.299816219507242	5.82196877655867	5.81584163434174e-09	9.56953510087781e-08
ENSMUSG00000044037	Als2cl	9	110879870	110900530	166.759263409895	-2.82390938973759	0.485167441685796	-5.82048411972049	5.86774182608095e-09	9.64268055543595e-08
ENSMUSG00000049119	Fam110b	4	5644090	6108223	148.913398497521	3.59311797151639	0.617318235959263	5.82052782862144	5.86620744656579e-09	9.64268055543595e-08
ENSMUSG00000007682	Dio2	12	90724552	90738438	60.6499708316646	5.0041072116199	0.859888164728843	5.81948608770292	5.9028836724084e-09	9.6942792791189e-08
ENSMUSG00000035382	Pcsk7	9	45906497	45929726	929.300853834526	-1.10124789388404	0.189316498331609	-5.81696737256927	5.99248327909052e-09	9.83519166319173e-08
ENSMUSG00000074896	Ifit3	19	34583531	34588731	789.797229927864	2.24395440081534	0.385865081272672	5.81538602408453	6.04941201088247e-09	9.92233829448038e-08
ENSMUSG00000025790	Slco3a1	7	74275419	74554780	544.338557502886	2.03204308619965	0.349454695016329	5.81489708159365	6.06712022788727e-09	9.9450852393704e-08
ENSMUSG00000071662	Polr2g	19	8793129	8798557	1325.4381462434	-0.904723721269951	0.15567423108734	-5.81164727746343	6.18610754702991e-09	1.01337127995274e-07
ENSMUSG00000042807	Hecw2	1	53806876	54195168	453.295026195072	-2.74356937070053	0.472161565227348	-5.81065798818143	6.22277757955294e-09	1.01873398566904e-07
ENSMUSG00000025860	Xiap	X	42059679	42109656	1126.19936279276	-1.70557177335964	0.293787135196295	-5.80546786781543	6.41865138945357e-09	1.05013678038824e-07
ENSMUSG00000066800	Rnasel	1	153749426	153764221	152.671329046343	1.81129604716369	0.312023534399222	5.80499817313846	6.43667057682148e-09	1.05242002063825e-07
ENSMUSG00000028937	Acot7	4	152178134	152271855	2324.21194820389	-1.95118402964055	0.33630999569873	-5.80174260234728	6.56292544228093e-09	1.07238615791567e-07
ENSMUSG00000044906	4930503L19Rik	18	70452212	70472509	914.450104666523	-1.14230553233177	0.197034004428424	-5.7975045254015	6.73089651573653e-09	1.09913927402938e-07
ENSMUSG00000005836	Gata6	18	11052510	11085635	25.2477807205465	4.68021830086406	0.807570233513494	5.79543190999234	6.81455724744736e-09	1.11209967329325e-07
ENSMUSG00000089665	Fcor	8	3671188	3672362	19.5586359289005	4.46349683309879	0.770224930992762	5.79505629264127	6.82982683703487e-09	1.11388970561943e-07
ENSMUSG00000016255	Tubb1	2	174450695	174457882	29.5006667439912	-5.32611228830628	0.919457103973421	-5.79267076766231	6.92758279234308e-09	1.12912188004338e-07
ENSMUSG00000033576	Apol6	15	77044729	77057107	125.520943922532	5.23002739313345	0.903047818402808	5.79152873917976	6.97486209047906e-09	1.13611291371898e-07
ENSMUSG00000000739	Sult5a1	8	123140192	123158315	279.290350564465	2.50754961737175	0.433661495766166	5.7822740590367	7.36975156157776e-09	1.19968067689065e-07
ENSMUSG00000078490	Cfap74	4	155409190	155466823	55.2202216457765	3.79357809415036	0.656247932669847	5.78070863967031	7.43866219088643e-09	1.21013763870457e-07
ENSMUSG00000042349	Ikbke	1	131254343	131279606	229.662560619174	3.69239896508022	0.63905166306299	5.77793499101851	7.56230145974582e-09	1.22947925615792e-07
ENSMUSG00000046733	Gprc5a	6	135065651	135084709	193.942475291738	-2.65700717649309	0.459990225020129	-5.77622530212859	7.63950631412309e-09	1.24125203280724e-07
ENSMUSG00000042275	Pelo	13	115088355	115090186	43.1241310629434	-2.34480694999128	0.405996544031723	-5.77543573821178	7.67541904079384e-09	1.24630518957693e-07
ENSMUSG00000022508	Bcl6	16	23965052	23988852	283.863576714096	3.98560645243167	0.690250618575702	5.77414397781457	7.73452807160553e-09	1.25511618124381e-07
ENSMUSG00000024048	Myl12a	17	70993656	71002878	12916.2727952497	-1.02993991157579	0.178389558065686	-5.77354371378927	7.76214566229558e-09	1.25880908270378e-07
ENSMUSG00000001300	Efnb2	8	8617434	8661242	662.452800700836	-2.60914948434286	0.452097184615581	-5.77121374149106	7.87025683621196e-09	1.27554306508794e-07
ENSMUSG00000031554	Adam5	8	24727093	24824369	33.3736173738396	4.40673086137659	0.763875347244006	5.76891357637825	7.97842046888431e-09	1.29226461365625e-07
ENSMUSG00000015217	Hmgb3	X	71555918	71560676	624.978000222514	-1.53625485224144	0.266456834656672	-5.76549238911771	8.14197766267803e-09	1.31793174678561e-07
ENSMUSG00000038023	Atp6v0a2	5	124628576	124724455	1841.88364834914	-1.23825432098438	0.214944644164888	-5.76080565205658	8.37133868255804e-09	1.35421174603105e-07
ENSMUSG00000032328	Tmem30a	9	79768943	79793507	7143.91121460694	-0.864677790563828	0.150148687668298	-5.75881017670988	8.4708895265268e-09	1.36946047345517e-07
ENSMUSG00000035578	Iqcg	16	33015385	33056218	134.653103152344	-3.07331612883758	0.533859223131048	-5.75679129567676	8.57277900686356e-09	1.385068019331e-07
ENSMUSG00000027456	Sdcbp2	2	151572622	151590005	186.468403210582	-3.21133138870248	0.558156568259108	-5.75345981991868	8.74352373481452e-09	1.41177382299228e-07
ENSMUSG00000041235	Chd7	4	8690406	8867659	629.163531365669	-2.95552811685623	0.513724790128972	-5.75313509031603	8.7603425193184e-09	1.41360816765001e-07
ENSMUSG00000003545	Fosb	7	19302696	19310051	844.477736261475	2.81527032236534	0.48955945223331	5.75061988798791	8.89168245160552e-09	1.43390836746034e-07
ENSMUSG00000020086	H2afy2	10	61738665	61784147	175.305160781317	4.05170429072899	0.70506034434099	5.74660640503907	9.10523413257901e-09	1.46743284878447e-07
ENSMUSG00000019817	Plagl1	10	13060504	13131694	328.157003101831	2.75413874931108	0.479342164709994	5.74566343642512	9.15612686474516e-09	1.47471722431614e-07
ENSMUSG00000028266	Lmo4	3	144188530	144205220	1020.97502987646	1.42736433017475	0.248544032773513	5.74290323628669	9.30669147685247e-09	1.49803606313861e-07
ENSMUSG00000027254	Map1a	2	121289600	121310832	102.328235627192	3.81172463690364	0.663746864449103	5.74273844602987	9.31575626187794e-09	1.49856379767936e-07
ENSMUSG00000071719	Tmem28	X	99821021	99848790	16.767005207084	5.60923166302745	0.976770650239904	5.7426292053818	9.32177010313921e-09	1.49860039665551e-07
ENSMUSG00000036995	Asap3	4	136206365	136245216	411.919446884467	3.05879903300889	0.532962094169129	5.73924312155344	9.51006131733105e-09	1.52792232045631e-07
ENSMUSG00000045679	Pqlc3	12	16988648	17000408	443.990620246986	2.23379786176202	0.389313842793438	5.73778174886842	9.59246177822697e-09	1.54020562674706e-07
ENSMUSG00000039126	Prune2	19	16956118	17223932	1724.6817508907	-1.84283396080666	0.321502822919861	-5.731937107333	9.92900911271149e-09	1.59325530985201e-07
ENSMUSG00000022203	Efs	14	54916535	54926126	256.485758447362	4.65897767488479	0.813271743078745	5.72868504842874	1.01212106112925e-08	1.62309122985674e-07
ENSMUSG00000050106	Tmc8	11	117782076	117793110	104.608418595487	-3.59962238323757	0.628773107889115	-5.7248351401701	1.03534230996875e-08	1.65930262907677e-07
ENSMUSG00000031570	Plpp5	8	25720037	25724887	1353.79518796228	1.3044827787804	0.227923391865627	5.72333874159552	1.04450709084765e-08	1.67295542027603e-07
ENSMUSG00000030793	Pycard	7	127989708	127993867	412.326380333627	1.89164358557568	0.330546392819998	5.72277788130572	1.04796238691889e-08	1.67745227804774e-07
ENSMUSG00000040118	Cacna2d1	5	15934691	16374511	387.457997790268	3.72419247591468	0.650781178738581	5.72264932912372	1.04875592284706e-08	1.67768558652353e-07
ENSMUSG00000026121	Sema4c	1	36548639	36558349	326.226948715481	-1.736228100057	0.303457493769049	-5.72148698156187	1.05595750619503e-08	1.68816317610773e-07
ENSMUSG00000031886	Ces2e	8	104926260	104934672	512.653966273253	-4.81334686933923	0.842139339605499	-5.71561812038617	1.09305961673889e-08	1.74640043269097e-07
ENSMUSG00000024924	Vldlr	19	27216484	27254231	421.76573528916	2.57501832032426	0.450550698368348	5.71526873590385	1.09530788547081e-08	1.74891362058006e-07
ENSMUSG00000021540	Smad5	13	56703010	56742377	961.258183929403	-0.916095999815682	0.160296361413658	-5.71501431309237	1.09694790864189e-08	1.75045310449268e-07
ENSMUSG00000003411	Rab3b	4	108879063	108943324	119.807314464205	-2.60121287905493	0.455306127805495	-5.71310755599177	1.10931515988472e-08	1.76909811119793e-07
ENSMUSG00000045672	Col27a1	4	63214004	63334991	162.119972820557	3.41319418349202	0.597947487433625	5.70818383758307	1.14188048920545e-08	1.81973857991182e-07
ENSMUSG00000067158	Col4a4	1	82448423	82586849	131.155184701075	3.29676772515917	0.577560037071347	5.70809528629473	1.14247458625299e-08	1.81973857991182e-07
ENSMUSG00000029413	Naaa	5	92257659	92278170	1341.68153294699	4.09342609770776	0.717375438426086	5.70611409095451	1.15584538272518e-08	1.83990409140746e-07
ENSMUSG00000022623	Shank3	15	89499623	89560261	127.700387667676	-3.83434094903422	0.672576982216759	-5.70096962937469	1.19127860986767e-08	1.89514279588223e-07
ENSMUSG00000034118	Tpst1	5	130073326	130135729	1046.63527787558	1.56504309180612	0.274623667690731	5.69886457699125	1.20607980701422e-08	1.91751141325115e-07
ENSMUSG00000023919	Cenpq	17	40923051	40935047	883.409521245162	-1.41163266079099	0.247810424173403	-5.69642163157436	1.22348090301138e-08	1.94398355258232e-07
ENSMUSG00000029674	Limk1	5	134656039	134688598	198.2669750454	3.36997945936029	0.591736240428054	5.69507025110123	1.2332113274055e-08	1.95819953172952e-07
ENSMUSG00000055538	Zcchc24	14	25711642	25769039	582.539309835398	1.87732583672994	0.329646340425674	5.69496944606072	1.23394016594563e-08	1.95819953172952e-07
ENSMUSG00000019173	Rab5c	11	100715009	100738215	1481.17180504659	-1.15206955613688	0.202314028527918	-5.69446204259582	1.23761514422042e-08	1.96282881936097e-07
ENSMUSG00000037171	Nodal	10	61417972	61425338	28.7958601403596	-5.59316987869798	0.982543753023621	-5.69254026753098	1.25163067135725e-08	1.98384227401967e-07
ENSMUSG00000079020	Slc45a4	15	73577424	73645762	449.776160345763	-2.43982443283981	0.428694765078167	-5.69128580890168	1.26086251285822e-08	1.99725249055138e-07
ENSMUSG00000073802	Cdkn2b	4	89306289	89311032	399.573096310069	-2.09974006448952	0.368960362527865	-5.69096379378948	1.26324294483118e-08	1.99980006284735e-07
ENSMUSG00000019779	Frk	10	34483399	34611278	384.024796901659	2.3224674258465	0.408320581524295	5.68785295410909	1.28646519552649e-08	2.03531839333785e-07
ENSMUSG00000038248	Sobp	10	43002500	43174530	35.6252975384997	3.76658650235636	0.66242219020271	5.68608141162018	1.29987446540746e-08	2.05527770327154e-07
ENSMUSG00000035305	Ror1	4	100095791	100444765	99.1717571580186	5.14353880596624	0.904714244708497	5.68526342549576	1.30611175004707e-08	2.06268878154996e-07
ENSMUSG00000036036	Zfp57	17	37001163	37010635	523.677226012263	-2.63765934474353	0.463947181299853	-5.68525782903461	1.30615452401326e-08	2.06268878154996e-07
ENSMUSG00000000149	Gna12	5	140758408	140830431	523.426842207837	-1.39514053708973	0.245437632436673	-5.68429756773218	1.31351402414078e-08	2.07304690501048e-07
ENSMUSG00000033538	Casp4	9	5308828	5336783	614.270625071869	1.71788051589397	0.302631265953825	5.67648061901206	1.37494125026773e-08	2.16867256033398e-07
ENSMUSG00000046178	Nxph1	6	8948431	9249032	34.4130843066351	5.7085034941865	1.0058191005443	5.6754773210186	1.38302466689915e-08	2.1800946955582e-07
ENSMUSG00000044629	Cnrip1	11	17051586	17079371	724.019014563976	1.75205460729006	0.309105498658578	5.6681444196025	1.44352272187802e-08	2.27407512006805e-07
ENSMUSG00000031750	Il34	8	110741829	110805924	207.65627595742	3.6748760186886	0.648507399408238	5.66666783145715	1.45601212134427e-08	2.29235610520944e-07
ENSMUSG00000079018	Ly6c1	15	75044018	75048830	5122.46986570605	2.02383277831717	0.357199378800616	5.66583510058915	1.4631018188543e-08	2.30211871242451e-07
ENSMUSG00000068794	Col28a1	6	7997808	8192617	218.638003407254	2.95414292281954	0.521545890138628	5.6642051613796	1.47707596628244e-08	2.322695230768e-07
ENSMUSG00000002900	Lamb1	12	31265234	31329644	10818.0861673049	-1.42059974513658	0.250816293860925	-5.663905335928	1.47966057408557e-08	2.3241645889201e-07
ENSMUSG00000020029	Nudt4	10	95547007	95564146	1891.16812392408	-1.61512102053691	0.285161157124302	-5.6638885773383	1.47980516897534e-08	2.3241645889201e-07
ENSMUSG00000107865	Gm44417	6	87252250	87255608	20.0245283140674	4.38602538110318	0.774984675312565	5.65949949827617	1.51815093250741e-08	2.38294490915208e-07
ENSMUSG00000054400	Cklf	8	104250861	104264938	507.609789321113	-1.12815562646327	0.199373367592018	-5.65850715212796	1.52695354062101e-08	2.39531009985122e-07
ENSMUSG00000031467	Agpat5	8	18846277	18891361	1331.720468133	-1.64810182933933	0.291570982357384	-5.65248920182056	1.58140736330139e-08	2.47922937664302e-07
ENSMUSG00000056498	Tmem154	3	84666192	84704575	339.150117267327	-2.47822980608146	0.438487502405525	-5.65176839131331	1.58805479852212e-08	2.48814465982603e-07
ENSMUSG00000045392	Olfr1033	2	86020633	86045171	33.6627386221327	4.80347812738947	0.850027254011232	5.65096954800228	1.59545357125498e-08	2.4982256373599e-07
ENSMUSG00000009569	Mkl2	16	13256481	13417529	1080.41650009677	-1.2779014350011	0.226153776257102	-5.65058632294657	1.59901481942508e-08	2.50228911228339e-07
ENSMUSG00000024948	Map4k2	19	6341135	6355615	286.052478112066	-1.51788755588251	0.268693337357494	-5.64914474921636	1.61248040435199e-08	2.52183755992224e-07
ENSMUSG00000079426	Arpc4	6	113378115	113390448	3278.35992479541	-1.22855028237758	0.21780465205137	-5.64060625338626	1.69452461822056e-08	2.6485511820938e-07
ENSMUSG00000086679	Gm15551	3	126667329	126669044	18.5987360567707	5.21406480325818	0.92478135700989	5.63815951060788	1.71877264130118e-08	2.68483067774785e-07
ENSMUSG00000059645	Gm7361	5	26257691	26264308	17.0456537326278	6.00996415317048	1.06616618381376	5.63698628263784	1.73051891399871e-08	2.7015496897922e-07
ENSMUSG00000013584	Aldh1a2	9	71215789	71296243	102.408148661943	4.39064865910259	0.779452887367463	5.63298786913426	1.77113921078916e-08	2.76329725423063e-07
ENSMUSG00000073468	Sft2d1	17	8311102	8396852	604.596619580243	-1.44866351570659	0.257248812891067	-5.63137104278895	1.78782629812923e-08	2.78765281729374e-07
ENSMUSG00000020021	Fgd6	10	94036001	94145339	207.630772651708	-2.06492610460731	0.367024851772161	-5.62612066904167	1.84307439765419e-08	2.8720688221929e-07
ENSMUSG00000083945	Gm15242	X	160713896	160714178	8.63108158473614	6.1226747543078	1.0883583495778	5.62560553395208	1.84858346756653e-08	2.87892142071591e-07
ENSMUSG00000031355	Arhgap6	X	168795099	169304435	296.476700367521	2.79066466437816	0.496567444410259	5.6199106401195	1.91056252000937e-08	2.97365737414199e-07
ENSMUSG00000113334	D030007L05Rik	13	70650144	70655979	189.959393713109	-4.84094062157383	0.861598282668945	-5.61855880977177	1.92556854459844e-08	2.99521319739069e-07
ENSMUSG00000020629	Adi1	12	28675231	28682175	470.500826206276	1.02459666475157	0.182395275913216	5.61745176579615	1.93794248428795e-08	3.01265140459626e-07
ENSMUSG00000026887	Mrrf	2	36136389	36190647	751.865203876255	-1.60936657757849	0.286668146470174	-5.61404047640128	1.97655947257552e-08	3.07084065868227e-07
ENSMUSG00000054779	Fgf2os	3	37335332	37349740	18.7692238282143	5.12957914765298	0.913970346471575	5.61241310230245	1.99524413501582e-08	3.09801126215675e-07
ENSMUSG00000007476	Lrrc8a	2	30237715	30263790	4308.54559486723	-1.41812445327524	0.252715493802004	-5.6115453466668	2.00527723685522e-08	3.11172409570481e-07
ENSMUSG00000021643	Serf1	13	100108012	100114571	275.120802145821	2.68596790859127	0.478770122357946	5.61014103253323	2.02161795877012e-08	3.13520260563997e-07
ENSMUSG00000034706	Dnaic2	11	114727408	114757889	45.7725271757395	4.18217418665508	0.746304595182252	5.60384354277461	2.09649965871092e-08	3.24938627534136e-07
ENSMUSG00000029596	Sdsl	5	120458186	120472810	76.7606123773298	2.23514265660364	0.399053954936271	5.60110388320946	2.12991037544131e-08	3.29919550320303e-07
ENSMUSG00000037966	Ninj1	13	49187485	49196244	1171.68561765699	-1.09565226260638	0.195643235187595	-5.60025631121771	2.14035097518282e-08	3.31338612709264e-07
ENSMUSG00000041084	Ostc	3	130695912	130709444	3304.22341071619	0.765638527166221	0.136746439462412	5.59896499079724	2.1563533486925e-08	3.33616459843411e-07
ENSMUSG00000020901	Pik3r5	11	68432121	68497849	95.1934756798979	3.25202803249501	0.580912412481915	5.59813831245387	2.16665866958996e-08	3.35010703783345e-07
ENSMUSG00000031521	Aga	8	53511727	53523421	1105.01216449296	1.08291933255601	0.193491022517831	5.59674200107253	2.18417367092836e-08	3.37517386058314e-07
ENSMUSG00000038037	Socs1	16	10783808	10785536	282.373682510917	2.3165273327606	0.414017520664408	5.59523985613719	2.20316968266526e-08	3.4024980090249e-07
ENSMUSG00000097125	Gm26885	17	29461896	29491925	17.2851000515488	4.40364730374963	0.787082666473391	5.59489808545861	2.20751403135e-08	3.40717556006756e-07
ENSMUSG00000036718	Micall2	5	139706696	139736336	304.358296276114	-2.73129911524382	0.488258944480112	-5.59395612947152	2.21953060041341e-08	3.42368213341912e-07
ENSMUSG00000017057	Il13ra1	X	36112110	36171259	3120.84934453544	1.14358136626728	0.204517775313003	5.59159889411611	2.24988087989811e-08	3.46843243502864e-07
ENSMUSG00000000567	Sox9	11	112782224	112787760	326.851018075792	4.14387363395393	0.741522510068856	5.58833154447212	2.29261622873195e-08	3.5322110474675e-07
ENSMUSG00000056899	Immp2l	12	41024090	41955588	88.6209919478317	1.75330850207563	0.313854351522834	5.58637627156834	2.31856598285816e-08	3.57006779964587e-07
ENSMUSG00000105896	Gm43311	5	65410651	65413027	27.7162023449417	5.27395912922843	0.944278032691983	5.58517613101009	2.33463482297383e-08	3.59267422936418e-07
ENSMUSG00000086316	Nbdy	X	153723590	153741920	566.467716921239	-1.3844294468307	0.247979776620302	-5.58283205872265	2.36633223842192e-08	3.63928970563475e-07
ENSMUSG00000014867	Surf4	2	26920040	26933928	8684.01419501188	1.00045840132983	0.179225548910199	5.58211933183205	2.3760525299535e-08	3.6520702951493e-07
ENSMUSG00000020439	Smtn	11	3517523	3540612	2542.80351216607	-1.2509436933264	0.224173995897145	-5.58023551447225	2.40193131088061e-08	3.68965711865343e-07
ENSMUSG00000025612	Bach1	16	87698945	87733346	251.160302958121	1.91137721799368	0.342577516208754	5.57940065403755	2.41348742464977e-08	3.7052110735628e-07
ENSMUSG00000031681	Smad1	8	79338395	79399518	976.760063642703	-2.32990931737776	0.417608191548161	-5.57917532398083	2.41661567292062e-08	3.70781571759308e-07
ENSMUSG00000040703	Cyp2s1	7	25802475	25816913	46.3170360927119	5.09724010102891	0.913645511588751	5.57901290640092	2.4188729499777e-08	3.70908173661767e-07
ENSMUSG00000029521	Chek2	5	110839979	110874145	409.605268478107	-1.39265099407603	0.249682842163592	-5.57767999598293	2.43747518789695e-08	3.73539466812682e-07
ENSMUSG00000110195	Pde2a	7	101421691	101512827	19.3509888104535	-4.09795381091117	0.73486266915671	-5.57648929916901	2.45421003637106e-08	3.7588164241262e-07
ENSMUSG00000028926	Cdk14	5	4803391	5420312	472.757731670063	2.25345699271554	0.404112965268994	5.57630461377438	2.45681569755111e-08	3.7605833186097e-07
ENSMUSG00000031783	Polr2c	8	94857450	94873535	1290.55399210456	-0.651281054778636	0.116834972504277	-5.57436733898143	2.48431032748944e-08	3.80042251456876e-07
ENSMUSG00000047821	Trim16	11	62820231	62850808	1065.8628868024	-2.47030654272025	0.443259607648085	-5.57304681071119	2.50322273443855e-08	3.8270936008987e-07
ENSMUSG00000097882	0610038B21Rik	8	77517056	77523898	26.8800079501673	3.24111448111696	0.581715787485229	5.57164606985891	2.52343663874562e-08	3.85572185881255e-07
ENSMUSG00000043333	Rhbdl2	4	123787874	123829904	533.14360378069	-4.222927578569	0.758013829639371	-5.57104291959696	2.53218932964559e-08	3.86681435427424e-07
ENSMUSG00000035891	Cerk	15	86139128	86186141	548.030181153937	-2.01335926419153	0.36148979359341	-5.56961579517257	2.55301671850056e-08	3.89632174380943e-07
ENSMUSG00000054434	Tmem120b	5	123068415	123117749	553.466301411573	-2.04956334037593	0.368019796545624	-5.56916600577993	2.5596153106862e-08	3.90409169207667e-07
ENSMUSG00000024754	Tmem2	19	21778342	21858327	1223.94411302441	-2.10969931128189	0.378967646569974	-5.56696417326577	2.59215664173965e-08	3.95139875599854e-07
ENSMUSG00000026471	Mr1	1	155127277	155146814	525.571571869562	1.2710828062412	0.228363615303428	5.56604783363717	2.60581740444784e-08	3.96988617398791e-07
ENSMUSG00000037318	Traf3ip3	1	193175453	193201703	72.1436024538944	3.8285304642343	0.687892643492157	5.56559297508748	2.61262434305113e-08	3.977916393926e-07
ENSMUSG00000103367	Gm38158	1	176835724	176836062	57.4382186538467	1.76089103970757	0.316461976198297	5.5643052630253	2.63198860426267e-08	4.00504540903636e-07
ENSMUSG00000021318	Gli3	13	15463235	15730026	238.174485690209	2.60070911509651	0.467606037372011	5.56175264483909	2.67078671382359e-08	4.06169730483366e-07
ENSMUSG00000112963	Gm6093	13	33562486	33569317	44.1229871882379	6.68138958342211	1.20249361325529	5.55627864445349	2.75586815571217e-08	4.18862848384915e-07
ENSMUSG00000038762	Abcf1	17	35956819	35969761	2009.37910486752	-0.513894190270322	0.0925259883531695	-5.55405242804649	2.79121704444961e-08	4.23986687590618e-07
ENSMUSG00000028755	Cda	4	138338424	138367992	371.356854835433	-3.19923722572803	0.576039142727823	-5.55385387628018	2.79439102408723e-08	4.24220006640299e-07
ENSMUSG00000060147	Serpinb6a	13	33917918	34002794	5303.3314613167	1.02552235438191	0.184660710275219	5.55354927885565	2.79926702113679e-08	4.24711286352793e-07
ENSMUSG00000043943	Naalad2	9	18321951	18402995	336.151848952053	3.97552638865607	0.715958750087807	5.55273105911269	2.81240599623502e-08	4.26454934991165e-07
ENSMUSG00000017843	Ppp2r5c	12	110447120	110583062	3927.77875210609	-0.845996371468956	0.152391920940587	-5.5514515877701	2.83307177996713e-08	4.29337191511813e-07
ENSMUSG00000006221	Hspb7	4	141420779	141425311	13.9821455490827	4.36625287624266	0.786948816766576	5.54833145843305	2.88408720179161e-08	4.36812716018719e-07
ENSMUSG00000057335	Cep170	1	176733653	176814067	1317.72082926046	0.691721403910794	0.124711639137196	5.54656653297474	2.9133379903323e-08	4.40985041564093e-07
ENSMUSG00000026600	Soat1	1	156424525	156474331	1763.18420801714	1.89376715681607	0.341441153529452	5.5463939751853	2.91621325502319e-08	4.41162424601902e-07
ENSMUSG00000031749	St3gal2	8	110919922	110972480	675.661562423937	1.29215726686334	0.232995566809139	5.54584486116777	2.92538126536524e-08	4.42291006372996e-07
ENSMUSG00000032726	Bmp8a	4	123312645	123343252	90.3937500161531	6.48363211778468	1.16917802315097	5.54546184533222	2.93179264879556e-08	4.43001737521332e-07
ENSMUSG00000020451	Limk2	11	3344256	3409189	1090.09926622316	-1.51739781587582	0.273740627625411	-5.54319550239446	2.97000936534041e-08	4.48514708763565e-07
ENSMUSG00000041133	Smc1a	X	152016428	152062694	2538.48228230072	-0.992775096949606	0.179161776241294	-5.54122155840062	3.0036888903846e-08	4.53336471865214e-07
ENSMUSG00000028964	Park7	4	150897133	150914437	4597.64826710512	-0.755528745316042	0.136356545663672	-5.54083224709708	3.01037494543172e-08	4.5408095929957e-07
ENSMUSG00000022377	Asap1	15	64086857	64382919	1515.12799350558	-1.06001204794754	0.191339442774065	-5.53995575914374	3.02548069093266e-08	4.56093855730297e-07
ENSMUSG00000112276	5033421B08Rik	12	8511201	8562681	15.1566991140735	4.72409257404941	0.852875873657784	5.53901537135631	3.04176948469874e-08	4.58282652031488e-07
ENSMUSG00000096802	Gm15433	1	84963669	84964559	17.1661340620841	4.01356729329711	0.72499643347973	5.53598212067525	3.0948913945798e-08	4.66015071094316e-07
ENSMUSG00000031298	Adgrg2	X	160390690	160498070	212.747611357552	5.21504942077299	0.942450785280064	5.53349787832503	3.13906782083287e-08	4.72392315466302e-07
ENSMUSG00000060771	Tsga10	1	37754776	37866429	159.663924683711	1.98541070253774	0.358815490357674	5.53323576013579	3.14376449918385e-08	4.72824371453906e-07
ENSMUSG00000038451	Spsb2	6	124808661	124810619	178.460548725557	1.71761913474468	0.310599736914919	5.53000833743519	3.20215568119008e-08	4.81326929699024e-07
ENSMUSG00000033863	Klf9	19	23141226	23166911	844.120532141772	2.66502441637982	0.481996770429378	5.52913334669387	3.21816660955776e-08	4.83452998961348e-07
ENSMUSG00000017929	B4galt5	2	167298444	167349183	417.455692104271	1.77394837046281	0.320924836045293	5.52761323281458	3.2461670957731e-08	4.87376705005377e-07
ENSMUSG00000024383	Map3k2	18	32163089	32236751	239.893349616327	1.15954611461608	0.209780204771089	5.52743341957058	3.2494948440105e-08	4.87593667236546e-07
ENSMUSG00000031628	Casp3	8	46617291	46639689	1193.03552322376	-1.65415239939717	0.299371351168742	-5.5254198270455	3.28698653081656e-08	4.92933782059166e-07
ENSMUSG00000021253	Tgfb3	12	86056745	86079041	579.08933718353	3.81888353994368	0.691173479685199	5.52521711579997	3.29078403701681e-08	4.93217683881357e-07
ENSMUSG00000053931	Cnn3	3	121426497	121458207	10051.8789571032	-1.10409514041115	0.199857660870038	-5.52440739876923	3.30599542750755e-08	4.95210963429832e-07
ENSMUSG00000053398	Phgdh	3	98313170	98339990	646.203967250814	1.74940830879679	0.317027363026021	5.51816187757019	3.4256381371849e-08	5.12835850375443e-07
ENSMUSG00000097633	Gm16617	14	51986425	51988827	22.0296180584789	2.51442025302986	0.455734572398274	5.51729099637511	3.44265131302281e-08	5.1508507426908e-07
ENSMUSG00000025092	Hspa12a	19	58795751	58860984	259.713524732415	3.55845490294149	0.645077768515105	5.51631923563673	3.4617319785584e-08	5.17640857463534e-07
ENSMUSG00000039958	Etfbkmt	6	149139849	149151171	285.746745068653	3.07154734873725	0.556938850388121	5.51505312764003	3.48674613581671e-08	5.21080427994904e-07
ENSMUSG00000026819	Slc25a25	2	32414487	32451445	1002.25046549271	-2.13244555068153	0.386735679437996	-5.51396125069299	3.50845876904711e-08	5.24022916145047e-07
ENSMUSG00000050147	F2rl3	8	72761880	72763874	221.262479970385	-3.77888945314457	0.685635806996381	-5.51151123465831	3.55765715763408e-08	5.30759001875375e-07
ENSMUSG00000055254	Ntrk2	13	58806569	59133970	683.586250493819	5.30745705198658	0.962973775368484	5.5115281306136	3.55731559227573e-08	5.30759001875375e-07
ENSMUSG00000029377	Ereg	5	91074622	91093646	95.433061300722	6.11984241635854	1.11066600777057	5.51006546841464	3.58700260077229e-08	5.34828902460573e-07
ENSMUSG00000036256	Igfbp7	5	77349240	77408041	21838.4256234423	-2.34828520693757	0.426293654623702	-5.5086093388147	3.6167956353696e-08	5.38960817954185e-07
ENSMUSG00000024150	Mcfd2	17	87254658	87265935	3072.85471676989	0.823940354613426	0.149628253109901	5.50658273079112	3.6586606640639e-08	5.44885868537039e-07
ENSMUSG00000030041	M1ap	6	82946902	83030309	68.1067227018594	3.32017353074055	0.603116160861568	5.50503161115363	3.69102033893701e-08	5.49389285966262e-07
ENSMUSG00000025743	Sdc3	4	130792537	130826319	878.37351359996	-1.61970343373941	0.294267322481791	-5.50419061171713	3.70868125774921e-08	5.51700952868736e-07
ENSMUSG00000090475	Gm6245	13	40778040	40778807	25.3109644913607	-2.28901274397318	0.416075187218426	-5.50144015863058	3.76701470838106e-08	5.60056911207583e-07
ENSMUSG00000020262	Adarb1	10	77290726	77418270	602.628214135197	-2.14107324200791	0.389596848144992	-5.49561232900705	3.89357008698426e-08	5.78540285041912e-07
ENSMUSG00000039765	Cc2d2a	5	43662346	43740972	325.621753554359	1.85857891619312	0.338270725647922	5.49435341362515	3.92144489893028e-08	5.82014334884786e-07
ENSMUSG00000045275	Lca5l	16	96158407	96192257	96.8773652272047	3.64902437509078	0.664140658215797	5.49435474240325	3.92141537545205e-08	5.82014334884786e-07
ENSMUSG00000040616	Tmem51	4	142030992	142084304	832.070941264493	-1.73354090640481	0.315573815586641	-5.49329767167854	3.94497016479325e-08	5.85170574444332e-07
ENSMUSG00000005267	Zfp287	11	62700356	62731905	305.22530456695	-1.74412461147223	0.317520870962161	-5.49294478245521	3.95286412588853e-08	5.8580055903734e-07
ENSMUSG00000024827	Gldc	19	30098449	30175418	97.0103816808681	5.03835379926686	0.917247471998838	5.49290562588025	3.953740983039e-08	5.8580055903734e-07
ENSMUSG00000032251	Irak1bp1	9	82829540	82847687	173.516572389129	1.86813534402581	0.340124457394552	5.49250517982812	3.96271925150083e-08	5.86795116607319e-07
ENSMUSG00000105954	Gm42793	5	104435121	104436372	42.6400874307247	3.55421396320454	0.647478002613704	5.48932002146341	4.03484009755168e-08	5.97133278208519e-07
ENSMUSG00000068015	Lrch1	14	74754675	74947876	801.045609501896	-1.3414870632854	0.244481949667562	-5.487059740441	4.0867895229684e-08	6.0447608141267e-07
ENSMUSG00000085457	1110046J04Rik	13	33935567	33960181	94.3971303548303	1.59289203894136	0.290329774073208	5.48649219332118	4.09993533227585e-08	6.0607434458112e-07
ENSMUSG00000026483	Fam129a	1	151571186	151721939	1021.41820414683	1.56553501398894	0.285419756017185	5.48502681045903	4.1340671454073e-08	6.10771277803215e-07
ENSMUSG00000020077	Srgn	10	62493833	62527451	3356.06282917818	-2.07525735490583	0.378417556200708	-5.48404089847547	4.15718595545939e-08	6.13836710720882e-07
ENSMUSG00000001665	Gstt3	10	75774115	75781414	215.72588188764	2.09294608344356	0.381651624397007	5.48391766116632	4.16008456629281e-08	6.13914701894117e-07
ENSMUSG00000030409	Dmpk	7	19083849	19093821	242.723378973947	2.3782816042821	0.433834909787987	5.48199683940684	4.20551748160076e-08	6.20265929703747e-07
ENSMUSG00000022365	Derl1	15	57869502	57892448	1971.05785122077	0.789264238143279	0.144030594511377	5.47983739719227	4.2571689569422e-08	6.27526572657064e-07
ENSMUSG00000092626	9130230N09Rik	11	22858931	22861264	45.1566871832981	-2.39843731586802	0.437752172696205	-5.4789843785253	4.27774123788651e-08	6.30200343117308e-07
ENSMUSG00000073565	Prr16	18	51117898	51304641	29.5062416760522	5.92863768488361	1.08224696053553	5.47808208391725	4.29960680227501e-08	6.33061492735194e-07
ENSMUSG00000022353	Mtss1	15	58941234	59082005	444.930452501466	-2.06908734915485	0.377810545878242	-5.4765208957975	4.33769573185401e-08	6.38306714541404e-07
ENSMUSG00000025147	Mob2	7	142008535	142061065	774.464247271992	-1.089339309857	0.198945945097454	-5.47555422315032	4.36144380694983e-08	6.41436871982928e-07
ENSMUSG00000048644	Ctxn1	8	4257660	4259274	78.5191980352104	3.05805171991934	0.558605139970531	5.47444250169389	4.38891112943415e-08	6.45110155171482e-07
ENSMUSG00000031683	Lsm6	8	78804865	78821140	1196.26481754084	-0.68435640567351	0.125087115448282	-5.47103834972084	4.4740646150755e-08	6.57253542063757e-07
ENSMUSG00000033577	Myo6	9	80165031	80311729	1063.34368857142	-1.63524427378645	0.298992404258006	-5.46918333208013	4.52113911436677e-08	6.63792414529393e-07
ENSMUSG00000032018	Sc5d	9	42251595	42264256	1015.73446560565	1.07503564819434	0.196575751076133	5.46881109348009	4.5306430317445e-08	6.64810900165161e-07
ENSMUSG00000076432	Ywhaq	12	21390071	21417637	2117.16799478818	-0.688852372445693	0.125972059520163	-5.46829491451981	4.54385406036161e-08	6.66371893031173e-07
ENSMUSG00000004530	Coro1c	5	113842436	113908758	3763.1538959042	-1.1509027783217	0.210500734761724	-5.46745254654081	4.56549377676452e-08	6.69166515701326e-07
ENSMUSG00000112704	Gm46329	12	57951211	58077436	14.2119939715894	5.31739729738784	0.972834041597738	5.46588325451151	4.60607428947034e-08	6.74732568003351e-07
ENSMUSG00000029364	Wsb2	5	117357304	117378601	493.56789486716	-1.17358936384831	0.214821159651828	-5.46309947190682	4.67892238813242e-08	6.85016455230308e-07
ENSMUSG00000034771	Tle2	10	81574561	81590845	203.182981806232	2.37987629233422	0.435874760098374	5.46000023446435	4.7613395445779e-08	6.96688886243069e-07
ENSMUSG00000028427	Aqp7	4	41033074	41048139	37.3786724516368	-4.96937749874051	0.91085958544642	-5.45570094242898	4.87800324097609e-08	7.13356329407339e-07
ENSMUSG00000029433	Diablo	5	123509765	123525429	852.600770312757	0.887353668906427	0.162663835240644	5.45513800036549	4.89348264555813e-08	7.15216179668793e-07
ENSMUSG00000040548	Tex2	11	106502147	106613423	1421.64067963412	-1.42933247314296	0.262035428413151	-5.45472985007711	4.90473545367742e-08	7.16456534206381e-07
ENSMUSG00000031147	Magix	X	7673164	7681251	137.430949394531	-3.49772714008229	0.641289602084214	-5.45420840867302	4.91914822346199e-08	7.18156819839019e-07
ENSMUSG00000020346	Mgat1	11	49244191	49263030	2496.96325701016	-1.38529618570082	0.254242703849228	-5.44871559626874	5.07348651838798e-08	7.40271703322424e-07
ENSMUSG00000105689	Gm43120	3	99254698	99261285	11.6674138009831	5.67690703961119	1.04211560382282	5.44748300360001	5.108759526464e-08	7.44998665404792e-07
ENSMUSG00000042302	Ehbp1	11	22005828	22342292	170.865086443523	1.95639855211782	0.359331405369437	5.44455208446475	5.1935906226699e-08	7.56943182535328e-07
ENSMUSG00000025352	Gdf11	10	128882295	128891718	148.74008926624	1.71760102302373	0.31560292226905	5.44228491509177	5.26014538632613e-08	7.66212066144321e-07
ENSMUSG00000021508	Cxcl14	13	56288643	56296551	1729.82846261594	5.88880204107752	1.08206624212695	5.44218256869585	5.2631692735754e-08	7.66221590873127e-07
ENSMUSG00000092188	Gm20471	1	163280356	163287045	8.64536714680835	6.26249969252224	1.15113687937335	5.44027370223025	5.31987762638883e-08	7.74042194639575e-07
ENSMUSG00000037242	Clic4	4	135213969	135272814	10464.5162302633	-1.14259883443421	0.210131218725509	-5.43754917219973	5.40184451496845e-08	7.85527069585446e-07
ENSMUSG00000083834	Gm12577	4	58483252	58483825	30.7639496371738	2.58196541884574	0.474925016351082	5.43657489067086	5.43145160263971e-08	7.89389253966139e-07
ENSMUSG00000082088	Gm15753	5	137720354	137721740	44.0895329109564	1.64922574340666	0.303386736579649	5.43605090321305	5.44743983910354e-08	7.91268897324412e-07
ENSMUSG00000031274	Col4a5	X	141475385	141689234	180.095472838237	3.9738582473079	0.731324851356688	5.43377985848007	5.51726419492411e-08	8.00605230437558e-07
ENSMUSG00000066861	Oas1g	5	120876142	120887613	148.315123279083	2.03852373253732	0.375158999498487	5.43375938005597	5.51789774250373e-08	8.00605230437558e-07
ENSMUSG00000021948	Prkcd	14	30595354	30626210	805.328227570602	1.82365768161668	0.335698157562473	5.43243279873317	5.55908916830863e-08	8.06130181243142e-07
ENSMUSG00000038517	Tbkbp1	11	97136171	97151495	285.651723993906	-2.73368622853064	0.503424220993841	-5.43018415588726	5.62959295091453e-08	8.15897189903387e-07
ENSMUSG00000019853	Hebp2	10	18539498	18546076	411.508732583231	3.75400517593036	0.692064003879392	5.42436126555801	5.81621432215068e-08	8.42472789314208e-07
ENSMUSG00000002728	Naa20	2	145902099	145916425	2104.15399542622	-0.602517900958696	0.111097582485317	-5.4233214394051	5.85016526759155e-08	8.46916882422323e-07
ENSMUSG00000031246	Sh3bgrl	X	109095365	109197873	5486.82679080027	-1.14960384774303	0.21198562185303	-5.42302745673973	5.85979874701892e-08	8.47837585190185e-07
ENSMUSG00000037960	Card19	13	49202950	49216037	992.440929718802	-1.32454922663649	0.24443044051953	-5.41892091599229	5.99598313747023e-08	8.67057327065e-07
ENSMUSG00000038608	Dock10	1	80501073	80758527	409.355764897457	2.95085119163201	0.544663979306139	5.4177461769937	6.0355015935561e-08	8.72284909439227e-07
ENSMUSG00000026576	Atp1b1	1	164437109	164458355	116.172343295618	4.77116770986872	0.880974699770929	5.41578289491096	6.1021107817448e-08	8.81419783248235e-07
ENSMUSG00000036180	Gatad2a	8	69907076	69996384	1467.77472413423	-1.10535409309158	0.204144396459854	-5.41456984497225	6.14362190276962e-08	8.86868928891725e-07
ENSMUSG00000055632	Hmcn2	2	31314415	31460738	112.365976191101	3.47331940646922	0.641487081701531	5.414480673962	6.14668414749854e-08	8.86868928891725e-07
ENSMUSG00000028601	Echdc2	4	108165437	108179308	151.48565229933	3.46542805774252	0.640280166559383	5.41236202327551	6.21987780373222e-08	8.96929928946886e-07
ENSMUSG00000024006	Stk38	17	28970885	29007945	1910.81376774357	1.59854431841787	0.295519134841324	5.40927517020577	6.32803371646759e-08	9.12018615597074e-07
ENSMUSG00000033389	Arhgap44	11	65002039	65162961	72.6255259810245	3.88284324721112	0.718233460351947	5.4061018617936	6.44111743374047e-08	9.2780033602027e-07
ENSMUSG00000079363	Gbp4	5	105115767	105139586	1107.50445892005	-2.55717754000167	0.473281735637849	-5.40307674572594	6.55074148944724e-08	9.43066447110584e-07
ENSMUSG00000069520	Tmem19	10	115339674	115362501	532.656276074292	0.991700191362413	0.183589845549297	5.40171591950125	6.60064246397887e-08	9.49722439858826e-07
ENSMUSG00000027800	Tm4sf1	3	57285611	57301988	7613.00721870777	-1.64381673172921	0.304432824466377	-5.39960411499831	6.67881146097315e-08	9.60436080109626e-07
ENSMUSG00000022180	Slc7a8	14	54722209	54781946	338.405919247587	2.42346128420598	0.448968747426537	5.39783960041122	6.74481245648011e-08	9.69389000057594e-07
ENSMUSG00000005803	Sqor	2	122765237	122809569	831.39161817327	1.61398129866253	0.299017748458705	5.39761036587908	6.75343312222563e-08	9.70089652981262e-07
ENSMUSG00000022462	Slc38a2	15	96687394	96699698	3093.54132183	-0.767797670443391	0.1422814066023	-5.39633173988441	6.8017136870091e-08	9.75942286868968e-07
ENSMUSG00000047747	Rnf150	8	82863356	83091268	95.5473317713361	3.66060878460981	0.678342187998094	5.39640442445855	6.79896019739895e-08	9.75942286868968e-07
ENSMUSG00000035208	Slfn8	11	83002158	83020810	244.045510916767	3.31465789044891	0.614657129420871	5.39269412456336	6.94090485977295e-08	9.95362652066775e-07
ENSMUSG00000051379	Flrt3	2	140650914	140671469	306.168532265772	3.13346117037976	0.581281888738171	5.39060519704438	7.02207944821186e-08	1.0064462403389e-06
ENSMUSG00000050335	Lgals3	14	47367751	47386160	5094.12570068271	1.5507497775559	0.287806217530062	5.38817330238504	7.11774025848778e-08	1.01959267120893e-06
ENSMUSG00000074766	Ism1	2	139678178	139758581	48.2755720456488	4.40169062256443	0.817091937741614	5.38702001482281	7.16354596502742e-08	1.02558693724845e-06
ENSMUSG00000033152	Podxl2	6	88842558	88875044	87.4741182354498	3.46185475988424	0.642663768116107	5.38672775973081	7.1751988769239e-08	1.02668771112404e-06
ENSMUSG00000006731	B4galnt1	10	127165225	127172330	219.887401400789	2.7810026587956	0.516510007861147	5.38421834324499	7.27601386089167e-08	1.04023905893147e-06
ENSMUSG00000042770	Hebp1	6	135137522	135198022	122.717702798234	2.20740807407769	0.409981065964471	5.38417077599624	7.2779380469664e-08	1.04023905893147e-06
ENSMUSG00000027495	Fam210b	2	172345565	172355749	419.1237508177	-1.43220117601545	0.2660373111652	-5.3834598227694	7.30675626493143e-08	1.04378202154142e-06
ENSMUSG00000105376	Gm36535	5	111791555	111805689	10.7327915504665	5.25170563845901	0.975880855178668	5.38150288592095	7.38665192289765e-08	1.05461355099849e-06
ENSMUSG00000034220	Gpc1	1	92831645	92860779	224.602905651343	2.81524413814768	0.523236943328665	5.38043839228554	7.43046653748562e-08	1.06028458872915e-06
ENSMUSG00000082309	Gm12123	11	35323199	35323670	11.6114414614416	6.2607080267316	1.16394990151752	5.37884664844174	7.49645274148368e-08	1.06911139620972e-06
ENSMUSG00000040181	Fmo1	1	162829561	162866610	451.812465408886	3.44666825675773	0.640903742778189	5.37782513457812	7.53909850047745e-08	1.07460160739607e-06
ENSMUSG00000086298	Gm11716	11	107338050	107344804	92.2550406643208	-5.14140032704982	0.956385295071232	-5.37586718819938	7.62149580183538e-08	1.0857487336179e-06
ENSMUSG00000079019	Insl3	8	71689214	71690575	23.9595377071397	-4.29803136825048	0.800870501819257	-5.36669955815213	8.01904678610602e-08	1.14175532002947e-06
ENSMUSG00000031596	Slc7a2	8	40862396	40922308	110.18853708265	3.589103465517	0.668835011826124	5.36620153259866	8.04120902875929e-08	1.14428171777932e-06
ENSMUSG00000020392	Cdkn2aipnl	11	51967661	51977334	1114.48143260183	-1.22713109223626	0.228751157950914	-5.36448035161238	8.11825958522161e-08	1.15461177922929e-06
ENSMUSG00000034707	Gns	10	121365090	121397249	2595.9269375016	1.26647107364156	0.236100376060595	5.36412137402323	8.13441947688103e-08	1.15627513738607e-06
ENSMUSG00000049791	Fzd4	7	89404355	89413134	3333.78780084259	-1.84269847328433	0.343591715510887	-5.36304686666969	8.18297634744222e-08	1.16253924532313e-06
ENSMUSG00000060591	Ifitm2	7	140954837	140955987	1995.20606474492	0.854358525560555	0.159463815497834	5.35769524197895	8.42902609998943e-08	1.19683852501988e-06
ENSMUSG00000019518	Ap4m1	5	138172002	138180429	133.018128592015	1.27119017123945	0.237451730286758	5.35346771196111	8.62844376200566e-08	1.22448254790238e-06
ENSMUSG00000035828	Pim3	15	88862186	88865718	1372.43431169782	-1.53984928167655	0.287724458448789	-5.35181920222685	8.70743747139588e-08	1.23501600805959e-06
ENSMUSG00000030465	Psd3	8	67689082	68212027	365.874744573654	2.4086626207996	0.450223667126494	5.34992448569539	8.79909398287387e-08	1.24733297790066e-06
ENSMUSG00000096225	Lhx8	3	154306294	154330659	35.7912112332054	5.62359059026128	1.05153147096333	5.34800026965376	8.89313330599423e-08	1.25997406724259e-06
ENSMUSG00000049858	Suox	10	128669894	128674073	133.260921802226	1.96012596106704	0.366557804210982	5.34738570165277	8.92337265416278e-08	1.26356713160285e-06
ENSMUSG00000085517	Gm12963	4	130024256	130047774	18.8754684288852	4.55939825481739	0.852694396843767	5.34704845216988	8.94000903594936e-08	1.2652311148746e-06
ENSMUSG00000033720	Sfxn5	6	85213049	85333422	339.917749950437	1.92852115017281	0.360686037601652	5.3468139853606	8.95159288130859e-08	1.26617861296019e-06
ENSMUSG00000026944	Abca2	2	25428703	25448540	157.102269414199	2.22567677011589	0.416336811589847	5.34585630710096	8.99905810424447e-08	1.27219763014098e-06
ENSMUSG00000036960	Clca2	3	145070263	145099443	684.069631604105	-4.33312925335418	0.810920614666252	-5.34346910780848	9.11843755035747e-08	1.28837105355542e-06
ENSMUSG00000028223	Decr1	4	15917240	15945507	662.941253893507	0.939773371619611	0.175881406547137	5.34322183378575	9.13089054213938e-08	1.28942712186951e-06
ENSMUSG00000068631	Gm7676	8	13896311	13896629	341.6757879908	1.28328377059832	0.240241603262141	5.34163838890991	9.21102574917878e-08	1.30003463693723e-06
ENSMUSG00000022831	Hcls1	16	36934983	36963212	1109.02303264171	-3.00758177778647	0.56316399071013	-5.34050796464101	9.26865052082669e-08	1.30745522788067e-06
ENSMUSG00000050373	Snx21	2	164785823	164793816	431.482161893079	1.03889711481906	0.194654826899694	5.33712485513858	9.44320160341397e-08	1.33135263106597e-06
ENSMUSG00000031129	Slc9a9	9	94669909	95230445	211.831501296214	1.94392433860304	0.364266172925925	5.33654915851422	9.47321970846215e-08	1.33485809156399e-06
ENSMUSG00000009731	Kcnd1	X	7822289	7838280	123.189115759317	4.04624247944176	0.758280434250053	5.33607659736538	9.49792911385915e-08	1.33761210505622e-06
ENSMUSG00000035711	Dok3	13	55523231	55529296	213.755347549282	-3.03374753407491	0.568828140672663	-5.33332885128956	9.64284484630297e-08	1.35728281888261e-06
ENSMUSG00000041797	Abca9	11	110100749	110168196	299.226458448778	4.2893872820431	0.804393640155323	5.33244803031368	9.68975057607888e-08	1.36314421602318e-06
ENSMUSG00000037933	Bicd2	13	49341585	49387026	1145.6369721506	-0.731567593997002	0.137253638725853	-5.33004152595341	9.8190312474324e-08	1.38058138044111e-06
ENSMUSG00000020689	Itgb3	11	104608000	104670476	2129.05663836058	-1.69306595928036	0.317657030600227	-5.32985514622873	9.82911318680747e-08	1.38124906361979e-06
ENSMUSG00000037251	Pomk	8	25980604	25994133	442.914570393415	1.43513815268834	0.269305157400427	5.32904073038025	9.87328550519337e-08	1.38670402005967e-06
ENSMUSG00000090122	Kcne1l	X	142304752	142306294	16.9609711234858	5.73503224827183	1.07644233043658	5.3277654418754	9.94284093283292e-08	1.39571619143328e-06
ENSMUSG00000032010	Usp2	9	44067021	44095627	220.186988912235	2.47132117156976	0.464401348188979	5.32152023504485	1.0290366217621e-07	1.44371719756319e-06
ENSMUSG00000075549	Gm6878	14	67304888	67314711	8.78655140225237	4.91567367280812	0.924038095440791	5.31977382432833	1.03896332104336e-07	1.45685495677867e-06
ENSMUSG00000051236	Msrb3	10	120781096	120899101	624.353924534122	-1.45157433715393	0.273125542820057	-5.31467808600484	1.0684604355176e-07	1.49740567204927e-06
ENSMUSG00000017692	Rhbdl3	11	80300912	80355955	20.5638473008809	4.06335422582048	0.76471101636582	5.31358139069448	1.07491391616206e-07	1.50482137917196e-06
ENSMUSG00000111992	AC160863.1	10	95870483	95870799	134.442803557566	-1.04144657018978	0.195996403530538	-5.31360041016013	1.0748016757471e-07	1.50482137917196e-06
ENSMUSG00000112140	Gm5780	10	90132984	90134817	32.6143339522666	2.43773541704627	0.458859687655381	5.31259442184229	1.0807539527127e-07	1.51217972022183e-06
ENSMUSG00000006586	Runx1t1	4	13743436	13893649	387.571381654164	3.38045811686216	0.636454907541655	5.31138667768214	1.08794213581008e-07	1.52141540903591e-06
ENSMUSG00000039270	Megf9	4	70427065	70534995	564.831359464582	2.58132463129321	0.486039904071854	5.31093148868616	1.09066329118213e-07	1.52439765668246e-06
ENSMUSG00000026883	Dab2ip	2	35558266	35730994	358.880054641215	-1.11476226154776	0.209913502733557	-5.31057910535046	1.09277438846711e-07	1.52652448149459e-06
ENSMUSG00000074918	Inafm2	2	118745758	118748810	756.435851798065	-0.945616716541256	0.178134207753756	-5.30845101828185	1.10560787409556e-07	1.54361931704587e-06
ENSMUSG00000028191	Bcl10	3	145922804	145934356	1345.07839252622	-0.970029281258306	0.18287778572477	-5.30424883161149	1.13137899556874e-07	1.57874917059455e-06
ENSMUSG00000053117	E330013P04Rik	19	60144675	60162591	144.263990208961	3.78176408719263	0.712991798504738	5.30407796432387	1.13243909375834e-07	1.57937749538219e-06
ENSMUSG00000039384	Dusp10	1	184013302	184075636	212.828453552345	3.4271775791354	0.646329065289809	5.30252740157783	1.14210316747486e-07	1.59199838183162e-06
ENSMUSG00000022594	Lynx1	15	74747852	74753046	264.731419663957	3.86138621803157	0.728257875188596	5.30222377208293	1.14400489725563e-07	1.59379143808627e-06
ENSMUSG00000024841	Eif1ad	19	5366813	5371511	869.863284902733	-0.649436328032076	0.122495667659418	-5.30170854562579	1.14723894094672e-07	1.59743770599887e-06
ENSMUSG00000030403	Vasp	7	19256929	19271817	1036.28318113748	-1.2772819953954	0.241106538637425	-5.29758339451827	1.1734531724528e-07	1.63306091957845e-06
ENSMUSG00000022991	Lalba	15	98480400	98482721	66.95461309849	-5.32624291418732	1.0054508542771	-5.29736773461376	1.17483945819657e-07	1.63411209064624e-06
ENSMUSG00000093738	AI606473	3	154330821	154334254	13.8681578082481	5.42376363167326	1.02491681460229	5.29190618633562	1.21047986232501e-07	1.68278142535455e-06
ENSMUSG00000034487	Kdelc2	9	53384025	53401867	1371.4605745025	1.72863962732874	0.326718747707608	5.29091042206051	1.21708970446717e-07	1.69106256738171e-06
ENSMUSG00000001281	Itgb7	15	102215995	102231935	457.572421091774	4.36905660499202	0.825815371921648	5.29059733391176	1.21917517729846e-07	1.69305189902696e-06
ENSMUSG00000030447	Cyfip1	7	55841745	55932602	4436.51271846673	-1.06154179397966	0.200808619410506	-5.28633580120178	1.2479072574322e-07	1.73202304717238e-06
ENSMUSG00000020142	Slc1a4	11	20302180	20332713	260.70130343191	2.73819838031523	0.518038759042965	5.28570175979464	1.25223768576818e-07	1.73710250796519e-06
ENSMUSG00000045008	9030612E09Rik	10	43174704	43176562	10.2740485317707	5.22722788563216	0.98966870618541	5.2817956685526	1.2792382662534e-07	1.7736077011615e-06
ENSMUSG00000031834	Pik3r2	8	70768176	70776713	805.030047111415	1.93814083331646	0.367031653274786	5.28058224957898	1.2877399948789e-07	1.78443970718933e-06
ENSMUSG00000026470	Stx6	1	155158715	155208256	1455.95520886315	-1.14807922287708	0.217423183994035	-5.28039007518434	1.2890914545826e-07	1.78535719691095e-06
ENSMUSG00000028955	Vamp3	4	151047300	151057963	2330.44920549004	-1.0734600438158	0.203378554175215	-5.27813784579761	1.30503280772518e-07	1.80646951829366e-06
ENSMUSG00000026811	St6galnac6	2	32599709	32620806	230.808582457073	2.02241594894468	0.383277881170746	5.27663099881236	1.31580462322125e-07	1.82040726158158e-06
ENSMUSG00000103767	Gm37858	1	177635707	177636937	15.6470041925577	-5.82376467406005	1.10371903504169	-5.27649201396628	1.31680248878421e-07	1.82081514452868e-06
ENSMUSG00000037418	Best1	19	9985174	10001633	178.08404603612	3.89816671256002	0.738945726741323	5.27530855310653	1.32532905768267e-07	1.83162738873658e-06
ENSMUSG00000104917	Gm43289	5	65430106	65431580	165.277334473432	4.81148679459445	0.91211284466412	5.27510035928312	1.32683456138713e-07	1.83273004295282e-06
ENSMUSG00000108678	Gm44758	7	73404350	73406417	7.91929466115908	6.19699932856701	1.1749409519114	5.27430703516265	1.33258647177524e-07	1.83969387166882e-06
ENSMUSG00000112358	AC108802.1	12	46701075	46704216	12.9135460303939	4.89194086107789	0.928223814922446	5.27021692660042	1.36262621539327e-07	1.88016283177786e-06
ENSMUSG00000028795	Ccdc28b	4	129619274	129623947	527.778087757447	-1.2076060619264	0.229207817743833	-5.26860764965723	1.37462420652398e-07	1.895707791521e-06
ENSMUSG00000059810	Rgs3	4	62559847	62704001	850.171904577339	-2.15182485654032	0.408453414086875	-5.26822590368321	1.37748528005066e-07	1.89864243044343e-06
ENSMUSG00000046694	Fam46b	4	133480132	133487938	76.9720765760426	4.09582197805059	0.777810007011506	5.26583862528011	1.39550830644516e-07	1.92246115045868e-06
ENSMUSG00000057766	Ankrd29	18	12252362	12305720	329.82174230814	-1.52089445594233	0.288846237894843	-5.26541203038284	1.39875286408401e-07	1.92590645544453e-06
ENSMUSG00000109291	Gm2814	8	10898169	10900558	7.54773093349192	5.98303041272087	1.1363878911267	5.2649543869997	1.40224167994352e-07	1.92968423320176e-06
ENSMUSG00000025492	Ifitm3	7	141009586	141010770	15206.563383072	1.2411507130731	0.235763457288997	5.26438968678557	1.40655823887912e-07	1.93356962997507e-06
ENSMUSG00000113302	Gm32219	12	70522598	70544587	80.1475899542367	5.15085355390065	0.978420580642777	5.26445748976046	1.40603927591714e-07	1.93356962997507e-06
ENSMUSG00000002871	Tpra1	6	88902251	88912238	1213.03622136716	-0.979434231242759	0.186429423612726	-5.25364619094332	1.49117210788479e-07	2.04798716916721e-06
ENSMUSG00000024778	Fas	19	34290659	34327770	423.095850226519	1.66027280998518	0.316024440839792	5.25362154133787	1.49137179082179e-07	2.04798716916721e-06
ENSMUSG00000090124	Ugt1a7c	1	88095062	88220002	294.7006225178	1.79908563577716	0.342528714669269	5.25236442589719	1.50158986540543e-07	2.06092612210573e-06
ENSMUSG00000042594	Sh2b3	5	121815488	121837646	1297.34442123312	-1.9902837496246	0.379283257436537	-5.24748643817378	1.54188395890059e-07	2.11510872095161e-06
ENSMUSG00000040532	Abhd11	5	135009152	135012175	634.703031822419	1.07905974765613	0.205743671277203	5.24468014475298	1.56553678479027e-07	2.14641806189959e-06
ENSMUSG00000031565	Fgfr1	8	25513654	25575718	2120.89532614928	1.53203324030139	0.292156435639753	5.24387983083997	1.57234627646466e-07	2.15461355630467e-06
ENSMUSG00000096506	CR974586.5	JH584293.1	103128	104629	20.5733324595324	4.74129642892762	0.904476677183444	5.24203282244059	1.58817109958508e-07	2.17514771592565e-06
ENSMUSG00000024665	Fads2	19	10064164	10101503	453.45513817161	1.5403273756782	0.294068371847647	5.23799062782662	1.62334304068187e-07	2.22214383777061e-06
ENSMUSG00000030077	Chl1	6	103510586	103750211	643.138710412175	4.86905598603062	0.929915582951601	5.23601934981666	1.64076758872505e-07	2.24480928581036e-06
ENSMUSG00000023852	Chd1	17	15704967	17394898	1235.24353507387	-0.657450237996136	0.12560977190557	-5.23406919718305	1.65818328445427e-07	2.26743869504124e-06
ENSMUSG00000058325	Dock1	7	134670654	135173639	1558.21818075355	-1.09667305457371	0.209578932369069	-5.23274473334212	1.67011308746963e-07	2.28254664128633e-06
ENSMUSG00000038119	Cdon	9	35421128	35507652	87.9118012902858	2.66379670235092	0.509171747693101	5.23162707754262	1.68024463883573e-07	2.29518227327039e-06
ENSMUSG00000021062	Rab15	12	76797960	76822908	68.2519025850859	4.47154655359952	0.854816147164852	5.23100384618399	1.68592001319342e-07	2.3017207391511e-06
ENSMUSG00000024487	Yipf5	18	40204865	40219399	1797.61248641006	0.940220779306531	0.179856723536321	5.22760984866189	1.71715379714047e-07	2.34312782887992e-06
ENSMUSG00000030255	Sspn	6	145931641	145965223	584.684321861861	2.08348410540121	0.398796279681154	5.22443215134053	1.7469036576726e-07	2.3824675002666e-06
ENSMUSG00000024597	Slc12a2	18	57878678	57946821	392.120125565675	-1.9687684516797	0.377115426585815	-5.2205990868732	1.78345252852632e-07	2.43103352822648e-06
ENSMUSG00000092171	4833427F10Rik	17	35772450	35780687	47.0226267062252	4.44802411921504	0.852277047036132	5.21898851398548	1.79902918513163e-07	2.45097616337317e-06
ENSMUSG00000024187	Fam234a	17	26211822	26244223	809.409571919651	1.10968029556936	0.212823858893331	5.21407844655962	1.8473328544847e-07	2.51413944289539e-06
ENSMUSG00000028864	Hgf	5	16553495	16620152	248.179067449338	3.96971725499279	0.761343954561151	5.21409177968844	1.84720000532571e-07	2.51413944289539e-06
ENSMUSG00000024130	Abca3	17	24351950	24410201	342.231813038785	-2.32369803482421	0.445834674644349	-5.21201729470206	1.86798129634309e-07	2.54090586102887e-06
ENSMUSG00000033075	Senp1	15	98038744	98093744	526.14060379087	-0.621521176129639	0.119263481348556	-5.21132847290613	1.87493145862061e-07	2.54902098933413e-06
ENSMUSG00000087095	Emx2os	19	59425104	59458635	131.675157810682	5.10501543097364	0.980118349006476	5.20857041004127	1.9030113740118e-07	2.58583901235738e-06
ENSMUSG00000023232	Serinc2	4	130253495	130279205	119.942594156855	3.90740830269399	0.750246349847	5.20816702872442	1.90715213319329e-07	2.59010661235307e-06
ENSMUSG00000019846	Lama4	10	38965515	39110188	8401.4113152966	-1.13248868069113	0.217507199308225	-5.2066721666822	1.92257314866124e-07	2.60831440425236e-06
ENSMUSG00000087691	Gm15674	1	130422824	130437914	13.0937314773944	4.78253516037378	0.918535408322842	5.20669657047433	1.92232043381142e-07	2.60831440425236e-06
ENSMUSG00000021662	Arhgef28	13	97899469	98206439	964.834327282347	-2.39793355234936	0.460602246596875	-5.2060830577061	1.9286834534885e-07	2.61523417601564e-06
ENSMUSG00000029580	Actb	5	142903115	142906754	192664.899778166	-0.937497791791772	0.180103281821743	-5.20533430767609	1.93647666763629e-07	2.624427483784e-06
ENSMUSG00000085632	Gm12381	4	38571667	38855483	33.772698845279	4.95954217554493	0.953032785488465	5.20395756689837	1.95088570555502e-07	2.64257264059464e-06
ENSMUSG00000039952	Dag1	9	108204634	108263958	2354.91890588213	1.04106231745118	0.200057691991329	5.20381049630575	1.95243106607444e-07	2.64328343859185e-06
ENSMUSG00000007655	Cav1	6	17306335	17341452	13293.8966928419	-1.93269413630386	0.371421537368637	-5.2035058332809	1.95563611162133e-07	2.64623927141488e-06
ENSMUSG00000002326	Gmpr2	14	55671941	55679200	301.714009332406	-0.788609028218942	0.151568783556529	-5.20297788050021	1.96120220400428e-07	2.65238516352516e-06
ENSMUSG00000079593	Gm14597	X	53577087	53608979	56.1212436298214	-1.85552385475197	0.356707207783286	-5.20181205836266	1.97354750619143e-07	2.66768824962693e-06
ENSMUSG00000038683	Pak1ip1	13	41001023	41013015	1601.19968652734	-0.798705090855034	0.15356019547211	-5.201250808515	1.97951752992239e-07	2.67436225912676e-06
ENSMUSG00000031111	Igsf1	X	49782536	49797749	19.2016879923029	5.41497780216065	1.04140536192235	5.19968304384861	1.99628649172507e-07	2.69561125386797e-06
ENSMUSG00000111361	AC153959.1	10	34178235	34179928	25.2868366584699	3.86919472723217	0.744206605879789	5.19908678136238	2.00270014250673e-07	2.70286247997821e-06
ENSMUSG00000019916	P4ha1	10	59323296	59373304	4420.82652934856	1.5432930948982	0.297068615678452	5.19507283316884	2.04639707222371e-07	2.76039780070427e-06
ENSMUSG00000068196	Col8a1	16	57624258	57754737	3187.80313548754	3.18505377057743	0.613617058243874	5.19062129676253	2.09593530316625e-07	2.82574848603346e-06
ENSMUSG00000051669	AU021092	16	5211828	5222299	193.928426012205	-4.58502659190895	0.883455266816015	-5.18987974165737	2.10429940420912e-07	2.83540501937354e-06
ENSMUSG00000097075	D830044I16Rik	7	126971722	126976098	99.8491458978718	-2.50785563643967	0.483228513759074	-5.18979233433652	2.10528740578992e-07	2.83540501937354e-06
ENSMUSG00000059734	Ndufs8	19	3908870	3912717	1975.18258960636	-0.855471098469515	0.164843175060149	-5.18960580659385	2.10739730634948e-07	2.83677145723207e-06
ENSMUSG00000000127	Fer	17	63896018	64139494	1035.80223888128	1.15992901191125	0.223554410948374	5.18857582362406	2.11908476046356e-07	2.85102214084394e-06
ENSMUSG00000028991	Mtor	4	148448611	148557683	458.448050701281	-0.98358711074407	0.189576164855985	-5.18834797344522	2.1216786770829e-07	2.85302990954154e-06
ENSMUSG00000020088	Sar1a	10	61680299	61693297	6615.05490705567	0.649843325382975	0.125398913720516	5.18220857025381	2.19273814572629e-07	2.94705372268631e-06
ENSMUSG00000036106	Prr5	15	84669620	84703673	330.300997791744	-1.99809920014246	0.385591270629987	-5.18190984167749	2.19625376502795e-07	2.94871831313939e-06
ENSMUSG00000048578	Mlec	5	115142981	115158179	2249.13677193628	1.60846006460235	0.310395854953561	5.18196373737979	2.19561908524293e-07	2.94871831313939e-06
ENSMUSG00000033467	Crlf2	5	109554709	109558993	200.797355088484	-1.55122787417406	0.299423845914875	-5.18070920315101	2.21043862487529e-07	2.96622538578472e-06
ENSMUSG00000089317	Snord123	15	32241853	32241923	6.20381443714256	5.73117883272117	1.10639217697607	5.18006087894198	2.21813497170732e-07	2.97501178830905e-06
ENSMUSG00000078515	Ddi2	4	141677549	141723419	1284.38343030948	-0.977833480980766	0.188812988534743	-5.17884647962571	2.23262100902724e-07	2.99289086505158e-06
ENSMUSG00000023150	Ivns1abp	1	151344477	151364422	6159.76649848344	-1.5937583182787	0.307840004304956	-5.17722939186253	2.25205251043686e-07	3.01648599269975e-06
ENSMUSG00000030731	Syt3	7	44384102	44400187	16.6113964558914	5.61139843056439	1.08386993289691	5.17718801883039	2.25255180118202e-07	3.01648599269975e-06
ENSMUSG00000005378	Bud23	5	135052957	135064959	1296.05842539511	-0.728869771561617	0.140818454338385	-5.17595349974623	2.26749931538852e-07	3.03493357980606e-06
ENSMUSG00000062866	Phactr2	10	13207717	13474412	3271.95640832613	-1.40526089725131	0.271560001110972	-5.17477128996273	2.28190327621064e-07	3.05263496645554e-06
ENSMUSG00000004317	Clcn5	X	7153810	7319358	350.281475946709	1.53950777381829	0.297547176736145	5.17399556838502	2.29140260738754e-07	3.06376025445172e-06
ENSMUSG00000028698	Pik3r3	4	116221618	116303056	944.869223534009	-1.94566533199052	0.376104407013623	-5.17320535390601	2.30111869690954e-07	3.07516373226317e-06
ENSMUSG00000087684	1200007C13Rik	2	167827693	167833646	59.625498119542	4.85001900142901	0.93804135270156	5.17036800932171	2.33633442502081e-07	3.12061502184703e-06
ENSMUSG00000097877	Gm26703	5	104109217	104119687	103.772140763251	-3.63823763783665	0.703745979915844	-5.16981658392097	2.34323861679711e-07	3.12822355342414e-06
ENSMUSG00000097324	Carmn	18	61649625	61665537	56.3465710393317	4.09411347448146	0.7919653977697	5.16956105154484	2.3464447223321e-07	3.13088984356925e-06
ENSMUSG00000027397	Slc20a1	2	129198764	129211616	2722.2758957015	-2.20698253223512	0.427302528969682	-5.1649180208613	2.40544324998595e-07	3.20795956392308e-06
ENSMUSG00000071379	Hpcal1	12	17690856	17791933	960.140693462958	-1.3499526270655	0.261401062305231	-5.164296637361	2.41344702609981e-07	3.21697707302928e-06
ENSMUSG00000028019	Pdgfc	3	81036416	81214040	285.534156071637	4.35279018462096	0.843500545501606	5.16038810861999	2.46438416281983e-07	3.28318340704068e-06
ENSMUSG00000031616	Ednra	8	77663031	77724464	621.398278488165	3.36105096258947	0.65136062671845	5.160046255056	2.46888836569042e-07	3.28749304796998e-06
ENSMUSG00000066621	Tecpr1	5	144194442	144223615	2248.46975165235	-1.1963417038965	0.231892979627732	-5.15902510639622	2.48239025091355e-07	3.30377312992857e-06
ENSMUSG00000027315	Spint1	2	119237362	119249527	95.6354326594605	4.07525471775674	0.79008604257491	5.15798849512059	2.49616953405365e-07	3.32040548343377e-06
ENSMUSG00000036989	Trim3	7	105604463	105633571	495.497199903365	-1.18884527373442	0.230499624074782	-5.15768855808945	2.50017024682643e-07	3.32401998062411e-06
ENSMUSG00000016256	Ctsz	2	174427493	174439039	6206.14636494226	0.859281687858677	0.166686714090555	5.15507005190502	2.53536129850739e-07	3.36907759210071e-06
ENSMUSG00000034435	Tmem30b	12	73543402	73546392	94.5323077242894	5.17651902961146	1.00436956211299	5.15399831384883	2.54990235140043e-07	3.38666261532921e-06
ENSMUSG00000023452	Pisd	5	32736301	32785646	799.304083751683	-0.688869535259309	0.133673084325287	-5.15338999422636	2.55819167302695e-07	3.39593060685418e-06
ENSMUSG00000048960	Prex2	1	10993465	11303681	1244.48191082502	-2.86084262436159	0.555224346090936	-5.15258857883915	2.56915197472164e-07	3.40873294023133e-06
ENSMUSG00000025956	Mettl21a	1	64606473	64617242	451.989653947538	1.10741493919981	0.214974353212384	5.15138165391171	2.58574373613036e-07	3.42899011889606e-06
ENSMUSG00000016758	Bik	15	83526862	83544635	145.282922329063	-4.69235325592491	0.911347627462173	-5.14880723285767	2.62148120312933e-07	3.4746029518857e-06
ENSMUSG00000054951	9130008F23Rik	17	40875482	40880558	160.634035604956	1.97967347897628	0.384712031770426	5.1458579807497	2.66300840466319e-07	3.52783911367632e-06
ENSMUSG00000013846	St3gal1	15	67102875	67113992	610.713453180697	2.11685591783906	0.411519302739319	5.14400151766392	2.68947358724921e-07	3.56022285286721e-06
ENSMUSG00000097391	Mirg	12	109729764	109749460	44.2687559176116	4.38559020533577	0.852572376891372	5.14395061839371	2.69020275804515e-07	3.56022285286721e-06
ENSMUSG00000037606	Osbpl5	7	143688762	143756985	432.661112774271	1.78864181517949	0.347748822512792	5.14348776871473	2.69684220061376e-07	3.56718672899366e-06
ENSMUSG00000023959	Clic5	17	44188572	44280168	108.775894700244	-3.37429894815411	0.656098099547408	-5.14297930520113	2.70415420289093e-07	3.57503265444983e-06
ENSMUSG00000024594	Prrc1	18	57354733	57392719	1905.21302987074	0.819459859909101	0.159396186123849	5.14102551533065	2.73242939908568e-07	3.6105708677e-06
ENSMUSG00000045201	Lrrc3b	14	15357515	15438987	510.072289977659	-5.04670877962867	0.981680477303385	-5.1408873827171	2.73443922201961e-07	3.61138405971882e-06
ENSMUSG00000053965	Pde5a	3	122728947	122859374	87.3941636036127	2.81232997210818	0.54714628961029	5.13999642419451	2.74743697186547e-07	3.62670082234168e-06
ENSMUSG00000081199	Gm16407	X	70400497	70401063	10.2418379771289	3.53663342236089	0.688385176199325	5.13757928647906	2.7830006290309e-07	3.6717744926781e-06
ENSMUSG00000100215	Gm8292	1	55335401	55335796	62.653601128586	1.46326439728351	0.28487193264743	5.13656920737961	2.79799339944429e-07	3.68967571548918e-06
ENSMUSG00000109341	Gm30873	7	84338095	84347869	17.9075302393475	6.01706656387155	1.17290669572802	5.13004707517403	2.89669728781636e-07	3.81789124972803e-06
ENSMUSG00000031799	Tpm4	8	72134975	72153142	32256.2275818804	-1.14442782141424	0.223151186518912	-5.12848638300767	2.92081020542182e-07	3.84771431893284e-06
ENSMUSG00000052563	D930048N14Rik	11	51650954	51657681	166.111542420403	-3.18169654468947	0.620623915416222	-5.12660963533071	2.95006296859187e-07	3.8842745716096e-06
ENSMUSG00000045659	Plekha7	7	116123485	116308376	203.30678265265	-2.51583073452913	0.490995787187876	-5.12393548005426	2.99223410341206e-07	3.93779832542017e-06
ENSMUSG00000062609	Kcnj15	16	95257558	95300260	224.515875742219	-3.27876564323336	0.640038121087213	-5.12276618408888	3.01085614091107e-07	3.96029269646804e-06
ENSMUSG00000000915	Hip1r	5	123973628	124005558	315.861120939796	-1.87735057681529	0.366718631284232	-5.11932150881151	3.06636826073067e-07	4.031262516988e-06
ENSMUSG00000029321	Slc10a6	5	103605711	103629403	637.284689664375	3.81697860945161	0.745723486643573	5.11849053679596	3.07990688189394e-07	4.04700701847647e-06
ENSMUSG00000039145	Camk1d	2	5293457	5714515	196.476135964792	3.86803829893362	0.755979082340739	5.11659434670734	3.11101704043264e-07	4.08581289706719e-06
ENSMUSG00000030127	Cops7a	6	124958413	124965538	3462.37898217848	-0.616346313919786	0.120465826776866	-5.1163581441351	3.11491352318039e-07	4.08885683410284e-06
ENSMUSG00000061723	Tnnt3	7	142498836	142516009	28.5036867073528	3.16525181868181	0.618917618976494	5.11417306864878	3.15118343667714e-07	4.13437182505073e-06
ENSMUSG00000112794	AC160029.1	10	122454132	122456809	40.3195167861314	3.95901036445047	0.774186524179679	5.11376811763212	3.15794982654772e-07	4.14115152191187e-06
ENSMUSG00000037095	Lrg1	17	56119680	56121946	1206.22914513266	-3.42236780544861	0.669571722248856	-5.11127888429052	3.19985198259392e-07	4.1939760373077e-06
ENSMUSG00000007783	Cpt1c	7	44959372	44974851	589.69666915878	1.77904909204076	0.348150283495465	5.11000328415339	3.22153212226838e-07	4.22025596533276e-06
ENSMUSG00000108814	Gm30717	7	125416994	125418114	18.9206225553176	5.08620297721751	0.996013173398002	5.10656195426151	3.28073078871718e-07	4.29563431228444e-06
ENSMUSG00000010830	Kdelr3	15	79516408	79527739	3318.26457221522	1.38702508340426	0.271685036789742	5.10526858524669	3.30325005288501e-07	4.32293446789636e-06
ENSMUSG00000027239	Mdk	2	91929805	91932297	106.80110820397	2.94390428588663	0.576670065359467	5.10500624659882	3.30783588369826e-07	4.32674957332834e-06
ENSMUSG00000000276	Dgke	11	89035179	89066850	451.875200231871	-2.07356994834469	0.406195343485194	-5.10485898374232	3.31041281601935e-07	4.32793445341167e-06
ENSMUSG00000042613	Pbxip1	3	89436706	89450952	1334.46565520323	1.06882539033599	0.209381226865841	5.10468587052854	3.31344457835571e-07	4.32971246896239e-06
ENSMUSG00000029064	Gnb1	4	155491361	155559269	14697.6182716119	-1.03203314749595	0.20219657124515	-5.10410805257757	3.32358342301426e-07	4.34077090633617e-06
ENSMUSG00000020882	Cacnb1	11	98001508	98023034	60.3221743962222	3.88039037705178	0.760826829076663	5.10022810546916	3.39244387130203e-07	4.4284729749421e-06
ENSMUSG00000031012	Cask	X	13517080	13851367	953.977914017551	1.59907918905469	0.313669630017253	5.0979726311621	3.43310439146462e-07	4.4792932309593e-06
ENSMUSG00000025812	Pard3	8	127063893	127612286	245.660382943306	3.6537970291671	0.716733812943945	5.09784380641864	3.43544092359794e-07	4.48008481773731e-06
ENSMUSG00000025185	Loxl4	19	42593982	42612813	306.14267917473	2.83820678013002	0.556850626058794	5.09689070517513	3.45277535242288e-07	4.50042419991949e-06
ENSMUSG00000021186	Fbln5	12	101746565	101819055	2111.20380426125	1.24048175938286	0.24341071035503	5.09624969901093	3.46448103726668e-07	4.51122285178858e-06
ENSMUSG00000025076	Casp7	19	56397129	56442344	316.658364022763	-1.57239422149313	0.308539685997508	-5.096246262161	3.46454390216128e-07	4.51122285178858e-06
ENSMUSG00000084957	Bbip1	19	53929677	53944627	511.882668883903	-0.633170817292111	0.124309338157747	-5.09350968057302	3.51495094279102e-07	4.57455851594696e-06
ENSMUSG00000047182	Irs3	5	137643031	137645714	22.2179629169797	4.10161190325872	0.805512862562444	5.09192601867454	3.54444412658535e-07	4.61062573754063e-06
ENSMUSG00000053253	Ndfip2	14	105258573	105309298	1101.01678440652	-1.49220077744268	0.293063264110235	-5.09173601806807	3.54799859230138e-07	4.61293250712919e-06
ENSMUSG00000024998	Plce1	19	38481109	38785030	265.363747747712	4.09650596117795	0.804573768615349	5.09152314054176	3.55198511834709e-07	4.61579842348576e-06
ENSMUSG00000063765	Chadl	15	81678296	81697287	25.3965795034726	3.4474198440714	0.677120445937985	5.09129485714442	3.55626495183697e-07	4.61904242666127e-06
ENSMUSG00000040133	Gpr176	2	118277110	118373419	444.734307896267	3.32804398579818	0.653764772917714	5.09058322452175	3.56963853272374e-07	4.63408863954948e-06
ENSMUSG00000055301	Adh7	3	138217760	138233382	320.833353490517	4.80606783012268	0.944756625234248	5.0870961914991	3.63587448244711e-07	4.71771108321131e-06
ENSMUSG00000056648	Hoxb8	11	96281905	96285315	24.3354283105568	-3.70459868652369	0.728250606284807	-5.08698331941365	3.6380381776153e-07	4.71815477025832e-06
ENSMUSG00000033722	BC034090	1	155212471	155244444	52.5600165046996	3.79515139255802	0.746116144582659	5.08654238366715	3.64650258691967e-07	4.72676529022185e-06
ENSMUSG00000020888	Dvl2	11	70000595	70012301	179.664577306251	1.70525714469341	0.335406113084867	5.08415642460855	3.69263528934714e-07	4.78417015301659e-06
[truncated: 51,466 more rows]
