# Supplementary material for: A-Lister: a tool for analysis of differentially expressed omics entities across multiple pairwise comparisons
Source: BMC Bioinformatics. 2019 Nov 19;20:595. doi: 10.1186/s12859-019-3121-x (PMC6862834; doi:10.1186/s12859-019-3121-x)
Supplement: Supplementary file 9 — Additional file 9. A-Lister source code. [file 12859_2019_3121_MOESM9_ESM.zip › A-Lister-master/Sample_Input/DE_Series/GSE126785_M2M4.csv]

GeneID	log2(FC)M2	P-valueM2	P-adjM2	log2(FC)M4	P-valueM4	P-adjM4
ENSG00000000003	-0.295139442	0.034359789	0.280204737	0.022290964	0.775975432	0.926433636
ENSG00000000005	-0.234972489	0.269082752	NA	-0.088031978	0.547205849	NA
ENSG00000000419	-0.212192176	0.175546225	0.558926915	-0.148940269	0.144602602	0.452168936
ENSG00000000457	-0.071840222	0.74752018	0.926045219	0.019874164	0.90143565	0.971506307
ENSG00000000460	-0.504841017	0.005992798	0.116924807	-0.075754327	0.491601089	0.783021191
ENSG00000000938	0.09250463	0.46575284	NA	0.092970443	0.424173222	NA
ENSG00000000971	-0.011911674	0.782043764	NA	0.007156764	0.802934389	NA
ENSG00000001036	0.092598216	0.544143067	0.833988346	-0.162519504	0.089345909	0.354197373
ENSG00000001084	-0.286920501	0.054269931	0.347956458	-0.164917489	0.069661356	0.309347514
ENSG00000001167	0.081227103	0.567685474	0.846573869	0.092366504	0.304634175	0.64786713
ENSG00000001460	0.186595752	0.34256668	0.720044582	0.191280049	0.194384946	0.519644733
ENSG00000001461	-0.117530903	0.55423271	0.839760438	0.109165223	0.408349349	0.72563337
ENSG00000001497	0.038955868	0.767615741	0.931829378	-0.043817805	0.596484032	0.845259719
ENSG00000001561	0.250991968	0.255040972	0.644558244	-0.074812933	0.649830494	0.871076878
ENSG00000001617	0.492821851	0.001833314	0.057819203	0.495960565	2.13E-06	0.000147461
ENSG00000001626	-0.141469142	0.475961599	NA	-0.46748654	0.004586732	0.055939986
ENSG00000001629	-0.04553866	0.745047811	0.924741354	0.034548304	0.673445064	0.879468259
ENSG00000001630	0.073593318	0.750814402	0.926232933	0.175281421	0.306533743	0.649158436
ENSG00000001631	-0.176683365	0.274781849	0.662615032	0.012342697	0.907504469	0.973931756
ENSG00000002016	-0.116841015	0.594874231	0.857377681	0.342575876	0.029380224	0.182945176
ENSG00000002079	-0.01773047	0.773506244	NA	-0.006362426	0.824428122	NA
ENSG00000002330	-0.003005317	0.989706296	0.997682338	-0.001153484	0.994625631	0.998373227
ENSG00000002549	-0.144844139	0.340644051	0.71811941	-0.177420081	0.056754155	0.27342801
ENSG00000002586	NA	NA	NA	NA	NA	NA
ENSG00000002587	0.034076365	0.868922403	NA	0.072549556	0.649260519	NA
ENSG00000002726	-0.071669143	0.486694333	NA	-0.085468668	0.416458687	NA
ENSG00000002745	0.087029657	0.53211599	NA	-0.037896316	0.719982897	NA
ENSG00000002746	-0.184779004	0.41539734	0.763543997	0.163510683	0.302565253	0.645952728
ENSG00000002822	0.096075895	0.593901979	0.856745987	0.098194462	0.417320814	0.73118789
ENSG00000002834	-0.091490307	0.431741863	0.772812515	0.132309545	0.064721369	0.295340244
ENSG00000002919	-0.017934085	0.919750173	0.982187736	-0.064550761	0.579552176	0.835580105
ENSG00000002933	0.00073118	0.992017776	NA	-0.119762249	0.266807323	NA
ENSG00000003056	-0.116934544	0.436550195	0.77492124	-0.187561096	0.029744294	0.184281457
ENSG00000003096	-0.449274285	0.01428645	0.182832372	-0.41034172	0.001015963	0.018889955
ENSG00000003137	0.18064515	0.188399972	NA	0.092990892	0.323411146	NA
ENSG00000003147	-0.117912554	0.492389443	0.807878982	-0.001450292	0.990183448	0.997909484
ENSG00000003249	-0.273367214	0.059698586	0.362701337	-0.375248275	8.34E-05	0.002814684
ENSG00000003393	-0.055360424	0.697788728	0.906857494	0.246914895	0.00776303	0.077890637
ENSG00000003400	0.005510518	0.981109435	0.99593375	-0.165104696	0.330059165	0.66854121
ENSG00000003402	0.005784809	0.95235774	NA	0.142698229	0.365148143	0.695061302
ENSG00000003436	0.191706059	0.407203257	0.761620964	-0.084318183	0.606156102	0.850753979
ENSG00000003509	0.336461967	0.035689443	0.283803691	-0.320932494	0.003635688	0.047962699
ENSG00000003756	0.06701474	0.679140287	0.899910896	-0.050682295	0.621354836	0.858302535
ENSG00000003987	-0.054030198	0.805933168	0.947948148	-0.010631317	0.947024721	0.985952589
ENSG00000003989	-0.208364279	0.1575819	0.53789318	0.067692505	0.4742801	0.769860768
ENSG00000004059	0.115859217	0.402869467	0.76026839	-0.186816995	0.03586638	0.205848433
ENSG00000004139	-0.210928838	0.360743997	0.729329989	0.057157966	0.729145183	0.905721466
ENSG00000004142	-0.150929774	0.255890347	0.645329128	-0.219814454	0.004504858	0.055513129
ENSG00000004399	0.084542702	0.631600864	0.875889011	0.37641075	0.000678491	0.014156458
ENSG00000004455	-0.013955466	0.91987851	0.982187736	0.11184898	0.196626098	0.522440953
ENSG00000004468	0.07581632	0.596002893	NA	-0.023127161	0.803527011	NA
ENSG00000004478	-0.373663457	0.001897715	0.058936061	0.411337703	8.91E-09	1.61E-06
ENSG00000004487	-0.054360003	0.628694229	0.875237519	-0.003229294	0.957056382	0.98846993
ENSG00000004534	-0.204361748	0.143720819	0.518060135	0.075523563	0.42156954	0.733527318
ENSG00000004660	0.118742601	0.58696991	0.854409982	-0.075546559	0.63204348	0.864264335
ENSG00000004700	-0.091469181	0.538603975	0.832975627	-0.111013171	0.254459831	0.595819101
ENSG00000004766	-0.260101663	0.203823766	0.59324158	-0.040235719	0.768819274	0.92378196
ENSG00000004776	NA	NA	NA	-0.068528116	0.372799646	NA
ENSG00000004777	0.206283329	0.278113247	0.665522303	0.110682717	0.385395355	0.710345218
ENSG00000004779	0.004821158	0.971927456	0.99485937	-0.146562401	0.145392807	0.452792514
ENSG00000004799	-0.034243816	0.780216025	NA	0.015694709	0.853329043	NA
ENSG00000004809	0.012946606	0.763648132	NA	-0.08889473	0.275296351	NA
ENSG00000004838	0.079985898	0.485058834	NA	-0.009043114	0.898008624	NA
ENSG00000004846	-5.53E-05	0.999143358	NA	NA	NA	NA
ENSG00000004848	-0.011911674	0.782043764	NA	-0.006362426	0.824428122	NA
ENSG00000004864	-0.414648471	0.001950065	0.059865185	-0.061896649	0.398458237	0.719359254
ENSG00000004866	-0.463595501	0.017601115	0.202807821	-0.216376685	0.079507215	0.332149592
ENSG00000004897	0.026736434	0.848280671	0.963642189	-0.004520959	0.958524162	0.989232531
ENSG00000004939	0.021333107	0.829398158	NA	0.014855492	0.717948016	NA
ENSG00000004948	0.144213005	0.460486629	NA	-0.257287175	0.127502127	0.423512052
ENSG00000004961	-0.370084219	0.041582009	0.303610167	-0.211240872	0.063705545	0.292390968
ENSG00000004975	-0.029833255	0.842735499	0.961447892	-0.000924103	0.992010502	0.998373227
ENSG00000005001	0.208934014	0.205949319	NA	-0.007952615	0.946270423	NA
ENSG00000005007	0.116593656	0.414896195	0.763543997	0.074648768	0.323943225	0.66404444
ENSG00000005020	-0.208451279	0.365456495	0.733083227	0.299370915	0.069044593	0.307716982
ENSG00000005022	-0.086747877	0.439825441	0.77713131	-0.063206933	0.32510669	0.664139587
ENSG00000005059	-0.284510551	0.161285374	0.539518572	-0.443179442	0.001759404	0.02847379
ENSG00000005073	NA	NA	NA	NA	NA	NA
ENSG00000005075	0.03630766	0.846914279	0.963313397	-0.002309209	0.984678392	0.996731479
ENSG00000005100	-0.131075225	0.30710457	0.692190987	-0.151646835	0.052318956	0.25981314
ENSG00000005102	0.012946606	0.763648132	NA	-0.006362426	0.824428122	NA
ENSG00000005108	0.020504012	0.928211779	0.983668691	-0.061019602	0.698936882	NA
ENSG00000005156	-0.007830456	0.952794433	0.989537975	0.039632434	0.625202497	0.860637054
ENSG00000005175	-0.247828835	0.121965305	0.48204463	-0.019194432	0.841053343	0.949053216
ENSG00000005187	0.33024507	0.156273788	0.5352002	-0.350098597	0.04042617	0.222207555
ENSG00000005189	0.205993462	0.358756053	0.728817201	0.051489795	0.752738066	0.916558956
ENSG00000005194	-0.101561466	0.467847218	0.795737163	-0.060252396	0.467159506	0.764947868
ENSG00000005206	0.263986226	0.156212344	0.535132546	0.112129412	0.339544347	0.675700724
ENSG00000005238	-0.075818112	0.736209669	0.92069245	-0.163388703	0.308314156	0.651335926
ENSG00000005243	-0.068000569	0.332842812	NA	-0.041492315	0.423787458	NA
ENSG00000005249	-0.330538274	0.029354594	0.260198006	-0.120296757	0.204677969	0.531699689
ENSG00000005302	-0.222295361	0.267149735	0.655066517	-0.005989903	0.963428635	0.991147891
ENSG00000005339	-0.113895676	0.441305601	0.778060168	-0.027685159	0.765308044	0.921620634
ENSG00000005379	0.239965481	0.286551552	0.673627224	0.05975915	0.71781082	0.899752518
ENSG00000005381	0.192875343	0.138109957	NA	0.087854653	0.183185184	NA
ENSG00000005421	0.042189153	0.649342951	NA	-0.029265426	0.551684425	NA
ENSG00000005436	0.02099809	0.90989722	0.97976862	-0.219358335	0.101596788	0.376875176
ENSG00000005448	1.042221112	4.59E-11	1.84E-08	0.37873702	0.000556252	0.012128431
ENSG00000005469	0.017077679	0.941521665	0.98498734	0.008077791	0.962319179	0.990887002
ENSG00000005471	-0.068864388	0.699399773	NA	-0.025176592	0.870314579	NA
ENSG00000005483	0.16496574	0.250183201	0.640514198	0.069847537	0.426839774	0.737802831
ENSG00000005486	0.227745705	0.206034015	0.595633828	-0.005828429	0.959605667	0.98944515
ENSG00000005513	-0.058573915	0.801427814	0.945079847	0.110432842	0.508275826	0.792417145
ENSG00000005700	-0.168459495	0.231382145	0.619160294	-0.053405267	0.561841948	0.826078098
ENSG00000005801	0.048082841	0.737710615	0.921065065	0.041581231	0.629887904	0.863667956
ENSG00000005810	-0.131775224	0.443052644	0.779479207	-0.107685981	0.350421244	0.684091655
ENSG00000005812	-0.150341275	0.446760455	0.782403446	-0.127985499	0.342427021	0.677895809
ENSG00000005844	-0.011911674	0.782043764	NA	-0.036859958	0.34965316	NA
ENSG00000005882	-0.088923394	0.682271721	0.900837045	-0.173641551	0.25669659	0.597548773
ENSG00000005884	0.501369066	0.003497797	0.08407814	0.180516465	0.147643559	0.45536267
ENSG00000005889	-0.284982536	0.117603096	0.475599666	-0.037008749	0.775557843	0.926433636
ENSG00000005893	0.13385251	0.368158452	0.735410955	-0.078275354	0.41248456	0.728443257
ENSG00000005955	0.048247764	0.751940762	0.926296474	-0.104882072	0.29671899	0.640474764
ENSG00000005961	0.444099325	0.048120363	0.328899352	0.215349598	0.1981401	0.523964587
ENSG00000005981	0.012946606	0.763648132	NA	0.019999748	0.560144035	NA
ENSG00000006007	-0.103558087	0.466422929	0.794929222	-0.039400195	0.658343974	0.874225103
ENSG00000006015	0.452438433	0.0253941	0.245450808	0.202379549	0.179397429	0.501027169
ENSG00000006016	0.24413404	0.283799665	0.67095991	0.632744608	0.000195376	0.005520178
ENSG00000006025	0.122179822	0.599840794	0.860292397	-0.065986936	0.692294702	0.887139388
ENSG00000006042	-0.178733954	0.193089157	0.583115834	0.025034601	0.775601579	0.926433636
ENSG00000006047	0.33191459	0.069888651	0.386866161	0.463003027	0.000151145	0.004485403
ENSG00000006059	NA	NA	NA	NA	NA	NA
ENSG00000006062	0.016098911	0.943033104	0.985375311	0.390751484	0.004293686	0.053768214
ENSG00000006071	0.012647841	0.951038788	NA	-0.031510991	0.832201053	NA
ENSG00000006074	NA	NA	NA	NA	NA	NA
ENSG00000006075	NA	NA	NA	NA	NA	NA
ENSG00000006114	-0.04318313	0.76889492	0.932269797	-0.02646703	0.773914995	0.925925014
ENSG00000006116	0.029665626	0.530044932	NA	-0.018749938	0.583845262	NA
ENSG00000006118	-0.183349957	0.223388433	0.612041392	-0.034738091	0.725180014	0.903724699
ENSG00000006125	0.065400998	0.564415647	0.8451749	-0.02737454	0.655771104	0.872668455
ENSG00000006128	-0.064852792	0.778782905	0.935822633	0.308020825	0.069946961	0.309897019
ENSG00000006194	0.047219928	0.770984367	0.932428005	0.034881272	0.749625131	0.91490425
ENSG00000006210	0.363129567	0.115103982	0.47114077	-0.350517351	0.041107903	0.224709948
ENSG00000006282	0.340834077	0.068060033	0.383390556	-0.107479821	0.441406215	0.748293885
ENSG00000006283	-0.122859583	0.577749724	0.849802165	0.047064343	0.776795911	0.926664995
ENSG00000006327	0.311678205	0.049534982	0.334120349	0.297313458	0.005709856	0.064263131
ENSG00000006377	NA	NA	NA	0.007156764	0.802934389	NA
ENSG00000006432	0.195999619	0.187099263	0.573540766	0.209371206	0.041723864	0.22725263
ENSG00000006451	-0.000615812	0.996397114	0.998887329	0.213934118	0.003697572	0.048403926
ENSG00000006453	0.108505766	0.493734828	0.8085322	0.143986117	0.151013628	0.46069428
ENSG00000006459	0.588967143	0.000834549	0.033475846	0.666067402	1.98E-08	3.12E-06
ENSG00000006468	-0.240440188	0.076181569	0.402083313	-0.095665908	0.254978889	0.596313795
ENSG00000006530	0.109197802	0.470427267	0.796675539	0.204971258	0.042357094	0.229045816
ENSG00000006534	0.229854592	0.24999571	NA	0.130148357	0.33004576	NA
ENSG00000006555	0.009454866	0.962149388	NA	-0.043227534	0.728711853	NA
ENSG00000006576	-0.038571515	0.812604781	0.949933119	0.040237737	0.712032889	0.896942765
ENSG00000006606	0.485571184	0.036580097	0.285451899	0.38330302	0.023033744	0.156191817
ENSG00000006607	0.102100317	0.535687786	0.831414343	-0.026245228	0.823461498	0.944437416
ENSG00000006611	0.171210584	0.388244733	NA	0.102036331	0.448474734	NA
ENSG00000006625	-0.130876754	0.353353016	0.724890412	-0.01604523	0.853329334	0.953724732
ENSG00000006634	-0.379689914	0.018257162	0.20732171	-0.163635119	0.09128248	0.357498963
ENSG00000006638	0.001006102	0.994611051	NA	-0.09300318	0.380824273	NA
ENSG00000006652	-0.266184039	0.252957539	0.643019147	0.44982082	2.89E-06	0.000186522
ENSG00000006659	0.157483064	0.257620119	NA	NA	NA	NA
ENSG00000006695	-0.033660296	0.849010335	0.963642189	-0.110800854	0.33668139	0.673984352
ENSG00000006704	0.183317964	0.248970162	0.639178135	-0.119742587	0.280537064	0.625044138
ENSG00000006712	-0.325458056	0.061367681	0.367062231	-0.134047821	0.200179999	0.526612433
ENSG00000006715	-0.306192518	0.048327262	0.329611441	0.070776024	0.45051159	0.753232535
ENSG00000006740	0.11269831	0.524928701	0.823915971	-0.224634242	0.057816966	0.276056328
ENSG00000006744	-0.264846918	0.039686708	0.297731493	-0.115740786	0.165577281	0.481259983
ENSG00000006747	0.091601803	0.614743138	NA	0.006246208	0.963950502	NA
ENSG00000006756	0.472869255	0.040353152	0.299925019	-0.064869455	0.705477912	0.892925006
ENSG00000006757	0.273705135	0.181513831	0.565443483	-0.001642312	0.991456326	0.998321409
ENSG00000006788	NA	NA	NA	0.019999748	0.560144035	NA
ENSG00000006831	-0.239467293	0.079335443	0.408811621	0.113464671	0.170470326	0.488920968
ENSG00000006837	-0.013249063	0.929051289	NA	0.088972479	0.44528707	NA
ENSG00000007001	NA	NA	NA	-0.006362426	0.824428122	NA
ENSG00000007038	0.06011679	0.63210483	NA	0.003722931	0.932727241	NA
ENSG00000007047	0.340869837	0.042350269	0.306505633	-0.004804756	0.967219059	0.9930041
ENSG00000007062	-0.562939057	3.62E-05	0.003270173	-0.59399231	2.22E-13	1.21E-10
ENSG00000007080	0.264440362	0.087022362	0.4252647	0.054609161	0.599369929	0.846734894
ENSG00000007129	-0.011911674	0.782043764	NA	-0.011729921	0.825532389	NA
ENSG00000007168	-0.078411816	0.539172627	0.832975627	-0.013182307	0.853321025	0.953724732
ENSG00000007171	0.289742154	0.21330638	0.603608215	0.097909661	0.568148506	0.829431466
ENSG00000007174	-0.11417076	0.455627996	NA	-0.195548379	0.154480343	NA
ENSG00000007202	-0.22231319	0.079172165	0.408474508	-0.150417651	0.060255209	0.281795717
ENSG00000007216	NA	NA	NA	NA	NA	NA
ENSG00000007237	0.181912274	0.351488939	0.723146662	0.288059298	0.029407349	0.182946085
ENSG00000007255	0.759806348	0.000117223	0.008313125	-0.013494868	0.923573392	0.977544012
ENSG00000007264	-0.116393273	0.590457699	0.855887578	-0.52140778	0.00046544	0.010689811
ENSG00000007306	NA	NA	NA	NA	NA	NA
ENSG00000007312	0.11785487	0.586610739	NA	0.25090186	0.123914884	NA
ENSG00000007314	-0.015943762	0.935077903	0.984127528	0.337750457	0.023575149	0.158673041
ENSG00000007341	-0.144758796	0.506338797	0.815561458	-0.151656378	0.333740331	0.671939782
ENSG00000007350	0.012946606	0.763648132	NA	0.002085581	0.966275259	NA
ENSG00000007372	0.23004772	0.210757863	NA	0.013470593	0.921028259	NA
ENSG00000007376	-0.439672829	0.019875911	0.215297209	-0.313783602	0.023865781	0.159993932
ENSG00000007384	0.326475207	0.093836165	0.437039555	0.077818736	0.580920149	0.836796501
ENSG00000007392	-0.48493754	0.001503963	0.050763204	0.104933295	0.316752271	0.657509798
ENSG00000007402	0.239827357	0.153302676	0.531261652	-0.349843006	0.004988587	0.058779505
ENSG00000007516	-0.02495106	0.914503092	0.98050131	0.28166933	0.098304937	0.3711974
ENSG00000007520	0.079043298	0.669235938	0.89547717	-0.107038066	0.411189097	0.727577292
ENSG00000007541	0.051564272	0.78889861	0.940542546	-0.026807548	0.835567168	0.947689594
ENSG00000007545	0.18834354	0.34265454	0.720090648	0.179681226	0.20053678	0.526763472
ENSG00000007866	0.573315584	0.000716138	0.029942486	0.464706381	1.46E-05	0.000710566
ENSG00000007908	NA	NA	NA	0.000609071	0.986291017	NA
ENSG00000007923	-0.361116591	0.019205932	0.211611456	0.031221367	0.730905612	0.906413854
ENSG00000007933	NA	NA	NA	-0.006362426	0.824428122	NA
ENSG00000007944	-0.051238167	0.758574011	0.927426994	0.035759489	0.732279653	0.906971532
ENSG00000007952	-0.12292327	0.3276282	NA	0.104329204	0.366415728	NA
ENSG00000007968	-0.3586219	0.096695815	0.440540935	-0.082129389	0.595043405	0.844731313
ENSG00000008018	-0.067765323	0.583250962	0.85261837	-0.115905053	0.116241911	0.403913093
ENSG00000008056	-0.309711628	0.151781488	0.527660511	-0.422086826	0.003085982	0.042619237
ENSG00000008083	-0.000612859	0.995998574	0.998799819	0.217242256	0.001852068	0.029480926
ENSG00000008086	-0.047011598	0.827749496	0.957116864	-0.011537432	0.940610577	0.983434664
ENSG00000008118	0.181132493	0.415083582	NA	0.281223776	0.05761479	NA
ENSG00000008128	0.126602842	0.528281488	NA	0.063158195	0.661945811	NA
ENSG00000008130	0.228582532	0.115952817	0.472856622	-0.321647372	0.000552395	0.012063728
ENSG00000008196	NA	NA	NA	-0.006362426	0.824428122	NA
ENSG00000008197	NA	NA	NA	NA	NA	NA
ENSG00000008226	-0.140216167	0.372012943	NA	0.045490055	0.715500054	NA
ENSG00000008256	-0.082771848	0.656951388	0.888580402	0.054691352	0.666032727	0.877177652
ENSG00000008277	-0.283493258	0.085652908	0.422050183	0.150314277	0.147778834	0.455494671
ENSG00000008282	-0.111126839	0.403795714	0.760686378	-0.019761574	0.814868881	0.941113156
ENSG00000008283	-0.071095604	0.677344225	0.899287171	-0.048299515	0.668171339	0.877879025
ENSG00000008294	0.299260904	0.028788285	0.258671084	-0.177758487	0.02764163	0.17649519
ENSG00000008300	0.145567756	0.405118638	0.761396504	0.18739642	0.066897697	0.300459465
ENSG00000008311	-0.083524607	0.503264708	0.813706501	-0.644138006	3.75E-20	7.26E-17
ENSG00000008323	-0.015277819	0.930995982	0.983844011	-0.157256617	0.208952628	0.537148499
ENSG00000008324	0.026496577	0.882189648	0.974932582	-0.121082488	0.29094891	0.634482894
ENSG00000008382	-0.009836672	0.961168137	0.991918795	-0.025974749	0.862483929	0.957201885
ENSG00000008394	-0.28615735	0.033092351	0.27493425	0.005778294	0.935190326	0.981812293
ENSG00000008405	0.150559644	0.346108702	0.720381791	0.24723873	0.011030651	0.09848432
ENSG00000008438	0.019623046	0.831845955	NA	0.014583346	0.771992973	NA
ENSG00000008441	0.040561586	0.58496004	NA	-0.084809018	0.204332097	NA
ENSG00000008513	0.187283854	0.392577175	0.754418966	0.247155755	0.09924822	0.372836002
ENSG00000008516	-0.137566411	0.434034971	0.773573021	-0.059836648	0.616881951	0.856398098
ENSG00000008517	0.067827923	0.656613126	NA	0.007673737	0.956799722	NA
ENSG00000008710	0.643604356	0.001754531	0.056443999	0.372442867	0.004179094	0.052722672
ENSG00000008735	-0.656675269	0.004772024	0.101750338	-0.957902368	2.07E-08	3.23E-06
ENSG00000008838	-0.07416627	0.567873897	0.846573869	-0.168690529	0.052099354	0.259292272
ENSG00000008853	-0.056485752	0.794935557	0.942843561	-0.316483114	0.035762063	0.205423589
ENSG00000008869	0.251386841	0.144018477	0.518111316	-0.026195639	0.813725609	0.940573315
ENSG00000008952	-0.263605303	0.050874413	0.33730577	-0.03056586	0.692860622	0.887557925
ENSG00000008988	0.150619154	0.171609203	0.554296863	-0.100061981	0.154122648	0.464897442
ENSG00000009307	0.0579045	0.613358794	0.867357658	-0.025562936	0.677955375	0.881797775
ENSG00000009335	0.133811844	0.299982873	0.685872241	-0.062530883	0.412609876	0.728443257
ENSG00000009413	-0.025383196	0.904654019	0.979227337	0.27554824	0.056180326	0.271531567
ENSG00000009694	0.110992912	0.606735551	NA	0.052032562	0.761581049	0.920692738
ENSG00000009709	0.109728652	0.319089419	NA	0.092126201	0.22329596	NA
ENSG00000009724	0.076454106	0.643418124	NA	-0.003435394	0.977396149	NA
ENSG00000009765	NA	NA	NA	NA	NA	NA
ENSG00000009780	-0.025376764	0.902797585	0.978810395	-0.052475326	0.719127598	0.900448585
ENSG00000009790	0.163693589	0.479668613	0.802427514	0.101792178	0.552453489	0.821149603
ENSG00000009830	-0.221018754	0.180574931	0.564299065	0.078840623	0.450895013	0.753232535
ENSG00000009844	-0.014360723	0.915561925	0.980817298	0.01851792	0.825179951	0.94487424
ENSG00000009950	0.44044975	0.055212655	0.350334117	0.060208406	0.72575183	0.904073327
ENSG00000009954	-0.256926879	0.035950826	0.283803691	-0.059544423	0.450949888	0.753232535
ENSG00000010017	-0.176924095	0.241689809	0.631453365	-0.117722635	0.229640142	0.56456476
ENSG00000010030	-0.022166832	0.904694721	NA	-0.163447687	0.295424945	NA
ENSG00000010072	-0.246274989	0.247701139	0.638103737	-0.093521516	0.495187114	0.784272759
ENSG00000010165	-0.36075385	0.019071427	0.211035205	-0.130794504	0.154223093	0.464897442
ENSG00000010219	-0.063552906	0.784860482	0.939128657	-0.047339775	0.782705048	0.929076018
ENSG00000010244	-0.27367902	0.045365132	0.317853078	-0.120369211	0.100275145	0.374139023
ENSG00000010256	-0.090062655	0.451176385	0.785687164	-0.211135193	0.00558775	0.063362096
ENSG00000010270	-0.196770345	0.223136539	0.611742975	-0.024397306	0.806567951	0.939002241
ENSG00000010278	0.189765166	0.128207745	0.490953048	-0.075068318	0.410036683	0.726683604
ENSG00000010282	NA	NA	NA	0.030228594	0.520989195	NA
ENSG00000010292	0.267971562	0.028654255	0.258472257	0.250944487	0.000129018	0.003923188
ENSG00000010295	0.280043132	0.19681375	0.586210556	0.281785788	0.060260566	0.281795717
ENSG00000010310	0.055101496	0.680856972	NA	-0.067546271	0.423444479	NA
ENSG00000010318	0.442936488	0.054915594	0.349751747	-0.047133537	0.781084246	0.928483863
ENSG00000010319	0.221352344	0.339522607	0.717815506	-0.229753287	0.180710231	0.502108616
ENSG00000010322	0.225270293	0.102535096	0.452668672	0.18358123	0.035865756	0.205848433
ENSG00000010327	0.354123753	0.072220825	NA	0.097612119	0.494788727	NA
ENSG00000010361	-0.17057654	0.368507104	0.735753179	0.114186117	0.37252961	0.700145035
ENSG00000010379	0.035774686	0.488978856	NA	0.05733358	0.226946687	NA
ENSG00000010404	0.272027416	0.104328036	0.456451077	0.146659132	0.231819996	0.566986976
ENSG00000010438	-0.011911674	0.782043764	NA	-0.028144162	0.795544734	NA
ENSG00000010539	-0.128154888	0.559702631	0.842721549	-0.244111281	0.092840109	0.360772941
ENSG00000010610	-0.274214119	0.235007564	0.623771111	-0.339066836	0.048226358	0.247932477
ENSG00000010626	0.172698002	0.447749461	0.783012545	0.040665104	0.789037181	NA
ENSG00000010671	-0.009908262	0.952988685	NA	0.072572856	0.59379832	NA
ENSG00000010704	0.103517976	0.62274098	NA	0.169884769	0.272660904	NA
ENSG00000010803	-0.127897654	0.508313189	0.815640082	-0.379504514	0.003889744	0.050050011
ENSG00000010810	-0.060672791	0.654684407	0.887103246	0.303526897	0.000298536	0.007610418
ENSG00000010818	0.292789074	0.150809756	0.526317029	0.313123214	0.016341251	0.12609905
ENSG00000010932	-0.058358688	0.664404795	NA	0.004456837	0.957298752	NA
ENSG00000011007	-0.254734101	0.08732484	0.4252647	-0.345582323	0.000115013	0.003563626
ENSG00000011009	-0.318526435	0.020585433	0.219028657	-0.184950185	0.023240183	0.157355648
ENSG00000011021	0.0888136	0.601595352	0.861742879	0.066385995	0.561322477	0.825948699
ENSG00000011028	-0.091792245	0.61717895	0.869510372	-0.281352573	0.011583122	0.101352899
ENSG00000011052	NA	NA	NA	NA	NA	NA
ENSG00000011083	-0.011911674	0.782043764	NA	NA	NA	NA
ENSG00000011105	0.24561401	0.132286826	0.498579868	0.399040505	0.000195019	0.005520178
ENSG00000011114	-0.185337812	0.204946872	0.594478871	-0.061850112	0.486923075	0.780112315
ENSG00000011132	-0.19371996	0.365992365	0.733754169	-0.152862335	0.318684855	0.659043001
ENSG00000011143	0.117042704	0.538708175	0.832975627	0.106778342	0.442249423	0.748645425
ENSG00000011198	-0.669816044	0.000917204	0.036225323	-0.238077537	0.09781012	0.369911002
ENSG00000011201	-0.234523327	0.081881695	0.414837784	0.257792425	0.000339063	0.008375895
ENSG00000011243	0.408189443	0.003641061	0.086871123	0.179805559	0.041925194	0.22797592
ENSG00000011258	0.078025088	0.532633966	0.829027893	0.217432131	0.005899221	0.065631854
ENSG00000011260	-0.062326203	0.648392498	0.884259113	0.00657377	0.934894956	0.981654181
ENSG00000011275	0.054800309	0.704853003	0.909158266	0.111630284	0.269168096	0.611502153
ENSG00000011295	0.099044127	0.455060851	0.787544444	-0.162266089	0.057828936	0.276056328
ENSG00000011304	-0.152442806	0.170267538	0.552495853	0.132730057	0.059043422	0.279072179
ENSG00000011332	-0.720282284	0.001745105	0.05628184	-0.220983537	0.168463813	0.485694352
ENSG00000011347	0.460462568	0.025060857	0.244699883	0.128493852	0.365086827	0.695061302
ENSG00000011376	-0.363690844	0.01056917	0.156839148	-0.081273122	0.338640738	0.674936759
ENSG00000011405	-0.139339605	0.25922338	0.649120428	-0.004178063	0.953787251	0.987394268
ENSG00000011422	-0.134281998	0.52091312	0.821430075	0.355390503	0.007940059	0.079004463
ENSG00000011426	-0.081228558	0.526240293	0.82461677	0.094494503	0.216138318	0.548019049
ENSG00000011451	0.216894539	0.156053493	0.534873867	-0.148324967	0.1554778	0.466089728
ENSG00000011454	0.085611654	0.555740557	0.840420097	0.186064196	0.053245083	0.262108824
ENSG00000011465	NA	NA	NA	NA	NA	NA
ENSG00000011478	0.246240552	0.169464434	0.551791563	-0.094849948	0.455817972	0.75766679
ENSG00000011485	-0.051604431	0.698751198	0.906857494	-0.12221971	0.143922924	0.451438925
ENSG00000011523	-0.114329616	0.452791093	0.786035811	-0.056221108	0.559590868	0.825050684
ENSG00000011566	0.046512468	0.726645397	0.917491669	-0.088128662	0.251518362	0.592820999
ENSG00000011590	-0.014820443	0.901274765	NA	-0.023621059	0.739462671	NA
ENSG00000011600	0.001160417	0.981820259	NA	0.007156764	0.802934389	NA
ENSG00000011638	0.422404909	0.011776031	0.166333268	-0.219269808	0.066664963	0.299870722
ENSG00000011677	-0.727312692	0.000324761	0.017515252	-0.055186043	0.683972774	0.883156128
ENSG00000012048	-0.403632758	0.012298765	0.16874783	-0.155498018	0.094252908	0.363865054
ENSG00000012061	0.251125275	0.130910938	0.49641737	0.268029822	0.018794455	0.136801528
ENSG00000012124	-0.017047952	0.862565437	NA	0.05829074	0.429833928	NA
ENSG00000012171	0.069947692	0.749930554	NA	-0.029783416	0.860078088	0.95578327
ENSG00000012174	0.243682985	0.193989768	0.584125099	0.001278944	0.992765734	0.998373227
ENSG00000012211	0.147874424	0.518954237	0.820558831	0.042160711	0.787763987	0.93169458
ENSG00000012223	0.001428701	0.989056564	NA	-0.010987848	0.934441084	NA
ENSG00000012232	0.090185112	0.47923766	0.802348374	0.11174958	0.13816311	0.442239344
ENSG00000012504	NA	NA	NA	NA	NA	NA
ENSG00000012660	0.117346209	0.303901934	0.690177853	0.17689796	0.009799939	0.091094427
ENSG00000012779	0.215104418	0.315109592	NA	0.007726179	0.959865932	NA
ENSG00000012817	0.001689883	0.98263292	NA	-0.027216873	0.79268808	0.932686287
ENSG00000012822	0.33313189	0.08391874	0.419649977	0.171498299	0.202217224	0.529127917
ENSG00000012963	-0.254235647	0.102439222	0.452668672	-0.266025036	0.003913841	0.05022956
ENSG00000012983	-0.146322014	0.332584192	0.712111474	0.043441811	0.675317222	0.88047031
ENSG00000013016	0.112188626	0.522947756	0.822257889	0.120899281	0.273037038	0.615922873
ENSG00000013275	-0.349739198	0.018295611	0.207458005	0.050905202	0.522668439	0.801405243
ENSG00000013288	-0.185479626	0.390277641	0.754189595	0.244608172	0.134296261	0.434891569
ENSG00000013293	0.264015675	0.218268908	NA	-0.100279073	0.545767439	0.818077497
ENSG00000013297	0.664519907	0.00272524	0.071586638	0.684476526	1.05E-05	0.000536935
ENSG00000013306	-0.099537826	0.406600071	0.761546375	-0.001660555	0.980877006	0.995409605
ENSG00000013364	0.834514441	0.000312456	0.016994435	0.227141671	0.175558247	0.4956149
ENSG00000013374	-0.056489657	0.710096918	0.911298144	-0.210663363	0.02925063	0.182481788
ENSG00000013375	0.313050024	0.033833626	0.278390013	0.023334144	0.80458783	0.938036888
ENSG00000013392	0.113840738	0.59170452	0.856177546	-0.117806245	0.446544617	0.75136949
ENSG00000013441	0.151053178	0.418852839	0.765541086	0.161472013	0.204261672	0.531364023
ENSG00000013503	-0.579035261	0.005007727	0.104859996	0.074345967	0.521324636	0.800746829
ENSG00000013523	0.226552502	0.142736389	0.516248039	0.174892164	0.091225078	0.357498963
ENSG00000013561	-0.021943716	0.908771384	0.979737244	0.067924006	0.598482926	0.846497189
ENSG00000013563	0.341159528	0.142018501	0.51545055	0.015521998	0.92616192	0.978572209
ENSG00000013573	-0.236518229	0.114657252	0.470930945	0.076337448	0.461675476	0.76180084
ENSG00000013583	0.355482686	0.027149147	0.252428755	0.081225207	0.480916559	0.775476977
ENSG00000013588	-0.109015122	0.556334867	NA	-0.040683188	0.789986794	NA
ENSG00000013619	0.162809623	0.321217324	NA	-0.093735551	0.320602117	NA
ENSG00000013725	0.038051988	0.610320099	NA	0.031661163	0.523007471	NA
ENSG00000013810	-0.114886566	0.359561511	0.728817201	-0.068156207	0.377099407	0.703179178
ENSG00000014123	0.322404297	0.052988507	0.343436105	-0.073476924	0.543391255	0.815972261
ENSG00000014138	-0.196864394	0.206374706	0.596127216	-0.262682157	0.01141002	0.10054756
ENSG00000014164	0.155431639	0.36142764	0.730021272	-0.090626123	0.446247426	0.751055795
ENSG00000014216	-0.16036408	0.192346409	0.581593036	-0.336054911	8.30E-05	0.00281059
ENSG00000014257	-0.089088871	0.685590606	NA	-0.2374125	0.14510676	0.452733732
ENSG00000014641	0.004155217	0.970507619	0.994545486	-0.214924779	0.001270351	0.022498435
ENSG00000014824	-0.13373657	0.291993182	0.677573819	-0.106998046	0.186549736	0.510546386
ENSG00000014914	0.087665661	0.700174358	0.907066284	0.213773685	0.212603512	0.542999781
ENSG00000014919	-0.039516991	0.788672599	0.940486946	-0.035200047	0.714029017	0.897715911
ENSG00000015133	0.138406178	0.317603797	0.701828963	-0.021952842	0.793181753	0.932726172
ENSG00000015153	-0.138909373	0.443046824	NA	-0.155913872	0.264279437	NA
ENSG00000015171	-0.234247072	0.152909712	0.53047272	0.033987194	0.739650861	0.910776905
ENSG00000015285	0.007590251	0.958338379	NA	0.036947162	0.754317183	NA
ENSG00000015413	0.266475764	0.24566172	0.636647252	-0.042221029	0.800852235	0.936282898
ENSG00000015475	-0.29837904	0.077642547	0.405184926	0.060679173	0.589879549	0.84254307
ENSG00000015479	-0.094703617	0.426089859	0.770139554	0.004076416	0.945360248	0.985243655
ENSG00000015520	0.069896543	0.507388272	NA	0.016791174	0.795003764	NA
ENSG00000015532	0.270956194	0.103252966	0.453994378	0.099452115	0.36577243	0.695444512
ENSG00000015568	NA	NA	NA	NA	NA	NA
ENSG00000015592	-0.018533929	0.775295981	NA	0.145832931	0.068179841	NA
ENSG00000015676	0.045106855	0.732233869	0.919592044	0.185966171	0.025234743	0.165591515
ENSG00000016082	-0.035210707	0.686568319	NA	0.020567212	0.80814741	NA
ENSG00000016391	-0.141493856	0.497948459	0.810316665	-0.370291017	0.006709617	0.071079741
ENSG00000016402	-0.064538095	0.780326407	0.93671278	-0.31388405	0.063626423	0.292270668
ENSG00000016490	NA	NA	NA	0.046492532	0.278107015	NA
ENSG00000016602	-5.53E-05	0.999143358	NA	NA	NA	NA
ENSG00000016864	0.098689399	0.539129762	0.832975627	0.022813693	0.823606446	0.944437416
ENSG00000017260	-0.23171798	0.073625818	0.396251993	0.226977261	0.00146687	0.024992068
ENSG00000017373	0.126786144	0.585024998	0.853567792	-0.286324664	0.090039253	0.355477271
ENSG00000017427	NA	NA	NA	NA	NA	NA
ENSG00000017483	-0.580773307	0.002572414	0.069223289	-0.556112973	1.11E-06	9.08E-05
ENSG00000017621	0.057621052	0.651508552	NA	0.044398102	0.65297978	NA
ENSG00000017797	0.020975874	0.875939057	0.973467855	0.123812661	0.131420954	0.429995412
ENSG00000018189	0.105790337	0.523822641	0.823150366	0.080956209	0.490218462	0.782722866
ENSG00000018236	-0.724721191	5.22E-05	0.004241764	-0.259061715	0.044513076	0.235907127
ENSG00000018280	-0.000140968	0.998483005	NA	0.000369574	0.993728514	NA
ENSG00000018408	0.104373945	0.573453489	0.848015413	0.281772956	0.018422891	0.134981765
ENSG00000018510	-0.254200585	0.055872834	0.351905644	0.041072962	0.607822938	0.851632065
ENSG00000018607	-0.013604534	0.893392104	NA	-0.007241687	0.928337276	NA
ENSG00000018610	-0.143807026	0.430366486	0.772073266	0.03217879	0.802656878	0.937061544
ENSG00000018625	0.211179007	0.113085277	0.469079734	-0.563323478	5.26E-08	7.35E-06
ENSG00000018699	-0.193554374	0.25653363	0.646166733	-0.108138388	0.262108776	0.604766024
ENSG00000018869	-0.137799613	0.550761071	0.83817284	0.00264728	0.987537749	0.997032147
ENSG00000019102	0.053895343	0.388450504	NA	-0.006362426	0.824428122	NA
ENSG00000019144	0.138451261	0.313450541	0.697667964	-0.043017033	0.639211448	0.867783237
ENSG00000019169	NA	NA	NA	NA	NA	NA
ENSG00000019186	-0.011911674	0.782043764	NA	-0.001091923	0.984178165	NA
ENSG00000019485	-0.096995417	0.675135317	0.898381127	-0.138240629	0.41370015	0.728933536
ENSG00000019505	0.181606945	0.265769541	0.653577504	-0.07208237	0.538689544	0.81282906
ENSG00000019549	0.135484238	0.359474704	NA	0.054760496	0.707819298	NA
ENSG00000019582	0.022356186	0.890072805	0.977412484	-0.351888729	0.000965382	0.018218449
ENSG00000019991	0.075754711	0.571437254	NA	-0.023105603	0.820636433	NA
ENSG00000019995	-0.073520273	0.624039098	0.873899203	0.066730314	0.499043305	0.786602886
ENSG00000020129	-0.327747936	0.031830914	0.27076316	-0.074482531	0.470441874	0.76758093
ENSG00000020181	0.163927876	0.475579107	0.799545962	0.055850557	0.743967539	0.913093915
ENSG00000020219	NA	NA	NA	NA	NA	NA
ENSG00000020256	-0.03607334	0.82900275	0.957275935	0.130648486	0.252812155	0.594527215
ENSG00000020426	0.136494125	0.45680573	0.788854883	0.019823258	0.876490793	0.963112548
ENSG00000020577	0.279790082	0.225339579	0.613805699	0.16234391	0.295221489	0.638911904
ENSG00000020633	0.044050884	0.781364204	NA	0.047389402	0.728045096	NA
ENSG00000020922	-0.092489717	0.545139703	0.834814272	0.135656877	0.183760324	0.506330254
ENSG00000021300	0.098224272	0.61596714	0.868852111	-0.278240193	0.072028932	0.314000763
ENSG00000021355	0.461382991	0.01298343	0.17432563	-0.093153739	0.551604987	0.820689806
ENSG00000021461	0.012946606	0.763648132	NA	NA	NA	NA
ENSG00000021488	-0.017742868	0.786118105	NA	0.019999748	0.560144035	NA
ENSG00000021574	-0.325073836	0.032993398	0.274932653	0.103941586	0.263825422	0.606293969
ENSG00000021645	-0.141188781	0.541792103	0.832996851	-0.095305157	0.578720488	0.835409905
ENSG00000021762	0.168206502	0.448787726	0.784277698	-0.522160958	0.00201162	0.031358149
ENSG00000021776	-0.006482509	0.958167906	0.991147827	-0.009298319	0.903347841	0.972221666
ENSG00000021826	-0.65467664	0.00188775	0.058936061	-0.362022252	0.004938406	0.058740145
ENSG00000021852	NA	NA	NA	NA	NA	NA
ENSG00000022267	-0.202387387	0.159977187	0.539270659	-0.10777487	0.307440368	0.650336163
ENSG00000022277	0.069538026	0.64822408	0.884259113	0.016101169	0.874485083	0.961862667
ENSG00000022355	-0.088601981	0.605784008	NA	-0.233130372	0.160936992	0.474793883
ENSG00000022556	-0.01181365	0.918203364	0.981821995	-0.122502236	0.202322044	0.52930007
ENSG00000022567	-0.138453439	0.438338131	0.776009364	0.11481818	0.333258616	0.671468333
ENSG00000022840	-0.108100523	0.3645899	0.732151935	0.094566154	0.184212383	0.507369687
ENSG00000022976	0.204210423	0.320267159	0.704508146	-0.00035788	0.998039739	0.999497131
ENSG00000023041	-0.549091145	0.003758108	0.087958381	0.162865989	0.128960681	0.425953425
ENSG00000023171	0.116299853	0.544536139	0.834288122	-0.213965963	0.082048589	0.337501657
ENSG00000023191	0.063401463	0.686079407	0.90286193	0.131606439	0.272937775	0.615801381
ENSG00000023228	-0.170729222	0.174866946	0.55868832	-0.315686097	3.27E-05	0.001385913
ENSG00000023287	0.016352964	0.899623483	0.978810395	0.214175142	0.007053813	0.073249473
ENSG00000023318	-0.216292981	0.158933871	0.538609375	0.081886401	0.377089162	0.703179178
ENSG00000023330	0.030746481	0.842802406	0.961447892	-0.154544202	0.103616419	0.380516076
ENSG00000023445	0.022119392	0.811182662	NA	-0.026911096	0.686734863	NA
ENSG00000023516	-0.175518573	0.237901756	0.626755012	0.172220862	0.067403902	0.302192303
ENSG00000023572	-0.420067084	0.070448063	0.387209392	-0.191465267	0.261007853	0.603441614
ENSG00000023608	0.931958226	2.65E-06	0.000390628	0.419967774	0.003914809	0.05022956
ENSG00000023697	0.000228243	0.99889631	0.999724733	0.116748005	0.359460168	0.691586593
ENSG00000023734	-0.145583772	0.258529997	0.647867012	-0.157156888	0.016746045	0.127872349
ENSG00000023839	0.047115637	0.739338208	NA	-0.062321114	0.666261216	NA
ENSG00000023892	0.384855186	0.091871897	0.43275878	0.372629622	0.022799002	0.155148882
ENSG00000023902	-0.216243661	0.169353858	0.551732519	-0.103167716	0.337643998	0.67435878
ENSG00000023909	-0.143654946	0.437339857	0.775429637	0.03013888	0.806688919	0.939002241
ENSG00000024048	-0.093549643	0.55975724	0.842721549	0.033939112	0.731369243	0.90672464
ENSG00000024422	0.514560311	0.007776839	0.134714574	-0.129149517	0.351731842	0.685273271
ENSG00000024526	-0.022320388	0.876071033	0.973530238	0.029245991	0.760321614	0.920010861
ENSG00000024862	-0.084772171	0.682862706	0.901215884	0.000839398	0.995494588	0.998534557
ENSG00000025039	-0.107278752	0.532423108	0.829027893	0.241302941	0.03197344	0.192721684
ENSG00000025156	0.125272896	0.468211576	0.795810884	-0.034493586	0.773149748	0.925807327
ENSG00000025293	0.228300907	0.086504275	0.424206846	0.073287361	0.38843382	0.712654149
ENSG00000025423	0.020846082	0.928576976	0.983668691	-0.122689947	0.474134289	0.769808359
ENSG00000025434	-0.079460906	0.703792998	0.909150556	0.023828222	0.86640888	0.959281348
ENSG00000025708	-0.017742868	0.786118105	NA	0.018636283	0.763430798	NA
ENSG00000025770	-0.14987567	0.313336915	0.697667964	-0.244915089	0.011349645	0.100276151
ENSG00000025772	-0.126146645	0.389088823	0.754189595	-0.124788311	0.196076636	0.522024213
ENSG00000025796	0.000598188	0.996317722	0.998885752	-0.01825461	0.826078818	0.945170793
ENSG00000025800	-0.000838842	0.994603142	0.998510062	-0.080224467	0.279818957	0.624675671
ENSG00000026025	0.939614291	1.01E-10	3.72E-08	-0.699096263	7.41E-14	4.37E-11
ENSG00000026036	0.154277812	0.389769128	NA	0.008200993	0.952770154	NA
ENSG00000026103	-0.061731492	0.771407582	NA	-0.590768348	0.000343929	0.008443316
ENSG00000026297	0.298776681	0.189717948	0.57802506	0.158955616	0.335886252	0.673566485
ENSG00000026508	0.047327311	0.835900467	0.959029173	-0.479599136	0.002710086	0.038770241
ENSG00000026559	0.245805534	0.230662261	0.618668176	0.163844022	0.283700934	0.628084244
ENSG00000026652	0.055755059	0.720144983	0.915588451	0.14757134	0.134550684	0.435490009
ENSG00000026751	NA	NA	NA	NA	NA	NA
ENSG00000026950	0.130377429	0.573622032	0.848015413	0.064671376	0.695920559	0.888720235
ENSG00000027001	-0.125439436	0.470629593	0.796675539	-0.282718525	0.017665706	0.131566342
ENSG00000027075	0.476594324	0.017787942	0.204410042	0.155644258	0.355959435	0.688957022
ENSG00000027644	-0.01773047	0.773506244	NA	-0.012707434	0.760544176	NA
ENSG00000027697	-0.241443959	0.153569883	0.531900436	-0.097726809	0.360574044	0.691586593
ENSG00000027847	0.054363314	0.781540143	0.937351189	0.227969209	0.084302203	0.342512424
ENSG00000027869	0.401508199	0.083500069	0.418989856	0.238858224	0.16332689	0.478616958
ENSG00000028116	-0.185386296	0.332962204	0.712706459	-0.135738046	0.285275378	0.63021741
ENSG00000028137	0.00545382	0.980380755	NA	-0.0100225	0.953305367	0.987233268
ENSG00000028203	0.078971742	0.572246345	0.848015413	-0.069895188	0.439459391	0.746954383
ENSG00000028277	0.318194702	0.160756086	0.539518572	-0.137053171	0.40418219	0.722701921
ENSG00000028310	-0.019099557	0.902836186	0.978810395	-0.267360042	0.017275149	0.13037594
ENSG00000028528	-0.315090189	0.045661127	0.319056189	-0.135724968	0.139895797	0.445158797
ENSG00000028839	-0.368314279	0.033649559	0.27734701	0.010244197	0.922204918	0.97742537
ENSG00000029153	-0.309785837	0.105692689	0.457845069	-0.438839542	0.000557378	0.012133479
ENSG00000029363	-0.606767656	6.13E-05	0.004918235	-0.215017091	0.011715043	0.101715377
ENSG00000029364	0.180210053	0.202065581	0.591028339	-0.150559938	0.104941014	0.383854667
ENSG00000029534	0.530430605	0.007706573	0.134610754	0.351038387	0.014096324	0.114957518
ENSG00000029559	NA	NA	NA	NA	NA	NA
ENSG00000029639	-0.023338127	0.895811317	0.97800406	-0.100938104	0.381397046	0.706530082
ENSG00000029725	-0.113015576	0.410254697	0.762099662	-0.088052814	0.321696247	0.662486546
ENSG00000029993	-0.276873654	0.024234437	0.240210987	-0.10696216	0.118718888	0.408455228
ENSG00000030066	-0.250052445	0.05186873	0.340667417	-0.192831222	0.005748853	0.064519782
ENSG00000030110	-0.167395045	0.312634429	0.697223418	0.081531026	0.436278019	0.744521036
ENSG00000030304	NA	NA	NA	NA	NA	NA
ENSG00000030419	0.120516862	0.595516162	0.857454698	-0.03289092	0.844587124	0.950371154
ENSG00000030582	-0.048172141	0.718197481	0.914562051	0.001642712	0.982714674	0.996081944
ENSG00000031003	-0.306918665	0.131418775	0.49775491	-0.033970899	0.79940591	0.935359951
ENSG00000031081	-0.159175625	0.460290938	0.790407289	-0.095569346	0.526157616	0.803494856
ENSG00000031544	-0.053748284	0.622415717	NA	0.036784611	0.752319932	NA
ENSG00000031691	-0.175002384	0.335037258	0.713919929	-0.162534584	0.166574421	0.482606793
ENSG00000031698	0.147147172	0.246872125	0.637560875	0.168577527	0.029265439	0.182481788
ENSG00000031823	-0.279580263	0.050477841	0.336278935	-0.09083365	0.324944321	0.664139587
ENSG00000032219	-0.12926052	0.525232752	0.824135154	-0.028426436	0.833841822	0.947215434
ENSG00000032389	-0.025539362	0.884646723	0.975307173	0.025698891	0.835432604	0.947689594
ENSG00000032444	0.151044557	0.32332515	0.70521693	-0.145539108	0.181790996	0.503187587
ENSG00000032742	-0.341693083	0.138313736	0.508262167	0.101270442	0.538085264	0.812455454
ENSG00000033011	-0.241726032	0.214494629	0.604012241	-0.343783406	0.008876423	0.084955576
ENSG00000033030	-0.191197352	0.255052084	0.644558244	-0.081831592	0.455628043	0.757607701
ENSG00000033050	-0.395975226	0.010085238	0.151418452	-0.030858638	0.715896129	0.89839764
ENSG00000033100	-0.391139431	0.042004428	0.305272921	0.097962317	0.425536911	0.737017987
ENSG00000033122	-0.00285708	0.985777489	NA	0.03750792	0.772177726	NA
ENSG00000033170	0.324248184	0.057478592	0.357596564	-0.001510729	0.990902338	0.998268364
ENSG00000033178	0.025315855	0.849158873	0.963642189	0.274786889	0.001949862	0.030606519
ENSG00000033327	0.437481983	0.016727095	0.198851904	-0.052530571	0.685153298	0.883349018
ENSG00000033627	0.012372153	0.939253681	0.984845851	-0.131132151	0.227971865	0.562956014
ENSG00000033800	0.014707565	0.928730983	0.983668691	-0.082020406	0.440772115	0.747887625
ENSG00000033867	0.390969515	0.008511507	0.141337263	0.511940083	3.91E-07	3.98E-05
ENSG00000034053	0.260328492	0.165478142	0.545474431	-0.025209058	0.851909943	0.953724732
ENSG00000034063	-0.48167051	0.014617943	0.185227953	0.047348453	0.698767009	0.890322753
ENSG00000034152	-0.276657711	0.098115878	0.444515537	-0.052485088	0.612744081	0.854187489
ENSG00000034239	-0.050230564	0.407758001	NA	-0.006362426	0.824428122	NA
ENSG00000034510	0.093213047	0.418275026	0.765247752	0.09243108	0.182757818	0.504798682
ENSG00000034533	-0.258064394	0.261959817	0.651145666	0.023093036	0.878798813	0.96360161
ENSG00000034677	0.376965256	0.065448016	0.376722301	-0.028339863	0.840838218	0.949053216
ENSG00000034693	-0.068711121	0.726961163	0.917564048	-0.100801821	0.442503427	0.748656621
ENSG00000034713	-0.056010403	0.716948613	0.914097279	0.0051559	0.959566424	0.98944515
ENSG00000034971	0.012946606	0.763648132	NA	0.007156764	0.802934389	NA
ENSG00000035115	0.018465629	0.911872586	0.979897337	0.055869518	0.648649595	0.871052788
ENSG00000035141	-0.425747724	0.004632728	0.099940096	-0.152718999	0.080772125	0.334891948
ENSG00000035403	0.416424111	0.000952121	0.037112271	0.437360258	0.003881053	0.050006623
ENSG00000035499	-0.228079342	0.110552316	0.467099911	-0.086143232	0.306410697	0.649078245
ENSG00000035664	0.058355312	0.775556094	NA	-0.06235098	0.665676548	NA
ENSG00000035681	-0.157885793	0.348210206	0.721811321	-0.117154283	0.309438443	0.651426071
ENSG00000035687	-0.06498735	0.621441892	0.871901241	-0.006454859	0.932939684	0.980740098
ENSG00000035720	NA	NA	NA	NA	NA	NA
ENSG00000035862	-0.29749097	0.056735511	0.354300084	0.076772378	0.436374169	0.744521036
ENSG00000035928	-0.158346003	0.219977739	0.608470485	-0.105923759	0.157188286	0.468318877
ENSG00000036054	-0.069669022	0.681341988	0.900837045	-0.042532045	0.707756319	0.894066519
ENSG00000036257	-0.116189628	0.373585945	0.740826573	-0.008574536	0.913189795	0.975597684
ENSG00000036448	-0.00961403	0.961332209	NA	0.082632904	0.485341016	NA
ENSG00000036473	NA	NA	NA	-0.006362426	0.824428122	NA
ENSG00000036530	-0.160360692	0.126241283	NA	-0.065048888	0.52122631	NA
ENSG00000036549	-0.013149916	0.927097494	0.983652127	0.130341346	0.117813041	0.406870503
ENSG00000036565	0.012946606	0.763648132	NA	NA	NA	NA
ENSG00000036672	-0.017514813	0.938190372	0.98484238	0.044017013	0.79070695	0.932550436
ENSG00000036828	-0.115697255	0.308195117	NA	-0.209760083	0.088948136	NA
ENSG00000037042	0.466044777	0.033215904	0.275070544	-0.122268061	0.443194224	0.749077776
ENSG00000037241	0.060140742	0.75591094	0.926553937	-0.003033769	0.981743964	0.995650126
ENSG00000037280	-0.059620617	0.769217209	0.932358082	-0.037198163	0.796425413	0.933999555
ENSG00000037474	-0.521231832	0.000826294	0.033353181	-0.093467978	0.2552734	0.596351597
ENSG00000037637	-0.172960321	0.294700276	0.679551268	-0.033851169	0.746807959	0.913879009
ENSG00000037749	-0.120052269	0.443099373	0.779479207	0.022750065	0.813226329	0.940479506
ENSG00000037757	-0.018224098	0.93705325	0.984469656	-0.084013649	0.588542324	0.841519345
ENSG00000037897	-0.575068448	0.005745076	0.114509007	0.091764078	0.516186829	0.797962587
ENSG00000037965	NA	NA	NA	-0.006362426	0.824428122	NA
ENSG00000038002	-0.101704766	0.656283793	0.888290526	-0.246547938	0.138721283	0.443392387
ENSG00000038210	-0.009296887	0.95585165	0.990339154	-0.224594388	0.050621896	0.255217156
ENSG00000038219	0.179356288	0.274222501	0.661639103	0.0864514	0.345936723	0.680538169
ENSG00000038274	-0.194754168	0.15868791	0.538609375	0.07293041	0.387620344	0.711970998
ENSG00000038295	-0.211930365	0.255183146	NA	-0.095368085	0.538511589	NA
ENSG00000038358	-0.195508781	0.188236143	0.57498047	-0.061559272	0.519327222	0.800031653
ENSG00000038382	0.05609882	0.722703244	0.915849428	-0.025854368	0.782504887	0.929031889
ENSG00000038427	-0.80377624	4.49E-12	2.14E-09	0.005645253	0.942845756	0.984277634
ENSG00000038532	-0.316506747	0.106763309	0.459413123	-0.222424908	0.079595312	0.332204435
ENSG00000038945	0.012946606	0.763648132	NA	0.007156764	0.802934389	NA
ENSG00000039068	-0.02160634	0.851927076	0.965507324	-0.008855201	0.905135708	0.973160811
ENSG00000039123	-0.072971071	0.556162302	0.840490461	0.093800514	0.191439026	0.516390737
ENSG00000039139	0.271138549	0.21205299	NA	0.256932317	0.127075565	0.423127624
ENSG00000039319	0.090065982	0.57086759	0.848015413	0.162705207	0.123121769	0.416639427
ENSG00000039523	0.238536016	0.305554191	0.691658969	-0.298886123	0.081105376	0.335555556
ENSG00000039537	NA	NA	NA	NA	NA	NA
ENSG00000039560	-0.024642721	0.842023854	0.960987512	0.056215945	0.491213692	0.783021191
ENSG00000039600	NA	NA	NA	-0.074943399	0.592370187	NA
ENSG00000039650	0.26208147	0.108813519	0.463721891	0.022041436	0.833884841	0.947215434
ENSG00000039987	0.350044853	0.132059808	0.498579868	0.234448564	0.150620946	0.460072358
ENSG00000040199	0.279534441	0.10070829	0.448733123	-0.276133564	0.017644663	0.131481824
ENSG00000040275	-0.361961279	0.027404076	0.252700229	-0.066821441	0.505063531	0.790863827
ENSG00000040341	-0.158470082	0.260112096	0.649475459	0.219490336	0.010086164	0.092487192
ENSG00000040487	-0.25612597	0.202280136	0.591131864	-0.215678946	0.135375373	0.43682151
ENSG00000040531	-0.634171294	0.002020744	0.060695465	-0.322125062	0.025298331	0.165740387
ENSG00000040608	0.137377257	0.521387958	0.821674136	0.084181069	0.585043348	0.839170585
ENSG00000040633	-0.593436234	0.000218699	0.013179416	-0.173469103	0.080146499	0.333623949
ENSG00000040731	0.006112469	0.960436279	NA	-0.052798165	0.450158221	NA
ENSG00000040933	0.134203392	0.332385147	0.712033424	-0.197719325	0.031944382	0.192717839
ENSG00000041353	0.13592425	0.335434652	NA	-0.110194662	0.388432998	NA
ENSG00000041357	-0.195008452	0.155949461	0.534844152	-0.095072966	0.208362625	0.536561629
ENSG00000041515	0.017778607	0.827257702	NA	0.10924075	0.350082275	NA
ENSG00000041802	-0.272528338	0.078367314	0.407256212	-0.038287237	0.692396023	0.887139388
ENSG00000041880	0.01484474	0.937376418	NA	0.172917749	0.214964757	NA
ENSG00000041982	0.268490485	0.211208498	0.600663372	-0.941397439	3.17E-11	1.10E-08
ENSG00000041988	0.288993759	0.168409676	0.550052569	0.099180647	0.510654683	0.794585581
ENSG00000042062	0.01954659	0.923039848	NA	-0.270919982	0.098898512	0.372115983
ENSG00000042088	-0.120368945	0.400049096	0.758944229	-0.221612486	0.014767914	0.118734129
ENSG00000042286	-0.25969466	0.254140784	0.644311891	0.106364641	0.521161863	0.800634027
ENSG00000042304	NA	NA	NA	NA	NA	NA
ENSG00000042317	0.253543098	0.25057341	0.64070922	-0.097889191	0.553009411	0.821409322
ENSG00000042429	-0.262953454	0.118349007	0.477087793	-0.137913115	0.194454875	0.519644733
ENSG00000042445	0.332162164	0.088967036	0.428347102	-0.371806296	0.004552502	0.055663697
ENSG00000042493	0.165933616	0.341066621	0.718630508	-0.099497768	0.391219145	0.715345024
ENSG00000042753	-0.042981916	0.749333253	0.926207072	-0.306208708	0.000467342	0.010689811
ENSG00000042781	0.020711467	0.839302262	NA	-0.055081356	0.559120669	NA
ENSG00000042813	NA	NA	NA	NA	NA	NA
ENSG00000042832	-0.011911674	0.782043764	NA	NA	NA	NA
ENSG00000042980	-0.007014701	0.960248936	NA	-0.00038477	0.997800252	NA
ENSG00000043039	0.017849535	0.773897114	NA	-0.01509241	0.623448727	NA
ENSG00000043093	-0.245271999	0.141694751	0.514801534	-0.202852724	0.037726751	0.21288358
ENSG00000043143	-0.618937087	0.000257308	0.014614177	-0.28286251	0.008985184	0.085509142
ENSG00000043355	0.346727218	0.007925562	0.135643345	0.147196337	0.114388439	0.400816755
ENSG00000043462	-0.035414303	0.734168728	NA	-0.134479647	0.250704711	NA
ENSG00000043514	-0.004046213	0.980840032	0.99593375	0.125005926	0.222982256	0.557605043
ENSG00000043591	0.053082794	0.392166193	NA	-0.014348738	0.81545095	NA
ENSG00000044012	NA	NA	NA	-0.006362426	0.824428122	NA
ENSG00000044090	0.963926442	1.95E-07	3.91E-05	0.15043435	0.218383911	0.550887291
ENSG00000044115	0.021412212	0.846198483	0.963162469	0.022155737	0.721419888	0.901991013
ENSG00000044446	0.02816115	0.857752594	0.9676644	-0.159289678	0.140559205	0.445942
ENSG00000044459	0.018745813	0.918784936	0.981821995	-0.191390059	0.1068255	0.387474575
ENSG00000044524	0.195708794	0.34921108	NA	0.106112162	0.510648764	NA
ENSG00000044574	-0.576721541	8.01E-05	0.006228342	-0.075418732	0.272836128	0.615674471
ENSG00000046604	-0.101808431	0.385781322	0.751327665	0.02455683	0.700182187	0.890557324
ENSG00000046647	0.306904829	0.11921078	0.478184242	0.032877028	0.815179177	0.941113156
ENSG00000046651	-0.29901213	0.111254847	0.468065295	-0.214930859	0.084086427	0.342045629
ENSG00000046653	-0.257834254	0.050457536	0.336278935	0.185902578	0.016606287	0.127600264
ENSG00000046774	NA	NA	NA	NA	NA	NA
ENSG00000046889	-0.351535529	0.013520025	0.17799286	0.335909452	0.000358747	0.008703615
ENSG00000047056	-0.025178297	0.896959025	0.9784261	0.052424878	0.690513907	0.886477622
ENSG00000047188	-0.062624187	0.663848782	0.892455275	0.126072082	0.209574748	0.537999759
ENSG00000047230	-0.045807361	0.734886718	0.920536118	-0.161470649	0.081201565	0.335646336
ENSG00000047249	0.056825759	0.728023991	0.917878003	-0.412805429	0.000269322	0.00705124
ENSG00000047315	-0.174209914	0.172138622	0.555029225	-0.19192228	0.006834256	0.071905494
ENSG00000047346	0.234014096	0.30141569	0.687694952	-0.05136914	0.748512393	0.914429831
ENSG00000047365	-0.165827615	0.456101625	NA	-0.242024107	0.150928715	0.46069428
ENSG00000047410	0.046959041	0.694118955	0.905464	0.188937763	0.008817189	0.08450793
ENSG00000047457	-0.335057073	0.095520269	NA	0.142253654	0.354815479	NA
ENSG00000047578	0.110535854	0.559943691	0.842776063	0.005616432	0.963522622	0.991147891
ENSG00000047579	-0.134901428	0.524324026	0.823475011	0.069985662	0.649537135	0.871076878
ENSG00000047597	-0.245646087	0.281298107	0.668903761	0.285060785	0.093783617	0.36329432
ENSG00000047617	-0.037747544	0.868150373	0.969934562	-0.139652571	0.414998196	0.729675339
ENSG00000047621	-0.342906151	0.100021876	0.447657181	-0.007501518	0.956821716	0.988421843
ENSG00000047634	-0.126911197	0.574505159	NA	-0.115659669	0.499907103	0.786789132
ENSG00000047644	0.104525359	0.475520305	0.799545962	0.464242749	1.12E-06	9.13E-05
ENSG00000047648	0.00036261	0.997912377	NA	0.039823193	0.766092277	NA
ENSG00000047662	-0.117596114	0.496866264	NA	-0.177902547	0.216004821	NA
ENSG00000047849	0.163421971	0.148683512	0.525606749	-0.118814757	0.06617263	0.298881344
ENSG00000047932	-0.151559747	0.330084027	0.710975359	0.003378325	0.972755521	0.993336531
ENSG00000047936	NA	NA	NA	NA	NA	NA
ENSG00000048028	-0.055382059	0.666561577	0.894042257	0.131182419	0.08996974	0.355467497
ENSG00000048052	0.141759279	0.436627436	0.77492124	-0.178766752	0.172960398	0.492130875
ENSG00000048140	0.016134487	0.911697829	0.979897337	-0.104847812	0.242948407	0.581720745
ENSG00000048162	-0.392526598	0.034296334	0.279923855	-0.126937508	0.257317752	0.598583764
ENSG00000048342	-0.141701818	0.472898072	0.797901028	-0.095611964	0.467922677	0.765343957
ENSG00000048392	0.58969458	2.82E-06	0.000411849	0.361914883	5.90E-05	0.002132905
ENSG00000048405	-0.274354565	0.238883401	0.627698533	-0.082647628	0.628150674	0.862332163
ENSG00000048462	NA	NA	NA	0.007156764	0.802934389	NA
ENSG00000048471	0.07463943	0.722704804	0.915849428	-0.039848273	0.788226707	0.931823514
ENSG00000048540	-0.755943815	3.74E-05	0.003353333	0.298990142	0.021486896	0.149375193
ENSG00000048544	-0.104896113	0.532164554	0.829027893	0.086924638	0.393352161	0.716474917
ENSG00000048545	0.588811723	0.002648024	0.070518751	-0.049976437	0.763159244	0.921387268
ENSG00000048649	0.120199287	0.37168881	0.738363639	0.060666521	0.486892019	0.780112315
ENSG00000048707	0.065280089	0.722536146	0.915849428	-0.148854408	0.190302828	0.515110919
ENSG00000048740	0.151011107	0.363210919	0.730748489	-0.050829329	0.610523565	0.853160287
ENSG00000048828	-0.087142302	0.518662409	0.820400577	0.029195272	0.722547111	0.902336626
ENSG00000048991	-0.291916487	0.034206023	0.279849566	-0.160454712	0.062612211	0.289022056
ENSG00000049089	0.168821644	0.46139506	0.790413387	-0.009638529	0.954884244	0.98768931
ENSG00000049130	-0.091647009	0.651904553	0.885580151	0.200181836	0.079108847	0.331543319
ENSG00000049167	-0.213924812	0.264753597	0.653157251	-0.061505722	0.633639329	0.864899187
ENSG00000049192	-0.076089461	0.729134626	NA	0.331215431	0.050904561	0.256451579
ENSG00000049239	0.934807225	7.67E-07	0.000129562	-0.114445049	0.463788558	0.762689515
ENSG00000049245	-0.005278681	0.971257699	0.994822888	-0.007690923	0.936731186	0.982584008
ENSG00000049246	0.431120437	0.040709129	0.300755898	0.079385901	0.594383332	0.844351812
ENSG00000049247	-0.033529308	0.510323102	NA	-0.012719897	0.750826497	NA
ENSG00000049249	0.044115729	0.436627412	NA	-0.018386546	0.587550451	NA
ENSG00000049283	-0.209454979	0.363464369	0.731009668	-0.272214641	0.112609978	0.398023592
ENSG00000049319	-0.013893967	0.817470217	NA	0.041563555	0.427831676	NA
ENSG00000049323	-0.29741023	0.030715261	0.26497677	0.012485835	0.891025165	0.968235605
ENSG00000049449	-0.111781684	0.375498454	0.742115473	0.33011197	3.10E-06	0.000197534
ENSG00000049540	0.451835815	0.037409782	0.287884868	-0.066151151	0.682539505	0.883091708
ENSG00000049541	-0.215999342	0.139920959	0.511396764	-0.241518413	0.006364794	0.068815208
ENSG00000049618	-0.069750223	0.602295064	0.862167886	0.029497585	0.741247776	0.911653427
ENSG00000049656	-0.229898429	0.107499783	0.461185565	0.023092776	0.76645466	0.922139661
ENSG00000049759	0.331268204	0.01509685	0.188688578	0.254708079	0.005657138	0.063935085
ENSG00000049768	0.039419427	0.805406512	NA	0.136490742	0.310900282	NA
ENSG00000049769	0.37513301	0.095708153	0.439512073	0.312039698	0.065706913	0.297634837
ENSG00000049860	0.161024545	0.264819218	0.653193598	0.014174718	0.879762487	0.963702728
ENSG00000049883	0.035542962	0.863154694	0.968665349	0.074530386	0.61878524	0.857445726
ENSG00000050030	0.214048518	0.277751523	NA	-0.041621641	0.795320479	NA
ENSG00000050130	-0.108617276	0.507806433	0.815640082	-0.052010243	0.6203558	0.85805868
ENSG00000050165	-0.167453453	0.316396207	0.701140834	-0.012670365	0.90930996	0.974284395
ENSG00000050327	-0.185496869	0.398330932	0.757927044	-0.211227546	0.147668856	0.45536267
ENSG00000050344	0.183141496	0.142027616	0.51545055	0.267813739	0.003333867	0.044855058
ENSG00000050393	-0.336147297	0.036245916	0.285042561	-0.050472908	0.608118619	0.851632065
ENSG00000050405	0.29011534	0.043838694	0.312852507	0.255861634	0.007968986	0.079234156
ENSG00000050426	0.700722077	4.25E-05	0.003684717	-0.314068686	0.017534442	0.13137951
ENSG00000050438	0.279961706	0.16601286	0.546395146	-0.077014191	0.596245595	0.845259719
ENSG00000050555	0.187242153	0.31428413	0.698720929	0.208886261	0.111448952	0.395864795
ENSG00000050628	0.057076573	0.710344863	NA	-0.032430317	0.818965123	NA
ENSG00000050730	0.000237092	0.996363141	NA	0.000609071	0.986291017	NA
ENSG00000050748	-0.117773478	0.399108705	0.758264851	-0.049292678	0.580377296	0.836281012
ENSG00000050767	0.295894287	0.178194151	0.561438418	0.126121376	0.42828937	0.739266678
ENSG00000050820	0.338170479	0.039534154	0.296934111	0.323112173	0.049993789	0.253493247
ENSG00000051009	0.028911559	0.877602739	0.974041767	-0.101925342	0.445529588	0.750406393
ENSG00000051108	-0.215962121	0.255852239	0.645329128	0.097424645	0.450620952	0.753232535
ENSG00000051128	-0.261508521	0.210927559	0.600663372	-0.263994081	0.071498066	0.312610513
ENSG00000051180	-0.264763447	0.100754721	0.448733123	-0.148854375	0.163928214	0.479240016
ENSG00000051341	-0.124279387	0.458407226	0.789743875	0.289927112	0.007266353	0.074543327
ENSG00000051382	0.396686606	0.006073432	0.117054909	0.360784376	0.000482723	0.010892992
ENSG00000051523	0.269439042	0.085422052	0.421648142	0.157757283	0.196536552	0.522325831
ENSG00000051596	-0.03126681	0.880337247	0.974779505	0.174927134	0.197502415	0.523377123
ENSG00000051620	-0.131775439	0.428687335	0.770511053	0.03611782	0.730884887	0.906413854
ENSG00000051825	0.172982078	0.27946446	0.666773377	0.114694379	0.258784432	0.600376011
ENSG00000052126	-0.057391265	0.670346192	0.895842137	-0.056199348	0.491226286	0.783021191
ENSG00000052344	0.179439941	0.230138423	0.618391626	0.392637058	1.67E-06	0.000120968
ENSG00000052723	-0.122132028	0.431557903	0.772651306	0.121014287	0.176976439	0.497661454
ENSG00000052749	-0.282005282	0.065319242	0.376656689	-0.026614557	0.763776793	0.921425334
ENSG00000052795	-0.163090563	0.387297811	0.752893338	0.145449799	0.245017584	0.584671753
ENSG00000052802	0.00182754	0.988060929	0.997306762	0.460402098	1.38E-08	2.22E-06
ENSG00000052841	0.118017664	0.40947574	0.761853979	-0.15988868	0.072902411	0.316384799
ENSG00000052850	0.000237092	0.996363141	NA	0.000578565	0.986642356	NA
ENSG00000053108	0.243498544	0.292492718	0.677573819	0.050720124	0.76656854	0.922139661
ENSG00000053254	0.056896575	0.659334975	0.889532227	-0.065251073	0.344359559	0.679599001
ENSG00000053328	0.003392513	0.97647062	NA	0.01969766	0.818692835	NA
ENSG00000053371	0.148409213	0.386391863	0.751587506	-0.122892346	0.310530425	0.652527676
ENSG00000053372	-0.363465994	0.021638768	0.224721054	-0.056167444	0.524272918	0.802413871
ENSG00000053438	0.104430622	0.556967842	NA	0.194584278	0.053406381	0.262616876
ENSG00000053501	0.15440799	0.496528509	0.809088665	-0.095588098	0.56451925	0.827497846
ENSG00000053524	0.421754792	0.06508054	0.375779812	-0.292581377	0.08131059	0.335809549
ENSG00000053702	-0.038743508	0.863493159	NA	0.337185479	0.042169285	0.228212225
ENSG00000053747	0.021460011	0.904622278	NA	-0.180616093	0.281957521	0.626649851
ENSG00000053770	-0.460881747	0.007698448	0.134610754	-0.214277162	0.02685458	0.172853261
ENSG00000053900	-0.395089396	0.020297995	0.217847044	-0.260050099	0.017725301	0.13172084
ENSG00000053918	0.308273539	0.181015302	0.564781823	-0.009322065	0.955693449	0.987850316
ENSG00000054116	0.046366492	0.76881451	0.932269797	-0.04463954	0.68564865	0.8837452
ENSG00000054118	-0.224436039	0.057257308	0.35655315	-0.273531507	9.80E-05	0.003203111
ENSG00000054148	0.132622858	0.36903959	0.73617218	0.293692751	0.004554438	0.055663697
ENSG00000054179	0.329194504	0.122585673	NA	0.09892944	0.53237253	NA
ENSG00000054219	0.00709421	0.973753597	NA	0.332923543	0.052240163	0.25980238
ENSG00000054267	-0.035771279	0.816581788	0.952011247	0.096502946	0.340729365	0.67691265
ENSG00000054277	-0.11591517	0.587762103	0.854521516	0.383239111	0.011680116	0.101672489
ENSG00000054282	0.051784573	0.812037676	0.949744314	-0.210223909	0.189528853	0.514230376
ENSG00000054356	0.8573482	0.000215824	0.013067542	0.098042409	0.559726043	0.825050684
ENSG00000054392	0.110950795	0.458063819	NA	0.047496594	0.567906881	NA
ENSG00000054523	0.35784275	0.016421778	0.197368857	0.026375425	0.738299642	0.91009087
ENSG00000054598	0.053082794	0.392166193	NA	-0.09606107	0.207264184	NA
ENSG00000054611	0.015014642	0.93501921	0.984127528	0.133222605	0.281592843	0.626182659
ENSG00000054654	0.016270132	0.943961943	0.985375311	0.06400759	0.575509083	0.8331082
ENSG00000054690	0.011790291	0.943632398	0.985375311	0.077471155	0.486616032	0.779957032
ENSG00000054793	0.141920842	0.460436716	0.790413387	0.004973639	0.968041504	0.993336531
ENSG00000054796	NA	NA	NA	NA	NA	NA
ENSG00000054803	-0.011911674	0.782043764	NA	-0.036824264	0.653717844	NA
ENSG00000054938	-0.125657436	0.286717992	NA	0.048410422	0.547175071	NA
ENSG00000054965	0.025062183	0.877884925	0.974085723	-0.155933623	0.112359326	0.39730102
ENSG00000054967	-0.029047019	0.900442744	0.978810395	-0.131412776	0.44116404	0.7481639
ENSG00000054983	0.205496248	0.271424415	0.658756697	0.081962067	0.561757218	0.826078098
ENSG00000055044	-0.345034859	0.020200187	0.217160465	-0.124263924	0.145140099	0.452733732
ENSG00000055070	-0.133454006	0.310213124	0.694917238	-0.099997501	0.228619249	0.563733502
ENSG00000055118	0.187454849	0.378605104	0.744928155	-0.512637813	0.001240298	0.022103703
ENSG00000055130	-0.55059476	0.000251839	0.014431301	-0.052966948	0.535860379	0.810327437
ENSG00000055147	0.016121419	0.934625757	0.984127528	0.469245982	0.000584323	0.012638907
ENSG00000055163	-0.073159924	0.568931627	0.846573869	0.441783292	1.75E-07	2.07E-05
ENSG00000055208	-0.023018819	0.859354206	0.9676644	0.004853063	0.948426753	0.986473357
ENSG00000055211	0.13681115	0.434934635	0.773887022	0.103341167	0.403608933	0.722511134
ENSG00000055332	-0.005330743	0.968694941	0.994176722	-0.168457655	0.042463748	0.229256906
ENSG00000055483	0.013843686	0.931446046	0.983844011	-0.064298721	0.500391414	0.787031161
ENSG00000055609	0.15768952	0.487204051	0.806832006	-0.026900574	0.813241179	0.940479506
ENSG00000055732	-0.399103397	0.074213508	NA	-0.381332239	0.017392735	0.130681591
ENSG00000055813	NA	NA	NA	0.002714344	0.96388133	NA
ENSG00000055917	-0.010686745	0.928798994	0.983668691	0.002449315	0.972435701	0.993336531
ENSG00000055950	0.16957221	0.287866371	0.674402764	-0.131904173	0.224908439	0.559408589
ENSG00000055955	0.031361386	0.515604313	NA	0.017512272	0.754809379	NA
ENSG00000055957	-0.011911674	0.782043764	NA	0.007156764	0.802934389	NA
ENSG00000056050	0.071905569	0.667459557	0.894779203	-0.016884537	0.877134771	0.963214718
ENSG00000056097	0.120696609	0.32158302	0.704959734	0.063807561	0.354359396	0.688020348
ENSG00000056277	0.178810044	0.357298257	0.728082113	0.003474157	0.979226804	0.995075222
ENSG00000056291	0.012946606	0.763648132	NA	-0.6655986	8.31E-05	0.00281059
ENSG00000056487	0.439291732	0.020347558	0.218014401	-0.347533771	0.008550644	0.082890519
ENSG00000056558	0.353556636	0.117896703	NA	0.144795131	0.395432379	0.717693148
ENSG00000056586	0.193912225	0.216881971	0.60520601	0.03470381	0.708546774	0.894472603
ENSG00000056661	0.048926982	0.750738833	0.926228725	-0.025727435	0.791062777	0.932550436
ENSG00000056678	NA	NA	NA	NA	NA	NA
ENSG00000056736	-0.252829654	0.270374485	0.657546677	-0.219255704	0.178174828	0.499257648
ENSG00000056972	0.181032242	0.340360967	0.71811941	-0.03950659	0.753236111	0.916790824
ENSG00000056998	0.146730053	0.255141823	0.644558244	-0.069641138	0.392969132	0.716323572
ENSG00000057019	-0.287860001	0.027746443	0.25403234	0.155461396	0.034122472	0.199211779
ENSG00000057149	NA	NA	NA	-0.081145661	0.307814532	NA
ENSG00000057252	-0.492280024	0.029978111	0.262303361	-0.334227154	0.041505717	0.226519331
ENSG00000057294	0.250704298	0.097438584	0.442420116	0.108129617	0.325112395	0.664139587
ENSG00000057468	-0.011911674	0.782043764	NA	0.000544645	0.987043728	NA
ENSG00000057593	0.10555145	0.220302019	NA	-0.027456708	0.685190532	NA
ENSG00000057608	-0.006507815	0.953849901	0.989635261	-0.097865281	0.098220934	0.371052759
ENSG00000057657	0.088626002	0.537421645	NA	0.093262534	0.531588821	NA
ENSG00000057663	-0.179796044	0.227610048	0.616032009	0.193088005	0.02860481	0.179981437
ENSG00000057704	-0.086284521	0.710792775	0.91182651	0.249037303	0.132697935	0.432088691
ENSG00000057757	-0.31951359	0.036582142	0.285451899	-0.238383214	0.009823588	0.091126885
ENSG00000057935	-0.0235346	0.850021217	0.964113488	-0.222566395	0.005518885	0.062851451
ENSG00000058056	0.04654829	0.759701143	0.928097828	-0.074848969	0.419964122	0.732916178
ENSG00000058063	-0.000442515	0.997752558	0.999153677	0.078636409	0.469687516	0.767088402
ENSG00000058085	0.215774832	0.218516806	0.60652989	0.297694199	0.013962078	0.114344023
ENSG00000058091	-0.164274094	0.290115441	0.677012799	0.239213297	0.010249081	0.093551466
ENSG00000058262	-0.242323753	0.041063928	0.301370258	-0.236633692	0.000427117	0.009969976
ENSG00000058272	0.155850575	0.231133112	0.618862042	0.151203955	0.039007791	0.217884537
ENSG00000058335	0.18084171	0.352495728	NA	0.045532912	0.729784147	NA
ENSG00000058404	0.070703676	0.320805981	NA	-0.018386546	0.587550451	NA
ENSG00000058453	0.008976183	0.956775372	0.990576599	0.209842739	0.057645558	0.2756661
ENSG00000058600	-0.245145876	0.084052371	0.419656719	-0.06739884	0.444962833	0.749950997
ENSG00000058668	0.417647739	0.018757996	0.209479848	-0.319432382	0.005248812	0.060989388
ENSG00000058673	-0.013628587	0.918371731	0.981821995	0.031431381	0.693948758	0.887861609
ENSG00000058729	-0.207171976	0.214215585	0.604012241	-0.184087888	0.088237381	0.351941706
ENSG00000058799	-0.301044639	0.065770265	0.377132646	0.061542325	0.564082263	0.827448662
ENSG00000058804	-0.069025409	0.583418208	0.852739253	0.032418288	0.668769902	0.877879025
ENSG00000058866	0.103272925	0.478694142	NA	0.005092085	0.966496382	NA
ENSG00000059122	0.141616793	0.47958801	0.80239725	-0.15611208	0.273763938	0.616844414
ENSG00000059145	0.11914401	0.511799538	0.817712051	0.298392824	0.013024832	0.10843632
ENSG00000059377	-0.127528801	0.358326831	NA	-0.049559516	0.58954697	NA
ENSG00000059378	-0.23184938	0.314613219	0.698922686	-0.37857509	0.015909842	0.124005332
ENSG00000059573	0.032984625	0.783427892	0.93823824	0.132805646	0.050516828	0.255039228
ENSG00000059588	-0.081264618	0.66224165	0.891228121	0.215336953	0.055996961	0.271128451
ENSG00000059691	-0.05792576	0.741428455	0.922686553	-0.223400069	0.061331915	0.285443867
ENSG00000059728	0.149826784	0.504267799	0.814493705	-0.161345074	0.344654441	0.679785273
ENSG00000059758	-0.091477529	0.600817727	0.861109463	0.233926889	0.038494838	0.21626636
ENSG00000059769	-0.067637788	0.746979004	0.926045219	0.04171507	0.773962276	0.925925014
ENSG00000059804	0.75861973	0.000558472	0.025973012	0.589527596	1.51E-10	4.36E-08
ENSG00000059915	-0.001450879	0.995017908	0.998510062	0.066264111	0.699435174	0.890448992
ENSG00000060069	-0.07118793	0.66415798	0.892590496	-0.018850095	0.869846816	0.960578334
ENSG00000060138	-0.018225797	0.875756627	0.973377286	0.232360052	0.001888482	0.029877627
ENSG00000060140	-0.103934886	0.623163822	NA	-0.094318263	0.557931914	NA
ENSG00000060237	0.05454051	0.705090266	0.909158266	0.192481806	0.009851831	0.091326409
ENSG00000060303	0.00483929	0.965017159	NA	0.029428826	0.535845538	NA
ENSG00000060339	-0.392980033	0.014054566	0.18117755	-0.073666986	0.402712084	0.72213511
ENSG00000060491	0.379299179	0.037108162	0.287431378	-0.089230809	0.475883879	0.770915217
ENSG00000060558	-0.054276774	0.696632536	NA	-0.005902413	0.946483455	NA
ENSG00000060566	0.032856972	0.760080773	NA	0.033434217	0.675730736	NA
ENSG00000060642	0.31108311	0.113844088	0.470780513	0.333321976	0.025034388	0.165054145
ENSG00000060656	0.792496657	5.22E-08	1.18E-05	0.345986026	0.000946297	0.017924139
ENSG00000060688	-0.128455904	0.35590302	0.727164772	-0.111040423	0.20262427	0.529784144
ENSG00000060709	0.060403712	0.670529254	NA	0.0322573	0.789850989	NA
ENSG00000060718	0.123977931	0.503478974	0.813706501	0.090111119	0.436236218	0.744521036
ENSG00000060749	-0.285410328	0.01545586	0.190681765	-0.017621166	0.833811726	0.947215434
ENSG00000060762	-0.399423321	0.082805587	0.41706736	-0.272402358	0.111035882	0.395033744
ENSG00000060971	-0.327377479	0.113998308	0.470862252	-0.32939825	0.020818922	0.146993556
ENSG00000060982	0.090100975	0.438600344	0.77610615	0.455621287	2.65E-09	5.45E-07
ENSG00000061273	0.08117645	0.577117903	0.849722254	0.234869708	0.004872903	0.058233296
ENSG00000061337	0.093918546	0.631398608	0.875889011	0.237345051	0.049702528	0.25255365
ENSG00000061455	0.012946606	0.763648132	NA	-0.040807645	0.434523936	NA
ENSG00000061492	-0.011911674	0.782043764	NA	-0.060971863	0.214857296	NA
ENSG00000061656	0.773133852	0.000467373	NA	0.51000009	0.00085641	NA
ENSG00000061676	-0.114866694	0.314772289	0.699155062	-0.08590742	0.183274438	0.505621763
ENSG00000061794	-0.194579392	0.185546313	0.570843107	-0.216463442	0.021744502	0.15045864
ENSG00000061918	-0.176920938	0.447547146	0.782874568	0.241262947	0.157367982	0.468556702
ENSG00000061936	0.168541622	0.251878288	0.642167534	-0.001430642	0.987193211	0.997030809
ENSG00000061938	0.06368877	0.735614348	0.92066554	0.035480396	0.780678856	0.928483863
ENSG00000061987	0.1164869	0.479551173	0.80239725	0.152303173	0.172170943	0.491471759
ENSG00000062038	-0.07978749	0.506339288	0.815561458	0.167419343	0.014324463	0.116398067
ENSG00000062096	-0.011911674	0.782043764	NA	NA	NA	NA
ENSG00000062194	-0.031412103	0.795684466	0.943033022	0.047053818	0.522196463	0.801043822
ENSG00000062282	0.249713436	0.280904755	0.668339839	0.158796921	0.352269636	0.685729985
ENSG00000062370	-0.428596337	0.063186611	0.371536116	0.174759026	0.302633628	0.645952728
ENSG00000062485	-0.036000244	0.759645272	0.928097828	-0.28204061	4.49E-05	0.001737978
ENSG00000062524	0.000237092	0.996363141	NA	-0.043332481	0.428220237	NA
ENSG00000062582	0.059119312	0.472685555	NA	0.019662341	0.809278539	NA
ENSG00000062598	-0.246863985	0.119724768	0.478883433	0.208645145	0.05778942	0.276056328
ENSG00000062650	-0.005352967	0.967072294	0.993457999	-0.045328532	0.549408695	0.819700849
ENSG00000062716	-0.016597894	0.90705887	0.979517916	-0.114104231	0.179954872	0.501278347
ENSG00000062725	-0.250320899	0.15576078	0.534844152	0.122213244	0.315362158	0.656173916
ENSG00000062822	-0.102483116	0.469785705	0.796675539	0.041096171	0.668831059	0.877879025
ENSG00000063015	-0.121831843	0.597451917	0.858682432	-1.173924497	4.27E-14	2.76E-11
ENSG00000063046	0.337164061	0.002819877	0.073123124	0.012546231	0.86354586	0.957723848
ENSG00000063127	0.059964072	0.732882402	NA	0.008270512	0.953381906	NA
ENSG00000063169	0.135243472	0.512543721	0.817712051	0.038048134	0.765437063	0.921620634
ENSG00000063176	-0.551489202	0.002440916	0.067670835	-0.389607527	0.003169809	0.043248439
ENSG00000063177	0.168969627	0.154620011	0.53380916	-0.029637472	0.693564815	0.887705363
ENSG00000063180	-0.05174128	0.737894098	0.92118349	-0.56235508	4.80E-06	0.000282949
ENSG00000063241	-0.070772363	0.648927533	0.88464116	-0.048093606	0.654829597	0.872631135
ENSG00000063244	-0.405617263	0.003585231	0.085698368	-0.171031562	0.03468915	0.201520699
ENSG00000063245	0.128503941	0.339090976	0.717535734	-0.003974878	0.965711841	0.992279114
ENSG00000063322	-0.036758581	0.808814401	0.948923555	-0.230630592	0.017374561	0.130681591
ENSG00000063438	0.188566078	0.281970494	NA	-0.027575116	0.840272304	NA
ENSG00000063515	-0.030740841	0.522251496	NA	-0.012662641	0.760680643	NA
ENSG00000063587	0.16673632	0.369623223	0.73660669	0.07740468	0.532960259	0.808158597
ENSG00000063601	-0.177118834	0.273911539	0.661137365	-0.065182791	0.553704552	0.821770752
ENSG00000063660	0.033292564	0.841089749	0.960533992	0.099515374	0.558662667	0.824593507
ENSG00000063761	-0.320726541	0.128900641	0.49257774	-0.010950103	0.941543907	0.983741212
ENSG00000063854	0.063146584	0.743535085	0.923682755	0.128302053	0.363710308	0.693565691
ENSG00000063978	-0.00116019	0.99295574	0.998020879	-0.072668169	0.354533378	0.688176002
ENSG00000064012	0.124341106	0.588699486	0.854922333	-0.153715159	0.369644553	0.69788409
ENSG00000064042	0.473542668	0.041775687	0.303986803	-0.161454788	0.346200098	0.680762298
ENSG00000064102	0.247424558	0.059619204	0.362701337	0.231681124	0.005581955	0.063349348
ENSG00000064115	0.128286871	0.33394568	0.712815976	0.407324232	2.46E-06	0.000161901
ENSG00000064195	0.000127198	0.998840522	NA	-0.022217643	0.731072044	NA
ENSG00000064199	0.027815253	0.903700095	0.978811444	-0.056728796	0.740756289	0.911146459
ENSG00000064201	0.09804964	0.369367172	NA	0.070958876	0.177222532	NA
ENSG00000064205	0.012946606	0.763648132	NA	-0.013654763	0.744825987	NA
ENSG00000064218	0.029665626	0.530044932	NA	NA	NA	NA
ENSG00000064225	-0.366852518	0.092695761	0.434514982	0.108416364	0.507452077	0.792043396
ENSG00000064270	-0.268874213	0.203898255	NA	-0.228745028	0.150017287	NA
ENSG00000064300	0.713593332	0.000643752	0.028106118	0.647749704	7.75E-06	0.000422159
ENSG00000064309	0.269899845	0.12751142	0.490153969	0.118153558	0.326499794	0.665163018
ENSG00000064313	-0.042216938	0.772443663	0.932917338	-0.055885757	0.533213528	0.808162926
ENSG00000064393	-0.269710323	0.108626649	0.463387061	-0.228273323	0.03896976	0.217761796
ENSG00000064419	-0.072949534	0.541676684	0.832996851	-0.039194792	0.570278578	0.830145635
ENSG00000064489	-0.011911674	0.782043764	NA	0.021033466	0.550071817	NA
ENSG00000064490	-0.309007202	0.122461533	0.482182895	-0.231827879	0.060004878	0.281197706
ENSG00000064545	0.219895353	0.199857709	0.588388429	0.147243833	0.236160911	0.57244223
ENSG00000064547	0.024845197	0.887704832	0.976558803	-0.006786194	0.95051776	0.987129326
ENSG00000064601	-0.371373467	0.035735454	0.283803691	-0.180360951	0.11384904	0.400005359
ENSG00000064607	0.106953725	0.460008289	0.790407289	0.337265791	4.43E-05	0.001722621
ENSG00000064651	-0.412088129	0.03028601	0.262847347	0.024415766	0.833559837	0.947215434
ENSG00000064652	0.008612876	0.964332689	0.992739611	-0.326613172	0.014856267	0.118868634
ENSG00000064655	-0.15589295	0.460669499	NA	-0.190535398	0.229710983	NA
ENSG00000064666	0.202819973	0.097413518	0.442420116	0.336432038	7.93E-06	0.000430336
ENSG00000064687	0.588626116	0.006046197	0.116924807	-0.056372561	0.6804366	0.882128559
ENSG00000064692	-0.211131525	0.344347026	0.720227868	-0.559201308	0.000443624	0.010266946
ENSG00000064703	-0.356951372	0.022136052	0.227470684	-0.175871679	0.06575092	0.297634837
ENSG00000064726	-0.046676609	0.75063557	0.926228725	-0.245523422	0.007646469	0.077158786
ENSG00000064763	-0.222455881	0.15642728	0.535381373	0.153933084	0.145924745	0.453137693
ENSG00000064787	-0.047646341	0.707534639	NA	-0.107605415	0.362108023	NA
ENSG00000064835	-0.030740841	0.522251496	NA	NA	NA	NA
ENSG00000064886	NA	NA	NA	-0.006362426	0.824428122	NA
ENSG00000064932	0.254366755	0.154072488	0.532897403	0.145295582	0.253164398	0.594936155
ENSG00000064933	-0.335100381	0.029832414	0.262100526	0.210300671	0.024084015	0.160820984
ENSG00000064961	0.449456416	0.00216809	0.062820786	0.147485303	0.173657648	0.492827739
ENSG00000064989	-0.40685135	0.077263336	0.404402188	-0.69439539	3.33E-05	0.001404465
ENSG00000064995	-0.225149535	0.169679211	0.552091852	-0.207386016	0.051903777	0.258810801
ENSG00000064999	0.113289085	0.413272716	0.76289082	-0.018682322	0.837120967	0.948378127
ENSG00000065000	-0.188700902	0.106701505	0.459413123	-0.137062678	0.050162329	0.254128318
ENSG00000065029	-0.314636287	0.084122442	0.419656719	-0.30595013	0.018273061	0.134386539
ENSG00000065054	0.37221964	0.102438685	0.452668672	-0.013966005	0.92968825	0.979746989
ENSG00000065057	0.097411549	0.552332414	0.839121655	-0.039122657	0.732250784	0.906971532
ENSG00000065060	0.012729665	0.926840883	0.983652127	0.109778094	0.288560918	0.632517097
ENSG00000065135	-0.096334719	0.461498326	0.790471378	-0.106340804	0.180266767	0.501492902
ENSG00000065150	0.096356184	0.406143186	0.761546375	-0.123316314	0.03146279	0.190831106
ENSG00000065154	-0.365845581	0.011712989	0.166333268	-0.055361341	0.476184285	0.77094884
ENSG00000065183	-0.193582694	0.151444806	0.527479615	0.007217152	0.929370389	0.97965296
ENSG00000065243	-0.044619324	0.774084591	0.933877086	-0.036972357	0.715263274	0.898185234
ENSG00000065268	0.498445103	0.004216542	0.094621552	0.32212888	0.004223645	0.05313643
ENSG00000065308	-0.260988124	0.100943964	0.448733123	0.296689847	0.00394621	0.05044157
ENSG00000065320	0.240849047	0.290586976	0.677493398	-0.074599991	0.663714757	0.876167342
ENSG00000065325	NA	NA	NA	NA	NA	NA
ENSG00000065328	-0.365592409	0.012833201	0.17292736	-0.1475674	0.11171238	0.396504395
ENSG00000065357	0.356601507	0.074179249	0.397287796	-0.101878369	0.464701749	0.763173301
ENSG00000065361	-0.32550418	0.016686766	0.198851904	-0.159778627	0.075515199	0.322918882
ENSG00000065371	-0.029308115	0.663687387	NA	-0.044116104	0.412633969	NA
ENSG00000065413	-0.073382992	0.626923753	NA	-0.107774943	0.386123952	NA
ENSG00000065427	-0.029862747	0.801144956	0.945022578	0.016054977	0.800964164	0.936282898
ENSG00000065457	-0.064098757	0.735080649	0.920536118	-0.103873885	0.402622326	0.722083605
ENSG00000065485	0.475351333	0.004450685	0.097991409	-0.303750768	0.011064677	0.098658222
ENSG00000065491	0.043568677	0.794927005	0.942843561	0.026423871	0.811380097	0.939916519
ENSG00000065518	-0.03933873	0.761550369	0.928922079	-0.061736971	0.521447339	0.800746829
ENSG00000065526	0.123235927	0.444759136	0.78108199	0.096483337	0.264180746	0.606419043
ENSG00000065534	-0.243542303	0.167841491	0.549789046	-0.024723636	0.836810056	0.948105094
ENSG00000065548	-0.360530981	0.014058339	0.18117755	0.058691191	0.456410747	0.758001782
ENSG00000065559	-0.339260382	0.025068584	0.244699883	0.040857778	0.652998457	0.871925353
ENSG00000065600	-0.106123607	0.582102574	0.852253091	-0.06846341	0.626342142	0.86124426
ENSG00000065609	0.244816364	0.230347925	NA	-0.061012525	0.668490549	NA
ENSG00000065613	-0.21763912	0.15850373	0.538609375	-0.134313197	0.158470143	0.470381282
ENSG00000065615	-0.147629839	0.440073328	0.777319559	-0.298032838	0.02140498	0.149328361
ENSG00000065618	-0.169096232	0.409179	NA	0.019191758	0.906875946	0.973608638
ENSG00000065621	0.692782673	0.000640686	0.028067753	0.182136769	0.246759983	0.587232623
ENSG00000065665	-0.059674527	0.75931841	0.927806864	-0.025939554	0.846753703	0.951194459
ENSG00000065675	-0.262292349	0.132740025	0.4990452	-0.335375182	0.007518007	0.0762027
ENSG00000065717	0.286397193	0.212828999	0.602976834	0.052948049	0.749611979	0.91490425
ENSG00000065802	0.187781895	0.218919053	0.607052271	0.10195721	0.306014088	0.649078245
ENSG00000065809	-0.244180231	0.139021471	0.509851314	0.182988153	0.077976122	0.32862404
ENSG00000065833	-0.121820709	0.594408024	0.857090698	0.022002756	0.88784156	0.967203422
ENSG00000065882	0.335253797	0.013119667	0.175238342	-0.047565738	0.579179376	0.835476695
ENSG00000065883	-0.149233446	0.284190945	0.671334054	0.007998255	0.925888526	0.978564895
ENSG00000065911	0.303431654	0.016058738	0.194462231	0.369804198	2.24E-05	0.001007186
ENSG00000065923	0.334154286	0.091985966	0.432825072	0.318784717	0.029405379	0.182946085
ENSG00000065970	0.136109983	0.461303968	0.790413387	-0.161403256	0.228712655	0.563841647
ENSG00000065978	0.001002641	0.992728673	0.998003337	0.080158364	0.195989539	0.521970433
ENSG00000065989	0.254593724	0.234227792	0.622860564	0.073826942	0.644414077	0.869118403
ENSG00000066027	0.099921631	0.467586226	0.795710164	0.187183615	0.039235558	0.218706385
ENSG00000066032	-0.142949987	0.470016679	0.796675539	0.098683881	0.421116869	0.733246038
ENSG00000066044	-0.100629366	0.413515993	0.76289082	0.110091683	0.13117452	0.429818866
ENSG00000066056	-0.047042814	0.836914693	0.959595327	0.253672383	0.136797508	0.439840635
ENSG00000066084	0.052575239	0.72071721	0.915656634	0.083109641	0.345312969	0.680271229
ENSG00000066117	0.03717063	0.751175337	0.926296474	0.006735157	0.917939794	0.976284818
ENSG00000066135	-0.111894478	0.369004936	0.73617218	0.178581032	0.01276004	0.107086423
ENSG00000066136	-0.146089129	0.331208671	0.711465996	0.119900666	0.216222159	0.548019049
ENSG00000066185	0.054715695	0.664239632	NA	0.005365181	0.957475777	NA
ENSG00000066230	0.002417511	0.983704126	NA	-0.009163055	0.914399762	NA
ENSG00000066248	0.251418565	0.280401002	0.667884071	0.086395607	0.614594536	0.855128824
ENSG00000066279	-0.489992627	0.000222901	0.013307724	-0.009141833	0.922678994	0.97742537
ENSG00000066294	NA	NA	NA	NA	NA	NA
ENSG00000066322	-0.203464523	0.292868415	0.677910572	-0.311564158	0.013417716	0.110822815
ENSG00000066336	0.078868963	0.448442548	NA	-0.046109299	0.50641862	NA
ENSG00000066379	NA	NA	NA	NA	NA	NA
ENSG00000066382	-0.438143822	0.058762427	0.360035567	-0.039991966	0.815722173	0.94113185
ENSG00000066405	-0.044828059	0.678761789	NA	0.005160653	0.950149774	NA
ENSG00000066422	0.092805098	0.586979004	0.854409982	0.092485193	0.412817389	0.728443257
ENSG00000066427	0.180840057	0.301849195	0.688075803	0.16181485	0.162089716	0.476432755
ENSG00000066455	0.22100379	0.154803343	0.533940038	-0.057970669	0.563237701	0.826960019
ENSG00000066468	0.341326381	0.009764734	0.15083625	-0.217127059	0.012481558	0.105637793
ENSG00000066557	-0.296360504	0.065438583	0.376722301	-0.008777807	0.922592361	0.97742537
ENSG00000066583	-0.18941644	0.216580588	0.60520601	0.180959527	0.071502567	0.312610513
ENSG00000066629	-0.257971866	0.165191508	0.544981622	-0.366126964	0.004975784	0.058740145
ENSG00000066651	0.269683405	0.125651727	0.48741782	-0.100836117	0.417449245	0.73118789
ENSG00000066654	-0.021754122	0.872700233	0.97247853	0.080577679	0.319971797	0.660638857
ENSG00000066697	-0.190452205	0.329643543	0.710665858	-0.13736366	0.273354454	0.616331356
ENSG00000066735	-0.033925734	0.825679929	0.956536785	-0.114714345	0.350469607	0.684091655
ENSG00000066739	-0.129351426	0.441765286	0.778060168	0.032570954	0.766404299	0.922139661
ENSG00000066777	-0.181114849	0.143936469	0.518094241	-0.043053801	0.535019715	0.809886153
ENSG00000066813	NA	NA	NA	NA	NA	NA
ENSG00000066827	-0.077547475	0.712524234	0.91310796	0.029068153	0.841075844	0.949053216
ENSG00000066855	0.195155282	0.205857602	0.595510092	0.090108618	0.395448129	0.717693148
ENSG00000066923	0.29744738	0.197715039	0.586926512	0.315669278	0.065520718	0.297419116
ENSG00000066926	0.052253397	0.752322525	0.926296474	-0.056406325	0.644685663	0.869118403
ENSG00000066933	0.326058323	0.073815436	0.396607343	0.086151124	0.449967411	0.752954169
ENSG00000067048	0.093354508	0.330269877	NA	0.003328893	0.968492823	0.993336531
ENSG00000067057	0.463336333	0.000270713	0.015240687	0.087845545	0.31076859	0.652623664
ENSG00000067064	-0.286497622	0.07494816	0.398593209	0.021885428	0.796690489	0.93401767
ENSG00000067066	0.019468144	0.86892961	NA	-0.170971977	0.114789916	NA
ENSG00000067082	0.188583372	0.267753637	0.655066517	0.236106028	0.047961522	0.247039179
ENSG00000067113	-0.250882576	0.179420518	0.563065059	-0.257795617	0.059973804	0.281197706
ENSG00000067141	-0.055875715	0.669373046	0.895567274	0.11035914	0.163436364	0.478834298
ENSG00000067167	-0.072391802	0.591338808	0.856177546	0.008934655	0.911915049	0.974885061
ENSG00000067177	-0.095238937	0.633102565	0.876331642	-0.182493332	0.192827243	0.518387669
ENSG00000067182	-0.204920586	0.202044296	0.591028339	-0.160574702	0.100279852	0.374139023
ENSG00000067191	-0.040242276	0.856507386	0.967273259	-0.196114731	0.221607433	0.555739647
ENSG00000067208	0.207185876	0.308500224	0.693261358	0.164097734	0.251026104	0.592381421
ENSG00000067221	0.469571789	0.042553713	0.307133278	0.212875407	0.206955285	0.534924406
ENSG00000067225	0.867976737	1.03E-13	6.30E-11	0.73058269	6.42E-18	1.09E-14
ENSG00000067248	-0.383927181	0.021736908	0.225168367	-0.343550525	0.000705876	0.014572796
ENSG00000067334	-0.194005576	0.163614205	0.543236402	-0.087259415	0.361437071	0.691663784
ENSG00000067365	0.086944254	0.614019115	0.867916458	0.019432638	0.87613909	0.962901
ENSG00000067369	-0.573085199	0.000155824	0.010257204	0.008039692	0.938101013	0.982881185
ENSG00000067445	-0.101389237	0.491494285	0.807327904	-0.09971775	0.312335741	0.654357052
ENSG00000067533	-0.462554134	0.004496702	0.098101284	-0.165659178	0.102192097	0.378323729
ENSG00000067560	0.027416831	0.804410619	0.947025104	-0.045698587	0.516805719	0.798480648
ENSG00000067596	-0.093816046	0.492804085	0.807878982	-0.196435074	0.018829025	0.136854792
ENSG00000067601	0.031977412	0.742491322	NA	-0.06510322	0.596307351	NA
ENSG00000067606	0.044887732	0.791666796	0.941608135	-0.011064903	0.926380972	0.978572209
ENSG00000067646	-5.53E-05	0.999143358	NA	0.018084227	0.900585781	0.971310606
ENSG00000067704	0.047118247	0.698155634	0.906857494	-0.085780051	0.298832745	0.643123759
ENSG00000067715	-0.065496878	0.68002019	0.900519876	-0.104648811	0.262195607	0.604766024
ENSG00000067798	-0.070254366	0.731796301	NA	-0.293400312	0.087309316	0.3497014
ENSG00000067829	-0.055898358	0.740251609	0.922332523	-0.100222759	0.38236897	0.707267863
ENSG00000067836	-0.191739258	0.334462629	0.713268368	-0.045903903	0.729447956	0.90593161
ENSG00000067840	-0.395422048	0.003018676	0.076125197	0.392689019	0.000114214	0.003552685
ENSG00000067842	-0.015425865	0.896993443	NA	0.007106624	0.93243274	NA
ENSG00000067900	0.08689315	0.524516471	0.823571061	0.043909043	0.623978329	0.860030023
ENSG00000067955	-0.052944721	0.731939242	0.919592044	0.087647851	0.413662823	0.728933536
ENSG00000067992	0.324736173	0.090827727	0.430367184	0.209505225	0.112012526	0.396952765
ENSG00000068001	-0.182160418	0.22050802	0.609211055	-0.033887764	0.714323181	0.89783605
ENSG00000068024	0.324422861	0.071666615	0.390668427	0.294599499	0.011898106	0.102647654
ENSG00000068028	0.228841482	0.296830384	0.681584285	0.016970745	0.908294713	0.974058271
ENSG00000068078	0.142183705	0.45343768	0.786179026	-0.093979408	0.571931777	0.831098989
ENSG00000068079	0.081895786	0.653508804	NA	-0.246712844	0.099771399	NA
ENSG00000068097	0.183914901	0.266588365	0.65443188	0.088765266	0.397451283	0.719047492
ENSG00000068120	-0.025327424	0.853028089	0.965987532	-0.031633924	0.707175247	0.893736259
ENSG00000068137	-0.132754521	0.533387607	0.829785884	-0.131809809	0.40308257	0.72235017
ENSG00000068305	-0.151447992	0.397856979	0.75777891	-0.001853444	0.987153394	0.997030809
ENSG00000068308	-0.063342445	0.671074089	0.896251054	-0.292966883	0.001683949	0.027527634
ENSG00000068323	-0.059083904	0.679091805	0.899910896	-0.008579715	0.917652558	0.976284818
ENSG00000068354	-0.125072552	0.56881568	0.846573869	-0.043469057	0.781296955	0.928483863
ENSG00000068366	-0.092979798	0.487623623	0.807005779	0.059703574	0.462478912	0.762256144
ENSG00000068383	-0.191130172	0.294593815	0.679551268	0.063274083	0.600816174	0.847414541
ENSG00000068394	-0.008973008	0.962476519	0.991918795	-0.053867877	0.673579546	0.879472976
ENSG00000068400	0.080341097	0.603488874	0.86262619	0.033253602	0.747448119	0.914070232
ENSG00000068438	-0.182943831	0.236596096	0.625401048	-0.227164243	0.021940308	0.151032479
ENSG00000068489	0.171385545	0.245262035	0.636125173	-0.161107762	0.102219451	0.378323729
ENSG00000068615	-0.096930011	0.662763537	NA	-0.084766233	0.598715658	NA
ENSG00000068650	0.505990351	0.001701686	0.055438691	0.062493575	0.493705564	0.783940388
ENSG00000068654	-0.213921715	0.102489563	0.452668672	0.053712365	0.543274507	0.815972261
ENSG00000068697	-0.148466957	0.227605154	0.616032009	-0.007292385	0.920746001	0.977085858
ENSG00000068724	-0.101320408	0.584180226	0.852881868	-0.277638121	0.027859133	0.176884623
ENSG00000068745	0.04186156	0.762544714	0.929713521	0.071401761	0.430305608	0.74029035
ENSG00000068781	-0.011911674	0.782043764	NA	-0.066220022	0.195852377	NA
ENSG00000068784	0.056976573	0.717705367	0.914251609	-0.036248089	0.731203801	0.906700737
ENSG00000068793	0.152325516	0.261813882	0.650908966	0.068587298	0.375816369	0.702483473
ENSG00000068796	-0.207919757	0.120897668	0.480000762	0.033769166	0.672687092	0.879291904
ENSG00000068831	0.064064475	0.73106575	0.919284598	-0.10445257	0.447154222	0.7518528
ENSG00000068878	-0.1661121	0.179092991	0.562890889	-0.08488012	0.245539892	0.585548094
ENSG00000068885	0.235388368	0.256018451	0.645502423	0.15279304	0.288515901	0.632517097
ENSG00000068903	0.29556307	0.163889481	0.543681744	0.01678611	0.917526417	0.976284818
ENSG00000068912	0.145076202	0.348765091	0.721811321	-0.075558225	0.470582328	0.767717734
ENSG00000068971	0.199737446	0.380977915	0.746828423	0.176196339	0.282469483	0.627133772
ENSG00000068976	0.177786163	0.380411304	0.746173518	-0.270100319	0.068771263	0.307104335
ENSG00000068985	NA	NA	NA	NA	NA	NA
ENSG00000069011	NA	NA	NA	0.021033466	0.550071817	NA
ENSG00000069018	-0.011911674	0.782043764	NA	NA	NA	NA
ENSG00000069020	-0.040996122	0.860249357	0.967968766	0.335763724	0.045066915	0.237727541
ENSG00000069122	-0.014612371	0.806746343	NA	-0.018386546	0.587550451	NA
ENSG00000069188	0.453588934	0.03465267	0.281821112	-0.144045654	0.371229686	0.699252361
ENSG00000069206	-0.011911674	0.782043764	NA	NA	NA	NA
ENSG00000069248	-0.074752169	0.547638299	0.836331102	-0.008078262	0.914088195	0.975902258
ENSG00000069275	-0.031369693	0.771556544	0.932538998	0.092652928	0.126672478	0.422407709
ENSG00000069329	-0.196740108	0.132001638	0.498579868	-0.001947721	0.98020592	0.995409605
ENSG00000069345	-0.100370423	0.456364701	0.788836157	-0.007684234	0.918507716	0.976391413
ENSG00000069399	0.212718247	0.265162634	NA	-0.103830521	0.4930763	NA
ENSG00000069424	0.574475311	0.006817139	0.125167304	0.175648796	0.261212336	0.603708537
ENSG00000069431	NA	NA	NA	-0.031919818	0.38243366	NA
ENSG00000069482	0.188570074	0.275994424	0.664166559	-0.770511853	1.77E-10	4.81E-08
ENSG00000069493	-0.161380916	0.375153972	NA	-0.122181116	0.392535174	NA
ENSG00000069509	-0.118128892	0.547956891	0.836373365	-0.168695057	0.215010989	0.546780243
ENSG00000069535	0.251155915	0.276114137	0.664205597	0.071794223	0.669016779	0.877910552
ENSG00000069667	0.787648791	0.000303714	0.016700293	0.243435972	0.128903067	0.425866843
ENSG00000069696	0.130261077	0.475538386	NA	-0.278631823	0.044499961	NA
ENSG00000069702	-0.405113165	0.079434197	0.408869862	-0.21033306	0.196995323	0.522725606
ENSG00000069712	0.358761034	0.123528132	0.483998954	0.399383191	0.019913209	0.142739398
ENSG00000069764	0.002859319	0.975110456	NA	-0.052327942	0.539971632	NA
ENSG00000069812	-0.034858863	0.701192977	NA	-0.117200635	0.204810604	NA
ENSG00000069849	-0.075834398	0.517571463	0.819638413	0.048889375	0.494503234	0.784150276
ENSG00000069869	-0.156531725	0.491443267	0.807327904	0.168372142	0.297145782	0.641008968
ENSG00000069943	-0.0200147	0.931124067	0.983844011	-0.055895532	0.742208579	0.912133021
ENSG00000069956	-0.00039188	0.997489989	0.999145848	0.118319701	0.091885047	0.358711035
ENSG00000069966	0.189142821	0.272779653	0.66001878	0.038263602	0.748217863	0.914429831
ENSG00000069974	-0.296203025	0.196180995	0.586149146	-0.308979299	0.047835788	0.246672609
ENSG00000069998	0.565461485	4.31E-05	0.003713624	0.411197913	7.01E-06	0.000392318
ENSG00000070010	-0.255944017	0.128084009	0.490772043	-0.191679323	0.069250313	0.308431115
ENSG00000070018	0.103944297	0.482572215	0.804436214	0.085758065	0.306215127	0.649078245
ENSG00000070019	0.046580915	0.832130122	NA	0.127738525	0.430580182	NA
ENSG00000070031	0.088815686	0.504983392	NA	-0.102471894	0.213819048	NA
ENSG00000070047	0.086379666	0.544145559	0.833988346	-0.030248658	0.738786995	0.910176685
ENSG00000070061	-0.319747722	0.024579299	0.242152833	0.043642521	0.607233952	0.851370501
ENSG00000070081	-0.060926749	0.74170051	0.922830416	-0.249075249	0.041670791	0.22723253
ENSG00000070087	0.099726154	0.391444179	0.754418966	-0.048398095	0.490539685	0.782747488
ENSG00000070159	-0.142098189	0.540307052	0.832975627	-0.145311708	0.36091971	0.691586593
ENSG00000070182	0.177936451	0.43811066	0.775988468	-0.125723209	0.423178092	0.734707657
ENSG00000070190	0.001140052	0.981966119	NA	NA	NA	NA
ENSG00000070193	NA	NA	NA	-0.041111955	0.561898872	NA
ENSG00000070214	-0.202606818	0.138232024	0.508262167	-0.094716497	0.281155081	0.625610385
ENSG00000070269	-0.118741808	0.553038751	0.839201491	0.521151771	0.000124319	0.003819466
ENSG00000070366	-0.178926852	0.221482405	0.610427941	-0.060388474	0.543101464	0.815972261
ENSG00000070367	-0.045071259	0.728020657	0.917878003	0.080021703	0.29979161	0.643435036
ENSG00000070371	0.237316608	0.202493519	0.591131864	-0.025387238	0.835883462	0.947689594
ENSG00000070388	0.000616235	0.995219452	NA	0.04802809	0.597128304	NA
ENSG00000070404	-0.034023227	0.883495682	0.975027992	-0.008541275	0.95997586	0.989601141
ENSG00000070413	-0.3975047	0.007279518	0.130868189	-0.200504236	0.023442224	0.158013638
ENSG00000070423	0.299320175	0.075491936	0.400225384	-0.182750566	0.180502707	0.50184045
ENSG00000070444	0.063025778	0.755483619	0.926553937	0.132882077	0.340099811	0.676507991
ENSG00000070476	-0.132551451	0.47509016	0.799352116	-0.020941998	0.870537412	0.96108921
ENSG00000070495	-0.271009052	0.169912534	0.552099879	0.126438948	0.336477685	0.673984352
ENSG00000070501	-0.004566984	0.977536471	0.99588902	0.006343807	0.952531576	0.987233268
ENSG00000070526	NA	NA	NA	NA	NA	NA
ENSG00000070540	0.337252845	0.108375005	0.462750639	0.233514939	0.110174408	0.393621001
ENSG00000070601	0.023561128	0.876227132	NA	-0.141484074	0.191209477	NA
ENSG00000070610	-0.041426497	0.749202099	0.926207072	0.082793116	0.306124508	0.649078245
ENSG00000070614	-0.386099679	0.004501531	0.098101284	-0.205116064	0.010275434	0.093589951
ENSG00000070669	0.173577715	0.19697901	0.586232916	0.555206758	1.59E-10	4.49E-08
ENSG00000070718	-0.01656637	0.92864587	0.983668691	0.389632081	0.001019573	0.018889955
ENSG00000070729	NA	NA	NA	-0.006362426	0.824428122	NA
ENSG00000070731	-0.159422561	0.386626351	NA	-0.104540563	0.438054233	NA
ENSG00000070748	NA	NA	NA	NA	NA	NA
ENSG00000070756	0.274486654	0.011759452	0.166333268	0.055409063	0.375588536	0.702483473
ENSG00000070759	0.248004304	0.20711051	0.596604693	-0.336241061	0.020082735	0.143423936
ENSG00000070761	-0.067144052	0.682381136	0.900858198	-0.156484313	0.140611863	0.445942
ENSG00000070770	0.086629045	0.497198092	0.809656785	-0.035678191	0.635454019	0.865752775
ENSG00000070778	-0.117361065	0.53250661	0.829027893	-0.081515417	0.504637243	0.790544764
ENSG00000070785	0.066543814	0.683181227	0.901478009	0.031872003	0.773277109	0.925807327
ENSG00000070808	-0.012756924	0.927879053	NA	0.000698701	0.990264984	NA
ENSG00000070814	-0.23382255	0.048545125	0.330395133	0.029339577	0.659848662	0.874927554
ENSG00000070831	-0.070462774	0.583024763	0.852554791	-0.088248914	0.197619745	0.523377123
ENSG00000070882	-0.302006406	0.096350767	0.440441041	0.113350888	0.334277374	0.672174657
ENSG00000070886	0.264174418	0.243989118	0.634490339	-0.138756439	0.418287859	0.731863692
ENSG00000070915	-0.011911674	0.782043764	NA	-0.012507738	0.762432944	NA
ENSG00000070950	-0.045791581	0.787276687	0.940046542	-0.030977865	0.788260008	0.931823514
ENSG00000070961	-0.39505667	0.009546604	0.149532784	0.17656098	0.03631216	0.207179435
ENSG00000070985	0.012946606	0.763648132	NA	NA	NA	NA
ENSG00000071051	0.198133456	0.190628084	0.579639145	0.156669771	0.132196946	0.431182053
ENSG00000071054	-0.272514927	0.036968146	0.286720918	-0.164278092	0.02381166	0.159947368
ENSG00000071073	-0.181392489	0.426751631	0.770139554	0.017843341	0.913940088	0.975896029
ENSG00000071082	0.255159558	0.019766663	0.214692393	0.068565261	0.381072215	0.706462711
ENSG00000071127	0.116835545	0.292561245	0.677610275	0.384790194	6.26E-07	5.78E-05
ENSG00000071189	0.018547514	0.90558098	0.979517916	-0.035038462	0.73410421	0.907724407
ENSG00000071203	-0.013893967	0.817470217	NA	-0.038586902	0.526510996	NA
ENSG00000071205	-0.162764933	0.479327313	0.802379419	0.046901046	0.772983644	0.925807327
ENSG00000071242	0.26564293	0.103122875	0.453627561	0.131683821	0.250490888	0.591530111
ENSG00000071243	-0.235305079	0.230329849	0.618517562	-0.056847702	0.668997179	0.877910552
ENSG00000071246	0.303327624	0.137874697	0.508113585	0.192529994	0.201428749	0.528048538
ENSG00000071282	-0.219365352	0.315390293	0.700043195	0.175424074	0.199017089	0.524906606
ENSG00000071462	-0.001775064	0.990344189	0.997728436	-0.05489398	0.591068806	0.842966063
ENSG00000071537	-0.011698685	0.93550377	0.984127528	0.157017334	0.072703875	0.31582638
ENSG00000071539	-0.08372967	0.569740471	0.84726052	0.010131009	0.908611343	0.974095297
ENSG00000071553	-0.088995639	0.539698397	0.832975627	-0.09213088	0.32278517	0.662966689
ENSG00000071564	0.071996358	0.545062205	0.834795188	0.149300364	0.083878204	0.341428375
ENSG00000071575	-0.153930788	0.297832624	0.682431197	0.202124099	0.05169545	0.258420084
ENSG00000071626	0.014216179	0.901476258	0.978810395	0.093002131	0.158377727	0.470312839
ENSG00000071655	-0.019497121	0.900174875	0.978810395	0.115770342	0.269407533	0.611601098
ENSG00000071677	NA	NA	NA	NA	NA	NA
ENSG00000071794	0.250357794	0.071532778	0.3906658	0.292354885	0.001363589	0.023708971
ENSG00000071859	-0.23998107	0.145273188	0.520292031	-0.055545554	0.604738668	0.849628698
ENSG00000071889	-0.149272103	0.420690951	0.766418634	0.079484012	0.56294165	0.826720958
ENSG00000071894	0.214600717	0.10778891	0.461713458	-0.019911341	0.807897445	0.939201519
ENSG00000071909	0.021396065	0.88468472	NA	-0.206308246	0.12293525	NA
ENSG00000071967	-0.236085824	0.291738118	0.677573819	0.010943105	0.944516815	0.984894436
ENSG00000071991	NA	NA	NA	0.000581742	0.986605352	NA
ENSG00000071994	-0.14492422	0.324499479	0.706002771	-0.066229404	0.428333655	0.739266678
ENSG00000072041	-0.1726356	0.273182618	0.660324617	0.116356186	0.284708408	0.629682881
ENSG00000072042	-0.065919127	0.612915139	0.867196578	0.060920922	0.43549633	0.744135218
ENSG00000072062	-0.234304782	0.109923182	0.465975551	-0.147060333	0.13102898	0.429818866
ENSG00000072071	0.053796459	0.706680553	0.909921268	0.014352677	0.883088702	0.964908876
ENSG00000072080	NA	NA	NA	NA	NA	NA
ENSG00000072110	-0.126553041	0.262863109	0.651498526	0.233027701	0.00033397	0.008295434
ENSG00000072121	-0.318435651	0.036288321	0.285065413	-0.22522906	0.028338895	0.178875931
ENSG00000072133	-0.192563952	0.333355586	0.712815976	-0.032690899	0.809499585	0.939612579
ENSG00000072134	0.226415818	0.178064234	0.561438418	0.399358191	0.000646577	0.013663573
ENSG00000072135	-0.015872131	0.934456619	0.984127528	0.123974564	0.359557278	0.691586593
ENSG00000072163	0.31222306	0.17602214	0.559262425	0.13583054	0.428520584	0.739482907
ENSG00000072182	0.039694886	0.648961973	NA	0.003327349	0.942832155	NA
ENSG00000072195	-0.032471042	0.861848475	0.968348711	0.063724179	0.608893275	0.852077875
ENSG00000072201	0.540838469	0.016462337	0.197486504	0.097954254	0.552211296	0.821014215
ENSG00000072210	-0.174964297	0.196575855	0.586210556	0.136189949	0.115576031	0.403189972
ENSG00000072274	-0.402585882	0.01196867	0.167260725	-0.311354092	0.051861701	0.258810801
ENSG00000072310	-0.270598009	0.069319407	0.386526457	-0.089121009	0.328857112	0.667425876
ENSG00000072315	-0.260707563	0.242658901	NA	-0.083751055	0.605378372	NA
ENSG00000072364	0.244849803	0.094180448	0.437495916	-0.112200361	0.166158074	0.482431129
ENSG00000072401	-0.304453627	0.059281435	0.361661832	0.261370048	0.004977496	0.058740145
ENSG00000072415	-0.090309965	0.541044224	0.832996851	0.049431552	0.612661624	0.854187489
ENSG00000072422	-0.17630549	0.344186344	0.720147005	0.056452699	0.653510576	0.871925353
ENSG00000072444	NA	NA	NA	NA	NA	NA
ENSG00000072501	-0.104580787	0.370505087	0.737526794	0.04078512	0.55540208	0.822908258
ENSG00000072506	-0.190918793	0.208753261	0.598120687	-0.118955867	0.19762677	0.523377123
ENSG00000072518	0.08047731	0.568792885	0.846573869	-0.002937111	0.974825759	0.99395436
ENSG00000072571	-0.113588225	0.406669278	0.761546375	0.000381299	0.996719325	0.998929019
ENSG00000072609	-0.000890324	0.995484666	0.99866953	-0.325837569	0.002279965	0.034166719
ENSG00000072657	-0.271720459	0.225413106	0.613805699	-0.137560276	0.421352786	0.733365822
ENSG00000072682	1.225894185	7.89E-09	2.20E-06	0.745201408	2.79E-06	0.000181798
ENSG00000072694	NA	NA	NA	-0.006362426	0.824428122	NA
ENSG00000072736	-0.189525713	0.252560819	0.642590818	-0.003268608	0.976441115	0.994255905
ENSG00000072756	-0.420611694	0.009074816	0.145542152	-0.149044392	0.148864013	0.457073523
ENSG00000072778	0.254261868	0.070761372	0.387916307	-0.106979978	0.286177625	0.63107983
ENSG00000072786	-0.334562886	0.074932124	0.398593209	-0.090971654	0.436288762	0.744521036
ENSG00000072803	-0.094124037	0.475463525	0.799545962	-0.123281093	0.154104214	0.464897442
ENSG00000072818	0.17353209	0.337739531	0.716020667	0.140570992	0.293562221	0.636599111
ENSG00000072832	-0.217410586	0.079469664	0.408869862	0.014759742	0.84137359	0.949138634
ENSG00000072840	0.031825008	0.879306405	0.974406925	-0.122151071	0.38187583	0.706837724
ENSG00000072849	-0.386092837	0.037767509	0.289596026	-0.293028687	0.011234367	0.099647143
ENSG00000072858	0.00073118	0.992017776	NA	-0.016181273	0.611088438	NA
ENSG00000072864	4.46E-05	0.999796737	0.999874633	-0.03748518	0.751425583	0.916069623
ENSG00000072952	0.290488907	0.200469942	0.589109931	0.411138333	0.011206531	0.099530435
ENSG00000072954	0.029742801	0.894410568	0.97800406	-0.284270127	0.081773516	0.336881053
ENSG00000072958	-0.107676534	0.526724967	0.824949634	-0.140416514	0.243583722	0.583036081
ENSG00000073008	-0.247403262	0.243672657	0.634045187	-0.290096697	0.038453025	0.216120981
ENSG00000073009	-0.027695177	0.900528199	NA	0.076776062	0.650852838	0.871650848
ENSG00000073050	0.016859815	0.916728651	0.981220694	-0.248684048	0.01814366	0.133730607
ENSG00000073060	0.011943541	0.935659323	0.984127528	0.174495452	0.084911496	0.344008829
ENSG00000073067	-0.033529308	0.510323102	NA	0.019999748	0.560144035	NA
ENSG00000073111	-0.347714847	0.00316823	0.078508499	-0.232005739	0.004713801	0.056875952
ENSG00000073146	0.01939972	0.751285281	NA	0.056080169	0.323538806	NA
ENSG00000073150	0.498363815	0.030135412	0.26242751	-0.107369603	0.530563663	0.80694229
ENSG00000073169	0.303668233	0.150067841	0.526027475	0.189358573	0.199466772	0.525581573
ENSG00000073282	NA	NA	NA	-0.01509241	0.623448727	NA
ENSG00000073331	0.022801227	0.858737389	NA	-0.018802672	0.862515508	NA
ENSG00000073350	-0.015817825	0.911501128	0.979897337	-0.06493834	0.569564871	0.830145635
ENSG00000073417	-0.302082823	0.194564346	0.584447624	-0.032078128	0.843445504	0.949577892
ENSG00000073464	0.03068299	0.878318532	0.974220026	-0.051111763	0.695887933	0.888720235
ENSG00000073536	0.26835738	0.056212118	0.352658231	0.040333754	0.63791373	0.867127493
ENSG00000073578	0.194797718	0.142095464	0.515527804	-0.186722999	0.027934248	0.177195636
ENSG00000073584	-0.043986271	0.765739702	0.930867963	0.089353448	0.328101433	0.666627527
ENSG00000073598	0.016378255	0.789231163	NA	-0.025583698	0.581626718	NA
ENSG00000073605	0.292608375	0.199663568	0.588086635	0.290512502	0.08491501	0.344008829
ENSG00000073614	0.15409791	0.332053733	0.712033424	0.020009804	0.830348718	0.946875415
ENSG00000073670	-0.124539503	0.592552484	0.856435502	0.013028755	0.939481394	0.983196749
ENSG00000073711	-0.223244155	0.175708382	0.558926915	-0.013125776	0.90642945	0.973608638
ENSG00000073712	0.135086606	0.277241586	0.665038208	0.253962127	0.000474925	0.010825087
ENSG00000073734	0.012946606	0.763648132	NA	NA	NA	NA
ENSG00000073737	NA	NA	NA	-0.006362426	0.824428122	NA
ENSG00000073754	NA	NA	NA	NA	NA	NA
ENSG00000073756	0.148058546	0.183764948	NA	0.028385463	0.818160378	NA
ENSG00000073792	0.210838746	0.100916925	0.448733123	0.355410933	1.60E-06	0.000117147
ENSG00000073803	-0.157471429	0.402368382	0.759976533	0.316685632	0.013900261	0.113906551
ENSG00000073849	0.043681505	0.711654629	0.912476158	0.142817026	0.059304991	0.279532624
ENSG00000073861	0.001160417	0.981820259	NA	NA	NA	NA
ENSG00000073905	-0.104758316	0.58374977	0.852881868	-0.036381477	0.792572545	0.932686287
ENSG00000073910	-0.027349799	0.891025178	0.977956322	-0.381765016	0.007407967	0.075337034
ENSG00000073921	-0.040652075	0.762337139	0.929548733	0.223182178	0.006253952	0.068272572
ENSG00000073969	-0.337555623	0.056146912	0.352593817	0.111099467	0.291161712	0.634702143
ENSG00000074047	-0.033763733	0.838793681	0.960124283	-0.268565286	0.013467745	0.111100703
ENSG00000074054	-0.070375211	0.628166645	0.875131954	0.169002067	0.049355429	0.251638469
ENSG00000074071	-0.014235658	0.914901137	0.980774008	-0.025514874	0.765702695	0.921825727
ENSG00000074181	0.007465674	0.961737771	0.991918795	-0.073172947	0.426557004	0.737629594
ENSG00000074201	0.08531243	0.505905457	0.815561458	-0.02137581	0.780976763	0.928483863
ENSG00000074211	-0.198313927	0.391669612	0.754418966	-0.1428011	0.361991131	0.692136433
ENSG00000074219	-0.386442607	0.009924055	0.150898095	0.012276547	0.878033857	0.96338434
ENSG00000074266	-0.145372516	0.39704008	0.757483015	0.064658992	0.555075824	0.822635594
ENSG00000074276	-0.064401174	0.595177422	NA	-0.001748099	0.974585072	NA
ENSG00000074317	0.37768568	0.094172854	0.437495916	0.159381469	0.353028759	0.686517928
ENSG00000074319	-0.027777399	0.847139849	0.963484591	0.070620491	0.449188157	0.7525101
ENSG00000074356	-0.198227597	0.214382691	0.604012241	0.15791731	0.101765773	0.3773988
ENSG00000074370	0.081376855	0.62997695	0.875684791	0.298106623	0.006863406	0.072044509
ENSG00000074410	0.055566056	0.798443091	0.943760379	-0.259872451	0.087356898	0.349788677
ENSG00000074416	-0.05816944	0.695259623	NA	0.05081645	0.577777152	NA
ENSG00000074527	0.254647378	0.247761999	NA	-0.005333375	0.973130051	NA
ENSG00000074582	-0.260000456	0.19834909	0.587494188	0.103904811	0.437132465	0.745215551
ENSG00000074590	0.389490695	0.032906497	0.274932653	0.035999479	0.729041784	0.905700022
ENSG00000074603	-0.03250046	0.841094542	0.960533992	-0.022116306	0.8301063	0.946759864
ENSG00000074621	0.287955879	0.155586308	0.534843559	0.018823621	0.902405856	0.971998111
ENSG00000074657	-0.011449548	0.927066192	0.983652127	0.183074807	0.007593998	0.076743521
ENSG00000074660	0.196126187	0.353837573	NA	0.345383544	0.039473686	0.219614741
ENSG00000074695	0.308098035	0.016681406	0.198851904	0.239438747	0.004942385	0.058740145
ENSG00000074696	-0.021298181	0.852724443	0.965984552	0.149209594	0.02576423	0.16774579
ENSG00000074706	-0.059251015	0.747491994	NA	0.278933012	0.048848444	NA
ENSG00000074755	-0.014152028	0.935174199	0.984127528	-0.082047478	0.487033107	0.780196432
ENSG00000074771	-0.011911674	0.782043764	NA	0.000544645	0.987043728	NA
ENSG00000074800	0.548485337	5.38E-07	9.33E-05	0.46126829	4.37E-11	1.45E-08
ENSG00000074803	-0.332216333	0.120371636	NA	-0.338056408	0.044424307	0.235620827
ENSG00000074842	0.234836805	0.17685724	0.560208471	0.033475901	0.764846745	0.921620634
ENSG00000074855	0.311575412	0.110865161	0.467805786	0.228521207	0.079547403	0.332149592
ENSG00000074935	0.025121243	0.900807521	0.978810395	0.292728383	0.039915881	0.220864616
ENSG00000074964	-0.192318609	0.216521748	0.60520601	-0.28305604	0.005652495	0.063935085
ENSG00000074966	0.004981175	0.950724218	NA	0.001483882	0.979407874	NA
ENSG00000075035	0.020449536	0.913656199	NA	-0.431940827	0.008657954	0.08351292
ENSG00000075043	0.520170829	0.000705806	0.029801727	0.254840911	0.01564891	0.122464232
ENSG00000075073	0.056389049	0.586268444	NA	-0.025632015	0.707376824	NA
ENSG00000075089	0.171621034	0.328407487	0.709789274	-0.063031052	0.605333998	0.850112838
ENSG00000075131	-0.29308683	0.151774751	0.527660511	-0.272883406	0.0211332	0.148277351
ENSG00000075142	-0.109032004	0.415297698	0.763543997	-0.000664056	0.99381817	0.998373227
ENSG00000075151	-0.119932772	0.332149269	0.712033424	0.126302039	0.08973501	0.354909946
ENSG00000075188	-0.177142358	0.254593591	0.644558244	-0.078752606	0.444316438	0.749573272
ENSG00000075213	-0.373336025	0.023098336	0.232543359	0.131482948	0.177310416	0.498070394
ENSG00000075218	0.089275448	0.553931442	0.839662728	-0.025545181	0.799010399	0.935282154
ENSG00000075223	0.019826827	0.925642185	NA	0.104332019	0.527145246	0.804397826
ENSG00000075234	-0.228174679	0.195802813	0.585856623	0.058905556	0.598515082	0.846497189
ENSG00000075239	0.044802536	0.764270858	0.930618045	-0.093990057	0.336751889	0.673984352
ENSG00000075240	0.15655047	0.411434977	0.762393673	0.099363561	0.45609597	0.757748782
ENSG00000075275	0.1103261	0.556049068	0.840490461	0.069047863	0.558735197	0.824593507
ENSG00000075290	-0.152942345	0.375906395	NA	0.10032143	0.383495023	NA
ENSG00000075292	-0.461202593	0.000657385	0.028411416	0.170159849	0.039506144	0.219614741
ENSG00000075303	-0.033005592	0.852834708	0.965987532	-0.091876532	0.473502813	0.769693366
ENSG00000075336	-0.124230564	0.491576608	0.807327904	-0.04027246	0.714988556	0.898013993
ENSG00000075340	-0.027621789	0.810250906	0.949455471	0.192278458	0.006671394	0.070796128
ENSG00000075388	0.005752852	0.95916545	NA	-0.039985137	0.642737199	NA
ENSG00000075391	-0.032414994	0.834862323	0.958676097	0.073006933	0.469469212	0.76691658
ENSG00000075399	0.107308718	0.642625324	0.881746516	-0.2323564	0.175748185	0.4956149
ENSG00000075407	0.074080754	0.404216112	NA	0.255736444	0.054062615	0.264375362
ENSG00000075413	-0.090606042	0.516569804	0.819210528	-0.069736685	0.409997962	0.726683604
ENSG00000075415	-0.065033731	0.554439561	0.839760438	-0.233756291	0.000162506	0.004760043
ENSG00000075420	0.130255014	0.379468293	0.745577071	0.119324945	0.207752681	0.535654347
ENSG00000075426	0.45051141	0.044338928	0.314258304	0.519754145	0.000610466	0.013120659
ENSG00000075429	0.061533903	0.741340428	NA	-0.059224857	0.675031159	NA
ENSG00000075461	-0.515403739	0.026815045	0.252105901	-0.111422954	0.514208294	0.796538308
ENSG00000075539	0.142593492	0.35277557	0.724168754	0.132447824	0.195767365	0.521815449
ENSG00000075568	-0.249872696	0.097197192	0.441792902	0.091000733	0.320777021	0.662073851
ENSG00000075618	0.210772369	0.093972618	0.437357695	0.532642169	2.44E-09	5.17E-07
ENSG00000075624	0.114013142	0.336323011	0.714505489	0.330103147	2.11E-05	0.000959561
ENSG00000075643	-0.105522031	0.607824849	0.865139987	0.007026382	0.955533108	0.987850316
ENSG00000075651	0.046549495	0.834406	NA	-0.078776491	0.606113507	NA
ENSG00000075673	0.214784693	0.34154769	NA	0.147232123	0.346014709	NA
ENSG00000075702	-0.454057558	0.002950614	0.075146991	-0.225970711	0.02902709	0.181753663
ENSG00000075711	-0.173789888	0.212065355	0.601944665	0.094514421	0.245043079	0.584671753
ENSG00000075785	-0.175506023	0.143711357	0.518060135	-0.069022527	0.326104247	0.665000651
ENSG00000075790	-0.153078092	0.413334723	0.76289082	-0.248377749	0.065076594	0.296439393
ENSG00000075826	0.246149414	0.252836167	NA	-0.027104043	0.872009611	0.961447028
ENSG00000075856	-0.029976621	0.811133815	0.949655972	0.004022375	0.955132542	0.98768931
ENSG00000075884	0.039773686	0.590425421	NA	-0.000238225	0.995972484	NA
ENSG00000075886	-0.049162835	0.71652507	NA	-0.079163138	0.358324957	NA
ENSG00000075891	NA	NA	NA	-0.006362426	0.824428122	NA
ENSG00000075914	0.154348711	0.289709883	0.676622282	-0.000626497	0.994435072	0.998373227
ENSG00000075945	-0.013505833	0.953640142	0.989635261	-0.118808934	0.486423019	0.779936673
ENSG00000075975	0.298654791	0.087830674	0.426240075	0.12917036	0.268416202	0.610608341
ENSG00000076003	-0.426847656	0.002183249	0.062971288	-0.334988714	4.14E-05	0.001656748
ENSG00000076043	-0.310679274	0.057848214	0.35836857	0.108265626	0.277465398	0.6220586
ENSG00000076053	0.025801176	0.868064336	0.969934562	0.085844742	0.398824833	0.71940298
ENSG00000076067	0.569156902	0.011789138	0.166333268	0.070459309	0.673926298	0.87979367
ENSG00000076108	0.007916737	0.949506651	0.988152049	-0.137614245	0.052647379	0.260776965
ENSG00000076201	0.027163883	0.849398155	0.963662252	-0.071263316	0.460604746	0.761028468
ENSG00000076242	-0.173347911	0.22087928	0.609615614	-0.034241762	0.691145977	0.886734766
ENSG00000076248	-0.364964671	0.00449468	0.098101284	-0.095929835	0.204361887	0.531364023
ENSG00000076258	0.148571024	0.510723183	0.817208026	0.303068679	0.062822864	NA
ENSG00000076321	-0.104101989	0.603744179	0.862833173	-0.076586846	0.566021303	0.828714338
ENSG00000076344	0.060630237	0.635719561	NA	-0.112907211	0.24937433	NA
ENSG00000076351	-0.261113967	0.253342516	0.64355918	0.186066033	0.274932136	0.618619012
ENSG00000076356	0.039457462	0.855298954	NA	0.343439765	0.044421204	0.235620827
ENSG00000076382	-0.158600642	0.227861979	0.616032009	-0.029311477	0.712851187	0.897149944
ENSG00000076513	-0.179793168	0.327580381	0.708837115	-0.254878441	0.042035572	0.228174493
ENSG00000076554	0.411790839	0.00395383	0.090627424	0.161512194	0.141198511	0.44699678
ENSG00000076555	-0.056542681	0.775868714	0.93442023	0.029568044	0.822748871	0.944391015
ENSG00000076604	-0.102691174	0.424474487	0.769243896	0.225506553	0.003459054	0.046336077
ENSG00000076641	-0.000892691	0.989720318	NA	0.08982723	0.332837057	NA
ENSG00000076650	-0.434194361	0.040157107	0.299162289	-0.074880607	0.593972825	0.843998926
ENSG00000076662	0.335549412	0.096225743	0.440441041	0.000406602	0.997730696	0.999460375
ENSG00000076685	-0.043191919	0.797037767	0.943450459	0.048728338	0.658869099	0.874540612
ENSG00000076706	-0.341634624	0.082958731	0.41742778	-0.424866498	0.001183032	0.021358464
ENSG00000076716	0.173918759	0.136495459	0.50687115	0.129850422	0.05652066	0.272690569
ENSG00000076770	-0.122909353	0.5915619	0.856177546	-0.107916128	0.524017243	0.80229418
ENSG00000076826	-0.186357914	0.272764776	0.66001878	-0.00616283	0.961003088	0.990058028
ENSG00000076864	0.033436886	0.868974779	0.970422795	-0.040398387	0.774365687	0.925997759
ENSG00000076924	0.101725627	0.479944485	0.802470679	0.005829067	0.951536304	0.987233268
ENSG00000076928	0.160509972	0.317195228	0.701338436	0.034221651	0.737709018	0.909693553
ENSG00000076944	0.162307435	0.389563288	0.754189595	0.165614799	0.217505721	0.549630652
ENSG00000076984	0.058121222	0.705560717	0.90938622	0.124693374	0.236046825	0.572388133
ENSG00000077009	-0.030378461	0.854961475	0.967213158	-0.627234043	4.48E-07	4.44E-05
ENSG00000077044	-0.074732841	0.673736684	0.897446018	0.392977217	0.000261276	0.006893821
ENSG00000077063	-0.360643687	0.022442855	0.229177791	-0.270096919	0.015548625	0.122031514
ENSG00000077080	0.263169378	0.205412333	NA	0.114568974	0.473523447	NA
ENSG00000077092	-0.04723594	0.73552411	NA	0.050133757	0.682824386	NA
ENSG00000077097	-0.00330037	0.977280869	0.99588902	0.167280503	0.024877528	0.164580017
ENSG00000077147	-0.042390972	0.733778751	0.920252472	-0.038377907	0.564397516	0.827448662
ENSG00000077150	0.368489219	0.067934882	0.38307859	-0.236884865	0.075721195	0.323043142
ENSG00000077152	-0.187925502	0.313266206	0.697667964	-0.08531367	0.400217917	0.720721736
ENSG00000077157	0.320472463	0.104018397	0.455848462	-0.123443937	0.322519909	0.662966675
ENSG00000077232	-0.355960578	0.010729895	0.158127365	-0.033322586	0.629379114	0.863260089
ENSG00000077235	-0.112399006	0.34163345	0.719122165	-0.100076298	0.184407026	0.50769957
ENSG00000077238	-0.187666426	0.305129142	0.691404996	0.027347643	0.781680536	0.928540897
ENSG00000077254	-0.364052328	0.013751054	0.179254419	0.166935147	0.029452132	0.183056741
ENSG00000077264	-0.30550895	0.158733939	0.538609375	-0.199811374	0.20730555	0.535010061
ENSG00000077274	0.056197912	0.786063143	0.939796853	-0.127814073	0.306212048	0.649078245
ENSG00000077279	-0.381643676	0.089219959	0.428611561	-0.251910054	0.132470144	0.43166719
ENSG00000077312	0.267794533	0.033090421	0.27493425	0.12011746	0.155371082	0.465931504
ENSG00000077327	0.054047035	0.568912199	NA	-0.010733305	0.880038807	NA
ENSG00000077348	0.115162514	0.46785824	0.795737163	0.16574822	0.101147713	0.375965185
ENSG00000077380	-0.032284254	0.818946491	0.953089735	0.126769911	0.160529171	0.474003183
ENSG00000077420	-0.017005124	0.784027917	NA	-0.031641471	0.496065187	NA
ENSG00000077454	0.186148681	0.29549679	0.680410732	0.01530051	0.896717825	0.970263854
ENSG00000077458	-0.184901227	0.320445181	0.704508146	-0.065847293	0.588222723	0.84136337
ENSG00000077463	0.119937863	0.560664796	0.842915261	-0.105882186	0.461858891	0.76180084
ENSG00000077498	NA	NA	NA	-0.006362426	0.824428122	NA
ENSG00000077514	-0.348243048	0.032193269	0.272401321	-0.167635621	0.091053663	0.357498963
ENSG00000077522	0.297861635	0.176666755	NA	0.034133542	0.842094512	0.949142373
ENSG00000077549	0.235930521	0.044394236	0.314310209	0.153754394	0.022996665	0.156018396
ENSG00000077585	0.359415346	0.091161742	0.430677998	-0.011880183	0.94152569	0.983741212
ENSG00000077616	-0.442376371	0.055629566	0.351779101	-0.111066616	0.515049905	0.797113638
ENSG00000077684	0.318607208	0.027033253	0.252428755	0.187515126	0.016300816	0.12609905
ENSG00000077713	-0.206091489	0.35533977	0.726643506	-0.056091499	0.71817057	0.899808253
ENSG00000077721	-0.181595374	0.246034972	0.63710004	-0.147484182	0.123679744	0.417340758
ENSG00000077782	0.349422984	0.004431587	0.097991409	0.05980403	0.448063325	0.75232275
ENSG00000077800	-0.011911674	0.782043764	NA	0.043146936	0.570919089	NA
ENSG00000077809	-0.375887116	0.007332354	0.131194504	-0.018064044	0.827452046	0.945816796
ENSG00000077935	0.147948679	0.273446718	NA	0.062909577	0.449239498	NA
ENSG00000077942	0.049867732	0.680412198	0.900678578	0.337547852	2.92E-06	0.000187464
ENSG00000077943	NA	NA	NA	NA	NA	NA
ENSG00000077984	0.012946606	0.763648132	NA	NA	NA	NA
ENSG00000078018	-0.253998174	0.217731659	0.6058538	0.0138989	0.93511787	0.981812229
ENSG00000078043	0.130987838	0.39109824	0.754418966	-0.031292376	0.755086665	0.917523999
ENSG00000078053	0.003655696	0.985905824	0.996777501	-0.198086037	0.173730684	0.492915385
ENSG00000078061	-0.000746817	0.996224029	0.998885752	-0.042713283	0.674444898	0.880009785
ENSG00000078070	-0.202866134	0.25633111	0.646036938	-0.14638072	0.226712837	0.561482742
ENSG00000078081	0.017778607	0.827257702	NA	0.002791774	0.974543315	NA
ENSG00000078098	NA	NA	NA	NA	NA	NA
ENSG00000078114	1.091012041	8.20E-12	3.51E-09	-0.115935969	0.346254117	0.680762298
ENSG00000078124	-0.144589327	0.407735153	0.761636027	-0.006969622	0.952247174	0.987233268
ENSG00000078140	-0.310602646	0.011252752	0.163754886	-0.064540541	0.360785547	0.691586593
ENSG00000078142	-0.215427353	0.217697724	0.6058538	-0.067902065	0.512709096	0.795757198
ENSG00000078177	-0.122590793	0.3779387	0.744280631	-0.042688976	0.642274165	0.868644083
ENSG00000078237	0.015262053	0.937550273	0.984545145	0.124848668	0.288758582	0.632531702
ENSG00000078246	-0.020283529	0.904304628	0.979220407	-0.26774413	0.01205008	0.103300207
ENSG00000078269	-0.466047972	0.018442028	0.208381932	0.065545842	0.607701822	0.851632065
ENSG00000078295	0.114337136	0.412421209	0.762518187	0.028703141	0.84995093	0.952571292
ENSG00000078304	0.085550039	0.525505029	0.824135154	0.031751473	0.69593046	0.888720235
ENSG00000078319	0.403158481	0.065625825	0.377132646	0.164896752	0.321913165	0.662486546
ENSG00000078328	-0.076633861	0.668368042	NA	-0.086861601	0.480148944	NA
ENSG00000078369	0.056948461	0.606275864	0.86444824	0.148009172	0.018353857	0.134767196
ENSG00000078399	NA	NA	NA	NA	NA	NA
ENSG00000078401	0.157016205	0.349389385	NA	0.045697564	0.749875434	NA
ENSG00000078403	0.08004473	0.559029875	0.842317458	0.027384439	0.747654577	0.914121871
ENSG00000078487	0.065939185	0.732609631	NA	-0.000445256	0.997806406	NA
ENSG00000078549	-0.285367744	0.094289997	0.437495916	0.194084739	0.103590972	0.380516076
ENSG00000078579	-0.028946114	0.784808121	NA	-0.01388663	0.89415546	NA
ENSG00000078589	NA	NA	NA	NA	NA	NA
ENSG00000078596	-0.279063963	0.117567803	0.475599666	-0.187828565	0.162851308	0.477532851
ENSG00000078618	-0.134460538	0.265139099	0.653577504	-0.045869286	0.512148091	0.795399538
ENSG00000078668	-0.326987273	0.01826744	0.20732171	-0.189734191	0.021154519	0.148319497
ENSG00000078674	-0.128705855	0.297508991	0.682054904	-0.053526629	0.482814889	0.776884172
ENSG00000078687	0.58729188	0.002460764	0.067927675	0.437195136	0.000140774	0.004196005
ENSG00000078699	0.487880175	0.006057572	0.116924807	0.185132841	0.14584145	0.453137693
ENSG00000078725	-0.306595084	0.094331446	0.437495916	0.024620647	0.821610746	0.943655567
ENSG00000078747	0.291800956	0.035744767	0.283803691	0.075483852	0.387641487	0.711970998
ENSG00000078795	NA	NA	NA	0.007156764	0.802934389	NA
ENSG00000078804	-0.069475376	0.75544153	0.926553937	-0.379084751	0.017609544	0.131481824
ENSG00000078808	-0.048709	0.734635565	0.920427732	0.02536985	0.77600422	0.926433636
ENSG00000078814	0.042387992	0.729924958	NA	0.01879881	0.822038571	NA
ENSG00000078898	NA	NA	NA	NA	NA	NA
ENSG00000078900	0.420824061	0.070163107	0.387209392	0.028645609	0.866823753	0.959574017
ENSG00000078902	0.114790004	0.519595811	0.820966483	-0.039982081	0.753585862	0.916799063
ENSG00000078967	-0.011491366	0.960543205	0.991868557	-0.025342993	0.880997074	0.964566264
ENSG00000079101	0.169686041	0.181455269	NA	0.035130307	0.685181894	NA
ENSG00000079102	-0.087927584	0.618361748	0.869841252	0.126210884	0.286580234	0.631454287
ENSG00000079112	0.183343143	0.127711412	NA	-0.011380636	0.886665181	NA
ENSG00000079134	-0.618683982	0.000428843	0.021586791	0.057518697	0.552136621	0.821014215
ENSG00000079150	0.109461626	0.63439062	0.877166734	-0.149423462	0.383353709	0.708316484
ENSG00000079156	-0.192909125	0.39570558	0.756632926	0.446244454	0.003587999	0.047516552
ENSG00000079215	-0.275019975	0.224808504	0.613805699	-0.172709693	0.167932555	0.484574747
ENSG00000079246	-0.130773039	0.271656076	0.658937835	-0.090698957	0.158142114	0.470024841
ENSG00000079257	0.035055027	0.8801893	0.974731245	-0.045698424	0.787112024	0.93124362
ENSG00000079263	-0.148263648	0.216863715	NA	-0.170720163	0.172677392	NA
ENSG00000079277	-0.140025418	0.496915915	0.809344092	-0.105903753	0.457261784	0.758671926
ENSG00000079308	0.46518799	0.040780899	0.30084116	-0.019989851	0.901005072	0.971310606
ENSG00000079313	0.200123057	0.243355429	0.633484139	-0.025577161	0.832248339	0.947215434
ENSG00000079332	-0.166542288	0.199074783	0.587801446	-0.014912039	0.842889188	0.949282774
ENSG00000079335	0.107430994	0.591706996	0.856177546	0.169196107	0.220628409	0.554309464
ENSG00000079337	0.235487569	0.307566494	0.692618161	0.214827272	0.190719976	0.51524787
ENSG00000079385	0.027400991	0.884471916	NA	-0.123334484	0.436940159	NA
ENSG00000079387	-0.172828381	0.268396548	0.655696392	0.058986054	0.552068486	0.821014215
ENSG00000079393	0.19912549	0.3573517	NA	-0.001803927	0.99016368	NA
ENSG00000079432	0.119958615	0.41005794	0.762099662	0.043738195	0.669671946	0.877920825
ENSG00000079435	-0.051784075	0.820752751	0.95427376	0.173934229	0.295693454	0.639482478
ENSG00000079459	0.134203605	0.230777327	0.618683746	0.271628213	9.00E-05	0.002984114
ENSG00000079462	-0.192339425	0.194994336	0.585074168	-0.097853683	0.329747431	0.668331023
ENSG00000079482	0.089958092	0.68191937	0.900837045	0.039685372	0.800060043	0.935864611
ENSG00000079557	NA	NA	NA	NA	NA	NA
ENSG00000079616	0.055775112	0.650652017	0.885377854	-0.073282555	0.348743899	0.682775831
ENSG00000079689	NA	NA	NA	NA	NA	NA
ENSG00000079691	-0.205965057	0.155169961	0.53454866	-0.24442762	0.004312143	0.053949526
ENSG00000079739	0.860860055	1.17E-07	2.38E-05	0.289485218	0.069708026	0.309453436
ENSG00000079785	-0.264571177	0.04505037	0.31686866	-0.073184837	0.308235434	0.651335926
ENSG00000079805	-0.056049888	0.649317264	0.885019725	-0.067409358	0.366881529	0.696381708
ENSG00000079819	-0.04391155	0.727770076	0.917850366	0.046568467	0.558463061	0.824593507
ENSG00000079841	-0.13492857	0.539849545	NA	-0.034082101	0.842605338	0.949199568
ENSG00000079931	0.350154806	0.10327926	0.453994378	0.150540838	0.329878179	0.668331023
ENSG00000079950	0.095808664	0.50092887	0.811858961	0.204051522	0.031791897	0.192139795
ENSG00000079974	-0.01705359	0.938761453	0.98484238	0.14755261	0.334331291	0.672174657
ENSG00000079999	-0.186842933	0.180657644	0.564299065	-0.2725688	0.004507473	0.055513129
ENSG00000080007	-0.03659927	0.62305355	NA	-0.011808869	0.763860885	NA
ENSG00000080031	0.23866719	0.090478775	NA	0.083600843	0.278579321	NA
ENSG00000080166	NA	NA	NA	0.000581742	0.986605352	NA
ENSG00000080189	-0.146427251	0.362619213	0.73070333	0.022494822	0.831313387	0.947031104
ENSG00000080200	-0.161975653	0.478326096	0.802063196	0.188912418	0.245529975	0.585548094
ENSG00000080224	0.059540048	0.786253312	NA	-0.198194051	0.230524616	0.565450324
ENSG00000080293	0.002076992	0.98650825	NA	0.04262223	0.603982008	NA
ENSG00000080298	-0.062011	0.738558177	0.921474801	0.603440316	3.04E-07	3.20E-05
ENSG00000080345	0.02766701	0.821642065	0.954593432	-0.002052535	0.978691352	0.995075222
ENSG00000080371	-0.000316812	0.998357756	0.999681734	0.209194235	0.034165434	0.19937677
ENSG00000080493	-0.120125968	0.593327768	NA	-0.1936748	0.24901487	0.590106703
ENSG00000080503	-0.410749968	0.057726012	0.358303234	-0.525842999	0.00053497	0.011738221
ENSG00000080511	0.138954886	0.266814135	NA	0.000352566	0.994301287	NA
ENSG00000080546	0.262633111	0.099382001	0.446817659	0.291330623	0.015136895	0.120402676
ENSG00000080561	0.350387787	0.108649972	NA	-0.010129721	0.946425695	NA
ENSG00000080572	NA	NA	NA	NA	NA	NA
ENSG00000080573	0.249080353	0.280658966	0.668250508	-0.084460572	0.619650176	0.857710698
ENSG00000080603	-0.192369692	0.142785516	0.516280248	0.014508597	0.872614618	0.9614646
ENSG00000080608	-0.11168256	0.404344278	0.760686378	0.044531947	0.596369037	0.845259719
ENSG00000080618	NA	NA	NA	0.000578565	0.986642356	NA
ENSG00000080644	0.092946791	0.689791489	0.9041197	0.081653079	0.632308518	0.864396376
ENSG00000080709	-0.629012668	0.001372552	0.047488091	-0.395737299	0.00452308	0.055513129
ENSG00000080802	-0.13620139	0.424739633	0.769289957	0.12188753	0.282584757	0.627133772
ENSG00000080815	-0.273191844	0.051571821	0.339823354	0.082257664	0.341653972	0.677413913
ENSG00000080819	-0.009107381	0.955610107	0.990248755	-0.034484195	0.740256092	0.910958927
ENSG00000080822	-0.060552833	0.688974406	0.903928744	0.072373712	0.443785587	0.749183972
ENSG00000080823	0.151676521	0.386313499	NA	0.113075576	0.48206467	NA
ENSG00000080824	-0.436060651	0.000580298	0.026507856	0.464283412	7.93E-16	8.96E-13
ENSG00000080839	-0.344145811	0.071611722	0.3906658	-0.369267949	0.003858008	0.049878269
ENSG00000080845	0.10772725	0.47724192	0.800977324	-0.099706278	0.330542355	0.669076928
ENSG00000080854	0.177729277	0.437619421	0.77563502	0.131545576	0.314810868	0.655849274
ENSG00000080910	NA	NA	NA	NA	NA	NA
ENSG00000080947	0.086250903	0.690227469	NA	0.264926682	0.112376251	0.39730102
ENSG00000080986	-0.172491399	0.268036092	0.655343915	-0.203857797	0.049127758	0.25099212
ENSG00000081014	0.011417671	0.950363735	0.988383433	0.119031127	0.307047679	0.649638163
ENSG00000081019	0.341377968	0.04274691	0.307816237	0.334579858	0.002792835	0.039505237
ENSG00000081026	0.332839813	0.099138063	0.446714458	0.030098321	0.835954182	0.947689594
ENSG00000081041	-0.055213683	0.498595433	NA	-0.064549448	0.496661478	NA
ENSG00000081051	0.021126159	0.916233813	NA	-0.01742238	0.91880341	0.976476126
ENSG00000081052	-0.00347299	0.985876478	NA	-0.096810446	0.543754285	NA
ENSG00000081059	-0.342164415	0.108663886	0.463391905	-0.067357116	0.640649693	0.86789443
ENSG00000081087	-0.465529543	0.008479053	0.141163592	-0.064765295	0.570655797	0.830300817
ENSG00000081138	-0.491061788	0.018045367	NA	-0.09608284	0.535427496	NA
ENSG00000081148	-0.011911674	0.782043764	NA	-0.006362426	0.824428122	NA
ENSG00000081154	-0.021765913	0.856174104	0.967273259	0.160984426	0.037423853	0.211564106
ENSG00000081177	0.178307874	0.263356303	0.652096193	-0.010398124	0.923720114	0.977544012
ENSG00000081181	-0.098216374	0.545763093	0.835030617	0.020608332	0.853153397	0.953724732
ENSG00000081189	-0.130271234	0.473808332	NA	0.012634134	0.915525016	NA
ENSG00000081237	0.035774686	0.488978856	NA	0.002671427	0.972146119	NA
ENSG00000081248	0.016664669	0.82774174	NA	0.04802809	0.597128304	NA
ENSG00000081277	0.198443008	0.268079585	NA	0.338248498	0.034195222	NA
ENSG00000081307	-0.068948813	0.658612493	0.889234244	0.141466994	0.157691268	0.469360933
ENSG00000081320	0.060805454	0.75638877	0.926797948	0.175590341	0.240548751	0.578631104
ENSG00000081377	-0.228417628	0.084153661	0.419656719	0.33059528	0.000387491	0.009233439
ENSG00000081386	-0.292451496	0.111163993	0.46796646	-0.095135172	0.429817313	0.74029035
ENSG00000081479	0.672571051	0.003885192	0.089694825	-0.175944369	0.28215939	0.626749454
ENSG00000081665	-0.12807201	0.554974835	0.840161881	0.136522624	0.33495032	0.672678253
ENSG00000081692	-0.449924962	0.053154092	0.344067538	0.114074758	0.506312071	0.791630656
ENSG00000081721	-0.273744443	0.150398106	0.526027475	-0.143833336	0.255865318	0.596945716
ENSG00000081760	-0.182621478	0.210111502	0.599736507	-0.119731946	0.168002033	0.484672106
ENSG00000081791	0.268655876	0.063678407	0.372637507	-0.078232876	0.393560712	0.716608934
ENSG00000081800	NA	NA	NA	NA	NA	NA
ENSG00000081803	-0.526347258	0.002499877	0.06871183	-0.100404556	0.378955603	0.704992576
ENSG00000081818	0.023896663	0.871814715	NA	0.038657591	0.737554406	NA
ENSG00000081842	-0.087216003	0.708041053	0.910246218	0.181391487	0.240492336	0.578598024
ENSG00000081853	-0.032122012	0.762015427	NA	0.051427559	0.638961209	NA
ENSG00000081870	-0.050850688	0.782613796	0.937879813	-0.043405281	0.739662058	0.910776905
ENSG00000081913	0.091788804	0.517501048	0.819638413	0.176781054	0.048248758	0.247935469
ENSG00000081923	-0.032987274	0.879471044	0.974406925	0.411874911	0.01164923	0.101611716
ENSG00000081985	-0.197109183	0.360724035	NA	-0.007995734	0.961983284	0.990691571
ENSG00000082014	-0.059763494	0.795463432	0.942891182	-0.258941028	0.124688367	0.418777522
ENSG00000082068	-0.07434892	0.638771874	0.879740447	-0.077353786	0.439459447	0.746954383
ENSG00000082074	NA	NA	NA	NA	NA	NA
ENSG00000082126	-0.026681846	0.561111061	NA	0.014514681	0.729952451	NA
ENSG00000082146	-0.130383784	0.417793508	0.764802834	-0.080085587	0.468726967	0.766165497
ENSG00000082153	-0.273071292	0.088163556	0.426240075	-0.178412924	0.026233754	0.169905528
ENSG00000082175	-0.052020647	0.516899594	NA	-0.028871053	0.678201181	NA
ENSG00000082196	-0.06640851	0.504895625	NA	0.170966508	0.085736505	NA
ENSG00000082212	0.0698182	0.575657012	0.849228067	0.030387406	0.700350716	0.890557324
ENSG00000082213	-0.088801559	0.55332563	0.839210531	0.086132181	0.376027569	0.702483473
ENSG00000082258	-0.045326309	0.758471845	0.927390418	-0.001223268	0.988859908	0.997242569
ENSG00000082269	-0.269046239	0.093521097	0.436031057	0.061212553	0.536659862	0.810968408
ENSG00000082293	0.001140052	0.981966119	NA	NA	NA	NA
ENSG00000082397	-0.370708199	0.055733171	0.351779101	-0.263237354	0.047375824	0.245412527
ENSG00000082438	-0.138562301	0.55172435	0.838502707	0.266094454	0.11330966	0.39920813
ENSG00000082458	-0.072534797	0.588910591	0.854926074	-0.185733147	0.034438514	0.200538915
ENSG00000082482	0.003937538	0.978937212	NA	-0.013029583	0.918235654	NA
ENSG00000082497	0.029681168	0.89860757	0.978810395	0.406546958	0.016340135	0.12609905
ENSG00000082512	0.063700236	0.730969129	0.919284598	0.179073832	0.151216117	0.46069428
ENSG00000082515	-0.125933732	0.448091339	0.783503668	-0.153418815	0.17889571	0.500244046
ENSG00000082516	-0.2403775	0.111657022	0.468328702	-0.15767153	0.075880266	0.323142251
ENSG00000082556	0.024171635	0.849222386	NA	-0.057951978	0.619984409	NA
ENSG00000082641	0.122621361	0.278899501	0.666468351	0.117363309	0.080321722	0.33411515
ENSG00000082684	-0.063932567	0.703278388	0.908725729	-0.334259814	0.006633421	0.070558789
ENSG00000082701	0.10290049	0.462267462	0.791155352	-0.075042901	0.361275362	0.691645462
ENSG00000082781	0.199652822	0.088328034	0.42671383	0.298771609	0.000911054	0.017476263
ENSG00000082805	0.011369113	0.940428444	0.984921069	-0.052731399	0.55639448	0.823473066
ENSG00000082898	-0.01343429	0.906636523	0.979517916	0.101797791	0.127801174	0.423878581
ENSG00000082929	NA	NA	NA	NA	NA	NA
ENSG00000082996	-0.058264929	0.72776591	0.917850366	-0.069267955	0.502692959	0.789294792
ENSG00000083067	-0.359935336	0.097170128	0.441792902	-0.424607019	0.00698969	0.072750714
ENSG00000083093	-0.092269955	0.581297381	0.852064997	-0.152853867	0.12531254	0.420288402
ENSG00000083097	-0.095964428	0.611603168	0.866409698	-0.032633617	0.807521242	0.939201519
ENSG00000083099	-0.336773529	0.105063001	0.456565693	0.017455702	0.888004189	0.967203422
ENSG00000083123	0.112797765	0.496918105	0.809344092	-0.097360639	0.371408168	0.699261149
ENSG00000083168	0.201981242	0.212106242	0.601944665	0.234774063	0.017025343	0.129222687
ENSG00000083223	0.200272173	0.239770336	0.629256191	-0.000998991	0.992925452	0.998373227
ENSG00000083290	0.511962433	0.013724636	0.179254419	0.128827815	0.416813445	0.730905605
ENSG00000083307	-0.355537019	0.02861697	0.258472257	0.270542947	0.008982999	0.085509142
ENSG00000083312	-0.120771048	0.295805939	0.68057959	-0.02014698	0.751248865	0.916061599
ENSG00000083444	0.078875672	0.567856185	0.846573869	0.288331354	0.001018543	0.018889955
ENSG00000083454	-0.168642594	0.468653787	0.795958857	0.063622086	0.708682169	0.894559528
ENSG00000083457	-0.277169527	0.174312438	0.55783457	0.083854264	0.545726645	0.818077497
ENSG00000083520	-0.082628773	0.539837995	0.832975627	-0.104171182	0.20149323	0.528048538
ENSG00000083535	0.123688942	0.529725365	0.827296249	0.252469344	0.066146227	0.298881344
ENSG00000083544	0.123550637	0.532357709	0.829027893	0.055775946	0.691367164	0.886817505
ENSG00000083622	NA	NA	NA	NA	NA	NA
ENSG00000083635	-0.045102472	0.797348886	0.943640596	0.030789137	0.784399325	0.929978463
ENSG00000083642	-0.217703441	0.112265075	0.468786325	0.088155241	0.294952584	0.638652741
ENSG00000083720	-0.333921854	0.028131984	0.255557077	-0.293789317	0.002130113	0.03267941
ENSG00000083750	0.069581096	0.759982372	0.928244976	0.172814441	0.307772102	0.650561915
ENSG00000083782	NA	NA	NA	NA	NA	NA
ENSG00000083799	-0.718053685	0.000276084	0.015475193	-0.19945856	0.096183312	0.367550881
ENSG00000083807	0.428024479	0.050636627	0.336424297	-0.245896343	0.130087587	0.428527535
ENSG00000083812	-0.476170764	0.040933112	0.300859414	-0.014827028	0.930730819	0.979785094
ENSG00000083814	-0.164430921	0.457081063	0.788905813	-0.022716725	0.889500941	0.967472272
ENSG00000083817	-0.20174501	0.336019683	0.714215706	0.069660641	0.622231563	0.858798542
ENSG00000083828	-0.163353724	0.436440041	0.77492124	0.086834531	0.54664988	0.818104797
ENSG00000083838	0.017362564	0.939688877	0.984845851	0.029051598	0.865584282	0.958916356
ENSG00000083842	NA	NA	NA	NA	NA	NA
ENSG00000083844	0.207219608	0.358208952	0.72867989	0.027190359	0.864542099	0.958309763
ENSG00000083845	0.250864784	0.023571493	0.235275029	-0.053307966	0.490339438	0.782722866
ENSG00000083857	0.093778766	0.685668966	0.902529405	0.220851499	0.029028051	0.181753663
ENSG00000083896	NA	NA	NA	-0.006362426	0.824428122	NA
ENSG00000083937	-0.13904374	0.321411698	0.704959734	-0.123638033	0.179333607	0.500952087
ENSG00000084070	-0.373812514	0.097941283	0.443917482	-0.23688834	0.12124713	0.413154166
ENSG00000084072	0.31040745	0.041230713	0.301903844	0.239837263	0.016725675	0.127865619
ENSG00000084073	-0.661097499	0.000129299	0.008828107	-0.32743462	0.000388074	0.009233439
ENSG00000084090	-0.188210972	0.149595242	0.525651388	-0.085205531	0.2075552	0.535348729
ENSG00000084092	0.439613217	0.00511911	0.106670288	-0.148623562	0.141472178	0.447549727
ENSG00000084093	0.150705474	0.265847098	0.653577504	0.091970132	0.262638239	0.60486749
ENSG00000084110	-0.026681846	0.561111061	NA	0.002280413	0.968211428	NA
ENSG00000084112	-0.116316903	0.477685454	0.801374792	0.07944191	0.457436117	0.758775516
ENSG00000084207	0.010853787	0.920874223	0.982187736	0.092299531	0.147073194	0.454400509
ENSG00000084234	0.007208094	0.949063496	0.987871246	-0.12389726	0.045140486	0.237889325
ENSG00000084444	0.38387861	0.010124375	0.151641158	0.241433676	0.016094328	0.125083824
ENSG00000084453	0.480792987	0.034942095	0.282441264	-0.108937607	0.525648457	0.803380925
ENSG00000084463	-0.145595436	0.230963849	0.618862042	-0.149521304	0.039114552	0.218301053
ENSG00000084623	0.065179518	0.57500839	0.848954186	-0.01147005	0.865462205	0.958916356
ENSG00000084628	-0.146824587	0.293187007	0.678075223	-0.048471492	0.557714064	0.824291371
ENSG00000084636	-0.022371216	0.922532848	0.982187736	0.120129685	0.456146664	0.757748782
ENSG00000084652	-0.022832931	0.868123028	0.969934562	0.047103024	0.558446741	0.824593507
ENSG00000084674	0.108845081	0.570754875	NA	0.052039379	0.627726904	0.862186781
ENSG00000084676	-0.419619699	0.013483767	0.177697772	-0.321226757	0.002850787	0.040147836
ENSG00000084693	0.241416889	0.082596431	0.416420967	0.136327621	0.11770362	0.406682876
ENSG00000084710	0.005914258	0.977941695	0.995890661	-0.017606024	0.90632979	0.973608638
ENSG00000084731	0.045051602	0.750282169	0.926228725	0.025283922	0.784366263	0.929978463
ENSG00000084733	-0.032315625	0.793561708	0.942726338	0.119610148	0.084924168	0.344008829
ENSG00000084734	0.051074114	0.624952391	NA	-0.043210272	0.502468541	NA
ENSG00000084754	0.070946983	0.536720849	0.832449108	-0.063700074	0.354169282	0.687848175
ENSG00000084764	-0.059511147	0.797854622	0.943760379	-0.168742636	0.325311848	0.664139587
ENSG00000084774	0.087194932	0.485493406	0.806478156	0.043882228	0.508958172	0.79293403
ENSG00000085063	-0.098791489	0.515992267	0.818496878	-0.150159452	0.07874897	0.330443542
ENSG00000085117	-0.142630648	0.540082263	0.832975627	-0.256744793	0.133639684	0.433905052
ENSG00000085185	0.018066404	0.935458872	0.984127528	-0.372839853	0.016768133	0.127901811
ENSG00000085224	-0.109176154	0.465510078	0.79405812	0.066727858	0.407093446	0.724746812
ENSG00000085231	-0.168426692	0.263826235	0.652447835	0.004370247	0.957518005	0.988645541
ENSG00000085265	NA	NA	NA	NA	NA	NA
ENSG00000085274	0.047535535	0.798922307	0.943765737	0.031623356	0.804606726	0.938036888
ENSG00000085276	0.004117046	0.961711188	NA	-0.046551161	0.650180513	NA
ENSG00000085365	0.069814868	0.610519529	0.865712975	0.073512647	0.38316913	0.708071909
ENSG00000085377	0.049947079	0.702982932	0.908618359	0.225435098	0.003666249	0.048160877
ENSG00000085382	-0.051901874	0.764951734	0.930622807	0.10284879	0.401155827	0.720977705
ENSG00000085415	-0.344600114	0.023479217	0.23471903	0.136673057	0.10311864	0.379510174
ENSG00000085433	-0.266441941	0.230470979	0.618637701	-0.144412285	0.360305765	0.691586593
ENSG00000085449	0.073938132	0.540478165	0.832975627	-0.047526391	0.508875817	0.79293403
ENSG00000085465	0.268679906	0.177481319	NA	-0.02493528	0.847814094	NA
ENSG00000085491	-0.53003081	0.000586766	0.026613886	-0.13220658	0.102900586	0.379428427
ENSG00000085511	-0.349192863	0.013822294	0.179759846	-0.113280567	0.196801937	0.522467804
ENSG00000085514	0.039018949	0.802427807	NA	0.081223098	0.58668448	NA
ENSG00000085552	-0.458153242	0.008121408	0.13862552	0.141524025	0.201057941	0.527706468
ENSG00000085563	0.086755762	0.607931655	NA	0.036767878	0.812507117	NA
ENSG00000085644	-0.063753283	0.767314658	0.931760726	0.02603669	0.868048547	0.95993643
ENSG00000085662	-0.09861723	0.415506681	0.76355673	-0.006732434	0.924430149	0.977934609
ENSG00000085719	-0.216746368	0.102267489	0.452668672	-0.13215023	0.120272581	0.41113015
ENSG00000085721	0.011167547	0.941997902	0.985049701	0.043719633	0.669941935	0.87808951
ENSG00000085733	-0.25696751	0.055832857	0.351892528	-0.027480867	0.71978915	0.900948819
ENSG00000085741	-0.016229226	0.869371938	NA	-0.041135045	0.32322538	NA
ENSG00000085760	0.14900058	0.30243314	0.688854274	-0.026217323	0.803116501	0.937061544
ENSG00000085788	0.284664499	0.086777465	0.424657088	-0.400681728	0.001510452	0.025479062
ENSG00000085831	0.378476999	0.099670186	0.446817659	0.038999412	0.815686002	0.94113185
ENSG00000085832	0.207155059	0.114547064	0.470930945	0.266027958	0.004089948	0.051887632
ENSG00000085840	-0.086228587	0.534274282	0.830319558	-0.447512844	2.78E-07	3.02E-05
ENSG00000085871	0.297150297	0.201521617	0.590844838	-0.052555718	0.753756423	0.916893408
ENSG00000085872	0.070891696	0.627376785	0.87487203	-0.121498989	0.255224559	0.596351597
ENSG00000085978	0.059579822	0.721150743	0.915656634	-0.01881085	0.867423183	0.959792916
ENSG00000085982	-0.176713999	0.391656253	0.754418966	0.136914468	0.312821172	0.654487258
ENSG00000085998	0.078073658	0.620721467	0.871535851	-0.02405615	0.813108929	0.940479506
ENSG00000085999	-0.488017525	0.001860331	0.058527474	-0.197203118	0.047598353	0.24582211
ENSG00000086015	-0.026948059	0.852674387	0.965984552	-0.049614261	0.606184635	0.850753979
ENSG00000086061	-0.743685851	1.55E-06	0.000246236	0.345002719	1.94E-05	0.000890245
ENSG00000086062	0.072583717	0.65175343	0.885562297	-0.01816609	0.870679324	0.96110638
ENSG00000086065	0.204574623	0.166926751	0.547997897	0.150041317	0.125433464	0.420373731
ENSG00000086102	-0.158070898	0.281639199	0.669342855	0.089574695	0.353498325	0.687135486
ENSG00000086159	-0.01773047	0.773506244	NA	0.065096414	0.196928892	NA
ENSG00000086189	-0.150153142	0.318344279	0.702731077	-0.088464877	0.308849592	0.651375022
ENSG00000086200	-0.15950979	0.242499875	0.633054381	0.139064806	0.091309072	0.357498963
ENSG00000086205	NA	NA	NA	0.008710403	0.936052411	NA
ENSG00000086232	0.068424306	0.57783972	0.849802165	-0.102164055	0.152696456	0.462294025
ENSG00000086288	0.025082158	0.835214565	NA	-0.026281831	0.567980739	NA
ENSG00000086289	-0.036389571	0.863787407	0.968786984	-1.77E-05	0.999906942	0.999906942
ENSG00000086300	0.284245544	0.144217326	0.518314488	0.341228669	0.023521016	0.158465981
ENSG00000086475	-0.253255925	0.035741459	0.283803691	0.419185458	8.02E-10	1.81E-07
ENSG00000086504	0.052956349	0.709222915	0.910725004	-0.011527404	0.894030645	0.968663966
ENSG00000086506	0.160648	0.324716207	NA	0.03978138	0.718205904	NA
ENSG00000086544	0.051923059	0.79685201	0.943378813	-0.201636289	0.146102793	0.453420154
ENSG00000086548	NA	NA	NA	NA	NA	NA
ENSG00000086570	0.35098451	0.124065528	0.485149779	-0.036970474	0.82917601	0.946425593
ENSG00000086589	-0.203334721	0.194973275	0.585074168	-0.031342949	0.759348809	0.919654273
ENSG00000086598	-0.134489582	0.296706508	0.68143223	-0.144460825	0.032325158	0.193808045
ENSG00000086619	0.380576874	0.077755223	0.405388317	0.152844784	0.355100919	0.688552053
ENSG00000086666	0.193448826	0.116385623	0.472856622	0.163429919	0.035394314	0.204002417
ENSG00000086696	0.012946606	0.763648132	NA	0.007156764	0.802934389	NA
ENSG00000086712	-0.521444782	0.000800486	0.032810355	-0.075604971	0.391934883	0.715742582
ENSG00000086717	0.03382228	0.732919066	NA	0.096398748	0.250910368	NA
ENSG00000086730	-0.09808258	0.561517034	NA	0.023056393	0.86949248	NA
ENSG00000086758	0.125794082	0.589112637	0.855122674	0.085581089	0.371655457	0.699406126
ENSG00000086827	-0.489880684	0.004547503	0.098935174	-0.372606603	0.000127746	0.003893232
ENSG00000086848	0.189129651	0.415712981	0.763654575	-0.12083353	0.480497451	0.775157542
ENSG00000086967	0.32451434	0.149138579	0.525651388	-0.14216432	0.404817686	0.72310048
ENSG00000086991	-0.005307048	0.979703903	NA	0.085219493	0.606791769	0.850987733
ENSG00000087008	0.180202283	0.421816443	0.767132787	-0.093619662	0.549267127	0.819663136
ENSG00000087053	-0.096613598	0.471595385	0.797167234	-0.018049446	0.831137319	0.947031104
ENSG00000087074	0.367976667	0.05437114	0.348257459	0.069464937	0.59654853	0.845259719
ENSG00000087076	0.30837669	0.174280984	0.55783457	-0.093612162	0.581179771	0.836992679
ENSG00000087077	0.144078233	0.292066603	0.677573819	0.025557723	0.774489956	0.925997759
ENSG00000087085	0.082594162	0.685547413	NA	0.071086361	0.670295032	0.878143472
ENSG00000087086	-0.014400825	0.893988248	0.97800406	0.118239897	0.103520274	0.380368993
ENSG00000087087	-0.596142285	8.57E-05	0.00658341	-0.071142218	0.376311933	0.702483473
ENSG00000087088	0.161870174	0.20728651	0.596709944	0.197031363	0.008746062	0.084210063
ENSG00000087095	0.021948802	0.86706409	0.969934562	0.079638849	0.391306861	0.71539653
ENSG00000087111	0.023742645	0.87450693	0.973224463	0.013314065	0.888638042	0.967309505
ENSG00000087116	0.206244494	0.363765988	0.731104013	-0.536946592	0.001591173	0.026380796
ENSG00000087128	-0.011911674	0.782043764	NA	0.001247022	0.978685482	NA
ENSG00000087152	-0.2284396	0.098650343	0.445774406	0.01509115	0.853229214	0.953724732
ENSG00000087157	-0.006164141	0.970603872	0.994545486	0.095356018	0.382738004	0.707564452
ENSG00000087191	-0.189657744	0.149536899	0.525651388	-0.077331687	0.345357839	0.680271229
ENSG00000087206	0.235764107	0.122427799	0.482182895	-0.037498019	0.705063048	0.892733177
ENSG00000087237	NA	NA	NA	NA	NA	NA
ENSG00000087245	-0.070581301	0.618784003	0.870007419	0.454762612	4.66E-06	0.000276555
ENSG00000087250	0.012946606	0.763648132	NA	0.00096547	0.982024441	NA
ENSG00000087253	-0.105360957	0.644223079	0.882573665	0.084547624	0.60044269	0.847282468
ENSG00000087258	-0.240866765	0.108333469	0.462750639	-0.280798123	0.005741547	0.064519782
ENSG00000087263	-0.194030886	0.1815687	0.565443483	-0.146919599	0.088079452	0.351643664
ENSG00000087266	0.119661602	0.448530351	0.784057686	0.113860968	0.274219118	0.617562219
ENSG00000087269	-0.458585931	0.006514743	0.12189977	-0.17918397	0.060062825	0.281372034
ENSG00000087274	-0.050745124	0.68068196	0.900793041	-0.127907308	0.071943089	0.313727386
ENSG00000087299	0.022579279	0.885392619	0.975608268	-0.271826145	0.009474269	0.088613817
ENSG00000087301	-0.224724125	0.196510361	0.586210556	-0.322355992	0.003262734	0.044160871
ENSG00000087302	-0.109992783	0.374129024	0.741098788	-0.093424371	0.177786758	0.498708918
ENSG00000087303	0.117885866	0.588619573	0.854922333	-0.239411289	0.14081875	0.446211188
ENSG00000087338	-0.010377231	0.945102794	0.985646204	-0.01017928	0.917971157	0.976284818
ENSG00000087365	-0.067481049	0.557873235	0.841464259	-0.216984725	0.000713869	0.014668928
ENSG00000087448	-0.097744441	0.578306779	0.849913649	0.122077958	0.241911504	0.580014032
ENSG00000087460	-0.126270615	0.255660148	0.64523273	0.123445597	0.099286752	0.372836002
ENSG00000087470	-0.004775959	0.969813049	0.994211348	0.058808973	0.423244903	0.734707657
ENSG00000087494	0.017849535	0.773897114	NA	-0.037470421	0.467092208	NA
ENSG00000087495	-0.012527138	0.865767445	NA	0.005806044	0.953144178	NA
ENSG00000087502	-0.079717574	0.635838452	0.878237295	0.190554226	0.093127135	0.361570048
ENSG00000087510	0.344032677	0.139458053	0.510431586	-0.282224785	0.091364947	0.357498963
ENSG00000087586	0.029141704	0.828090603	0.957256032	-0.103456275	0.212478587	0.542782933
ENSG00000087589	0.029665626	0.530044932	NA	-0.006362426	0.824428122	NA
ENSG00000087842	0.133657435	0.508304528	0.815640082	0.397630659	0.005519546	0.062851451
ENSG00000087884	0.285533003	0.215050933	0.604421673	0.117704149	0.490804261	0.782816346
ENSG00000087903	0.051713272	0.823947675	0.955478576	0.052189963	0.761058257	0.92049158
ENSG00000087916	NA	NA	NA	0.007156764	0.802934389	NA
ENSG00000087995	-0.17344186	0.294173423	0.6791385	0.063798254	0.556758786	0.823599767
ENSG00000088002	0.099379585	0.578969838	NA	0.034624044	0.785506707	NA
ENSG00000088035	-0.305307954	0.071810395	0.39123864	0.04034674	0.700572007	0.890557324
ENSG00000088038	-0.015455336	0.908696569	0.979737244	-0.093655416	0.273521587	0.616605679
ENSG00000088053	0.166834485	0.185278302	NA	-0.025128392	0.71241234	NA
ENSG00000088179	-0.089190309	0.539060753	0.832975627	-0.072561944	0.440084402	0.747267392
ENSG00000088205	-0.188957088	0.16823794	0.549868433	-0.012024961	0.863982856	0.957924746
ENSG00000088247	-0.058657075	0.60551811	0.864083431	-0.050118552	0.463021349	0.76245239
ENSG00000088256	0.006964531	0.969238866	0.994178526	0.068107884	0.5915059	0.842966063
ENSG00000088280	-0.105370608	0.460897891	0.790413387	-0.031669148	0.736254438	0.908871327
ENSG00000088298	-0.026350351	0.884548776	0.975307173	-0.085087986	0.51705184	0.798480648
ENSG00000088305	-0.624654701	2.61E-08	6.10E-06	-0.188173494	0.020026713	0.143174632
ENSG00000088320	NA	NA	NA	NA	NA	NA
ENSG00000088325	0.057138309	0.661867027	0.891082678	-0.010185693	0.892242992	0.968487234
ENSG00000088340	0.391518702	0.077566116	NA	0.263113303	0.116552826	0.404578815
ENSG00000088356	-0.049967254	0.781588484	0.937351189	-0.017117878	0.895308408	0.96912544
ENSG00000088367	0.17818907	0.237680174	0.626717894	0.091210131	0.376565729	0.702763783
ENSG00000088386	0.117348151	0.569327411	NA	-0.162001841	0.324284901	0.664139587
ENSG00000088387	-0.151168111	0.375637441	0.742115473	-0.008531287	0.938262574	0.982881185
ENSG00000088448	-0.21759863	0.145409076	0.520440698	-0.478579695	4.80E-07	4.65E-05
ENSG00000088451	0.292517423	0.109316597	0.464631733	0.063547624	0.626491061	0.861285447
ENSG00000088538	0.211841751	0.313387372	0.697667964	-0.328979248	0.028149311	0.178137719
ENSG00000088543	0.333467202	0.112896013	0.469079734	0.083111159	0.605636973	0.850450262
ENSG00000088682	-0.183865398	0.295851742	0.68057959	-0.176560123	0.135217255	0.436622956
ENSG00000088726	0.001140052	0.981966119	NA	0.041371447	0.419634763	NA
ENSG00000088727	-0.026506488	0.90901728	0.979737244	-0.144555743	0.399328404	0.719717957
ENSG00000088756	-0.340572358	0.065745474	0.377132646	-0.307395353	0.018250429	0.134298602
ENSG00000088766	0.11769216	0.452323959	0.785979469	-0.04807385	0.659206337	0.87477068
ENSG00000088782	NA	NA	NA	NA	NA	NA
ENSG00000088808	-0.249803169	0.25470431	0.644558244	-0.025303398	0.865057263	0.958645743
ENSG00000088812	0.208022501	0.159898974	0.539270659	-0.292471289	0.007848067	0.078492245
ENSG00000088826	0.088327028	0.680871827	0.900820105	0.068575076	0.670719851	0.878424161
ENSG00000088827	-0.011911674	0.782043764	NA	NA	NA	NA
ENSG00000088832	-0.14185098	0.278858196	0.666468351	-0.138630721	0.038866179	0.217511632
ENSG00000088833	-0.153234055	0.292020175	0.677573819	-0.078987778	0.390002099	0.714160319
ENSG00000088836	0.023361982	0.907196889	0.979517916	-0.361215454	0.004206857	0.052974365
ENSG00000088854	0.327635541	0.0887278	0.427839986	0.086887004	0.512826587	0.795757198
ENSG00000088876	0.054640574	0.812180155	0.949744314	0.213102354	0.204436903	0.531449737
ENSG00000088881	0.182161556	0.283804368	NA	-0.124069309	0.315992323	NA
ENSG00000088882	0.169416412	0.2342057	0.622860564	-0.377586443	0.000301864	0.007643375
ENSG00000088888	-0.17026815	0.307696316	0.692667471	-0.056958884	0.609894419	0.852726638
ENSG00000088899	0.194135015	0.202714955	0.591354748	-0.110589371	0.32276968	0.662966689
ENSG00000088926	-0.109929914	0.400320057	NA	0.03409132	0.789753226	NA
ENSG00000088930	-0.132944545	0.281581918	0.669342855	-0.110774187	0.08770714	0.350570064
ENSG00000088970	-0.128615058	0.450960526	0.785631014	-0.276013107	0.01369241	0.112611342
ENSG00000088986	-0.373013101	0.003520991	0.084452899	0.247791071	0.00143953	0.024681296
ENSG00000088992	-0.244040845	0.294750234	0.679551268	-0.366251606	0.032155618	0.193475818
ENSG00000089006	-0.081951057	0.510626035	0.817154442	-0.235258214	0.007735834	0.077771227
ENSG00000089009	0.059266728	0.615109902	0.868490884	-0.097877548	0.18551467	0.509611092
ENSG00000089012	0.012946606	0.763648132	NA	0.007156764	0.802934389	NA
ENSG00000089022	-0.011609555	0.934554359	0.984127528	-0.231585376	0.012591967	0.106201651
ENSG00000089041	-0.040158514	0.810647211	NA	0.008283603	0.942907072	NA
ENSG00000089048	0.014380303	0.92848031	0.983668691	0.010510549	0.913506597	0.975740448
ENSG00000089050	-0.244810071	0.170872049	0.553168632	-0.444487965	0.000293585	0.007512458
ENSG00000089053	-0.075256635	0.568662186	0.846573869	-0.30360023	0.000350466	0.008548599
ENSG00000089057	-0.488182545	0.004322248	0.096487605	-0.266170899	0.015354084	0.121188089
ENSG00000089060	0.152242606	0.461031623	0.790413387	-0.191896838	0.193053821	0.518557322
ENSG00000089063	-0.045120261	0.740621775	0.922525095	0.213672992	0.012110557	0.10355824
ENSG00000089091	-0.442409527	0.04268279	0.30779567	0.0235842	0.878314132	0.963441906
ENSG00000089094	0.259269107	0.065418924	0.376722301	0.172372378	0.033682968	0.197638022
ENSG00000089101	0.000237092	0.996363141	NA	-0.010424528	0.784769581	NA
ENSG00000089116	0.671047635	0.002130924	NA	-0.410965799	0.000866116	NA
ENSG00000089123	-0.187513792	0.392495034	0.754418966	-0.022477165	0.884801962	0.965769353
ENSG00000089127	-0.011911674	0.782043764	NA	0.027389192	0.561355166	NA
ENSG00000089154	-0.005723937	0.963782512	0.992685905	0.038458142	0.588030953	0.841241377
ENSG00000089157	0.216475415	0.041501669	0.30319603	-0.043666061	0.546545166	0.818104797
ENSG00000089159	0.434699716	0.002676485	0.07083581	0.377977574	0.000467413	0.010689811
ENSG00000089163	-0.044878446	0.832522438	NA	0.127516855	0.439894232	0.747149175
ENSG00000089169	-0.026681846	0.561111061	NA	-0.020703023	0.785801383	NA
ENSG00000089177	-0.025445682	0.899824503	0.978810395	-0.176587514	0.196227516	0.522213459
ENSG00000089195	-0.247657713	0.161472016	0.539753852	-0.184239845	0.108323493	0.390996555
ENSG00000089199	-0.028253809	0.902674458	0.978810395	-0.157693434	0.354044724	0.687771674
ENSG00000089220	-0.16593562	0.143254665	0.517207783	-0.119199366	0.063212469	0.290803089
ENSG00000089225	-0.011911674	0.782043764	NA	0.038206692	0.332304812	NA
ENSG00000089234	-0.024381687	0.884132241	0.97514362	-0.121447947	0.259152854	0.600797294
ENSG00000089248	-0.077227238	0.531695465	0.828833518	0.168703705	0.017425872	0.130785651
ENSG00000089250	0.375026986	0.094369217	0.437495916	-0.438410864	0.005832393	0.065155609
ENSG00000089280	-0.225664859	0.059400678	0.362217154	0.060609944	0.321871291	0.662486546
ENSG00000089289	0.252655396	0.089044597	0.428347102	-0.064555186	0.517825381	0.798602654
ENSG00000089327	-0.068529213	0.657849193	0.888967149	-0.35828347	0.000154107	0.004553365
ENSG00000089335	-0.245330527	0.159370723	0.539046798	0.099580793	0.388806884	0.712991764
ENSG00000089351	0.353342728	0.014133039	0.181775238	-0.101798691	0.24225688	0.580577454
ENSG00000089356	0.074986289	0.402751993	NA	0.048504233	0.509397638	NA
ENSG00000089472	0.093712034	0.503347609	0.813706501	0.164487446	0.055606408	0.269781833
ENSG00000089486	0.068705193	0.604297183	0.863067508	-0.052853614	0.500015008	0.78681064
ENSG00000089505	0.091352711	0.523543471	NA	0.058038784	0.512733812	NA
ENSG00000089558	-0.088910874	0.448222885	NA	0.019255483	0.863369494	NA
ENSG00000089597	0.043749381	0.68911324	0.903928744	0.176305547	0.003280744	0.044316184
ENSG00000089639	0.04013278	0.833872585	0.958102644	0.279475212	0.033174299	0.196210135
ENSG00000089682	-0.097458421	0.6155534	0.868591436	0.019872268	0.882574226	0.964908876
ENSG00000089685	-0.132576058	0.357400141	0.728082113	0.009115928	0.917281133	0.976284818
ENSG00000089692	0.049584339	0.827895648	0.957116864	-0.099100447	0.55590383	0.823053246
ENSG00000089693	0.0397162	0.73647031	0.920749284	-0.158366556	0.02116194	0.148319497
ENSG00000089723	0.279963852	0.218516484	0.60652989	-0.371873864	0.02154771	0.149708012
ENSG00000089737	-0.047076188	0.705886538	0.909446336	-0.204896068	0.004802148	0.057583323
ENSG00000089775	0.271131716	0.16802407	0.549868433	0.073180921	0.606717275	0.850987733
ENSG00000089818	-0.194796587	0.268192707	0.655343915	-0.170958142	0.141393914	0.447406501
ENSG00000089820	0.001273183	0.994899037	0.998510062	0.350925779	0.011229888	0.099647143
ENSG00000089847	0.109905763	0.573857235	0.848132581	0.074015486	0.578904047	0.835434035
ENSG00000089876	0.003716372	0.983635238	0.996365366	-0.126202857	0.335508299	0.673300319
ENSG00000089902	0.131457029	0.387571988	0.752913694	0.163674903	0.093151876	0.361570048
ENSG00000089916	0.011523799	0.935075965	0.984127528	0.237607527	0.010564059	0.095640704
ENSG00000090006	0.391847131	0.041143994	0.301440813	0.175469509	0.153786749	0.464407903
ENSG00000090013	0.298719274	0.129268715	0.492989329	-0.123607499	0.383057455	0.707962006
ENSG00000090020	-0.207421351	0.219498315	0.607870631	0.130558308	0.237056035	0.573689141
ENSG00000090054	-0.078303017	0.602913342	0.86227246	-0.088222083	0.316504995	0.657322576
ENSG00000090060	-0.298132375	0.027723826	0.25403234	0.097780843	0.105731811	0.384818321
ENSG00000090061	-0.082345046	0.53829008	0.832975627	-0.095688834	0.235857969	0.572321663
ENSG00000090097	0.126978903	0.528759383	0.826269775	0.161372666	0.244586133	0.584359405
ENSG00000090104	NA	NA	NA	NA	NA	NA
ENSG00000090238	0.124847455	0.517393655	0.819638413	0.276737567	0.05681174	0.273608244
ENSG00000090263	0.137902357	0.41411603	0.763517206	0.1258577	0.248114527	0.588995136
ENSG00000090266	-0.034323689	0.839713346	0.960163999	0.086864987	0.408938006	0.726298748
ENSG00000090273	-0.370145651	0.00438287	0.09743426	-0.030093122	0.688629483	0.885567329
ENSG00000090316	-0.389626916	0.008861166	0.144525957	-0.130555788	0.149104559	0.457189143
ENSG00000090339	0.502403297	0.025309297	0.245370195	-0.160580301	0.344479053	0.679732511
ENSG00000090372	0.241481874	0.051498071	0.339823354	-0.044896492	0.60026814	0.847282468
ENSG00000090376	-0.220794962	0.342996725	0.720132294	-0.057081955	0.7299689	0.906163682
ENSG00000090382	NA	NA	NA	NA	NA	NA
ENSG00000090402	NA	NA	NA	0.007156764	0.802934389	NA
ENSG00000090432	-0.172986759	0.339969552	0.717980076	0.019550129	0.865988138	0.958972085
ENSG00000090447	-0.066929204	0.708297655	0.910246218	0.142101513	0.211340464	0.541302997
ENSG00000090470	-0.021883725	0.894232312	0.97800406	0.006775488	0.952151818	0.987233268
ENSG00000090487	-0.104014044	0.440504953	0.777586448	0.273526549	0.001232457	0.022021855
ENSG00000090512	0.05541758	0.498387273	NA	0.063531733	0.497412734	NA
ENSG00000090520	-0.355375491	0.014083447	0.181319079	-0.122985231	0.163791662	0.479240016
ENSG00000090530	1.064154404	5.12E-12	2.27E-09	-0.159730613	0.183279501	0.505621763
ENSG00000090534	-0.085139537	0.413010501	NA	0.057535066	0.60904124	NA
ENSG00000090539	-0.096756563	0.406578176	NA	-0.165388941	0.115918874	NA
ENSG00000090554	0.044115729	0.436627412	NA	0.007156764	0.802934389	NA
ENSG00000090565	-0.045235118	0.77123622	0.932428005	-0.056280881	0.611155345	0.853543466
ENSG00000090581	0.138386679	0.487455766	0.806832006	-0.07657687	0.590071212	0.842551122
ENSG00000090612	-0.505110786	0.007562793	0.133897946	0.066677708	0.5255047	0.803301932
ENSG00000090615	0.226683677	0.196828492	0.586210556	0.145587295	0.152922159	0.462561756
ENSG00000090621	-0.210108755	0.07594607	0.401338803	0.110835073	0.156451092	0.46709672
ENSG00000090659	0.053082794	0.392166193	NA	0.001330325	0.978826017	NA
ENSG00000090661	0.11223033	0.457893791	0.789459328	-0.196984646	0.053191526	0.261940261
ENSG00000090674	-0.153056223	0.480686577	0.803017956	-0.252401565	0.112072861	0.396952765
ENSG00000090686	-0.135083879	0.289566099	0.676409545	-0.007449585	0.92570372	0.978564895
ENSG00000090776	0.455889008	0.040376319	0.299925019	0.006447145	0.969061523	0.993336531
ENSG00000090857	0.067390435	0.644120498	0.882573665	-0.226619514	0.009563101	0.08938303
ENSG00000090861	-0.074579799	0.526253667	0.82461677	0.426141902	8.44E-08	1.09E-05
ENSG00000090863	0.452451919	0.000469935	0.023232693	0.300693452	7.76E-05	0.002655967
ENSG00000090889	0.01845688	0.89721724	0.9784261	-0.121422703	0.209009967	0.537159971
ENSG00000090905	-0.158338432	0.198597819	0.587583582	-0.107505313	0.143127324	0.449847687
ENSG00000090920	0.356161034	0.126266608	0.488474436	0.03642167	0.831800722	0.947097757
ENSG00000090924	-0.180666893	0.248174849	0.638391254	0.045022394	0.631535517	0.864092482
ENSG00000090932	0.486618195	0.034220539	0.279849566	0.011315368	0.946920922	0.985952589
ENSG00000090971	0.080956405	0.629486796	0.875511161	-0.264690253	0.027789342	0.176689664
ENSG00000090975	0.025122437	0.914114047	0.980411757	-0.104676513	0.54189247	0.815574929
ENSG00000090989	-0.138467948	0.408671314	0.761636027	-0.078360731	0.496837339	0.784756891
ENSG00000091009	0.066713944	0.608986487	0.865712975	-0.061091736	0.420390964	0.732916178
ENSG00000091010	-0.011911674	0.782043764	NA	-0.012860021	0.758820417	NA
ENSG00000091039	-0.075868692	0.562474024	0.843917913	-0.074272626	0.312835889	0.654487258
ENSG00000091073	-0.171380149	0.362095703	0.730445289	-0.013819285	0.909112554	0.974284395
ENSG00000091106	0.022962023	0.855185618	NA	-0.091161474	0.317194667	NA
ENSG00000091127	-0.244292369	0.114744534	0.470930945	0.048209806	0.557844351	0.824291371
ENSG00000091128	NA	NA	NA	NA	NA	NA
ENSG00000091129	-0.151893486	0.48632119	0.806693219	-0.150477504	0.361143987	0.691645462
ENSG00000091136	0.213378073	0.109299147	0.464631733	0.257576202	0.00727857	0.07455587
ENSG00000091137	-0.016842308	0.82459118	NA	-0.056814903	0.45600171	NA
ENSG00000091138	-0.013893967	0.817470217	NA	NA	NA	NA
ENSG00000091140	-0.188608239	0.201526683	0.590844838	-0.263752696	0.001684703	0.027527634
ENSG00000091157	-0.177380078	0.31563571	0.700308388	0.150705573	0.229558213	0.56456476
ENSG00000091164	-0.04297791	0.758330192	0.927353739	0.028500735	0.73582826	0.908696309
ENSG00000091181	NA	NA	NA	0.007156764	0.802934389	NA
ENSG00000091262	-0.013249063	0.929051289	NA	0.02547174	0.844442667	NA
ENSG00000091317	-0.271901476	0.044615602	0.315529404	0.08795772	0.260351641	0.602643618
ENSG00000091409	-0.124407704	0.280272058	0.667884071	-0.062329379	0.377231319	0.70332845
ENSG00000091428	-0.109079834	0.625051097	NA	-0.192802205	0.225859679	NA
ENSG00000091436	0.013521659	0.939808104	0.984845851	0.086690243	0.477782091	0.772647035
ENSG00000091482	NA	NA	NA	0.000544645	0.987043728	NA
ENSG00000091483	-0.184836251	0.165112915	0.544981622	-0.267380336	0.001524708	0.025623405
ENSG00000091490	-0.093644352	0.458996996	0.789778921	0.099495641	0.215329391	0.547282084
ENSG00000091513	0.031361386	0.515604313	NA	0.025977156	0.823364275	NA
ENSG00000091527	0.076166995	0.534911323	0.830731442	-0.03547833	0.629645066	0.863509595
ENSG00000091536	0.365629961	0.043951614	NA	-0.04079731	0.754340188	NA
ENSG00000091542	0.367500347	0.006494041	0.12172599	0.370728822	2.44E-05	0.001088411
ENSG00000091583	NA	NA	NA	NA	NA	NA
ENSG00000091592	-0.135816705	0.540916278	0.832975627	-0.275586541	0.080889763	0.334915556
ENSG00000091622	0.396907207	0.088137991	0.426240075	-0.264838878	0.121720469	0.413906799
ENSG00000091640	0.083917274	0.545605964	0.835030617	-0.124282602	0.151626678	0.460883454
ENSG00000091651	0.032028705	0.827609791	0.957116864	0.041030358	0.653412736	0.871925353
ENSG00000091656	0.217837203	0.348723081	0.721811321	-0.136580384	0.419584658	0.732672014
ENSG00000091664	0.015591106	0.930323028	NA	0.198257657	0.184328461	NA
ENSG00000091704	NA	NA	NA	NA	NA	NA
ENSG00000091732	-0.14025644	0.40747568	0.761636027	-0.029692133	0.774084781	0.925925014
ENSG00000091831	0.031361386	0.515604313	NA	-0.009826762	0.872825064	NA
ENSG00000091844	-0.103094382	0.638359784	0.879377699	-0.262300697	0.084457723	0.343041421
ENSG00000091879	0.029665626	0.530044932	NA	0.051814642	0.25145452	NA
ENSG00000091947	0.736583784	6.74E-05	0.005340386	0.082094893	0.53507421	0.809886153
ENSG00000091972	0.010978579	0.939008789	0.98484238	-0.096886378	0.283047744	0.627647729
ENSG00000091986	0.474067099	0.04074591	0.300755898	-0.528991177	0.001171651	0.021253852
ENSG00000092009	NA	NA	NA	NA	NA	NA
ENSG00000092010	0.070655613	0.625948246	0.874189063	-0.245448103	0.009740586	0.090729277
ENSG00000092020	0.003432876	0.984979872	0.996704898	-0.002491981	0.983651581	0.996510252
ENSG00000092036	0.641602858	0.00056863	0.02625518	-0.233709772	0.097075144	0.368680546
ENSG00000092051	-0.122436356	0.394388375	0.755577491	-0.160492022	0.147872876	0.455643367
ENSG00000092054	0.012946606	0.763648132	NA	NA	NA	NA
ENSG00000092067	NA	NA	NA	0.000544645	0.987043728	NA
ENSG00000092068	-0.492933964	0.000114971	0.008198733	0.006257369	0.930061282	0.979746989
ENSG00000092094	-0.351747271	0.064024316	0.373129773	-0.086288838	0.488058197	0.781284852
ENSG00000092096	0.032730686	0.838846751	0.960124283	-0.03236868	0.786257455	0.930716907
ENSG00000092098	0.093959981	0.618362529	0.869841252	-0.191859126	0.142207004	0.448717777
ENSG00000092108	0.019747796	0.885118202	0.975576543	0.053863844	0.538899283	0.813055076
ENSG00000092140	-0.023483157	0.854410488	0.967018759	0.167124876	0.03547142	0.204238574
ENSG00000092148	0.07969806	0.56084288	0.84296311	-0.016798855	0.838092972	0.948565235
ENSG00000092199	-0.181193834	0.120861558	0.480000762	0.082776092	0.190127727	0.514981472
ENSG00000092200	-0.032004392	0.868242553	NA	-0.163151956	0.210497142	NA
ENSG00000092201	-0.095284864	0.409070035	0.761636027	-0.14421393	0.040185748	0.221544356
ENSG00000092203	-0.080547196	0.571596498	0.848015413	-0.018998823	0.839614194	0.949053216
ENSG00000092208	0.015569477	0.933594742	0.984127528	-0.158060904	0.234201056	0.56998978
ENSG00000092295	0.108303635	0.530580489	NA	-0.007533577	0.957508981	NA
ENSG00000092330	0.178543507	0.279205688	0.666773377	-0.066508603	0.550729989	0.820498748
ENSG00000092345	-0.054297741	0.815243535	0.951574613	-1.126756019	3.38E-12	1.39E-09
ENSG00000092377	0.001160417	0.981820259	NA	0.23604209	0.160654506	0.474270007
ENSG00000092421	0.154386706	0.290722409	0.677493398	0.1926776	0.009209864	0.086859651
ENSG00000092439	-0.584042842	5.00E-05	0.00417831	0.057063359	0.529612358	0.806253019
ENSG00000092445	-0.075795905	0.550525076	0.83817284	0.036481111	0.627195441	0.861761427
ENSG00000092470	-0.225458685	0.236374013	0.625307097	-0.606016927	9.46E-07	8.18E-05
ENSG00000092529	NA	NA	NA	0.0150484	0.716202509	NA
ENSG00000092531	-0.303123108	0.064662288	0.374720151	-0.062894501	0.499476867	0.786768269
ENSG00000092607	0.001689883	0.98263292	NA	-0.018532108	0.857428634	NA
ENSG00000092621	0.005001504	0.96499846	0.993026667	0.307153018	5.41E-06	0.00031609
ENSG00000092758	0.762752395	2.49E-05	0.002453652	0.250146557	0.044136749	0.234646252
[truncated: 61,678 more rows]
