# Supplementary material for: A-Lister: a tool for analysis of differentially expressed omics entities across multiple pairwise comparisons
Source: BMC Bioinformatics. 2019 Nov 19;20:595. doi: 10.1186/s12859-019-3121-x (PMC6862834; doi:10.1186/s12859-019-3121-x)
Supplement: Supplementary file 9 — Additional file 9. A-Lister source code. [file 12859_2019_3121_MOESM9_ESM.zip › A-Lister-master/Sample_Input/DE_Series/GSE126785_M2M4M5.csv]

GeneID	log2(FC)M2	P-valueM2	P-adjM2	log2(FC)M4	P-valueM4	P-adjM4	log2(FC)M5	P-valueM5	P-adjM5
ENSG00000000003	-0.295139442	0.034359789	0.280204737	0.022290964	0.775975432	0.926433636	0.030162438	0.800285874	0.99637285
ENSG00000000005	-0.234972489	0.269082752	NA	-0.088031978	0.547205849	NA	-0.133998768	0.363290719	NA
ENSG00000000419	-0.212192176	0.175546225	0.558926915	-0.148940269	0.144602602	0.452168936	-0.154158727	0.252611729	0.916637596
ENSG00000000457	-0.071840222	0.74752018	0.926045219	0.019874164	0.90143565	0.971506307	0.041783439	0.821206632	0.996772302
ENSG00000000460	-0.504841017	0.005992798	0.116924807	-0.075754327	0.491601089	0.783021191	0.054563356	0.709367541	0.99317063
ENSG00000000938	0.09250463	0.46575284	NA	0.092970443	0.424173222	NA	-0.016377489	0.574464969	NA
ENSG00000000971	-0.011911674	0.782043764	NA	0.007156764	0.802934389	NA	NA	NA	NA
ENSG00000001036	0.092598216	0.544143067	0.833988346	-0.162519504	0.089345909	0.354197373	-0.360099691	0.009863671	0.238130083
ENSG00000001084	-0.286920501	0.054269931	0.347956458	-0.164917489	0.069661356	0.309347514	-0.085544164	0.508973083	0.984345773
ENSG00000001167	0.081227103	0.567685474	0.846573869	0.092366504	0.304634175	0.64786713	0.029596329	0.822575957	0.996772302
ENSG00000001460	0.186595752	0.34256668	0.720044582	0.191280049	0.194384946	0.519644733	-0.047577084	0.788739905	0.99637285
ENSG00000001461	-0.117530903	0.55423271	0.839760438	0.109165223	0.408349349	0.72563337	0.030469695	0.858896872	0.996772302
ENSG00000001497	0.038955868	0.767615741	0.931829378	-0.043817805	0.596484032	0.845259719	0.06766593	0.566195231	0.990212129
ENSG00000001561	0.250991968	0.255040972	0.644558244	-0.074812933	0.649830494	0.871076878	-0.399114335	0.031084922	0.444584356
ENSG00000001617	0.492821851	0.001833314	0.057819203	0.495960565	2.13E-06	0.000147461	0.626593815	2.46E-05	0.002706867
ENSG00000001626	-0.141469142	0.475961599	NA	-0.46748654	0.004586732	0.055939986	-0.305688872	0.0683188	0.637960861
ENSG00000001629	-0.04553866	0.745047811	0.924741354	0.034548304	0.673445064	0.879468259	0.02068387	0.868378775	0.996772302
ENSG00000001630	0.073593318	0.750814402	0.926232933	0.175281421	0.306533743	0.649158436	0.318106259	0.078350801	0.665084662
ENSG00000001631	-0.176683365	0.274781849	0.662615032	0.012342697	0.907504469	0.973931756	-0.010231738	0.942555426	0.996832959
ENSG00000002016	-0.116841015	0.594874231	0.857377681	0.342575876	0.029380224	0.182945176	0.246684116	0.174721515	0.837518213
ENSG00000002079	-0.01773047	0.773506244	NA	-0.006362426	0.824428122	NA	0.008535135	0.754366916	NA
ENSG00000002330	-0.003005317	0.989706296	0.997682338	-0.001153484	0.994625631	0.998373227	0.160678957	0.374460633	0.96067292
ENSG00000002549	-0.144844139	0.340644051	0.71811941	-0.177420081	0.056754155	0.27342801	-0.178676186	0.180072759	0.841895092
ENSG00000002586	NA	NA	NA	NA	NA	NA	NA	NA	NA
ENSG00000002587	0.034076365	0.868922403	NA	0.072549556	0.649260519	NA	-0.035466297	0.808398363	NA
ENSG00000002726	-0.071669143	0.486694333	NA	-0.085468668	0.416458687	NA	0.016273007	0.835009187	NA
ENSG00000002745	0.087029657	0.53211599	NA	-0.037896316	0.719982897	NA	-0.021727523	0.746358082	NA
ENSG00000002746	-0.184779004	0.41539734	0.763543997	0.163510683	0.302565253	0.645952728	0.060171297	0.742716219	0.99345013
ENSG00000002822	0.096075895	0.593901979	0.856745987	0.098194462	0.417320814	0.73118789	0.165231678	0.295661873	0.936784182
ENSG00000002834	-0.091490307	0.431741863	0.772812515	0.132309545	0.064721369	0.295340244	0.151346894	0.1558378	0.812387014
ENSG00000002919	-0.017934085	0.919750173	0.982187736	-0.064550761	0.579552176	0.835580105	-0.170095143	0.276382563	0.930722125
ENSG00000002933	0.00073118	0.992017776	NA	-0.119762249	0.266807323	NA	-0.099761604	0.182029676	NA
ENSG00000003056	-0.116934544	0.436550195	0.77492124	-0.187561096	0.029744294	0.184281457	-0.190137065	0.132930052	0.777204346
ENSG00000003096	-0.449274285	0.01428645	0.182832372	-0.41034172	0.001015963	0.018889955	-0.441904268	0.007013461	0.189832918
ENSG00000003137	0.18064515	0.188399972	NA	0.092990892	0.323411146	NA	0.067379302	0.4533501	NA
ENSG00000003147	-0.117912554	0.492389443	0.807878982	-0.001450292	0.990183448	0.997909484	-0.231055962	0.129423256	0.772047798
ENSG00000003249	-0.273367214	0.059698586	0.362701337	-0.375248275	8.34E-05	0.002814684	-0.110766787	0.360984426	0.952913192
ENSG00000003393	-0.055360424	0.697788728	0.906857494	0.246914895	0.00776303	0.077890637	0.099341681	0.463264145	0.975417585
ENSG00000003400	0.005510518	0.981109435	0.99593375	-0.165104696	0.330059165	0.66854121	-0.147942091	0.403231815	0.968834537
ENSG00000003402	0.005784809	0.95235774	NA	0.142698229	0.365148143	0.695061302	-0.127223359	0.490263221	0.978926064
ENSG00000003436	0.191706059	0.407203257	0.761620964	-0.084318183	0.606156102	0.850753979	-0.192103741	0.229204841	0.895826187
ENSG00000003509	0.336461967	0.035689443	0.283803691	-0.320932494	0.003635688	0.047962699	-0.367164327	0.017583036	0.332824248
ENSG00000003756	0.06701474	0.679140287	0.899910896	-0.050682295	0.621354836	0.858302535	0.074978946	0.578153658	0.990212129
ENSG00000003987	-0.054030198	0.805933168	0.947948148	-0.010631317	0.947024721	0.985952589	-0.064838123	0.725031136	0.99317063
ENSG00000003989	-0.208364279	0.1575819	0.53789318	0.067692505	0.4742801	0.769860768	0.019841116	0.877933288	0.996772302
ENSG00000004059	0.115859217	0.402869467	0.76026839	-0.186816995	0.03586638	0.205848433	-0.143044462	0.257378533	0.917632879
ENSG00000004139	-0.210928838	0.360743997	0.729329989	0.057157966	0.729145183	0.905721466	-0.022256767	0.886256337	NA
ENSG00000004142	-0.150929774	0.255890347	0.645329128	-0.219814454	0.004504858	0.055513129	-0.095945189	0.405615927	0.968950539
ENSG00000004399	0.084542702	0.631600864	0.875889011	0.37641075	0.000678491	0.014156458	0.288628125	0.040524715	0.516486914
ENSG00000004455	-0.013955466	0.91987851	0.982187736	0.11184898	0.196626098	0.522440953	0.14425235	0.226358224	0.894076683
ENSG00000004468	0.07581632	0.596002893	NA	-0.023127161	0.803527011	NA	-0.055230673	0.429032249	NA
ENSG00000004478	-0.373663457	0.001897715	0.058936061	0.411337703	8.91E-09	1.61E-06	0.371846646	0.00026469	0.017485284
ENSG00000004487	-0.054360003	0.628694229	0.875237519	-0.003229294	0.957056382	0.98846993	0.065550634	0.502858909	0.982905271
ENSG00000004534	-0.204361748	0.143720819	0.518060135	0.075523563	0.42156954	0.733527318	-0.010946434	0.928466691	0.996772302
ENSG00000004660	0.118742601	0.58696991	0.854409982	-0.075546559	0.63204348	0.864264335	-0.167916802	0.361656528	0.953367188
ENSG00000004700	-0.091469181	0.538603975	0.832975627	-0.111013171	0.254459831	0.595819101	-0.104750831	0.441820525	0.975417585
ENSG00000004766	-0.260101663	0.203823766	0.59324158	-0.040235719	0.768819274	0.92378196	-0.070322008	0.684839087	0.99317063
ENSG00000004776	NA	NA	NA	-0.068528116	0.372799646	NA	0.016901959	0.81440764	NA
ENSG00000004777	0.206283329	0.278113247	0.665522303	0.110682717	0.385395355	0.710345218	0.256001772	0.13130625	0.775200015
ENSG00000004779	0.004821158	0.971927456	0.99485937	-0.146562401	0.145392807	0.452792514	-0.169776319	0.194371895	0.861056877
ENSG00000004799	-0.034243816	0.780216025	NA	0.015694709	0.853329043	NA	0.028259013	0.619052687	NA
ENSG00000004809	0.012946606	0.763648132	NA	-0.08889473	0.275296351	NA	-0.080953157	0.182942496	NA
ENSG00000004838	0.079985898	0.485058834	NA	-0.009043114	0.898008624	NA	-0.039772644	0.534570467	NA
ENSG00000004846	-5.53E-05	0.999143358	NA	NA	NA	NA	NA	NA	NA
ENSG00000004848	-0.011911674	0.782043764	NA	-0.006362426	0.824428122	NA	0.023993696	0.475085295	NA
ENSG00000004864	-0.414648471	0.001950065	0.059865185	-0.061896649	0.398458237	0.719359254	0.040250258	0.720464334	0.99317063
ENSG00000004866	-0.463595501	0.017601115	0.202807821	-0.216376685	0.079507215	0.332149592	-0.202942374	0.215149917	0.876361569
ENSG00000004897	0.026736434	0.848280671	0.963642189	-0.004520959	0.958524162	0.989232531	0.05943118	0.63500188	0.990555502
ENSG00000004939	0.021333107	0.829398158	NA	0.014855492	0.717948016	NA	0.000507507	0.987997462	NA
ENSG00000004948	0.144213005	0.460486629	NA	-0.257287175	0.127502127	0.423512052	-0.094859247	0.550232368	0.986565139
ENSG00000004961	-0.370084219	0.041582009	0.303610167	-0.211240872	0.063705545	0.292390968	-0.236562411	0.117380971	0.752379634
ENSG00000004975	-0.029833255	0.842735499	0.961447892	-0.000924103	0.992010502	0.998373227	0.056266622	0.676180355	0.99317063
ENSG00000005001	0.208934014	0.205949319	NA	-0.007952615	0.946270423	NA	-0.0016511	0.986638583	NA
ENSG00000005007	0.116593656	0.414896195	0.763543997	0.074648768	0.323943225	0.66404444	0.259460745	0.024447141	0.389745903
ENSG00000005020	-0.208451279	0.365456495	0.733083227	0.299370915	0.069044593	0.307716982	-0.036800833	0.842163712	0.996772302
ENSG00000005022	-0.086747877	0.439825441	0.77713131	-0.063206933	0.32510669	0.664139587	-0.10457278	0.340750712	0.949588248
ENSG00000005059	-0.284510551	0.161285374	0.539518572	-0.443179442	0.001759404	0.02847379	-0.253953686	0.138483775	0.783752578
ENSG00000005073	NA	NA	NA	NA	NA	NA	NA	NA	NA
ENSG00000005075	0.03630766	0.846914279	0.963313397	-0.002309209	0.984678392	0.996731479	-0.115281784	0.474938416	0.976293458
ENSG00000005100	-0.131075225	0.30710457	0.692190987	-0.151646835	0.052318956	0.25981314	-0.009302786	0.932175691	0.996772302
ENSG00000005102	0.012946606	0.763648132	NA	-0.006362426	0.824428122	NA	0.035284068	0.38136253	NA
ENSG00000005108	0.020504012	0.928211779	0.983668691	-0.061019602	0.698936882	NA	-0.053638061	0.737067498	0.99317063
ENSG00000005156	-0.007830456	0.952794433	0.989537975	0.039632434	0.625202497	0.860637054	0.045414028	0.697160803	0.99317063
ENSG00000005175	-0.247828835	0.121965305	0.48204463	-0.019194432	0.841053343	0.949053216	-0.044851771	0.730450118	0.99317063
ENSG00000005187	0.33024507	0.156273788	0.5352002	-0.350098597	0.04042617	0.222207555	-0.194347079	0.258232454	0.917632879
ENSG00000005189	0.205993462	0.358756053	0.728817201	0.051489795	0.752738066	0.916558956	-0.050583946	0.784347259	0.99637285
ENSG00000005194	-0.101561466	0.467847218	0.795737163	-0.060252396	0.467159506	0.764947868	0.009052277	0.940474913	0.996772302
ENSG00000005206	0.263986226	0.156212344	0.535132546	0.112129412	0.339544347	0.675700724	0.247321447	0.128665143	0.772047798
ENSG00000005238	-0.075818112	0.736209669	0.92069245	-0.163388703	0.308314156	0.651335926	-0.04037436	0.827319129	0.996772302
ENSG00000005243	-0.068000569	0.332842812	NA	-0.041492315	0.423787458	NA	NA	NA	NA
ENSG00000005249	-0.330538274	0.029354594	0.260198006	-0.120296757	0.204677969	0.531699689	-0.018778957	0.88617123	0.996772302
ENSG00000005302	-0.222295361	0.267149735	0.655066517	-0.005989903	0.963428635	0.991147891	-0.032516081	0.846245955	0.996772302
ENSG00000005339	-0.113895676	0.441305601	0.778060168	-0.027685159	0.765308044	0.921620634	0.150187687	0.414715664	0.972322771
ENSG00000005379	0.239965481	0.286551552	0.673627224	0.05975915	0.71781082	0.899752518	-0.283171855	0.125377103	0.767077048
ENSG00000005381	0.192875343	0.138109957	NA	0.087854653	0.183185184	NA	0.015443697	0.779855386	NA
ENSG00000005421	0.042189153	0.649342951	NA	-0.029265426	0.551684425	NA	0.069449137	0.214726587	NA
ENSG00000005436	0.02099809	0.90989722	0.97976862	-0.219358335	0.101596788	0.376875176	-0.061387186	0.723601845	0.99317063
ENSG00000005448	1.042221112	4.59E-11	1.84E-08	0.37873702	0.000556252	0.012128431	0.527400514	0.000466119	0.026925944
ENSG00000005469	0.017077679	0.941521665	0.98498734	0.008077791	0.962319179	0.990887002	-0.047308833	0.790735313	0.99637285
ENSG00000005471	-0.068864388	0.699399773	NA	-0.025176592	0.870314579	NA	-0.070608911	0.601267334	NA
ENSG00000005483	0.16496574	0.250183201	0.640514198	0.069847537	0.426839774	0.737802831	0.276203225	0.034825597	0.47593168
ENSG00000005486	0.227745705	0.206034015	0.595633828	-0.005828429	0.959605667	0.98944515	-0.015558367	0.921115262	0.996772302
ENSG00000005513	-0.058573915	0.801427814	0.945079847	0.110432842	0.508275826	0.792417145	0.014154483	0.938696316	0.996772302
ENSG00000005700	-0.168459495	0.231382145	0.619160294	-0.053405267	0.561841948	0.826078098	-0.076649885	0.549911833	0.986565139
ENSG00000005801	0.048082841	0.737710615	0.921065065	0.041581231	0.629887904	0.863667956	0.003997379	0.97474061	0.997974715
ENSG00000005810	-0.131775224	0.443052644	0.779479207	-0.107685981	0.350421244	0.684091655	-0.033416131	0.804609665	0.99637285
ENSG00000005812	-0.150341275	0.446760455	0.782403446	-0.127985499	0.342427021	0.677895809	-0.039273416	0.815939175	0.996772302
ENSG00000005844	-0.011911674	0.782043764	NA	-0.036859958	0.34965316	NA	NA	NA	NA
ENSG00000005882	-0.088923394	0.682271721	0.900837045	-0.173641551	0.25669659	0.597548773	-0.127301054	0.488512435	0.978926064
ENSG00000005884	0.501369066	0.003497797	0.08407814	0.180516465	0.147643559	0.45536267	0.009408794	0.951212494	0.997323775
ENSG00000005889	-0.284982536	0.117603096	0.475599666	-0.037008749	0.775557843	0.926433636	0.173726705	0.301719682	0.9395948
ENSG00000005893	0.13385251	0.368158452	0.735410955	-0.078275354	0.41248456	0.728443257	-0.154444066	0.244040667	0.910196979
ENSG00000005955	0.048247764	0.751940762	0.926296474	-0.104882072	0.29671899	0.640474764	-0.169964708	0.230978544	0.897491259
ENSG00000005961	0.444099325	0.048120363	0.328899352	0.215349598	0.1981401	0.523964587	-0.091497644	0.612736362	0.990212129
ENSG00000005981	0.012946606	0.763648132	NA	0.019999748	0.560144035	NA	0.008535135	0.754366916	NA
ENSG00000006007	-0.103558087	0.466422929	0.794929222	-0.039400195	0.658343974	0.874225103	-0.003685545	0.977483394	0.997983
ENSG00000006015	0.452438433	0.0253941	0.245450808	0.202379549	0.179397429	0.501027169	0.205211769	0.25793609	0.917632879
ENSG00000006016	0.24413404	0.283799665	0.67095991	0.632744608	0.000195376	0.005520178	0.16205787	0.368866471	0.958074924
ENSG00000006025	0.122179822	0.599840794	0.860292397	-0.065986936	0.692294702	0.887139388	-0.037696822	0.837140466	0.996772302
ENSG00000006042	-0.178733954	0.193089157	0.583115834	0.025034601	0.775601579	0.926433636	-0.16571196	0.183937422	0.849454
ENSG00000006047	0.33191459	0.069888651	0.386866161	0.463003027	0.000151145	0.004485403	0.281771294	0.077945077	0.663403052
ENSG00000006059	NA	NA	NA	NA	NA	NA	NA	NA	NA
ENSG00000006062	0.016098911	0.943033104	0.985375311	0.390751484	0.004293686	0.053768214	0.143573006	0.393031542	0.965239499
ENSG00000006071	0.012647841	0.951038788	NA	-0.031510991	0.832201053	NA	0.034597536	0.806074882	NA
ENSG00000006074	NA	NA	NA	NA	NA	NA	NA	NA	NA
ENSG00000006075	NA	NA	NA	NA	NA	NA	NA	NA	NA
ENSG00000006114	-0.04318313	0.76889492	0.932269797	-0.02646703	0.773914995	0.925925014	0.009925318	0.939728969	0.996772302
ENSG00000006116	0.029665626	0.530044932	NA	-0.018749938	0.583845262	NA	-0.007214227	0.791422557	NA
ENSG00000006118	-0.183349957	0.223388433	0.612041392	-0.034738091	0.725180014	0.903724699	0.020639607	0.87560392	0.996772302
ENSG00000006125	0.065400998	0.564415647	0.8451749	-0.02737454	0.655771104	0.872668455	-0.003680729	0.970433243	0.997575153
ENSG00000006128	-0.064852792	0.778782905	0.935822633	0.308020825	0.069946961	0.309897019	-0.117205454	0.487180979	0.97846824
ENSG00000006194	0.047219928	0.770984367	0.932428005	0.034881272	0.749625131	0.91490425	0.100867736	0.483892615	0.978124144
ENSG00000006210	0.363129567	0.115103982	0.47114077	-0.350517351	0.041107903	0.224709948	-0.058040145	0.735714556	0.99317063
ENSG00000006282	0.340834077	0.068060033	0.383390556	-0.107479821	0.441406215	0.748293885	0.00846578	0.962108458	0.997575153
ENSG00000006283	-0.122859583	0.577749724	0.849802165	0.047064343	0.776795911	0.926664995	0.113293994	0.539785275	0.986261311
ENSG00000006327	0.311678205	0.049534982	0.334120349	0.297313458	0.005709856	0.064263131	0.055019946	0.695342195	0.99317063
ENSG00000006377	NA	NA	NA	0.007156764	0.802934389	NA	NA	NA	NA
ENSG00000006432	0.195999619	0.187099263	0.573540766	0.209371206	0.041723864	0.22725263	0.455694803	0.000620341	0.033281546
ENSG00000006451	-0.000615812	0.996397114	0.998887329	0.213934118	0.003697572	0.048403926	0.126076653	0.254005003	0.91736795
ENSG00000006453	0.108505766	0.493734828	0.8085322	0.143986117	0.151013628	0.46069428	0.213332273	0.119361044	0.756572588
ENSG00000006459	0.588967143	0.000834549	0.033475846	0.666067402	1.98E-08	3.12E-06	0.556026021	0.000159651	0.011667674
ENSG00000006468	-0.240440188	0.076181569	0.402083313	-0.095665908	0.254978889	0.596313795	0.104473958	0.386692025	0.965239499
ENSG00000006530	0.109197802	0.470427267	0.796675539	0.204971258	0.042357094	0.229045816	0.027076706	0.852311506	0.996772302
ENSG00000006534	0.229854592	0.24999571	NA	0.130148357	0.33004576	NA	-0.07404359	0.427262478	NA
ENSG00000006555	0.009454866	0.962149388	NA	-0.043227534	0.728711853	NA	0.124062745	0.253201595	NA
ENSG00000006576	-0.038571515	0.812604781	0.949933119	0.040237737	0.712032889	0.896942765	-0.046439545	0.75560802	0.995364594
ENSG00000006606	0.485571184	0.036580097	0.285451899	0.38330302	0.023033744	0.156191817	0.403421538	0.027191401	0.415194523
ENSG00000006607	0.102100317	0.535687786	0.831414343	-0.026245228	0.823461498	0.944437416	-0.019255447	0.89781361	0.996772302
ENSG00000006611	0.171210584	0.388244733	NA	0.102036331	0.448474734	NA	-0.04277367	0.695402081	NA
ENSG00000006625	-0.130876754	0.353353016	0.724890412	-0.01604523	0.853329334	0.953724732	-0.12940329	0.279309657	0.931337665
ENSG00000006634	-0.379689914	0.018257162	0.20732171	-0.163635119	0.09128248	0.357498963	-0.116209351	0.394671824	0.965244539
ENSG00000006638	0.001006102	0.994611051	NA	-0.09300318	0.380824273	NA	-0.011361485	0.91363658	NA
ENSG00000006652	-0.266184039	0.252957539	0.643019147	0.44982082	2.89E-06	0.000186522	0.021678129	0.879493343	0.996772302
ENSG00000006659	0.157483064	0.257620119	NA	NA	NA	NA	NA	NA	NA
ENSG00000006695	-0.033660296	0.849010335	0.963642189	-0.110800854	0.33668139	0.673984352	-0.020596216	0.894194768	0.996772302
ENSG00000006704	0.183317964	0.248970162	0.639178135	-0.119742587	0.280537064	0.625044138	-0.070261921	0.624845084	0.990212129
ENSG00000006712	-0.325458056	0.061367681	0.367062231	-0.134047821	0.200179999	0.526612433	-0.103133895	0.455032858	0.975417585
ENSG00000006715	-0.306192518	0.048327262	0.329611441	0.070776024	0.45051159	0.753232535	0.032007624	0.80309359	0.99637285
ENSG00000006740	0.11269831	0.524928701	0.823915971	-0.224634242	0.057816966	0.276056328	-0.043418688	0.789141805	0.99637285
ENSG00000006744	-0.264846918	0.039686708	0.297731493	-0.115740786	0.165577281	0.481259983	-0.009695069	0.93149346	0.996772302
ENSG00000006747	0.091601803	0.614743138	NA	0.006246208	0.963950502	NA	-0.087365325	0.505389541	NA
ENSG00000006756	0.472869255	0.040353152	0.299925019	-0.064869455	0.705477912	0.892925006	0.107681428	0.508524148	0.984345773
ENSG00000006757	0.273705135	0.181513831	0.565443483	-0.001642312	0.991456326	0.998321409	0.161129784	0.367615119	0.957174324
ENSG00000006788	NA	NA	NA	0.019999748	0.560144035	NA	0.00022883	0.994495029	NA
ENSG00000006831	-0.239467293	0.079335443	0.408811621	0.113464671	0.170470326	0.488920968	0.163050913	0.182148492	0.845490839
ENSG00000006837	-0.013249063	0.929051289	NA	0.088972479	0.44528707	NA	0.016772054	0.84198033	NA
ENSG00000007001	NA	NA	NA	-0.006362426	0.824428122	NA	NA	NA	NA
ENSG00000007038	0.06011679	0.63210483	NA	0.003722931	0.932727241	NA	0.002148476	0.960629617	NA
ENSG00000007047	0.340869837	0.042350269	0.306505633	-0.004804756	0.967219059	0.9930041	-0.035632157	0.805996793	0.99637285
ENSG00000007062	-0.562939057	3.62E-05	0.003270173	-0.59399231	2.22E-13	1.21E-10	-0.538096089	5.99E-06	0.000829163
ENSG00000007080	0.264440362	0.087022362	0.4252647	0.054609161	0.599369929	0.846734894	0.213143858	0.135769001	0.779266656
ENSG00000007129	-0.011911674	0.782043764	NA	-0.011729921	0.825532389	NA	0.037128889	0.485201363	NA
ENSG00000007168	-0.078411816	0.539172627	0.832975627	-0.013182307	0.853321025	0.953724732	0.022684716	0.8346079	0.996772302
ENSG00000007171	0.289742154	0.21330638	0.603608215	0.097909661	0.568148506	0.829431466	-0.123672548	0.4418801	0.975417585
ENSG00000007174	-0.11417076	0.455627996	NA	-0.195548379	0.154480343	NA	0.00417431	0.97262338	NA
ENSG00000007202	-0.22231319	0.079172165	0.408474508	-0.150417651	0.060255209	0.281795717	0.047257281	0.665415089	0.99317063
ENSG00000007216	NA	NA	NA	NA	NA	NA	NA	NA	NA
ENSG00000007237	0.181912274	0.351488939	0.723146662	0.288059298	0.029407349	0.182946085	-0.074886846	0.680599542	0.99317063
ENSG00000007255	0.759806348	0.000117223	0.008313125	-0.013494868	0.923573392	0.977544012	0.067635132	0.704893084	0.99317063
ENSG00000007264	-0.116393273	0.590457699	0.855887578	-0.52140778	0.00046544	0.010689811	-0.327728666	0.063461707	0.620974782
ENSG00000007306	NA	NA	NA	NA	NA	NA	NA	NA	NA
ENSG00000007312	0.11785487	0.586610739	NA	0.25090186	0.123914884	NA	0.027584139	0.854015669	NA
ENSG00000007314	-0.015943762	0.935077903	0.984127528	0.337750457	0.023575149	0.158673041	-0.152822051	0.392524027	0.965239499
ENSG00000007341	-0.144758796	0.506338797	0.815561458	-0.151656378	0.333740331	0.671939782	-0.019382221	0.915665278	0.996772302
ENSG00000007350	0.012946606	0.763648132	NA	0.002085581	0.966275259	NA	0.0126574	0.754616251	NA
ENSG00000007372	0.23004772	0.210757863	NA	0.013470593	0.921028259	NA	0.056120258	0.686294703	NA
ENSG00000007376	-0.439672829	0.019875911	0.215297209	-0.313783602	0.023865781	0.159993932	0.046727251	0.768636554	0.995364594
ENSG00000007384	0.326475207	0.093836165	0.437039555	0.077818736	0.580920149	0.836796501	0.057515036	0.73456666	0.99317063
ENSG00000007392	-0.48493754	0.001503963	0.050763204	0.104933295	0.316752271	0.657509798	0.263979974	0.040196628	0.514648717
ENSG00000007402	0.239827357	0.153302676	0.531261652	-0.349843006	0.004988587	0.058779505	-0.560105491	0.000452011	0.026454547
ENSG00000007516	-0.02495106	0.914503092	0.98050131	0.28166933	0.098304937	0.3711974	0.227529058	0.204758331	0.864689277
ENSG00000007520	0.079043298	0.669235938	0.89547717	-0.107038066	0.411189097	0.727577292	-0.029368738	0.858584005	0.996772302
ENSG00000007541	0.051564272	0.78889861	0.940542546	-0.026807548	0.835567168	0.947689594	0.10239202	0.543474584	0.986565139
ENSG00000007545	0.18834354	0.34265454	0.720090648	0.179681226	0.20053678	0.526763472	0.036154825	0.83372121	0.996772302
ENSG00000007866	0.573315584	0.000716138	0.029942486	0.464706381	1.46E-05	0.000710566	0.189037854	0.16965955	0.829986273
ENSG00000007908	NA	NA	NA	0.000609071	0.986291017	NA	0.008535135	0.754366916	NA
ENSG00000007923	-0.361116591	0.019205932	0.211611456	0.031221367	0.730905612	0.906413854	0.025222437	0.839456815	0.996772302
ENSG00000007933	NA	NA	NA	-0.006362426	0.824428122	NA	-0.007214227	0.791422557	NA
ENSG00000007944	-0.051238167	0.758574011	0.927426994	0.035759489	0.732279653	0.906971532	-0.026095031	0.86073471	0.996772302
ENSG00000007952	-0.12292327	0.3276282	NA	0.104329204	0.366415728	NA	0.017114294	0.865880156	NA
ENSG00000007968	-0.3586219	0.096695815	0.440540935	-0.082129389	0.595043405	0.844731313	-0.138827764	0.451717598	0.975417585
ENSG00000008018	-0.067765323	0.583250962	0.85261837	-0.115905053	0.116241911	0.403913093	-0.191947128	0.113456593	0.745144015
ENSG00000008056	-0.309711628	0.151781488	0.527660511	-0.422086826	0.003085982	0.042619237	-0.194566123	0.280804615	0.931337665
ENSG00000008083	-0.000612859	0.995998574	0.998799819	0.217242256	0.001852068	0.029480926	0.402525274	0.000270577	0.017786096
ENSG00000008086	-0.047011598	0.827749496	0.957116864	-0.011537432	0.940610577	0.983434664	-0.040265523	0.823866845	0.996772302
ENSG00000008118	0.181132493	0.415083582	NA	0.281223776	0.05761479	NA	-0.001835392	0.989519695	NA
ENSG00000008128	0.126602842	0.528281488	NA	0.063158195	0.661945811	NA	-0.01069309	0.937342635	NA
ENSG00000008130	0.228582532	0.115952817	0.472856622	-0.321647372	0.000552395	0.012063728	-0.23215965	0.098822718	0.715779135
ENSG00000008196	NA	NA	NA	-0.006362426	0.824428122	NA	0.041100843	0.344192203	NA
ENSG00000008197	NA	NA	NA	NA	NA	NA	NA	NA	NA
ENSG00000008226	-0.140216167	0.372012943	NA	0.045490055	0.715500054	NA	-0.024786031	0.81870236	NA
ENSG00000008256	-0.082771848	0.656951388	0.888580402	0.054691352	0.666032727	0.877177652	0.14740501	0.376517949	0.962133331
ENSG00000008277	-0.283493258	0.085652908	0.422050183	0.150314277	0.147778834	0.455494671	-0.064886679	0.669106254	0.99317063
ENSG00000008282	-0.111126839	0.403795714	0.760686378	-0.019761574	0.814868881	0.941113156	-0.00231805	0.984922882	0.998983237
ENSG00000008283	-0.071095604	0.677344225	0.899287171	-0.048299515	0.668171339	0.877879025	0.139729683	0.354771311	0.951376734
ENSG00000008294	0.299260904	0.028788285	0.258671084	-0.177758487	0.02764163	0.17649519	-0.093780518	0.434292107	0.974967246
ENSG00000008300	0.145567756	0.405118638	0.761396504	0.18739642	0.066897697	0.300459465	0.097963378	0.48169198	0.978124144
ENSG00000008311	-0.083524607	0.503264708	0.813706501	-0.644138006	3.75E-20	7.26E-17	-0.616414815	2.68E-10	1.23E-07
ENSG00000008323	-0.015277819	0.930995982	0.983844011	-0.157256617	0.208952628	0.537148499	-0.057024024	0.709797317	0.99317063
ENSG00000008324	0.026496577	0.882189648	0.974932582	-0.121082488	0.29094891	0.634482894	-0.039061987	0.791290311	0.99637285
ENSG00000008382	-0.009836672	0.961168137	0.991918795	-0.025974749	0.862483929	0.957201885	-0.057350993	0.752258187	0.995364594
ENSG00000008394	-0.28615735	0.033092351	0.27493425	0.005778294	0.935190326	0.981812293	-0.14484003	0.154052765	0.809395717
ENSG00000008405	0.150559644	0.346108702	0.720381791	0.24723873	0.011030651	0.09848432	0.180044625	0.204681938	0.864689277
ENSG00000008438	0.019623046	0.831845955	NA	0.014583346	0.771992973	NA	0.008535135	0.754366916	NA
ENSG00000008441	0.040561586	0.58496004	NA	-0.084809018	0.204332097	NA	0.014815459	0.762860263	NA
ENSG00000008513	0.187283854	0.392577175	0.754418966	0.247155755	0.09924822	0.372836002	0.101008631	0.58147227	0.990212129
ENSG00000008516	-0.137566411	0.434034971	0.773573021	-0.059836648	0.616881951	0.856398098	0.136358244	0.398130633	0.967023952
ENSG00000008517	0.067827923	0.656613126	NA	0.007673737	0.956799722	NA	-0.016142231	0.891527063	NA
ENSG00000008710	0.643604356	0.001754531	0.056443999	0.372442867	0.004179094	0.052722672	0.265297814	0.107529422	0.734796601
ENSG00000008735	-0.656675269	0.004772024	0.101750338	-0.957902368	2.07E-08	3.23E-06	-0.320969628	0.046325548	0.555534085
ENSG00000008838	-0.07416627	0.567873897	0.846573869	-0.168690529	0.052099354	0.259292272	-0.153109287	0.188361797	0.855232831
ENSG00000008853	-0.056485752	0.794935557	0.942843561	-0.316483114	0.035762063	0.205423589	-0.111949527	0.53737397	0.986111958
ENSG00000008869	0.251386841	0.144018477	0.518111316	-0.026195639	0.813725609	0.940573315	-0.027495774	0.856791256	0.996772302
ENSG00000008952	-0.263605303	0.050874413	0.33730577	-0.03056586	0.692860622	0.887557925	0.045128092	0.698276733	0.99317063
ENSG00000008988	0.150619154	0.171609203	0.554296863	-0.100061981	0.154122648	0.464897442	-0.088488173	0.394946283	0.965244539
ENSG00000009307	0.0579045	0.613358794	0.867357658	-0.025562936	0.677955375	0.881797775	0.009581235	0.918440336	0.996772302
ENSG00000009335	0.133811844	0.299982873	0.685872241	-0.062530883	0.412609876	0.728443257	-0.036874823	0.747552258	0.994272497
ENSG00000009413	-0.025383196	0.904654019	0.979227337	0.27554824	0.056180326	0.271531567	0.097060008	0.58601843	0.990212129
ENSG00000009694	0.110992912	0.606735551	NA	0.052032562	0.761581049	0.920692738	-0.010112158	0.951482273	0.997323775
ENSG00000009709	0.109728652	0.319089419	NA	0.092126201	0.22329596	NA	0.069281205	0.215341479	NA
ENSG00000009724	0.076454106	0.643418124	NA	-0.003435394	0.977396149	NA	-0.052924005	0.587167274	NA
ENSG00000009765	NA	NA	NA	NA	NA	NA	NA	NA	NA
ENSG00000009780	-0.025376764	0.902797585	0.978810395	-0.052475326	0.719127598	0.900448585	0.107599187	0.554432935	0.988112562
ENSG00000009790	0.163693589	0.479668613	0.802427514	0.101792178	0.552453489	0.821149603	0.022033882	0.897481	0.996772302
ENSG00000009830	-0.221018754	0.180574931	0.564299065	0.078840623	0.450895013	0.753232535	0.21361264	0.15648886	0.812840538
ENSG00000009844	-0.014360723	0.915561925	0.980817298	0.01851792	0.825179951	0.94487424	-0.025730371	0.828853158	0.996772302
ENSG00000009950	0.44044975	0.055212655	0.350334117	0.060208406	0.72575183	0.904073327	-0.146834432	0.407827361	0.969935749
ENSG00000009954	-0.256926879	0.035950826	0.283803691	-0.059544423	0.450949888	0.753232535	0.074799613	0.474679018	0.976293458
ENSG00000010017	-0.176924095	0.241689809	0.631453365	-0.117722635	0.229640142	0.56456476	-0.080533558	0.559916426	0.990212129
ENSG00000010030	-0.022166832	0.904694721	NA	-0.163447687	0.295424945	NA	-0.118728213	0.354492752	NA
ENSG00000010072	-0.246274989	0.247701139	0.638103737	-0.093521516	0.495187114	0.784272759	-0.091382807	0.59623908	0.990212129
ENSG00000010165	-0.36075385	0.019071427	0.211035205	-0.130794504	0.154223093	0.464897442	0.144992735	0.223313465	0.890318158
ENSG00000010219	-0.063552906	0.784860482	0.939128657	-0.047339775	0.782705048	0.929076018	-0.035621222	0.834757052	0.996772302
ENSG00000010244	-0.27367902	0.045365132	0.317853078	-0.120369211	0.100275145	0.374139023	-0.053396695	0.617791149	0.990212129
ENSG00000010256	-0.090062655	0.451176385	0.785687164	-0.211135193	0.00558775	0.063362096	-0.082716209	0.454087602	0.975417585
ENSG00000010270	-0.196770345	0.223136539	0.611742975	-0.024397306	0.806567951	0.939002241	-0.02996809	0.8418524	0.996772302
ENSG00000010278	0.189765166	0.128207745	0.490953048	-0.075068318	0.410036683	0.726683604	-0.174052571	0.192751166	0.859273761
ENSG00000010282	NA	NA	NA	0.030228594	0.520989195	NA	0.001362551	0.966927817	NA
ENSG00000010292	0.267971562	0.028654255	0.258472257	0.250944487	0.000129018	0.003923188	0.244998877	0.018062965	0.333485898
ENSG00000010295	0.280043132	0.19681375	0.586210556	0.281785788	0.060260566	0.281795717	0.038546897	0.833005854	0.996772302
ENSG00000010310	0.055101496	0.680856972	NA	-0.067546271	0.423444479	NA	-0.088312333	0.218157713	NA
ENSG00000010318	0.442936488	0.054915594	0.349751747	-0.047133537	0.781084246	0.928483863	-0.073589396	0.68736909	0.99317063
ENSG00000010319	0.221352344	0.339522607	0.717815506	-0.229753287	0.180710231	0.502108616	-0.102919936	0.554706512	0.988383455
ENSG00000010322	0.225270293	0.102535096	0.452668672	0.18358123	0.035865756	0.205848433	0.185589739	0.13648472	0.78043093
ENSG00000010327	0.354123753	0.072220825	NA	0.097612119	0.494788727	NA	-0.050109188	0.677038099	NA
ENSG00000010361	-0.17057654	0.368507104	0.735753179	0.114186117	0.37252961	0.700145035	0.238624505	0.164369067	0.821875064
ENSG00000010379	0.035774686	0.488978856	NA	0.05733358	0.226946687	NA	-0.021015466	0.518879883	NA
ENSG00000010404	0.272027416	0.104328036	0.456451077	0.146659132	0.231819996	0.566986976	-0.039868576	0.803079103	0.99637285
ENSG00000010438	-0.011911674	0.782043764	NA	-0.028144162	0.795544734	NA	-0.050060604	0.491552287	NA
ENSG00000010539	-0.128154888	0.559702631	0.842721549	-0.244111281	0.092840109	0.360772941	0.017003914	0.923234311	0.996772302
ENSG00000010610	-0.274214119	0.235007564	0.623771111	-0.339066836	0.048226358	0.247932477	-0.712714225	8.26E-05	0.006973907
ENSG00000010626	0.172698002	0.447749461	0.783012545	0.040665104	0.789037181	NA	0.08169538	0.52132106	NA
ENSG00000010671	-0.009908262	0.952988685	NA	0.072572856	0.59379832	NA	0.057057328	0.632188362	NA
ENSG00000010704	0.103517976	0.62274098	NA	0.169884769	0.272660904	NA	-0.064896054	0.654564327	NA
ENSG00000010803	-0.127897654	0.508313189	0.815640082	-0.379504514	0.003889744	0.050050011	-0.365510009	0.028142848	0.422427625
ENSG00000010810	-0.060672791	0.654684407	0.887103246	0.303526897	0.000298536	0.007610418	0.153464834	0.228542592	0.895088804
ENSG00000010818	0.292789074	0.150809756	0.526317029	0.313123214	0.016341251	0.12609905	0.131989585	0.449829699	0.975417585
ENSG00000010932	-0.058358688	0.664404795	NA	0.004456837	0.957298752	NA	0.030475473	0.650764938	NA
ENSG00000011007	-0.254734101	0.08732484	0.4252647	-0.345582323	0.000115013	0.003563626	0.032555811	0.788784045	0.99637285
ENSG00000011009	-0.318526435	0.020585433	0.219028657	-0.184950185	0.023240183	0.157355648	0.120653073	0.301535866	0.9395948
ENSG00000011021	0.0888136	0.601595352	0.861742879	0.066385995	0.561322477	0.825948699	0.12307585	0.409481011	0.969935749
ENSG00000011028	-0.091792245	0.61717895	0.869510372	-0.281352573	0.011583122	0.101352899	-0.113744367	0.463137446	0.975417585
ENSG00000011052	NA	NA	NA	NA	NA	NA	NA	NA	NA
ENSG00000011083	-0.011911674	0.782043764	NA	NA	NA	NA	-0.025721707	0.460094174	NA
ENSG00000011105	0.24561401	0.132286826	0.498579868	0.399040505	0.000195019	0.005520178	0.067407504	0.634329732	0.990555502
ENSG00000011114	-0.185337812	0.204946872	0.594478871	-0.061850112	0.486923075	0.780112315	0.035983497	0.777267823	0.995778913
ENSG00000011132	-0.19371996	0.365992365	0.733754169	-0.152862335	0.318684855	0.659043001	0.061946258	0.732876323	0.99317063
ENSG00000011143	0.117042704	0.538708175	0.832975627	0.106778342	0.442249423	0.748645425	0.028253335	0.869992388	0.996772302
ENSG00000011198	-0.669816044	0.000917204	0.036225323	-0.238077537	0.09781012	0.369911002	-0.221524519	0.199884287	0.863221516
ENSG00000011201	-0.234523327	0.081881695	0.414837784	0.257792425	0.000339063	0.008375895	0.274300715	0.011135092	0.258056803
ENSG00000011243	0.408189443	0.003641061	0.086871123	0.179805559	0.041925194	0.22797592	0.10082103	0.441966769	0.975417585
ENSG00000011258	0.078025088	0.532633966	0.829027893	0.217432131	0.005899221	0.065631854	0.122693152	0.272565868	0.928165079
ENSG00000011260	-0.062326203	0.648392498	0.884259113	0.00657377	0.934894956	0.981654181	0.031419377	0.791468804	0.99637285
ENSG00000011275	0.054800309	0.704853003	0.909158266	0.111630284	0.269168096	0.611502153	0.094248351	0.486194547	0.978124144
ENSG00000011295	0.099044127	0.455060851	0.787544444	-0.162266089	0.057828936	0.276056328	-0.126627597	0.303288756	0.9395948
ENSG00000011304	-0.152442806	0.170267538	0.552495853	0.132730057	0.059043422	0.279072179	0.31541752	0.000960874	0.045956649
ENSG00000011332	-0.720282284	0.001745105	0.05628184	-0.220983537	0.168463813	0.485694352	0.086740817	0.637241318	0.990555502
ENSG00000011347	0.460462568	0.025060857	0.244699883	0.128493852	0.365086827	0.695061302	-0.091685615	0.599278081	0.990212129
ENSG00000011376	-0.363690844	0.01056917	0.156839148	-0.081273122	0.338640738	0.674936759	0.013927133	0.904760258	0.996772302
ENSG00000011405	-0.139339605	0.25922338	0.649120428	-0.004178063	0.953787251	0.987394268	0.086660277	0.450449474	0.975417585
ENSG00000011422	-0.134281998	0.52091312	0.821430075	0.355390503	0.007940059	0.079004463	-0.009448912	0.956975693	0.997575153
ENSG00000011426	-0.081228558	0.526240293	0.82461677	0.094494503	0.216138318	0.548019049	0.078814171	0.48089398	0.977769715
ENSG00000011451	0.216894539	0.156053493	0.534873867	-0.148324967	0.1554778	0.466089728	0.174020421	0.194753352	0.861686337
ENSG00000011454	0.085611654	0.555740557	0.840420097	0.186064196	0.053245083	0.262108824	0.072556091	0.578992462	0.990212129
ENSG00000011465	NA	NA	NA	NA	NA	NA	NA	NA	NA
ENSG00000011478	0.246240552	0.169464434	0.551791563	-0.094849948	0.455817972	0.75766679	-0.082876873	0.624967517	0.990212129
ENSG00000011485	-0.051604431	0.698751198	0.906857494	-0.12221971	0.143922924	0.451438925	0.042591273	0.711940323	0.99317063
ENSG00000011523	-0.114329616	0.452791093	0.786035811	-0.056221108	0.559590868	0.825050684	-0.21607918	0.114491691	0.746714134
ENSG00000011566	0.046512468	0.726645397	0.917491669	-0.088128662	0.251518362	0.592820999	-0.126624545	0.275620629	0.930722125
ENSG00000011590	-0.014820443	0.901274765	NA	-0.023621059	0.739462671	NA	-0.044767044	0.546273849	NA
ENSG00000011600	0.001160417	0.981820259	NA	0.007156764	0.802934389	NA	0.001318512	0.96742711	NA
ENSG00000011638	0.422404909	0.011776031	0.166333268	-0.219269808	0.066664963	0.299870722	-0.137133514	0.400135988	0.967480793
ENSG00000011677	-0.727312692	0.000324761	0.017515252	-0.055186043	0.683972774	0.883156128	0.104992418	0.535851025	0.985989177
ENSG00000012048	-0.403632758	0.012298765	0.16874783	-0.155498018	0.094252908	0.363865054	0.006745405	0.959821482	0.997575153
ENSG00000012061	0.251125275	0.130910938	0.49641737	0.268029822	0.018794455	0.136801528	0.083291646	0.594757397	0.990212129
ENSG00000012124	-0.017047952	0.862565437	NA	0.05829074	0.429833928	NA	-0.010915463	0.83424009	NA
ENSG00000012171	0.069947692	0.749930554	NA	-0.029783416	0.860078088	0.95578327	-0.011600577	0.941549366	0.996772302
ENSG00000012174	0.243682985	0.193989768	0.584125099	0.001278944	0.992765734	0.998373227	0.003123836	0.985324474	0.998983237
ENSG00000012211	0.147874424	0.518954237	0.820558831	0.042160711	0.787763987	0.93169458	0.025485139	0.890209709	0.996772302
ENSG00000012223	0.001428701	0.989056564	NA	-0.010987848	0.934441084	NA	-0.14429304	0.213695228	NA
ENSG00000012232	0.090185112	0.47923766	0.802348374	0.11174958	0.13816311	0.442239344	0.140658173	0.206807245	0.864689277
ENSG00000012504	NA	NA	NA	NA	NA	NA	NA	NA	NA
ENSG00000012660	0.117346209	0.303901934	0.690177853	0.17689796	0.009799939	0.091094427	0.059258103	0.564261579	0.990212129
ENSG00000012779	0.215104418	0.315109592	NA	0.007726179	0.959865932	NA	-0.13902225	0.290312766	NA
ENSG00000012817	0.001689883	0.98263292	NA	-0.027216873	0.79268808	0.932686287	-0.076941489	0.596102745	0.990212129
ENSG00000012822	0.33313189	0.08391874	0.419649977	0.171498299	0.202217224	0.529127917	0.136528102	0.426518438	0.973537418
ENSG00000012963	-0.254235647	0.102439222	0.452668672	-0.266025036	0.003913841	0.05022956	-0.146432188	0.259103153	0.918075536
ENSG00000012983	-0.146322014	0.332584192	0.712111474	0.043441811	0.675317222	0.88047031	-0.036736455	0.792809556	0.99637285
ENSG00000013016	0.112188626	0.522947756	0.822257889	0.120899281	0.273037038	0.615922873	0.145824838	0.345096838	0.949588248
ENSG00000013275	-0.349739198	0.018295611	0.207458005	0.050905202	0.522668439	0.801405243	0.104654525	0.404274377	0.968950539
ENSG00000013288	-0.185479626	0.390277641	0.754189595	0.244608172	0.134296261	0.434891569	0.027869085	0.880190012	0.996772302
ENSG00000013293	0.264015675	0.218268908	NA	-0.100279073	0.545767439	0.818077497	-0.133233499	0.364352687	NA
ENSG00000013297	0.664519907	0.00272524	0.071586638	0.684476526	1.05E-05	0.000536935	0.321427758	0.079241638	0.66755077
ENSG00000013306	-0.099537826	0.406600071	0.761546375	-0.001660555	0.980877006	0.995409605	0.130493432	0.236746172	0.901067006
ENSG00000013364	0.834514441	0.000312456	0.016994435	0.227141671	0.175558247	0.4956149	-0.087779066	0.587998888	0.990212129
ENSG00000013374	-0.056489657	0.710096918	0.911298144	-0.210663363	0.02925063	0.182481788	-0.279592569	0.038977898	0.505793659
ENSG00000013375	0.313050024	0.033833626	0.278390013	0.023334144	0.80458783	0.938036888	-0.06193741	0.645857655	0.991100504
ENSG00000013392	0.113840738	0.59170452	0.856177546	-0.117806245	0.446544617	0.75136949	-0.172236535	0.346622462	0.949954844
ENSG00000013441	0.151053178	0.418852839	0.765541086	0.161472013	0.204261672	0.531364023	0.156670889	0.339700767	0.948716416
ENSG00000013503	-0.579035261	0.005007727	0.104859996	0.074345967	0.521324636	0.800746829	0.123639049	0.42863026	0.973537418
ENSG00000013523	0.226552502	0.142736389	0.516248039	0.174892164	0.091225078	0.357498963	0.234819499	0.10721781	0.734194357
ENSG00000013561	-0.021943716	0.908771384	0.979737244	0.067924006	0.598482926	0.846497189	-0.071537151	0.66357373	0.99317063
ENSG00000013563	0.341159528	0.142018501	0.51545055	0.015521998	0.92616192	0.978572209	-0.153866092	0.403735519	0.968950539
ENSG00000013573	-0.236518229	0.114657252	0.470930945	0.076337448	0.461675476	0.76180084	0.031631691	0.809038797	0.99637285
ENSG00000013583	0.355482686	0.027149147	0.252428755	0.081225207	0.480916559	0.775476977	0.058306708	0.697842665	0.99317063
ENSG00000013588	-0.109015122	0.556334867	NA	-0.040683188	0.789986794	NA	0.090592725	0.439543757	NA
ENSG00000013619	0.162809623	0.321217324	NA	-0.093735551	0.320602117	NA	-0.00337075	0.964582912	NA
ENSG00000013725	0.038051988	0.610320099	NA	0.031661163	0.523007471	NA	0.003437162	0.953854244	NA
ENSG00000013810	-0.114886566	0.359561511	0.728817201	-0.068156207	0.377099407	0.703179178	0.168813584	0.153025954	0.808953357
ENSG00000014123	0.322404297	0.052988507	0.343436105	-0.073476924	0.543391255	0.815972261	-0.184944067	0.244727159	0.911443529
ENSG00000014138	-0.196864394	0.206374706	0.596127216	-0.262682157	0.01141002	0.10054756	-0.026659141	0.85255006	0.996772302
ENSG00000014164	0.155431639	0.36142764	0.730021272	-0.090626123	0.446247426	0.751055795	0.168116956	0.303039266	0.9395948
ENSG00000014216	-0.16036408	0.192346409	0.581593036	-0.336054911	8.30E-05	0.00281059	-0.050572735	0.675296295	0.99317063
ENSG00000014257	-0.089088871	0.685590606	NA	-0.2374125	0.14510676	0.452733732	-0.173368273	0.240271102	NA
ENSG00000014641	0.004155217	0.970507619	0.994545486	-0.214924779	0.001270351	0.022498435	-0.303263691	0.00312238	0.110543014
ENSG00000014824	-0.13373657	0.291993182	0.677573819	-0.106998046	0.186549736	0.510546386	-0.098801847	0.396064579	0.966194835
ENSG00000014914	0.087665661	0.700174358	0.907066284	0.213773685	0.212603512	0.542999781	0.037378449	0.826155511	0.996772302
ENSG00000014919	-0.039516991	0.788672599	0.940486946	-0.035200047	0.714029017	0.897715911	-0.111357622	0.407342191	0.969935749
ENSG00000015133	0.138406178	0.317603797	0.701828963	-0.021952842	0.793181753	0.932726172	0.140844448	0.239634566	0.904625522
ENSG00000015153	-0.138909373	0.443046824	NA	-0.155913872	0.264279437	NA	-0.071032246	0.608490636	NA
ENSG00000015171	-0.234247072	0.152909712	0.53047272	0.033987194	0.739650861	0.910776905	-0.087667728	0.541120174	0.986435464
ENSG00000015285	0.007590251	0.958338379	NA	0.036947162	0.754317183	NA	-0.014571437	0.889065937	NA
ENSG00000015413	0.266475764	0.24566172	0.636647252	-0.042221029	0.800852235	0.936282898	-0.091104347	0.508413047	NA
ENSG00000015475	-0.29837904	0.077642547	0.405184926	0.060679173	0.589879549	0.84254307	0.02046845	0.890749455	0.996772302
ENSG00000015479	-0.094703617	0.426089859	0.770139554	0.004076416	0.945360248	0.985243655	0.014812555	0.876455915	0.996772302
ENSG00000015520	0.069896543	0.507388272	NA	0.016791174	0.795003764	NA	0.005380511	0.918132902	NA
ENSG00000015532	0.270956194	0.103252966	0.453994378	0.099452115	0.36577243	0.695444512	0.191235315	0.207563277	0.864689277
ENSG00000015568	NA	NA	NA	NA	NA	NA	NA	NA	NA
ENSG00000015592	-0.018533929	0.775295981	NA	0.145832931	0.068179841	NA	-0.005669821	0.935603014	NA
ENSG00000015676	0.045106855	0.732233869	0.919592044	0.185966171	0.025234743	0.165591515	0.153578791	0.202582324	0.863908024
ENSG00000016082	-0.035210707	0.686568319	NA	0.020567212	0.80814741	NA	0.048570279	0.534111582	NA
ENSG00000016391	-0.141493856	0.497948459	0.810316665	-0.370291017	0.006709617	0.071079741	-0.459636957	0.00805256	0.209731279
ENSG00000016402	-0.064538095	0.780326407	0.93671278	-0.31388405	0.063626423	0.292270668	-0.031674205	0.852867006	0.996772302
ENSG00000016490	NA	NA	NA	0.046492532	0.278107015	NA	-0.007214227	0.791422557	NA
ENSG00000016602	-5.53E-05	0.999143358	NA	NA	NA	NA	NA	NA	NA
ENSG00000016864	0.098689399	0.539129762	0.832975627	0.022813693	0.823606446	0.944437416	-0.132295961	0.359629691	0.951612296
ENSG00000017260	-0.23171798	0.073625818	0.396251993	0.226977261	0.00146687	0.024992068	0.216842507	0.049341477	0.569642317
ENSG00000017373	0.126786144	0.585024998	0.853567792	-0.286324664	0.090039253	0.355477271	-0.151226516	0.349801686	0.951341127
ENSG00000017427	NA	NA	NA	NA	NA	NA	0.008535135	0.754366916	NA
ENSG00000017483	-0.580773307	0.002572414	0.069223289	-0.556112973	1.11E-06	9.08E-05	-0.277885306	0.04537055	0.549387132
ENSG00000017621	0.057621052	0.651508552	NA	0.044398102	0.65297978	NA	-0.003790889	0.960507473	NA
ENSG00000017797	0.020975874	0.875939057	0.973467855	0.123812661	0.131420954	0.429995412	0.018437672	0.88349138	0.996772302
ENSG00000018189	0.105790337	0.523822641	0.823150366	0.080956209	0.490218462	0.782722866	-0.09761344	0.522097681	0.985989177
ENSG00000018236	-0.724721191	5.22E-05	0.004241764	-0.259061715	0.044513076	0.235907127	-0.232894279	0.134191556	0.778829201
ENSG00000018280	-0.000140968	0.998483005	NA	0.000369574	0.993728514	NA	0.008535135	0.754366916	NA
ENSG00000018408	0.104373945	0.573453489	0.848015413	0.281772956	0.018422891	0.134981765	0.119066374	0.434954897	0.974967246
ENSG00000018510	-0.254200585	0.055872834	0.351905644	0.041072962	0.607822938	0.851632065	0.023996218	0.843171905	0.996772302
ENSG00000018607	-0.013604534	0.893392104	NA	-0.007241687	0.928337276	NA	-0.015351722	0.827155965	NA
ENSG00000018610	-0.143807026	0.430366486	0.772073266	0.03217879	0.802656878	0.937061544	-0.069490678	0.667709288	0.99317063
ENSG00000018625	0.211179007	0.113085277	0.469079734	-0.563323478	5.26E-08	7.35E-06	-0.792105988	2.01E-10	9.56E-08
ENSG00000018699	-0.193554374	0.25653363	0.646166733	-0.108138388	0.262108776	0.604766024	-0.054229768	0.696365413	0.99317063
ENSG00000018869	-0.137799613	0.550761071	0.83817284	0.00264728	0.987537749	0.997032147	-0.070346289	0.700350325	0.99317063
ENSG00000019102	0.053895343	0.388450504	NA	-0.006362426	0.824428122	NA	-0.007214227	0.791422557	NA
ENSG00000019144	0.138451261	0.313450541	0.697667964	-0.043017033	0.639211448	0.867783237	-0.003808947	0.975868173	0.997974715
ENSG00000019169	NA	NA	NA	NA	NA	NA	NA	NA	NA
ENSG00000019186	-0.011911674	0.782043764	NA	-0.001091923	0.984178165	NA	-0.021015466	0.518879883	NA
ENSG00000019485	-0.096995417	0.675135317	0.898381127	-0.138240629	0.41370015	0.728933536	-0.151659227	0.403339216	0.968834537
ENSG00000019505	0.181606945	0.265769541	0.653577504	-0.07208237	0.538689544	0.81282906	-0.204607988	0.199301594	0.863221516
ENSG00000019549	0.135484238	0.359474704	NA	0.054760496	0.707819298	NA	-0.009021107	0.938534171	NA
ENSG00000019582	0.022356186	0.890072805	0.977412484	-0.351888729	0.000965382	0.018218449	-0.259881153	0.0783098	0.665084662
ENSG00000019991	0.075754711	0.571437254	NA	-0.023105603	0.820636433	NA	-0.067944433	0.356454172	NA
ENSG00000019995	-0.073520273	0.624039098	0.873899203	0.066730314	0.499043305	0.786602886	0.032674888	0.807324757	0.99637285
ENSG00000020129	-0.327747936	0.031830914	0.27076316	-0.074482531	0.470441874	0.76758093	0.227012447	0.084977628	0.680462554
ENSG00000020181	0.163927876	0.475579107	0.799545962	0.055850557	0.743967539	0.913093915	0.25616546	0.126787471	0.769023641
ENSG00000020219	NA	NA	NA	NA	NA	NA	NA	NA	NA
ENSG00000020256	-0.03607334	0.82900275	0.957275935	0.130648486	0.252812155	0.594527215	0.041537422	0.78237927	0.99637285
ENSG00000020426	0.136494125	0.45680573	0.788854883	0.019823258	0.876490793	0.963112548	-0.052395595	0.753953235	0.995364594
ENSG00000020577	0.279790082	0.225339579	0.613805699	0.16234391	0.295221489	0.638911904	-0.018784097	0.918911921	0.996772302
ENSG00000020633	0.044050884	0.781364204	NA	0.047389402	0.728045096	NA	0.137142497	0.226489499	NA
ENSG00000020922	-0.092489717	0.545139703	0.834814272	0.135656877	0.183760324	0.506330254	0.097827175	0.494433221	0.978926064
ENSG00000021300	0.098224272	0.61596714	0.868852111	-0.278240193	0.072028932	0.314000763	-0.364549607	0.038933777	0.505793659
ENSG00000021355	0.461382991	0.01298343	0.17432563	-0.093153739	0.551604987	0.820689806	-0.424081322	0.020001935	0.352118501
ENSG00000021461	0.012946606	0.763648132	NA	NA	NA	NA	0.008535135	0.754366916	NA
ENSG00000021488	-0.017742868	0.786118105	NA	0.019999748	0.560144035	NA	NA	NA	NA
ENSG00000021574	-0.325073836	0.032993398	0.274932653	0.103941586	0.263825422	0.606293969	0.017725322	0.894059977	0.996772302
ENSG00000021645	-0.141188781	0.541792103	0.832996851	-0.095305157	0.578720488	0.835409905	-0.053951525	0.756432175	0.995364594
ENSG00000021762	0.168206502	0.448787726	0.784277698	-0.522160958	0.00201162	0.031358149	-0.085127264	0.644730785	0.990793112
ENSG00000021776	-0.006482509	0.958167906	0.991147827	-0.009298319	0.903347841	0.972221666	0.002924595	0.978674574	0.998122402
ENSG00000021826	-0.65467664	0.00188775	0.058936061	-0.362022252	0.004938406	0.058740145	0.013430031	0.93795189	0.996772302
ENSG00000021852	NA	NA	NA	NA	NA	NA	NA	NA	NA
ENSG00000022267	-0.202387387	0.159977187	0.539270659	-0.10777487	0.307440368	0.650336163	-0.26186097	0.034993628	0.476112594
ENSG00000022277	0.069538026	0.64822408	0.884259113	0.016101169	0.874485083	0.961862667	-0.086848186	0.535842699	0.985989177
ENSG00000022355	-0.088601981	0.605784008	NA	-0.233130372	0.160936992	0.474793883	-0.210756258	0.206954641	0.864689277
ENSG00000022556	-0.01181365	0.918203364	0.981821995	-0.122502236	0.202322044	0.52930007	-0.122421711	0.289829122	0.935130796
ENSG00000022567	-0.138453439	0.438338131	0.776009364	0.11481818	0.333258616	0.671468333	0.355056867	0.022165646	0.372648151
ENSG00000022840	-0.108100523	0.3645899	0.732151935	0.094566154	0.184212383	0.507369687	0.079074394	0.472097016	0.975417585
ENSG00000022976	0.204210423	0.320267159	0.704508146	-0.00035788	0.998039739	0.999497131	-0.092951684	0.609783963	0.990212129
ENSG00000023041	-0.549091145	0.003758108	0.087958381	0.162865989	0.128960681	0.425953425	0.201884614	0.171218088	0.832315684
ENSG00000023171	0.116299853	0.544536139	0.834288122	-0.213965963	0.082048589	0.337501657	-0.045461097	0.77875763	0.99637285
ENSG00000023191	0.063401463	0.686079407	0.90286193	0.131606439	0.272937775	0.615801381	0.291255948	0.04672311	0.557884929
ENSG00000023228	-0.170729222	0.174866946	0.55868832	-0.315686097	3.27E-05	0.001385913	-0.177812893	0.11205566	0.743176305
ENSG00000023287	0.016352964	0.899623483	0.978810395	0.214175142	0.007053813	0.073249473	0.104784442	0.366410442	0.956307551
ENSG00000023318	-0.216292981	0.158933871	0.538609375	0.081886401	0.377089162	0.703179178	0.132390324	0.320378987	0.941886558
ENSG00000023330	0.030746481	0.842802406	0.961447892	-0.154544202	0.103616419	0.380516076	-0.313493823	0.021042688	0.36203238
ENSG00000023445	0.022119392	0.811182662	NA	-0.026911096	0.686734863	NA	-0.009738282	0.878828084	NA
ENSG00000023516	-0.175518573	0.237901756	0.626755012	0.172220862	0.067403902	0.302192303	0.130018742	0.319939923	0.941886558
ENSG00000023572	-0.420067084	0.070448063	0.387209392	-0.191465267	0.261007853	0.603441614	0.069183105	0.70664257	0.99317063
ENSG00000023608	0.931958226	2.65E-06	0.000390628	0.419967774	0.003914809	0.05022956	0.149183717	0.407337773	0.969935749
ENSG00000023697	0.000228243	0.99889631	0.999724733	0.116748005	0.359460168	0.691586593	-0.083396785	0.610878489	0.990212129
ENSG00000023734	-0.145583772	0.258529997	0.647867012	-0.157156888	0.016746045	0.127872349	-0.029704688	0.768534133	0.995364594
ENSG00000023839	0.047115637	0.739338208	NA	-0.062321114	0.666261216	NA	-0.022940302	0.860320379	NA
ENSG00000023892	0.384855186	0.091871897	0.43275878	0.372629622	0.022799002	0.155148882	0.346666808	0.060866601	0.610876608
ENSG00000023902	-0.216243661	0.169353858	0.551732519	-0.103167716	0.337643998	0.67435878	-0.120471273	0.392042435	0.965239499
ENSG00000023909	-0.143654946	0.437339857	0.775429637	0.03013888	0.806688919	0.939002241	0.108755219	0.488791673	0.978926064
ENSG00000024048	-0.093549643	0.55975724	0.842721549	0.033939112	0.731369243	0.90672464	-0.002035129	0.988529027	0.998983237
ENSG00000024422	0.514560311	0.007776839	0.134714574	-0.129149517	0.351731842	0.685273271	-0.094059216	0.596376393	0.990212129
ENSG00000024526	-0.022320388	0.876071033	0.973530238	0.029245991	0.760321614	0.920010861	-0.035429823	0.792312631	0.99637285
ENSG00000024862	-0.084772171	0.682862706	0.901215884	0.000839398	0.995494588	0.998534557	-0.290461109	0.111574242	0.741671087
ENSG00000025039	-0.107278752	0.532423108	0.829027893	0.241302941	0.03197344	0.192721684	-0.034708783	0.817254225	0.996772302
ENSG00000025156	0.125272896	0.468211576	0.795810884	-0.034493586	0.773149748	0.925807327	-0.263178031	0.096077178	0.709454698
ENSG00000025293	0.228300907	0.086504275	0.424206846	0.073287361	0.38843382	0.712654149	0.128893257	0.276831247	0.930722136
ENSG00000025423	0.020846082	0.928576976	0.983668691	-0.122689947	0.474134289	0.769808359	0.009909455	0.956546296	0.997575153
ENSG00000025434	-0.079460906	0.703792998	0.909150556	0.023828222	0.86640888	0.959281348	-0.024513162	0.889101413	0.996772302
ENSG00000025708	-0.017742868	0.786118105	NA	0.018636283	0.763430798	NA	0.00347341	0.951296414	NA
ENSG00000025770	-0.14987567	0.313336915	0.697667964	-0.244915089	0.011349645	0.100276151	-0.166565555	0.240644733	0.905137927
ENSG00000025772	-0.126146645	0.389088823	0.754189595	-0.124788311	0.196076636	0.522024213	0.000332481	0.998081225	0.999279402
ENSG00000025796	0.000598188	0.996317722	0.998885752	-0.01825461	0.826078818	0.945170793	-0.071231532	0.529845958	0.985989177
ENSG00000025800	-0.000838842	0.994603142	0.998510062	-0.080224467	0.279818957	0.624675671	0.044884711	0.710275684	0.99317063
ENSG00000026025	0.939614291	1.01E-10	3.72E-08	-0.699096263	7.41E-14	4.37E-11	-0.627073698	4.79E-07	0.000114256
ENSG00000026036	0.154277812	0.389769128	NA	0.008200993	0.952770154	NA	0.00456744	0.968828322	NA
ENSG00000026103	-0.061731492	0.771407582	NA	-0.590768348	0.000343929	0.008443316	-0.644736254	0.000496032	0.02816617
ENSG00000026297	0.298776681	0.189717948	0.57802506	0.158955616	0.335886252	0.673566485	0.166452892	0.361847513	0.953474294
ENSG00000026508	0.047327311	0.835900467	0.959029173	-0.479599136	0.002710086	0.038770241	-0.372241158	0.043839331	0.540658077
ENSG00000026559	0.245805534	0.230662261	0.618668176	0.163844022	0.283700934	0.628084244	0.271304126	0.130523412	0.774484106
ENSG00000026652	0.055755059	0.720144983	0.915588451	0.14757134	0.134550684	0.435490009	-0.072468133	0.612257966	0.990212129
ENSG00000026751	NA	NA	NA	NA	NA	NA	-0.007214227	0.791422557	NA
ENSG00000026950	0.130377429	0.573622032	0.848015413	0.064671376	0.695920559	0.888720235	-0.067998694	0.711234821	0.99317063
ENSG00000027001	-0.125439436	0.470629593	0.796675539	-0.282718525	0.017665706	0.131566342	-0.101381169	0.526746611	0.985989177
ENSG00000027075	0.476594324	0.017787942	0.204410042	0.155644258	0.355959435	0.688957022	-0.024669746	0.891554963	0.996772302
ENSG00000027644	-0.01773047	0.773506244	NA	-0.012707434	0.760544176	NA	NA	NA	NA
ENSG00000027697	-0.241443959	0.153569883	0.531900436	-0.097726809	0.360574044	0.691586593	-0.142148646	0.354331619	0.951376734
ENSG00000027847	0.054363314	0.781540143	0.937351189	0.227969209	0.084302203	0.342512424	0.279995733	0.10494761	0.729292943
ENSG00000027869	0.401508199	0.083500069	0.418989856	0.238858224	0.16332689	0.478616958	-0.123170741	0.474080406	0.976293458
ENSG00000028116	-0.185386296	0.332962204	0.712706459	-0.135738046	0.285275378	0.63021741	-0.145025105	0.382025365	0.96470028
ENSG00000028137	0.00545382	0.980380755	NA	-0.0100225	0.953305367	0.987233268	0.076117185	0.643376172	0.990745023
ENSG00000028203	0.078971742	0.572246345	0.848015413	-0.069895188	0.439459391	0.746954383	-0.25183883	0.058820127	0.600992173
ENSG00000028277	0.318194702	0.160756086	0.539518572	-0.137053171	0.40418219	0.722701921	-0.200421018	0.278808559	0.931337665
ENSG00000028310	-0.019099557	0.902836186	0.978810395	-0.267360042	0.017275149	0.13037594	-0.092892399	0.508739521	0.984345773
ENSG00000028528	-0.315090189	0.045661127	0.319056189	-0.135724968	0.139895797	0.445158797	-0.121844107	0.335979713	0.945987571
ENSG00000028839	-0.368314279	0.033649559	0.27734701	0.010244197	0.922204918	0.97742537	-0.037937685	0.786697143	0.99637285
ENSG00000029153	-0.309785837	0.105692689	0.457845069	-0.438839542	0.000557378	0.012133479	-0.157423037	0.337548657	0.945987571
ENSG00000029363	-0.606767656	6.13E-05	0.004918235	-0.215017091	0.011715043	0.101715377	-0.001920749	0.985198767	0.998983237
ENSG00000029364	0.180210053	0.202065581	0.591028339	-0.150559938	0.104941014	0.383854667	-0.170006388	0.190540877	0.858398873
ENSG00000029534	0.530430605	0.007706573	0.134610754	0.351038387	0.014096324	0.114957518	0.023943273	0.893188086	0.996772302
ENSG00000029559	NA	NA	NA	NA	NA	NA	NA	NA	NA
ENSG00000029639	-0.023338127	0.895811317	0.97800406	-0.100938104	0.381397046	0.706530082	-0.096460318	0.534137675	0.985989177
ENSG00000029725	-0.113015576	0.410254697	0.762099662	-0.088052814	0.321696247	0.662486546	-0.112485339	0.362305657	0.953474294
ENSG00000029993	-0.276873654	0.024234437	0.240210987	-0.10696216	0.118718888	0.408455228	-0.01019235	0.920067126	0.996772302
ENSG00000030066	-0.250052445	0.05186873	0.340667417	-0.192831222	0.005748853	0.064519782	-0.075225101	0.469971521	0.975417585
ENSG00000030110	-0.167395045	0.312634429	0.697223418	0.081531026	0.436278019	0.744521036	-0.099707584	0.491047844	0.978926064
ENSG00000030304	NA	NA	NA	NA	NA	NA	-0.007973781	0.83667234	NA
ENSG00000030419	0.120516862	0.595516162	0.857454698	-0.03289092	0.844587124	0.950371154	0.055384344	0.761715816	0.995364594
ENSG00000030582	-0.048172141	0.718197481	0.914562051	0.001642712	0.982714674	0.996081944	0.258320464	0.022774317	0.378456394
ENSG00000031003	-0.306918665	0.131418775	0.49775491	-0.033970899	0.79940591	0.935359951	0.071464591	0.664575788	0.99317063
ENSG00000031081	-0.159175625	0.460290938	0.790407289	-0.095569346	0.526157616	0.803494856	0.072803858	0.68931033	0.99317063
ENSG00000031544	-0.053748284	0.622415717	NA	0.036784611	0.752319932	NA	-0.07966651	0.293370908	NA
ENSG00000031691	-0.175002384	0.335037258	0.713919929	-0.162534584	0.166574421	0.482606793	-0.061175521	0.697970621	0.99317063
ENSG00000031698	0.147147172	0.246872125	0.637560875	0.168577527	0.029265439	0.182481788	-0.137745012	0.223866009	0.890663997
ENSG00000031823	-0.279580263	0.050477841	0.336278935	-0.09083365	0.324944321	0.664139587	0.134020638	0.276040133	0.930722125
ENSG00000032219	-0.12926052	0.525232752	0.824135154	-0.028426436	0.833841822	0.947215434	-0.023503695	0.890644424	0.996772302
ENSG00000032389	-0.025539362	0.884646723	0.975307173	0.025698891	0.835432604	0.947689594	-0.064547013	0.687048161	0.99317063
ENSG00000032444	0.151044557	0.32332515	0.70521693	-0.145539108	0.181790996	0.503187587	0.070547747	0.58999923	0.990212129
ENSG00000032742	-0.341693083	0.138313736	0.508262167	0.101270442	0.538085264	0.812455454	0.008181385	0.964748898	0.997575153
ENSG00000033011	-0.241726032	0.214494629	0.604012241	-0.343783406	0.008876423	0.084955576	0.057699976	0.721489838	0.99317063
ENSG00000033030	-0.191197352	0.255052084	0.644558244	-0.081831592	0.455628043	0.757607701	-0.058459806	0.674950348	0.99317063
ENSG00000033050	-0.395975226	0.010085238	0.151418452	-0.030858638	0.715896129	0.89839764	0.091566673	0.427670206	0.973537418
ENSG00000033100	-0.391139431	0.042004428	0.305272921	0.097962317	0.425536911	0.737017987	0.055339025	0.740626797	0.99317063
ENSG00000033122	-0.00285708	0.985777489	NA	0.03750792	0.772177726	NA	-0.009292108	0.928884861	NA
ENSG00000033170	0.324248184	0.057478592	0.357596564	-0.001510729	0.990902338	0.998268364	-0.227437551	0.133416578	0.777204346
ENSG00000033178	0.025315855	0.849158873	0.963642189	0.274786889	0.001949862	0.030606519	0.134318135	0.281826962	0.931337665
ENSG00000033327	0.437481983	0.016727095	0.198851904	-0.052530571	0.685153298	0.883349018	-0.174731713	0.288025462	0.935130796
ENSG00000033627	0.012372153	0.939253681	0.984845851	-0.131132151	0.227971865	0.562956014	-0.18014043	0.201473292	0.863221516
ENSG00000033800	0.014707565	0.928730983	0.983668691	-0.082020406	0.440772115	0.747887625	-0.020131662	0.890543584	0.996772302
ENSG00000033867	0.390969515	0.008511507	0.141337263	0.511940083	3.91E-07	3.98E-05	0.145276664	0.238222674	0.902824015
ENSG00000034053	0.260328492	0.165478142	0.545474431	-0.025209058	0.851909943	0.953724732	0.134608725	0.416656583	0.972684646
ENSG00000034063	-0.48167051	0.014617943	0.185227953	0.047348453	0.698767009	0.890322753	0.382518152	0.00856516	0.21937332
ENSG00000034152	-0.276657711	0.098115878	0.444515537	-0.052485088	0.612744081	0.854187489	-0.073395135	0.619571764	0.990212129
ENSG00000034239	-0.050230564	0.407758001	NA	-0.006362426	0.824428122	NA	0.000507507	0.987997462	NA
ENSG00000034510	0.093213047	0.418275026	0.765247752	0.09243108	0.182757818	0.504798682	0.170709865	0.083322782	0.678558374
ENSG00000034533	-0.258064394	0.261959817	0.651145666	0.023093036	0.878798813	0.96360161	-0.084891854	0.643803042	0.990745023
ENSG00000034677	0.376965256	0.065448016	0.376722301	-0.028339863	0.840838218	0.949053216	-0.288968019	0.102362435	0.72148511
ENSG00000034693	-0.068711121	0.726961163	0.917564048	-0.100801821	0.442503427	0.748656621	-0.007313366	0.965235668	0.997575153
ENSG00000034713	-0.056010403	0.716948613	0.914097279	0.0051559	0.959566424	0.98944515	0.029891625	0.837349898	0.996772302
ENSG00000034971	0.012946606	0.763648132	NA	0.007156764	0.802934389	NA	NA	NA	NA
ENSG00000035115	0.018465629	0.911872586	0.979897337	0.055869518	0.648649595	0.871052788	-0.122739251	0.427288894	0.973537418
ENSG00000035141	-0.425747724	0.004632728	0.099940096	-0.152718999	0.080772125	0.334891948	-0.068490271	0.537656069	0.986111958
ENSG00000035403	0.416424111	0.000952121	0.037112271	0.437360258	0.003881053	0.050006623	-0.008664501	0.962538826	0.997575153
ENSG00000035499	-0.228079342	0.110552316	0.467099911	-0.086143232	0.306410697	0.649078245	-0.153690637	0.198255549	0.863221516
ENSG00000035664	0.058355312	0.775556094	NA	-0.06235098	0.665676548	NA	-0.118980665	0.366020815	NA
ENSG00000035681	-0.157885793	0.348210206	0.721811321	-0.117154283	0.309438443	0.651426071	-0.049947883	0.741101024	0.99317063
ENSG00000035687	-0.06498735	0.621441892	0.871901241	-0.006454859	0.932939684	0.980740098	0.001090334	0.99225293	0.999279402
ENSG00000035720	NA	NA	NA	NA	NA	NA	NA	NA	NA
ENSG00000035862	-0.29749097	0.056735511	0.354300084	0.076772378	0.436374169	0.744521036	0.090642508	0.506374652	0.984051048
ENSG00000035928	-0.158346003	0.219977739	0.608470485	-0.105923759	0.157188286	0.468318877	-0.066016728	0.552805679	0.987665095
ENSG00000036054	-0.069669022	0.681341988	0.900837045	-0.042532045	0.707756319	0.894066519	-0.128942058	0.418606964	0.972767603
ENSG00000036257	-0.116189628	0.373585945	0.740826573	-0.008574536	0.913189795	0.975597684	0.102790333	0.351921584	0.951341127
ENSG00000036448	-0.00961403	0.961332209	NA	0.082632904	0.485341016	NA	-0.030763503	0.663287909	NA
ENSG00000036473	NA	NA	NA	-0.006362426	0.824428122	NA	-0.007214227	0.791422557	NA
ENSG00000036530	-0.160360692	0.126241283	NA	-0.065048888	0.52122631	NA	-0.04776156	0.626759577	NA
ENSG00000036549	-0.013149916	0.927097494	0.983652127	0.130341346	0.117813041	0.406870503	0.093785622	0.46339858	0.975417585
ENSG00000036565	0.012946606	0.763648132	NA	NA	NA	NA	NA	NA	NA
ENSG00000036672	-0.017514813	0.938190372	0.98484238	0.044017013	0.79070695	0.932550436	-0.16032438	0.384925573	0.965239499
ENSG00000036828	-0.115697255	0.308195117	NA	-0.209760083	0.088948136	NA	-0.063189122	0.511246181	NA
ENSG00000037042	0.466044777	0.033215904	0.275070544	-0.122268061	0.443194224	0.749077776	0.030765856	0.867816007	0.996772302
ENSG00000037241	0.060140742	0.75591094	0.926553937	-0.003033769	0.981743964	0.995650126	-0.00238646	0.988804497	0.998983237
ENSG00000037280	-0.059620617	0.769217209	0.932358082	-0.037198163	0.796425413	0.933999555	-0.097089931	0.590950627	0.990212129
ENSG00000037474	-0.521231832	0.000826294	0.033353181	-0.093467978	0.2552734	0.596351597	-0.040386435	0.705957063	0.99317063
ENSG00000037637	-0.172960321	0.294700276	0.679551268	-0.033851169	0.746807959	0.913879009	0.173221231	0.246887516	0.912481208
ENSG00000037749	-0.120052269	0.443099373	0.779479207	0.022750065	0.813226329	0.940479506	-0.018980373	0.89091793	0.996772302
ENSG00000037757	-0.018224098	0.93705325	0.984469656	-0.084013649	0.588542324	0.841519345	0.05817569	0.751810248	0.995364594
ENSG00000037897	-0.575068448	0.005745076	0.114509007	0.091764078	0.516186829	0.797962587	-0.12761454	0.452806963	0.975417585
ENSG00000037965	NA	NA	NA	-0.006362426	0.824428122	NA	NA	NA	NA
ENSG00000038002	-0.101704766	0.656283793	0.888290526	-0.246547938	0.138721283	0.443392387	-0.271243131	0.142741521	0.79199287
ENSG00000038210	-0.009296887	0.95585165	0.990339154	-0.224594388	0.050621896	0.255217156	-0.267607983	0.081423484	0.674849023
ENSG00000038219	0.179356288	0.274222501	0.661639103	0.0864514	0.345936723	0.680538169	0.030262418	0.824381738	0.996772302
ENSG00000038274	-0.194754168	0.15868791	0.538609375	0.07293041	0.387620344	0.711970998	0.177155285	0.131062939	0.775200015
ENSG00000038295	-0.211930365	0.255183146	NA	-0.095368085	0.538511589	NA	-0.013820168	0.92162992	NA
ENSG00000038358	-0.195508781	0.188236143	0.57498047	-0.061559272	0.519327222	0.800031653	0.163443318	0.206435074	0.864689277
ENSG00000038382	0.05609882	0.722703244	0.915849428	-0.025854368	0.782504887	0.929031889	0.012467736	0.928669301	0.996772302
ENSG00000038427	-0.80377624	4.49E-12	2.14E-09	0.005645253	0.942845756	0.984277634	0.142908931	0.24772522	0.91320177
ENSG00000038532	-0.316506747	0.106763309	0.459413123	-0.222424908	0.079595312	0.332204435	0.021055436	0.899355078	0.996772302
ENSG00000038945	0.012946606	0.763648132	NA	0.007156764	0.802934389	NA	NA	NA	NA
ENSG00000039068	-0.02160634	0.851927076	0.965507324	-0.008855201	0.905135708	0.973160811	0.045756138	0.640461219	0.990555502
ENSG00000039123	-0.072971071	0.556162302	0.840490461	0.093800514	0.191439026	0.516390737	0.039750283	0.716752184	0.99317063
ENSG00000039139	0.271138549	0.21205299	NA	0.256932317	0.127075565	0.423127624	-0.022610578	0.884296447	NA
ENSG00000039319	0.090065982	0.57086759	0.848015413	0.162705207	0.123121769	0.416639427	0.125929131	0.394103547	0.965239499
ENSG00000039523	0.238536016	0.305554191	0.691658969	-0.298886123	0.081105376	0.335555556	-0.24785501	0.149409702	0.804735725
ENSG00000039537	NA	NA	NA	NA	NA	NA	NA	NA	NA
ENSG00000039560	-0.024642721	0.842023854	0.960987512	0.056215945	0.491213692	0.783021191	0.046933442	0.682042929	0.99317063
ENSG00000039600	NA	NA	NA	-0.074943399	0.592370187	NA	-0.02228953	0.808491446	NA
ENSG00000039650	0.26208147	0.108813519	0.463721891	0.022041436	0.833884841	0.947215434	0.061530967	0.682565485	0.99317063
ENSG00000039987	0.350044853	0.132059808	0.498579868	0.234448564	0.150620946	0.460072358	-0.049611536	0.769908222	0.995364594
ENSG00000040199	0.279534441	0.10070829	0.448733123	-0.276133564	0.017644663	0.131481824	-0.202823934	0.202496623	0.863908024
ENSG00000040275	-0.361961279	0.027404076	0.252700229	-0.066821441	0.505063531	0.790863827	-0.043986748	0.729758598	0.99317063
ENSG00000040341	-0.158470082	0.260112096	0.649475459	0.219490336	0.010086164	0.092487192	0.137128101	0.280855201	0.931337665
ENSG00000040487	-0.25612597	0.202280136	0.591131864	-0.215678946	0.135375373	0.43682151	-0.129152618	0.47148776	0.975417585
ENSG00000040531	-0.634171294	0.002020744	0.060695465	-0.322125062	0.025298331	0.165740387	-0.037975455	0.820552977	0.996772302
ENSG00000040608	0.137377257	0.521387958	0.821674136	0.084181069	0.585043348	0.839170585	0.275495853	0.11890372	0.756094094
ENSG00000040633	-0.593436234	0.000218699	0.013179416	-0.173469103	0.080146499	0.333623949	-0.070415414	0.580034807	0.990212129
ENSG00000040731	0.006112469	0.960436279	NA	-0.052798165	0.450158221	NA	-0.032508496	0.665306741	NA
ENSG00000040933	0.134203392	0.332385147	0.712033424	-0.197719325	0.031944382	0.192717839	-0.106448056	0.408651006	0.969935749
ENSG00000041353	0.13592425	0.335434652	NA	-0.110194662	0.388432998	NA	-0.107725813	0.318100591	NA
ENSG00000041357	-0.195008452	0.155949461	0.534844152	-0.095072966	0.208362625	0.536561629	-0.11607139	0.285973198	0.93358458
ENSG00000041515	0.017778607	0.827257702	NA	0.10924075	0.350082275	NA	-0.039745686	0.722189645	NA
ENSG00000041802	-0.272528338	0.078367314	0.407256212	-0.038287237	0.692396023	0.887139388	0.021339671	0.860879348	0.996772302
ENSG00000041880	0.01484474	0.937376418	NA	0.172917749	0.214964757	NA	0.033923144	0.788954467	NA
ENSG00000041982	0.268490485	0.211208498	0.600663372	-0.941397439	3.17E-11	1.10E-08	-0.798218257	8.28E-06	0.001083103
ENSG00000041988	0.288993759	0.168409676	0.550052569	0.099180647	0.510654683	0.794585581	0.094079318	0.605157386	0.990212129
ENSG00000042062	0.01954659	0.923039848	NA	-0.270919982	0.098898512	0.372115983	-0.134025032	0.385221487	NA
ENSG00000042088	-0.120368945	0.400049096	0.758944229	-0.221612486	0.014767914	0.118734129	-0.302530874	0.021837147	0.370260351
ENSG00000042286	-0.25969466	0.254140784	0.644311891	0.106364641	0.521161863	0.800634027	-0.01947721	0.916094469	0.996772302
ENSG00000042304	NA	NA	NA	NA	NA	NA	NA	NA	NA
ENSG00000042317	0.253543098	0.25057341	0.64070922	-0.097889191	0.553009411	0.821409322	-0.332555431	0.072411812	0.64858754
ENSG00000042429	-0.262953454	0.118349007	0.477087793	-0.137913115	0.194454875	0.519644733	-0.098663565	0.500488227	0.982568031
ENSG00000042445	0.332162164	0.088967036	0.428347102	-0.371806296	0.004552502	0.055663697	-0.145423174	0.390572697	0.965239499
ENSG00000042493	0.165933616	0.341066621	0.718630508	-0.099497768	0.391219145	0.715345024	0.004641184	0.976118014	0.997974715
ENSG00000042753	-0.042981916	0.749333253	0.926207072	-0.306208708	0.000467342	0.010689811	-0.176773847	0.17049683	0.831038247
ENSG00000042781	0.020711467	0.839302262	NA	-0.055081356	0.559120669	NA	-0.019681871	0.730544316	NA
ENSG00000042813	NA	NA	NA	NA	NA	NA	NA	NA	NA
ENSG00000042832	-0.011911674	0.782043764	NA	NA	NA	NA	-0.029361565	0.429476699	NA
ENSG00000042980	-0.007014701	0.960248936	NA	-0.00038477	0.997800252	NA	-0.032230246	0.77121955	NA
ENSG00000043039	0.017849535	0.773897114	NA	-0.01509241	0.623448727	NA	NA	NA	NA
ENSG00000043093	-0.245271999	0.141694751	0.514801534	-0.202852724	0.037726751	0.21288358	-0.131915193	0.326664875	0.943631901
ENSG00000043143	-0.618937087	0.000257308	0.014614177	-0.28286251	0.008985184	0.085509142	-0.001463504	0.991487181	0.999092823
ENSG00000043355	0.346727218	0.007925562	0.135643345	0.147196337	0.114388439	0.400816755	0.078919626	0.461614542	0.975417585
ENSG00000043462	-0.035414303	0.734168728	NA	-0.134479647	0.250704711	NA	-0.00501115	0.95541739	NA
ENSG00000043514	-0.004046213	0.980840032	0.99593375	0.125005926	0.222982256	0.557605043	0.010832737	0.940375453	0.996772302
ENSG00000043591	0.053082794	0.392166193	NA	-0.014348738	0.81545095	NA	-0.019628667	0.525413857	NA
ENSG00000044012	NA	NA	NA	-0.006362426	0.824428122	NA	NA	NA	NA
ENSG00000044090	0.963926442	1.95E-07	3.91E-05	0.15043435	0.218383911	0.550887291	0.064609675	0.682903228	0.99317063
ENSG00000044115	0.021412212	0.846198483	0.963162469	0.022155737	0.721419888	0.901991013	0.034357037	0.726641124	0.99317063
ENSG00000044446	0.02816115	0.857752594	0.9676644	-0.159289678	0.140559205	0.445942	-0.058035978	0.67996461	0.99317063
ENSG00000044459	0.018745813	0.918784936	0.981821995	-0.191390059	0.1068255	0.387474575	0.034344991	0.825345483	0.996772302
ENSG00000044524	0.195708794	0.34921108	NA	0.106112162	0.510648764	NA	0.157180857	0.349498263	0.951341127
ENSG00000044574	-0.576721541	8.01E-05	0.006228342	-0.075418732	0.272836128	0.615674471	0.225162355	0.050961213	0.577044566
ENSG00000046604	-0.101808431	0.385781322	0.751327665	0.02455683	0.700182187	0.890557324	0.038867445	0.688206141	0.99317063
ENSG00000046647	0.306904829	0.11921078	0.478184242	0.032877028	0.815179177	0.941113156	0.026010874	0.884107715	0.996772302
ENSG00000046651	-0.29901213	0.111254847	0.468065295	-0.214930859	0.084086427	0.342045629	-0.030114924	0.855047173	0.996772302
ENSG00000046653	-0.257834254	0.050457536	0.336278935	0.185902578	0.016606287	0.127600264	0.196294734	0.073101616	0.651796262
ENSG00000046774	NA	NA	NA	NA	NA	NA	NA	NA	NA
ENSG00000046889	-0.351535529	0.013520025	0.17799286	0.335909452	0.000358747	0.008703615	0.237653775	0.095262463	0.705820269
ENSG00000047056	-0.025178297	0.896959025	0.9784261	0.052424878	0.690513907	0.886477622	0.076895827	0.651411226	0.992635552
ENSG00000047188	-0.062624187	0.663848782	0.892455275	0.126072082	0.209574748	0.537999759	0.046167967	0.754026447	0.995364594
ENSG00000047230	-0.045807361	0.734886718	0.920536118	-0.161470649	0.081201565	0.335646336	0.01824411	0.888013444	0.996772302
ENSG00000047249	0.056825759	0.728023991	0.917878003	-0.412805429	0.000269322	0.00705124	-0.214825714	0.158132915	0.816296176
ENSG00000047315	-0.174209914	0.172138622	0.555029225	-0.19192228	0.006834256	0.071905494	-0.077306858	0.484234816	0.978124144
ENSG00000047346	0.234014096	0.30141569	0.687694952	-0.05136914	0.748512393	0.914429831	-0.074609176	0.686388154	0.99317063
ENSG00000047365	-0.165827615	0.456101625	NA	-0.242024107	0.150928715	0.46069428	-0.122516329	0.436775366	0.975325296
ENSG00000047410	0.046959041	0.694118955	0.905464	0.188937763	0.008817189	0.08450793	0.165808546	0.167768936	0.827312891
ENSG00000047457	-0.335057073	0.095520269	NA	0.142253654	0.354815479	NA	-0.059844758	0.6668505	NA
ENSG00000047578	0.110535854	0.559943691	0.842776063	0.005616432	0.963522622	0.991147891	0.040189274	0.805194705	0.99637285
ENSG00000047579	-0.134901428	0.524324026	0.823475011	0.069985662	0.649537135	0.871076878	-0.02455189	0.893146845	0.996772302
ENSG00000047597	-0.245646087	0.281298107	0.668903761	0.285060785	0.093783617	0.36329432	0.14028344	0.402038341	0.968284747
ENSG00000047617	-0.037747544	0.868150373	0.969934562	-0.139652571	0.414998196	0.729675339	0.089899089	0.604100512	0.990212129
ENSG00000047621	-0.342906151	0.100021876	0.447657181	-0.007501518	0.956821716	0.988421843	-0.059260795	0.73533751	0.99317063
ENSG00000047634	-0.126911197	0.574505159	NA	-0.115659669	0.499907103	0.786789132	-0.126545268	0.473791395	0.976217288
ENSG00000047644	0.104525359	0.475520305	0.799545962	0.464242749	1.12E-06	9.13E-05	0.402785547	0.001962004	0.081055664
ENSG00000047648	0.00036261	0.997912377	NA	0.039823193	0.766092277	NA	-0.030086733	0.785699019	NA
ENSG00000047662	-0.117596114	0.496866264	NA	-0.177902547	0.216004821	NA	0.040376305	0.731395134	NA
ENSG00000047849	0.163421971	0.148683512	0.525606749	-0.118814757	0.06617263	0.298881344	0.042106567	0.694659228	0.99317063
ENSG00000047932	-0.151559747	0.330084027	0.710975359	0.003378325	0.972755521	0.993336531	0.05696243	0.684774646	0.99317063
ENSG00000047936	NA	NA	NA	NA	NA	NA	NA	NA	NA
ENSG00000048028	-0.055382059	0.666561577	0.894042257	0.131182419	0.08996974	0.355467497	0.249803073	0.027780025	0.420290984
ENSG00000048052	0.141759279	0.436627436	0.77492124	-0.178766752	0.172960398	0.492130875	-0.282840361	0.085810419	0.681544925
ENSG00000048140	0.016134487	0.911697829	0.979897337	-0.104847812	0.242948407	0.581720745	-0.140406504	0.269505184	0.927654411
ENSG00000048162	-0.392526598	0.034296334	0.279923855	-0.126937508	0.257317752	0.598583764	-0.071750847	0.616673749	0.990212129
ENSG00000048342	-0.141701818	0.472898072	0.797901028	-0.095611964	0.467922677	0.765343957	-0.049893041	0.763819502	0.995364594
ENSG00000048392	0.58969458	2.82E-06	0.000411849	0.361914883	5.90E-05	0.002132905	0.124416652	0.258225265	0.917632879
ENSG00000048405	-0.274354565	0.238883401	0.627698533	-0.082647628	0.628150674	0.862332163	-0.170324687	0.345759792	0.949588248
ENSG00000048462	NA	NA	NA	0.007156764	0.802934389	NA	NA	NA	NA
ENSG00000048471	0.07463943	0.722704804	0.915849428	-0.039848273	0.788226707	0.931823514	0.057507284	0.748205606	0.994484278
ENSG00000048540	-0.755943815	3.74E-05	0.003353333	0.298990142	0.021486896	0.149375193	-0.057292671	0.74646075	0.993924674
ENSG00000048544	-0.104896113	0.532164554	0.829027893	0.086924638	0.393352161	0.716474917	0.011817716	0.933192365	0.996772302
ENSG00000048545	0.588811723	0.002648024	0.070518751	-0.049976437	0.763159244	0.921387268	-0.278760216	0.129737278	0.772047798
ENSG00000048649	0.120199287	0.37168881	0.738363639	0.060666521	0.486892019	0.780112315	0.131049379	0.283276082	0.931337665
ENSG00000048707	0.065280089	0.722536146	0.915849428	-0.148854408	0.190302828	0.515110919	-0.093496176	0.612669722	0.990212129
ENSG00000048740	0.151011107	0.363210919	0.730748489	-0.050829329	0.610523565	0.853160287	0.026632758	0.845507244	0.996772302
ENSG00000048828	-0.087142302	0.518662409	0.820400577	0.029195272	0.722547111	0.902336626	0.127971806	0.309613872	0.941886558
ENSG00000048991	-0.291916487	0.034206023	0.279849566	-0.160454712	0.062612211	0.289022056	0.095220995	0.419155815	0.972767603
ENSG00000049089	0.168821644	0.46139506	0.790413387	-0.009638529	0.954884244	0.98768931	-0.028467211	0.861063809	0.996772302
ENSG00000049130	-0.091647009	0.651904553	0.885580151	0.200181836	0.079108847	0.331543319	0.244390004	0.120103746	0.756572588
ENSG00000049167	-0.213924812	0.264753597	0.653157251	-0.061505722	0.633639329	0.864899187	-0.155011734	0.345379906	0.949588248
ENSG00000049192	-0.076089461	0.729134626	NA	0.331215431	0.050904561	0.256451579	0.157724958	0.354806683	0.951376734
ENSG00000049239	0.934807225	7.67E-07	0.000129562	-0.114445049	0.463788558	0.762689515	-0.296105227	0.101104753	0.720462321
ENSG00000049245	-0.005278681	0.971257699	0.994822888	-0.007690923	0.936731186	0.982584008	-0.264312903	0.053010258	0.583580326
ENSG00000049246	0.431120437	0.040709129	0.300755898	0.079385901	0.594383332	0.844351812	-0.272759032	0.133700384	0.777723591
ENSG00000049247	-0.033529308	0.510323102	NA	-0.012719897	0.750826497	NA	0.023993696	0.475085295	NA
ENSG00000049249	0.044115729	0.436627412	NA	-0.018386546	0.587550451	NA	NA	NA	NA
ENSG00000049283	-0.209454979	0.363464369	0.731009668	-0.272214641	0.112609978	0.398023592	0.035072943	0.847518918	0.996772302
ENSG00000049319	-0.013893967	0.817470217	NA	0.041563555	0.427831676	NA	-0.01150868	0.7821735	NA
ENSG00000049323	-0.29741023	0.030715261	0.26497677	0.012485835	0.891025165	0.968235605	0.003004815	0.982229693	0.998983237
ENSG00000049449	-0.111781684	0.375498454	0.742115473	0.33011197	3.10E-06	0.000197534	0.215711941	0.051027622	0.577044566
ENSG00000049540	0.451835815	0.037409782	0.287884868	-0.066151151	0.682539505	0.883091708	-0.05066459	0.783885799	0.99637285
ENSG00000049541	-0.215999342	0.139920959	0.511396764	-0.241518413	0.006364794	0.068815208	-0.087909852	0.495862718	0.979394925
ENSG00000049618	-0.069750223	0.602295064	0.862167886	0.029497585	0.741247776	0.911653427	0.139885567	0.2273059	0.894076683
ENSG00000049656	-0.229898429	0.107499783	0.461185565	0.023092776	0.76645466	0.922139661	0.056210205	0.633618183	0.990555502
ENSG00000049759	0.331268204	0.01509685	0.188688578	0.254708079	0.005657138	0.063935085	0.327283256	0.007068591	0.190552073
ENSG00000049768	0.039419427	0.805406512	NA	0.136490742	0.310900282	NA	0.000240711	0.99791552	NA
ENSG00000049769	0.37513301	0.095708153	0.439512073	0.312039698	0.065706913	0.297634837	0.272571352	0.139534329	0.785903838
ENSG00000049860	0.161024545	0.264819218	0.653193598	0.014174718	0.879762487	0.963702728	-0.17582487	0.181968829	0.845176489
ENSG00000049883	0.035542962	0.863154694	0.968665349	0.074530386	0.61878524	0.857445726	0.084804274	0.635453557	0.990555502
ENSG00000050030	0.214048518	0.277751523	NA	-0.041621641	0.795320479	NA	-0.037603204	0.800845986	NA
ENSG00000050130	-0.108617276	0.507806433	0.815640082	-0.052010243	0.6203558	0.85805868	-0.07993514	0.586703167	0.990212129
ENSG00000050165	-0.167453453	0.316396207	0.701140834	-0.012670365	0.90930996	0.974284395	-0.126182144	0.405661948	0.968950539
ENSG00000050327	-0.185496869	0.398330932	0.757927044	-0.211227546	0.147668856	0.45536267	-0.108068354	0.544249428	0.986565139
ENSG00000050344	0.183141496	0.142027616	0.51545055	0.267813739	0.003333867	0.044855058	0.089093305	0.449675939	0.975417585
ENSG00000050393	-0.336147297	0.036245916	0.285042561	-0.050472908	0.608118619	0.851632065	0.005878863	0.965167358	0.997575153
ENSG00000050405	0.29011534	0.043838694	0.312852507	0.255861634	0.007968986	0.079234156	-0.165521346	0.237492686	0.901837559
ENSG00000050426	0.700722077	4.25E-05	0.003684717	-0.314068686	0.017534442	0.13137951	-0.147942796	0.38526459	0.965239499
ENSG00000050438	0.279961706	0.16601286	0.546395146	-0.077014191	0.596245595	0.845259719	-0.310734346	0.0744982	0.653722393
ENSG00000050555	0.187242153	0.31428413	0.698720929	0.208886261	0.111448952	0.395864795	0.15687724	0.348194393	0.9513321
ENSG00000050628	0.057076573	0.710344863	NA	-0.032430317	0.818965123	NA	-0.094005271	0.522462417	NA
ENSG00000050730	0.000237092	0.996363141	NA	0.000609071	0.986291017	NA	NA	NA	NA
ENSG00000050748	-0.117773478	0.399108705	0.758264851	-0.049292678	0.580377296	0.836281012	-0.012064994	0.924554261	0.996772302
ENSG00000050767	0.295894287	0.178194151	0.561438418	0.126121376	0.42828937	0.739266678	-0.29992301	0.10242495	0.72148511
ENSG00000050820	0.338170479	0.039534154	0.296934111	0.323112173	0.049993789	0.253493247	0.720950705	5.35E-08	1.52E-05
ENSG00000051009	0.028911559	0.877602739	0.974041767	-0.101925342	0.445529588	0.750406393	-0.102491859	0.535227589	0.985989177
ENSG00000051108	-0.215962121	0.255852239	0.645329128	0.097424645	0.450620952	0.753232535	-0.119233788	0.454123045	0.975417585
ENSG00000051128	-0.261508521	0.210927559	0.600663372	-0.263994081	0.071498066	0.312610513	-0.265808436	0.141987605	0.790109511
ENSG00000051180	-0.264763447	0.100754721	0.448733123	-0.148854375	0.163928214	0.479240016	-0.054800497	0.713158015	0.99317063
ENSG00000051341	-0.124279387	0.458407226	0.789743875	0.289927112	0.007266353	0.074543327	0.139452318	0.329999583	0.944223413
ENSG00000051382	0.396686606	0.006073432	0.117054909	0.360784376	0.000482723	0.010892992	0.181065132	0.176866134	0.838549962
ENSG00000051523	0.269439042	0.085422052	0.421648142	0.157757283	0.196536552	0.522325831	0.123200817	0.36974428	0.958391749
ENSG00000051596	-0.03126681	0.880337247	0.974779505	0.174927134	0.197502415	0.523377123	0.34037166	0.04934851	0.569642317
ENSG00000051620	-0.131775439	0.428687335	0.770511053	0.03611782	0.730884887	0.906413854	-0.062297125	0.668425047	0.99317063
ENSG00000051825	0.172982078	0.27946446	0.666773377	0.114694379	0.258784432	0.600376011	-0.131001794	0.37951224	0.962626555
ENSG00000052126	-0.057391265	0.670346192	0.895842137	-0.056199348	0.491226286	0.783021191	-0.023549555	0.842606429	0.996772302
ENSG00000052344	0.179439941	0.230138423	0.618391626	0.392637058	1.67E-06	0.000120968	0.459309467	0.000199611	0.014019007
ENSG00000052723	-0.122132028	0.431557903	0.772651306	0.121014287	0.176976439	0.497661454	0.002867813	0.981738915	0.998983237
ENSG00000052749	-0.282005282	0.065319242	0.376656689	-0.026614557	0.763776793	0.921425334	0.204733336	0.07995395	0.668932498
ENSG00000052795	-0.163090563	0.387297811	0.752893338	0.145449799	0.245017584	0.584671753	0.046668854	0.775294928	0.995778913
ENSG00000052802	0.00182754	0.988060929	0.997306762	0.460402098	1.38E-08	2.22E-06	0.35878437	0.002666808	0.101073134
ENSG00000052841	0.118017664	0.40947574	0.761853979	-0.15988868	0.072902411	0.316384799	-0.097568343	0.452119046	0.975417585
ENSG00000052850	0.000237092	0.996363141	NA	0.000578565	0.986642356	NA	0.008535135	0.754366916	NA
ENSG00000053108	0.243498544	0.292492718	0.677573819	0.050720124	0.76656854	0.922139661	-0.016292836	0.927946686	0.996772302
ENSG00000053254	0.056896575	0.659334975	0.889532227	-0.065251073	0.344359559	0.679599001	0.011351903	0.914843203	0.996772302
ENSG00000053328	0.003392513	0.97647062	NA	0.01969766	0.818692835	NA	0.025042563	0.580728822	NA
ENSG00000053371	0.148409213	0.386391863	0.751587506	-0.122892346	0.310530425	0.652527676	0.024875983	0.877300759	0.996772302
ENSG00000053372	-0.363465994	0.021638768	0.224721054	-0.056167444	0.524272918	0.802413871	0.039106077	0.75618134	0.995364594
ENSG00000053438	0.104430622	0.556967842	NA	0.194584278	0.053406381	0.262616876	0.329026259	0.004543544	0.142321711
ENSG00000053501	0.15440799	0.496528509	0.809088665	-0.095588098	0.56451925	0.827497846	0.086623646	0.638974165	0.990555502
ENSG00000053524	0.421754792	0.06508054	0.375779812	-0.292581377	0.08131059	0.335809549	-0.015182985	0.933583464	0.996772302
ENSG00000053702	-0.038743508	0.863493159	NA	0.337185479	0.042169285	0.228212225	-0.001011313	0.995008173	0.999279402
ENSG00000053747	0.021460011	0.904622278	NA	-0.180616093	0.281957521	0.626649851	-0.061353958	0.688296437	0.99317063
ENSG00000053770	-0.460881747	0.007698448	0.134610754	-0.214277162	0.02685458	0.172853261	-0.072572055	0.58282028	0.990212129
ENSG00000053900	-0.395089396	0.020297995	0.217847044	-0.260050099	0.017725301	0.13172084	-0.29274734	0.046816589	0.557884929
ENSG00000053918	0.308273539	0.181015302	0.564781823	-0.009322065	0.955693449	0.987850316	-0.041290209	0.794951971	0.99637285
ENSG00000054116	0.046366492	0.76881451	0.932269797	-0.04463954	0.68564865	0.8837452	-0.15253025	0.314286609	0.941886558
ENSG00000054118	-0.224436039	0.057257308	0.35655315	-0.273531507	9.80E-05	0.003203111	-0.03258171	0.748138229	0.994484278
ENSG00000054148	0.132622858	0.36903959	0.73617218	0.293692751	0.004554438	0.055663697	0.307012696	0.026440719	0.410888299
ENSG00000054179	0.329194504	0.122585673	NA	0.09892944	0.53237253	NA	-0.076317881	0.568865023	NA
ENSG00000054219	0.00709421	0.973753597	NA	0.332923543	0.052240163	0.25980238	-0.022570325	0.895885601	0.996772302
ENSG00000054267	-0.035771279	0.816581788	0.952011247	0.096502946	0.340729365	0.67691265	-0.062935175	0.643851339	0.990745023
ENSG00000054277	-0.11591517	0.587762103	0.854521516	0.383239111	0.011680116	0.101672489	0.182738847	0.316835502	0.941886558
ENSG00000054282	0.051784573	0.812037676	0.949744314	-0.210223909	0.189528853	0.514230376	0.06653832	0.718299214	0.99317063
ENSG00000054356	0.8573482	0.000215824	0.013067542	0.098042409	0.559726043	0.825050684	0.041487346	0.813228478	0.996772302
ENSG00000054392	0.110950795	0.458063819	NA	0.047496594	0.567906881	NA	-0.013446594	0.882725945	NA
ENSG00000054523	0.35784275	0.016421778	0.197368857	0.026375425	0.738299642	0.91009087	0.044411457	0.685825029	0.99317063
ENSG00000054598	0.053082794	0.392166193	NA	-0.09606107	0.207264184	NA	-0.04337732	0.335270532	NA
ENSG00000054611	0.015014642	0.93501921	0.984127528	0.133222605	0.281592843	0.626182659	0.186175214	0.255539343	0.917632879
ENSG00000054654	0.016270132	0.943961943	0.985375311	0.06400759	0.575509083	0.8331082	-0.006127071	0.971910499	0.997575153
ENSG00000054690	0.011790291	0.943632398	0.985375311	0.077471155	0.486616032	0.779957032	0.030737566	0.835991185	0.996772302
ENSG00000054793	0.141920842	0.460436716	0.790413387	0.004973639	0.968041504	0.993336531	-0.065258476	0.683600288	0.99317063
ENSG00000054796	NA	NA	NA	NA	NA	NA	NA	NA	NA
ENSG00000054803	-0.011911674	0.782043764	NA	-0.036824264	0.653717844	NA	0.011049033	0.865871312	NA
ENSG00000054938	-0.125657436	0.286717992	NA	0.048410422	0.547175071	NA	0.016352292	0.798649154	NA
ENSG00000054965	0.025062183	0.877884925	0.974085723	-0.155933623	0.112359326	0.39730102	-0.17041364	0.202892263	0.863908024
ENSG00000054967	-0.029047019	0.900442744	0.978810395	-0.131412776	0.44116404	0.7481639	0.05222712	0.772502398	0.995778913
ENSG00000054983	0.205496248	0.271424415	0.658756697	0.081962067	0.561757218	0.826078098	-0.073636903	0.666005109	0.99317063
ENSG00000055044	-0.345034859	0.020200187	0.217160465	-0.124263924	0.145140099	0.452733732	-0.155940707	0.16390952	0.821875064
ENSG00000055070	-0.133454006	0.310213124	0.694917238	-0.099997501	0.228619249	0.563733502	0.128265991	0.26800069	0.926476998
ENSG00000055118	0.187454849	0.378605104	0.744928155	-0.512637813	0.001240298	0.022103703	-0.358675629	0.052543593	0.583143671
ENSG00000055130	-0.55059476	0.000251839	0.014431301	-0.052966948	0.535860379	0.810327437	-0.001715506	0.987778566	0.998983237
ENSG00000055147	0.016121419	0.934625757	0.984127528	0.469245982	0.000584323	0.012638907	0.166753517	0.327583512	0.943631901
ENSG00000055163	-0.073159924	0.568931627	0.846573869	0.441783292	1.75E-07	2.07E-05	0.437759937	0.000158546	0.011667674
ENSG00000055208	-0.023018819	0.859354206	0.9676644	0.004853063	0.948426753	0.986473357	0.109306207	0.339940473	0.948988634
ENSG00000055211	0.13681115	0.434934635	0.773887022	0.103341167	0.403608933	0.722511134	-0.047054259	0.775231611	0.995778913
ENSG00000055332	-0.005330743	0.968694941	0.994176722	-0.168457655	0.042463748	0.229256906	-0.244439495	0.056363988	0.593351746
ENSG00000055483	0.013843686	0.931446046	0.983844011	-0.064298721	0.500391414	0.787031161	0.076659371	0.548007855	0.986565139
ENSG00000055609	0.15768952	0.487204051	0.806832006	-0.026900574	0.813241179	0.940479506	0.069051859	0.705133609	0.99317063
ENSG00000055732	-0.399103397	0.074213508	NA	-0.381332239	0.017392735	0.130681591	-0.263279501	0.072130887	NA
ENSG00000055813	NA	NA	NA	0.002714344	0.96388133	NA	-0.007214227	0.791422557	NA
ENSG00000055917	-0.010686745	0.928798994	0.983668691	0.002449315	0.972435701	0.993336531	0.023737625	0.822398142	0.996772302
ENSG00000055950	0.16957221	0.287866371	0.674402764	-0.131904173	0.224908439	0.559408589	-0.174981788	0.246445864	0.912227572
ENSG00000055955	0.031361386	0.515604313	NA	0.017512272	0.754809379	NA	0.025042563	0.580728822	NA
ENSG00000055957	-0.011911674	0.782043764	NA	0.007156764	0.802934389	NA	NA	NA	NA
ENSG00000056050	0.071905569	0.667459557	0.894779203	-0.016884537	0.877134771	0.963214718	-0.207807771	0.19246929	0.859273761
ENSG00000056097	0.120696609	0.32158302	0.704959734	0.063807561	0.354359396	0.688020348	0.105325122	0.323449373	0.942793455
ENSG00000056277	0.178810044	0.357298257	0.728082113	0.003474157	0.979226804	0.995075222	-0.102991397	0.554446543	0.988112562
ENSG00000056291	0.012946606	0.763648132	NA	-0.6655986	8.31E-05	0.00281059	-0.557504015	0.001423176	0.062883635
ENSG00000056487	0.439291732	0.020347558	0.218014401	-0.347533771	0.008550644	0.082890519	-0.299054775	0.070637377	0.642963958
ENSG00000056558	0.353556636	0.117896703	NA	0.144795131	0.395432379	0.717693148	0.049165227	0.765140588	0.995364594
ENSG00000056586	0.193912225	0.216881971	0.60520601	0.03470381	0.708546774	0.894472603	0.057329146	0.662754792	0.99317063
ENSG00000056661	0.048926982	0.750738833	0.926228725	-0.025727435	0.791062777	0.932550436	0.246408098	0.068551086	0.638788892
ENSG00000056678	NA	NA	NA	NA	NA	NA	NA	NA	NA
ENSG00000056736	-0.252829654	0.270374485	0.657546677	-0.219255704	0.178174828	0.499257648	-0.194783635	0.291865173	0.935130796
ENSG00000056972	0.181032242	0.340360967	0.71811941	-0.03950659	0.753236111	0.916790824	-0.134852119	0.426611601	0.973537418
ENSG00000056998	0.146730053	0.255141823	0.644558244	-0.069641138	0.392969132	0.716323572	-0.15746967	0.208016126	0.864689277
ENSG00000057019	-0.287860001	0.027746443	0.25403234	0.155461396	0.034122472	0.199211779	0.219464323	0.050393945	0.575741802
ENSG00000057149	NA	NA	NA	-0.081145661	0.307814532	NA	-0.04555557	0.428875228	NA
ENSG00000057252	-0.492280024	0.029978111	0.262303361	-0.334227154	0.041505717	0.226519331	-0.370174686	0.045506344	0.549535438
ENSG00000057294	0.250704298	0.097438584	0.442420116	0.108129617	0.325112395	0.664139587	0.022529692	0.869422587	0.996772302
ENSG00000057468	-0.011911674	0.782043764	NA	0.000544645	0.987043728	NA	NA	NA	NA
ENSG00000057593	0.10555145	0.220302019	NA	-0.027456708	0.685190532	NA	-0.009296343	0.895760612	NA
ENSG00000057608	-0.006507815	0.953849901	0.989635261	-0.097865281	0.098220934	0.371052759	-0.030628428	0.75530958	0.995364594
ENSG00000057657	0.088626002	0.537421645	NA	0.093262534	0.531588821	NA	-0.096188418	0.432567499	NA
ENSG00000057663	-0.179796044	0.227610048	0.616032009	0.193088005	0.02860481	0.179981437	-0.002167135	0.986646961	0.998983237
ENSG00000057704	-0.086284521	0.710792775	0.91182651	0.249037303	0.132697935	0.432088691	-0.003309046	0.98563228	0.998983237
ENSG00000057757	-0.31951359	0.036582142	0.285451899	-0.238383214	0.009823588	0.091126885	-0.093967017	0.469098677	0.975417585
ENSG00000057935	-0.0235346	0.850021217	0.964113488	-0.222566395	0.005518885	0.062851451	-0.087622926	0.426275495	0.973537418
ENSG00000058056	0.04654829	0.759701143	0.928097828	-0.074848969	0.419964122	0.732916178	-0.118459603	0.387719994	0.965239499
ENSG00000058063	-0.000442515	0.997752558	0.999153677	0.078636409	0.469687516	0.767088402	-0.048777836	0.738410197	0.99317063
ENSG00000058085	0.215774832	0.218516806	0.60652989	0.297694199	0.013962078	0.114344023	0.121433575	0.435469811	0.974967246
ENSG00000058091	-0.164274094	0.290115441	0.677012799	0.239213297	0.010249081	0.093551466	0.292550475	0.020811575	0.360784203
ENSG00000058262	-0.242323753	0.041063928	0.301370258	-0.236633692	0.000427117	0.009969976	-0.071681105	0.489125566	0.978926064
ENSG00000058272	0.155850575	0.231133112	0.618862042	0.151203955	0.039007791	0.217884537	0.00774733	0.947365815	0.997323775
ENSG00000058335	0.18084171	0.352495728	NA	0.045532912	0.729784147	NA	-0.092075207	0.403778766	NA
ENSG00000058404	0.070703676	0.320805981	NA	-0.018386546	0.587550451	NA	NA	NA	NA
ENSG00000058453	0.008976183	0.956775372	0.990576599	0.209842739	0.057645558	0.2756661	0.431032671	0.001575456	0.068478464
ENSG00000058600	-0.245145876	0.084052371	0.419656719	-0.06739884	0.444962833	0.749950997	0.08216533	0.493261337	0.978926064
ENSG00000058668	0.417647739	0.018757996	0.209479848	-0.319432382	0.005248812	0.060989388	-0.421957883	0.003409969	0.117577845
ENSG00000058673	-0.013628587	0.918371731	0.981821995	0.031431381	0.693948758	0.887861609	0.094910969	0.44573711	0.975417585
ENSG00000058729	-0.207171976	0.214215585	0.604012241	-0.184087888	0.088237381	0.351941706	-0.092347694	0.516740622	0.985520911
ENSG00000058799	-0.301044639	0.065770265	0.377132646	0.061542325	0.564082263	0.827448662	0.006877351	0.963311929	0.997575153
ENSG00000058804	-0.069025409	0.583418208	0.852739253	0.032418288	0.668769902	0.877879025	0.069317079	0.536972243	0.986111958
ENSG00000058866	0.103272925	0.478694142	NA	0.005092085	0.966496382	NA	0.032925588	0.753932554	NA
ENSG00000059122	0.141616793	0.47958801	0.80239725	-0.15611208	0.273763938	0.616844414	0.016252448	0.924952596	0.996772302
ENSG00000059145	0.11914401	0.511799538	0.817712051	0.298392824	0.013024832	0.10843632	0.358958502	0.027837949	0.420504785
ENSG00000059377	-0.127528801	0.358326831	NA	-0.049559516	0.58954697	NA	-0.030763503	0.663287909	NA
ENSG00000059378	-0.23184938	0.314613219	0.698922686	-0.37857509	0.015909842	0.124005332	-0.417698608	0.023001155	0.379391123
ENSG00000059573	0.032984625	0.783427892	0.93823824	0.132805646	0.050516828	0.255039228	0.156377327	0.140248806	0.785907233
ENSG00000059588	-0.081264618	0.66224165	0.891228121	0.215336953	0.055996961	0.271128451	0.085648945	0.575651377	0.990212129
ENSG00000059691	-0.05792576	0.741428455	0.922686553	-0.223400069	0.061331915	0.285443867	-0.071824892	0.644368023	0.990745023
ENSG00000059728	0.149826784	0.504267799	0.814493705	-0.161345074	0.344654441	0.679785273	-0.019174822	0.903986268	0.996772302
ENSG00000059758	-0.091477529	0.600817727	0.861109463	0.233926889	0.038494838	0.21626636	0.086618774	0.578081628	0.990212129
ENSG00000059769	-0.067637788	0.746979004	0.926045219	0.04171507	0.773962276	0.925925014	-0.088163987	0.628099612	0.990555502
ENSG00000059804	0.75861973	0.000558472	0.025973012	0.589527596	1.51E-10	4.36E-08	0.476817355	3.37E-06	0.00054846
ENSG00000059915	-0.001450879	0.995017908	0.998510062	0.066264111	0.699435174	0.890448992	0.044691068	0.794793288	0.99637285
ENSG00000060069	-0.07118793	0.66415798	0.892590496	-0.018850095	0.869846816	0.960578334	0.290443678	0.047369905	0.560873128
ENSG00000060138	-0.018225797	0.875756627	0.973377286	0.232360052	0.001888482	0.029877627	0.192494369	0.06263027	0.620206995
ENSG00000060140	-0.103934886	0.623163822	NA	-0.094318263	0.557931914	NA	-0.058165943	0.658331394	NA
ENSG00000060237	0.05454051	0.705090266	0.909158266	0.192481806	0.009851831	0.091326409	0.213505968	0.088397622	0.689811615
ENSG00000060303	0.00483929	0.965017159	NA	0.029428826	0.535845538	NA	-0.007214227	0.791422557	NA
ENSG00000060339	-0.392980033	0.014054566	0.18117755	-0.073666986	0.402712084	0.72213511	0.217058659	0.053583117	0.583713637
ENSG00000060491	0.379299179	0.037108162	0.287431378	-0.089230809	0.475883879	0.770915217	0.191859618	0.24197193	0.90749675
ENSG00000060558	-0.054276774	0.696632536	NA	-0.005902413	0.946483455	NA	0.001362551	0.966927817	NA
ENSG00000060566	0.032856972	0.760080773	NA	0.033434217	0.675730736	NA	-0.019902012	0.76859298	NA
ENSG00000060642	0.31108311	0.113844088	0.470780513	0.333321976	0.025034388	0.165054145	-0.054422932	0.760427752	0.995364594
ENSG00000060656	0.792496657	5.22E-08	1.18E-05	0.345986026	0.000946297	0.017924139	0.244258366	0.063349101	0.620974782
ENSG00000060688	-0.128455904	0.35590302	0.727164772	-0.111040423	0.20262427	0.529784144	-0.007938044	0.947216366	0.997323775
ENSG00000060709	0.060403712	0.670529254	NA	0.0322573	0.789850989	NA	-0.004986895	0.95282899	NA
ENSG00000060718	0.123977931	0.503478974	0.813706501	0.090111119	0.436236218	0.744521036	0.124344196	0.396611712	0.966478087
ENSG00000060749	-0.285410328	0.01545586	0.190681765	-0.017621166	0.833811726	0.947215434	0.083418133	0.467829541	0.975417585
ENSG00000060762	-0.399423321	0.082805587	0.41706736	-0.272402358	0.111035882	0.395033744	-0.239208004	0.191673822	0.859273761
ENSG00000060971	-0.327377479	0.113998308	0.470862252	-0.32939825	0.020818922	0.146993556	-0.15380854	0.379885535	0.962626555
ENSG00000060982	0.090100975	0.438600344	0.77610615	0.455621287	2.65E-09	5.45E-07	0.203640161	0.094926619	0.705405357
ENSG00000061273	0.08117645	0.577117903	0.849722254	0.234869708	0.004872903	0.058233296	0.314566943	0.01117782	0.258056803
ENSG00000061337	0.093918546	0.631398608	0.875889011	0.237345051	0.049702528	0.25255365	0.286488083	0.067692295	0.636811605
ENSG00000061455	0.012946606	0.763648132	NA	-0.040807645	0.434523936	NA	-0.044886602	0.502022263	NA
ENSG00000061492	-0.011911674	0.782043764	NA	-0.060971863	0.214857296	NA	-0.029361565	0.429476699	NA
ENSG00000061656	0.773133852	0.000467373	NA	0.51000009	0.00085641	NA	0.045883959	0.746299122	NA
ENSG00000061676	-0.114866694	0.314772289	0.699155062	-0.08590742	0.183274438	0.505621763	-0.171318306	0.085006825	0.680462554
ENSG00000061794	-0.194579392	0.185546313	0.570843107	-0.216463442	0.021744502	0.15045864	-0.153755937	0.255000796	0.917632879
ENSG00000061918	-0.176920938	0.447547146	0.782874568	0.241262947	0.157367982	0.468556702	0.001992535	0.991086665	0.998983237
ENSG00000061936	0.168541622	0.251878288	0.642167534	-0.001430642	0.987193211	0.997030809	0.144883866	0.265772583	0.924922869
ENSG00000061938	0.06368877	0.735614348	0.92066554	0.035480396	0.780678856	0.928483863	0.141383148	0.382626154	0.965067562
ENSG00000061987	0.1164869	0.479551173	0.80239725	0.152303173	0.172170943	0.491471759	-0.055943934	0.716613672	0.99317063
ENSG00000062038	-0.07978749	0.506339288	0.815561458	0.167419343	0.014324463	0.116398067	0.198222425	0.058963797	0.601494887
ENSG00000062096	-0.011911674	0.782043764	NA	NA	NA	NA	-0.007214227	0.791422557	NA
ENSG00000062194	-0.031412103	0.795684466	0.943033022	0.047053818	0.522196463	0.801043822	-0.121247534	0.269492085	0.927654411
ENSG00000062282	0.249713436	0.280904755	0.668339839	0.158796921	0.352269636	0.685729985	0.005489722	0.975879445	0.997974715
ENSG00000062370	-0.428596337	0.063186611	0.371536116	0.174759026	0.302633628	0.645952728	0.116450586	0.520258378	0.985989177
ENSG00000062485	-0.036000244	0.759645272	0.928097828	-0.28204061	4.49E-05	0.001737978	-0.203156146	0.057156417	0.595390502
ENSG00000062524	0.000237092	0.996363141	NA	-0.043332481	0.428220237	NA	-0.031860212	0.410562282	NA
ENSG00000062582	0.059119312	0.472685555	NA	0.019662341	0.809278539	NA	0.027048465	0.571693524	NA
ENSG00000062598	-0.246863985	0.119724768	0.478883433	0.208645145	0.05778942	0.276056328	0.103205696	0.462443764	0.975417585
ENSG00000062650	-0.005352967	0.967072294	0.993457999	-0.045328532	0.549408695	0.819700849	-0.056416	0.616791799	0.990212129
ENSG00000062716	-0.016597894	0.90705887	0.979517916	-0.114104231	0.179954872	0.501278347	-0.113396224	0.372275454	0.959980688
ENSG00000062725	-0.250320899	0.15576078	0.534844152	0.122213244	0.315362158	0.656173916	0.118276114	0.461008929	0.975417585
ENSG00000062822	-0.102483116	0.469785705	0.796675539	0.041096171	0.668831059	0.877879025	0.251453114	0.03889107	0.505793659
ENSG00000063015	-0.121831843	0.597451917	0.858682432	-1.173924497	4.27E-14	2.76E-11	-0.804464448	1.21E-05	0.001517248
ENSG00000063046	0.337164061	0.002819877	0.073123124	0.012546231	0.86354586	0.957723848	0.063318434	0.516839327	0.985520911
ENSG00000063127	0.059964072	0.732882402	NA	0.008270512	0.953381906	NA	-0.071740466	0.548895106	NA
ENSG00000063169	0.135243472	0.512543721	0.817712051	0.038048134	0.765437063	0.921620634	0.349028978	0.033106914	0.462111575
ENSG00000063176	-0.551489202	0.002440916	0.067670835	-0.389607527	0.003169809	0.043248439	0.011000524	0.942952367	0.996969843
ENSG00000063177	0.168969627	0.154620011	0.53380916	-0.029637472	0.693564815	0.887705363	0.087194689	0.434009113	0.974967246
ENSG00000063180	-0.05174128	0.737894098	0.92118349	-0.56235508	4.80E-06	0.000282949	-0.289877369	0.051538431	0.577923384
ENSG00000063241	-0.070772363	0.648927533	0.88464116	-0.048093606	0.654829597	0.872631135	0.120372839	0.376738031	0.962133331
ENSG00000063244	-0.405617263	0.003585231	0.085698368	-0.171031562	0.03468915	0.201520699	0.164381011	0.153003306	0.808953357
ENSG00000063245	0.128503941	0.339090976	0.717535734	-0.003974878	0.965711841	0.992279114	0.414139135	0.00025585	0.017242738
ENSG00000063322	-0.036758581	0.808814401	0.948923555	-0.230630592	0.017374561	0.130681591	-0.368163888	0.006680726	0.184953531
ENSG00000063438	0.188566078	0.281970494	NA	-0.027575116	0.840272304	NA	-0.029397549	0.817734536	NA
ENSG00000063515	-0.030740841	0.522251496	NA	-0.012662641	0.760680643	NA	NA	NA	NA
ENSG00000063587	0.16673632	0.369623223	0.73660669	0.07740468	0.532960259	0.808158597	-0.010622314	0.947517776	0.997323775
ENSG00000063601	-0.177118834	0.273911539	0.661137365	-0.065182791	0.553704552	0.821770752	-0.047602281	0.746917503	0.994272497
ENSG00000063660	0.033292564	0.841089749	0.960533992	0.099515374	0.558662667	0.824593507	0.333875148	0.018596405	0.339003325
ENSG00000063761	-0.320726541	0.128900641	0.49257774	-0.010950103	0.941543907	0.983741212	-0.017500833	0.92250585	0.996772302
ENSG00000063854	0.063146584	0.743535085	0.923682755	0.128302053	0.363710308	0.693565691	-0.039273727	0.821409095	0.996772302
ENSG00000063978	-0.00116019	0.99295574	0.998020879	-0.072668169	0.354533378	0.688176002	0.063467224	0.579669177	0.990212129
ENSG00000064012	0.124341106	0.588699486	0.854922333	-0.153715159	0.369644553	0.69788409	-0.094372838	0.588097176	0.990212129
ENSG00000064042	0.473542668	0.041775687	0.303986803	-0.161454788	0.346200098	0.680762298	-0.092945797	0.61549521	0.990212129
ENSG00000064102	0.247424558	0.059619204	0.362701337	0.231681124	0.005581955	0.063349348	0.255099452	0.045767747	0.551195681
ENSG00000064115	0.128286871	0.33394568	0.712815976	0.407324232	2.46E-06	0.000161901	0.201071358	0.085955818	0.681544925
ENSG00000064195	0.000127198	0.998840522	NA	-0.022217643	0.731072044	NA	-0.052275741	0.475872457	NA
ENSG00000064199	0.027815253	0.903700095	0.978811444	-0.056728796	0.740756289	0.911146459	-0.01093499	0.950607436	0.997323775
ENSG00000064201	0.09804964	0.369367172	NA	0.070958876	0.177222532	NA	-0.016377489	0.574464969	NA
ENSG00000064205	0.012946606	0.763648132	NA	-0.013654763	0.744825987	NA	NA	NA	NA
ENSG00000064218	0.029665626	0.530044932	NA	NA	NA	NA	-0.007214227	0.791422557	NA
ENSG00000064225	-0.366852518	0.092695761	0.434514982	0.108416364	0.507452077	0.792043396	-0.052404627	0.776944253	0.995778913
ENSG00000064270	-0.268874213	0.203898255	NA	-0.228745028	0.150017287	NA	0.115142113	0.447422828	NA
ENSG00000064300	0.713593332	0.000643752	0.028106118	0.647749704	7.75E-06	0.000422159	0.38098593	0.031008733	0.444046359
ENSG00000064309	0.269899845	0.12751142	0.490153969	0.118153558	0.326499794	0.665163018	0.059479163	0.702980076	0.99317063
ENSG00000064313	-0.042216938	0.772443663	0.932917338	-0.055885757	0.533213528	0.808162926	-0.088187965	0.493946388	0.978926064
ENSG00000064393	-0.269710323	0.108626649	0.463387061	-0.228273323	0.03896976	0.217761796	-0.265952985	0.093033597	0.700685949
ENSG00000064419	-0.072949534	0.541676684	0.832996851	-0.039194792	0.570278578	0.830145635	0.009888183	0.925412253	0.996772302
ENSG00000064489	-0.011911674	0.782043764	NA	0.021033466	0.550071817	NA	NA	NA	NA
ENSG00000064490	-0.309007202	0.122461533	0.482182895	-0.231827879	0.060004878	0.281197706	-0.138989353	0.388998274	0.965239499
ENSG00000064545	0.219895353	0.199857709	0.588388429	0.147243833	0.236160911	0.57244223	0.258918446	0.096312831	0.709454698
ENSG00000064547	0.024845197	0.887704832	0.976558803	-0.006786194	0.95051776	0.987129326	0.218877474	0.150166545	0.806151063
ENSG00000064601	-0.371373467	0.035735454	0.283803691	-0.180360951	0.11384904	0.400005359	0.042177156	0.77461597	0.995778913
ENSG00000064607	0.106953725	0.460008289	0.790407289	0.337265791	4.43E-05	0.001722621	0.14355057	0.243152548	0.909690932
ENSG00000064651	-0.412088129	0.03028601	0.262847347	0.024415766	0.833559837	0.947215434	-0.016773663	0.91748161	0.996772302
ENSG00000064652	0.008612876	0.964332689	0.992739611	-0.326613172	0.014856267	0.118868634	-0.189411919	0.260091594	0.91838455
ENSG00000064655	-0.15589295	0.460669499	NA	-0.190535398	0.229710983	NA	-0.055399825	0.695322754	NA
ENSG00000064666	0.202819973	0.097413518	0.442420116	0.336432038	7.93E-06	0.000430336	0.176172298	0.122348584	0.761838312
ENSG00000064687	0.588626116	0.006046197	0.116924807	-0.056372561	0.6804366	0.882128559	0.042279492	0.807734709	0.99637285
ENSG00000064692	-0.211131525	0.344347026	0.720227868	-0.559201308	0.000443624	0.010266946	-0.34171956	0.064896071	0.624556982
ENSG00000064703	-0.356951372	0.022136052	0.227470684	-0.175871679	0.06575092	0.297634837	0.029938881	0.820224156	0.996772302
ENSG00000064726	-0.046676609	0.75063557	0.926228725	-0.245523422	0.007646469	0.077158786	-0.379854944	0.00322227	0.112560123
ENSG00000064763	-0.222455881	0.15642728	0.535381373	0.153933084	0.145924745	0.453137693	-0.012354857	0.931929131	0.996772302
ENSG00000064787	-0.047646341	0.707534639	NA	-0.107605415	0.362108023	NA	0.041983542	0.638012224	NA
ENSG00000064835	-0.030740841	0.522251496	NA	NA	NA	NA	NA	NA	NA
ENSG00000064886	NA	NA	NA	-0.006362426	0.824428122	NA	-0.007214227	0.791422557	NA
ENSG00000064932	0.254366755	0.154072488	0.532897403	0.145295582	0.253164398	0.594936155	0.257879321	0.087727706	0.686591504
ENSG00000064933	-0.335100381	0.029832414	0.262100526	0.210300671	0.024084015	0.160820984	0.177762966	0.164285336	0.821875064
ENSG00000064961	0.449456416	0.00216809	0.062820786	0.147485303	0.173657648	0.492827739	0.270608386	0.061026556	0.610876608
ENSG00000064989	-0.40685135	0.077263336	0.404402188	-0.69439539	3.33E-05	0.001404465	-0.357898633	0.047810258	0.563080061
ENSG00000064995	-0.225149535	0.169679211	0.552091852	-0.207386016	0.051903777	0.258810801	-0.10516453	0.459720117	0.975417585
ENSG00000064999	0.113289085	0.413272716	0.76289082	-0.018682322	0.837120967	0.948378127	0.016436103	0.896477963	0.996772302
ENSG00000065000	-0.188700902	0.106701505	0.459413123	-0.137062678	0.050162329	0.254128318	0.13414462	0.201720242	0.863221516
ENSG00000065029	-0.314636287	0.084122442	0.419656719	-0.30595013	0.018273061	0.134386539	-0.147124114	0.36439466	0.955488768
ENSG00000065054	0.37221964	0.102438685	0.452668672	-0.013966005	0.92968825	0.979746989	0.083703146	0.64987867	0.992235033
ENSG00000065057	0.097411549	0.552332414	0.839121655	-0.039122657	0.732250784	0.906971532	0.094819943	0.52100256	0.985989177
ENSG00000065060	0.012729665	0.926840883	0.983652127	0.109778094	0.288560918	0.632517097	-0.107577503	0.471670036	0.975417585
ENSG00000065135	-0.096334719	0.461498326	0.790471378	-0.106340804	0.180266767	0.501492902	0.036860465	0.742193652	0.993256498
ENSG00000065150	0.096356184	0.406143186	0.761546375	-0.123316314	0.03146279	0.190831106	-0.060284938	0.527283293	0.985989177
ENSG00000065154	-0.365845581	0.011712989	0.166333268	-0.055361341	0.476184285	0.77094884	-0.113906157	0.316157849	0.941886558
ENSG00000065183	-0.193582694	0.151444806	0.527479615	0.007217152	0.929370389	0.97965296	0.059141479	0.622777391	0.990212129
ENSG00000065243	-0.044619324	0.774084591	0.933877086	-0.036972357	0.715263274	0.898185234	-0.068275126	0.611542192	0.990212129
ENSG00000065268	0.498445103	0.004216542	0.094621552	0.32212888	0.004223645	0.05313643	0.490641482	0.000259792	0.017308408
ENSG00000065308	-0.260988124	0.100943964	0.448733123	0.296689847	0.00394621	0.05044157	0.331222579	0.015271951	0.305187939
ENSG00000065320	0.240849047	0.290586976	0.677493398	-0.074599991	0.663714757	0.876167342	-0.165736231	0.353402472	0.951376734
ENSG00000065325	NA	NA	NA	NA	NA	NA	NA	NA	NA
ENSG00000065328	-0.365592409	0.012833201	0.17292736	-0.1475674	0.11171238	0.396504395	0.099964869	0.45316825	0.975417585
ENSG00000065357	0.356601507	0.074179249	0.397287796	-0.101878369	0.464701749	0.763173301	-0.234749787	0.194458658	0.861056877
ENSG00000065361	-0.32550418	0.016686766	0.198851904	-0.159778627	0.075515199	0.322918882	0.031743331	0.793891728	0.99637285
ENSG00000065371	-0.029308115	0.663687387	NA	-0.044116104	0.412633969	NA	0.008535135	0.754366916	NA
ENSG00000065413	-0.073382992	0.626923753	NA	-0.107774943	0.386123952	NA	-0.070820223	0.4789674	NA
ENSG00000065427	-0.029862747	0.801144956	0.945022578	0.016054977	0.800964164	0.936282898	0.109362417	0.284675191	0.932266909
ENSG00000065457	-0.064098757	0.735080649	0.920536118	-0.103873885	0.402622326	0.722083605	-0.133670539	0.412905565	0.971357621
ENSG00000065485	0.475351333	0.004450685	0.097991409	-0.303750768	0.011064677	0.098658222	-0.266493397	0.082289763	0.67657092
ENSG00000065491	0.043568677	0.794927005	0.942843561	0.026423871	0.811380097	0.939916519	0.130207614	0.390736548	0.965239499
ENSG00000065518	-0.03933873	0.761550369	0.928922079	-0.061736971	0.521447339	0.800746829	-0.203204218	0.12422142	0.765640013
ENSG00000065526	0.123235927	0.444759136	0.78108199	0.096483337	0.264180746	0.606419043	0.228157792	0.101213442	0.720462321
ENSG00000065534	-0.243542303	0.167841491	0.549789046	-0.024723636	0.836810056	0.948105094	-0.167210598	0.311117586	0.941886558
ENSG00000065548	-0.360530981	0.014058339	0.18117755	0.058691191	0.456410747	0.758001782	0.095440482	0.408328348	0.969935749
ENSG00000065559	-0.339260382	0.025068584	0.244699883	0.040857778	0.652998457	0.871925353	0.115317633	0.373052714	0.959980688
ENSG00000065600	-0.106123607	0.582102574	0.852253091	-0.06846341	0.626342142	0.86124426	0.023964211	0.888537766	0.996772302
ENSG00000065609	0.244816364	0.230347925	NA	-0.061012525	0.668490549	NA	0.123781771	0.306788329	NA
ENSG00000065613	-0.21763912	0.15850373	0.538609375	-0.134313197	0.158470143	0.470381282	-0.159298101	0.232593062	0.898516378
ENSG00000065615	-0.147629839	0.440073328	0.777319559	-0.298032838	0.02140498	0.149328361	-0.175978874	0.294321795	0.936389528
ENSG00000065618	-0.169096232	0.409179	NA	0.019191758	0.906875946	0.973608638	0.03653576	0.822009781	0.996772302
ENSG00000065621	0.692782673	0.000640686	0.028067753	0.182136769	0.246759983	0.587232623	0.086230381	0.636270463	0.990555502
ENSG00000065665	-0.059674527	0.75931841	0.927806864	-0.025939554	0.846753703	0.951194459	0.012634297	0.941519182	0.996772302
ENSG00000065675	-0.262292349	0.132740025	0.4990452	-0.335375182	0.007518007	0.0762027	-0.189780755	0.23432567	0.898853113
ENSG00000065717	0.286397193	0.212828999	0.602976834	0.052948049	0.749611979	0.91490425	0.3184359	0.084434982	0.678735184
ENSG00000065802	0.187781895	0.218919053	0.607052271	0.10195721	0.306014088	0.649078245	0.055594519	0.684641267	0.99317063
ENSG00000065809	-0.244180231	0.139021471	0.509851314	0.182988153	0.077976122	0.32862404	-0.02191094	0.875441375	0.996772302
ENSG00000065833	-0.121820709	0.594408024	0.857090698	0.022002756	0.88784156	0.967203422	-0.201866803	0.271138981	0.927712452
ENSG00000065882	0.335253797	0.013119667	0.175238342	-0.047565738	0.579179376	0.835476695	-0.109089203	0.33757923	0.945987571
ENSG00000065883	-0.149233446	0.284190945	0.671334054	0.007998255	0.925888526	0.978564895	0.172583054	0.160379647	0.820626399
ENSG00000065911	0.303431654	0.016058738	0.194462231	0.369804198	2.24E-05	0.001007186	0.040250305	0.730404242	0.99317063
ENSG00000065923	0.334154286	0.091985966	0.432825072	0.318784717	0.029405379	0.182946085	0.239450979	0.177541306	0.839641255
ENSG00000065970	0.136109983	0.461303968	0.790413387	-0.161403256	0.228712655	0.563841647	0.02936324	0.864669881	0.996772302
ENSG00000065978	0.001002641	0.992728673	0.998003337	0.080158364	0.195989539	0.521970433	0.203118445	0.032277924	0.45626761
ENSG00000065989	0.254593724	0.234227792	0.622860564	0.073826942	0.644414077	0.869118403	0.088695381	0.630595343	0.990555502
ENSG00000066027	0.099921631	0.467586226	0.795710164	0.187183615	0.039235558	0.218706385	0.142617704	0.272762234	0.928165079
ENSG00000066032	-0.142949987	0.470016679	0.796675539	0.098683881	0.421116869	0.733246038	-0.055991391	0.737215958	0.99317063
ENSG00000066044	-0.100629366	0.413515993	0.76289082	0.110091683	0.13117452	0.429818866	0.163155755	0.129290114	0.772047798
ENSG00000066056	-0.047042814	0.836914693	0.959595327	0.253672383	0.136797508	0.439840635	0.199338486	0.267293784	0.924985656
ENSG00000066084	0.052575239	0.72071721	0.915656634	0.083109641	0.345312969	0.680271229	0.124737129	0.315803897	0.941886558
ENSG00000066117	0.03717063	0.751175337	0.926296474	0.006735157	0.917939794	0.976284818	-0.022584562	0.826871242	0.996772302
ENSG00000066135	-0.111894478	0.369004936	0.73617218	0.178581032	0.01276004	0.107086423	0.247255261	0.024404197	0.389533023
ENSG00000066136	-0.146089129	0.331208671	0.711465996	0.119900666	0.216222159	0.548019049	0.074777047	0.5857585	0.990212129
ENSG00000066185	0.054715695	0.664239632	NA	0.005365181	0.957475777	NA	0.017785431	0.780318495	NA
ENSG00000066230	0.002417511	0.983704126	NA	-0.009163055	0.914399762	NA	0.01546171	0.794041744	NA
ENSG00000066248	0.251418565	0.280401002	0.667884071	0.086395607	0.614594536	0.855128824	-0.14647121	0.39554648	0.96563707
ENSG00000066279	-0.489992627	0.000222901	0.013307724	-0.009141833	0.922678994	0.97742537	0.019608111	0.876199735	0.996772302
ENSG00000066294	NA	NA	NA	NA	NA	NA	NA	NA	NA
ENSG00000066322	-0.203464523	0.292868415	0.677910572	-0.311564158	0.013417716	0.110822815	-0.140653952	0.390184363	0.965239499
ENSG00000066336	0.078868963	0.448442548	NA	-0.046109299	0.50641862	NA	-0.004914753	0.933407344	NA
ENSG00000066379	NA	NA	NA	NA	NA	NA	NA	NA	NA
ENSG00000066382	-0.438143822	0.058762427	0.360035567	-0.039991966	0.815722173	0.94113185	0.159301506	0.367955946	0.957174324
ENSG00000066405	-0.044828059	0.678761789	NA	0.005160653	0.950149774	NA	0.029806298	0.705493443	NA
ENSG00000066422	0.092805098	0.586979004	0.854409982	0.092485193	0.412817389	0.728443257	0.050614734	0.742262725	0.993256498
ENSG00000066427	0.180840057	0.301849195	0.688075803	0.16181485	0.162089716	0.476432755	0.094373721	0.546702186	0.986565139
ENSG00000066455	0.22100379	0.154803343	0.533940038	-0.057970669	0.563237701	0.826960019	-0.16160676	0.239986617	0.904625522
ENSG00000066468	0.341326381	0.009764734	0.15083625	-0.217127059	0.012481558	0.105637793	-0.101440371	0.387280772	0.965239499
ENSG00000066557	-0.296360504	0.065438583	0.376722301	-0.008777807	0.922592361	0.97742537	-0.069514531	0.591722873	0.990212129
ENSG00000066583	-0.18941644	0.216580588	0.60520601	0.180959527	0.071502567	0.312610513	0.072449561	0.608238287	0.990212129
ENSG00000066629	-0.257971866	0.165191508	0.544981622	-0.366126964	0.004975784	0.058740145	-0.277124942	0.063709828	0.620996312
ENSG00000066651	0.269683405	0.125651727	0.48741782	-0.100836117	0.417449245	0.73118789	-0.275771746	0.079795235	0.668932498
ENSG00000066654	-0.021754122	0.872700233	0.97247853	0.080577679	0.319971797	0.660638857	0.101007993	0.401085571	0.967480793
ENSG00000066697	-0.190452205	0.329643543	0.710665858	-0.13736366	0.273354454	0.616331356	-0.170202244	0.288197862	0.935130796
ENSG00000066735	-0.033925734	0.825679929	0.956536785	-0.114714345	0.350469607	0.684091655	0.598781241	3.15E-05	0.003188839
ENSG00000066739	-0.129351426	0.441765286	0.778060168	0.032570954	0.766404299	0.922139661	-0.079030434	0.589749313	0.990212129
ENSG00000066777	-0.181114849	0.143936469	0.518094241	-0.043053801	0.535019715	0.809886153	0.023949098	0.820147259	0.996772302
ENSG00000066813	NA	NA	NA	NA	NA	NA	NA	NA	NA
ENSG00000066827	-0.077547475	0.712524234	0.91310796	0.029068153	0.841075844	0.949053216	0.177292273	0.316421046	0.941886558
ENSG00000066855	0.195155282	0.205857602	0.595510092	0.090108618	0.395448129	0.717693148	-0.020933866	0.885650362	0.996772302
ENSG00000066923	0.29744738	0.197715039	0.586926512	0.315669278	0.065520718	0.297419116	0.156507908	0.368050048	0.957174324
ENSG00000066926	0.052253397	0.752322525	0.926296474	-0.056406325	0.644685663	0.869118403	-0.199524841	0.224902511	0.892122209
ENSG00000066933	0.326058323	0.073815436	0.396607343	0.086151124	0.449967411	0.752954169	0.027067583	0.871305399	0.996772302
ENSG00000067048	0.093354508	0.330269877	NA	0.003328893	0.968492823	0.993336531	0.055058084	0.63110006	0.990555502
ENSG00000067057	0.463336333	0.000270713	0.015240687	0.087845545	0.31076859	0.652623664	0.253197903	0.052227923	0.582710107
ENSG00000067064	-0.286497622	0.07494816	0.398593209	0.021885428	0.796690489	0.93401767	0.044138436	0.71939915	0.99317063
ENSG00000067066	0.019468144	0.86892961	NA	-0.170971977	0.114789916	NA	-0.073981239	0.394288806	NA
ENSG00000067082	0.188583372	0.267753637	0.655066517	0.236106028	0.047961522	0.247039179	0.204493344	0.18957247	0.857763131
ENSG00000067113	-0.250882576	0.179420518	0.563065059	-0.257795617	0.059973804	0.281197706	-0.214281278	0.20687045	0.864689277
ENSG00000067141	-0.055875715	0.669373046	0.895567274	0.11035914	0.163436364	0.478834298	0.058932692	0.644341212	0.990745023
ENSG00000067167	-0.072391802	0.591338808	0.856177546	0.008934655	0.911915049	0.974885061	-0.004914681	0.966842328	0.997575153
ENSG00000067177	-0.095238937	0.633102565	0.876331642	-0.182493332	0.192827243	0.518387669	-0.127271741	0.47119791	0.975417585
ENSG00000067182	-0.204920586	0.202044296	0.591028339	-0.160574702	0.100279852	0.374139023	0.097933686	0.475458732	0.976416179
ENSG00000067191	-0.040242276	0.856507386	0.967273259	-0.196114731	0.221607433	0.555739647	0.173078792	0.344766663	0.949588248
ENSG00000067208	0.207185876	0.308500224	0.693261358	0.164097734	0.251026104	0.592381421	0.183670512	0.30601376	0.940873288
ENSG00000067221	0.469571789	0.042553713	0.307133278	0.212875407	0.206955285	0.534924406	-0.027013022	0.867226494	0.996772302
ENSG00000067225	0.867976737	1.03E-13	6.30E-11	0.73058269	6.42E-18	1.09E-14	0.967191033	2.89E-18	3.50E-15
ENSG00000067248	-0.383927181	0.021736908	0.225168367	-0.343550525	0.000705876	0.014572796	-0.086033724	0.482799076	0.978124144
ENSG00000067334	-0.194005576	0.163614205	0.543236402	-0.087259415	0.361437071	0.691663784	-0.156651404	0.17555325	0.838000131
ENSG00000067365	0.086944254	0.614019115	0.867916458	0.019432638	0.87613909	0.962901	-0.013383088	0.935177391	0.996772302
ENSG00000067369	-0.573085199	0.000155824	0.010257204	0.008039692	0.938101013	0.982881185	0.212525243	0.048184396	0.564506213
ENSG00000067445	-0.101389237	0.491494285	0.807327904	-0.09971775	0.312335741	0.654357052	-0.141273094	0.291167056	0.935130796
ENSG00000067533	-0.462554134	0.004496702	0.098101284	-0.165659178	0.102192097	0.378323729	-0.058849423	0.651740609	0.992635552
ENSG00000067560	0.027416831	0.804410619	0.947025104	-0.045698587	0.516805719	0.798480648	-0.045312938	0.670292516	0.99317063
ENSG00000067596	-0.093816046	0.492804085	0.807878982	-0.196435074	0.018829025	0.136854792	0.042426441	0.722258772	0.99317063
ENSG00000067601	0.031977412	0.742491322	NA	-0.06510322	0.596307351	NA	-0.048183502	0.637388859	NA
ENSG00000067606	0.044887732	0.791666796	0.941608135	-0.011064903	0.926380972	0.978572209	0.015490186	0.922079176	0.996772302
ENSG00000067646	-5.53E-05	0.999143358	NA	0.018084227	0.900585781	0.971310606	0.068525798	0.707548265	0.99317063
ENSG00000067704	0.047118247	0.698155634	0.906857494	-0.085780051	0.298832745	0.643123759	-0.039287119	0.732090091	0.99317063
ENSG00000067715	-0.065496878	0.68002019	0.900519876	-0.104648811	0.262195607	0.604766024	-0.122650265	0.365624895	0.956307551
ENSG00000067798	-0.070254366	0.731796301	NA	-0.293400312	0.087309316	0.3497014	-0.020888546	0.905034838	0.996772302
ENSG00000067829	-0.055898358	0.740251609	0.922332523	-0.100222759	0.38236897	0.707267863	0.095949216	0.548150936	0.986565139
ENSG00000067836	-0.191739258	0.334462629	0.713268368	-0.045903903	0.729447956	0.90593161	0.120301632	0.461978562	0.975417585
ENSG00000067840	-0.395422048	0.003018676	0.076125197	0.392689019	0.000114214	0.003552685	0.601812913	5.54E-06	0.000795171
ENSG00000067842	-0.015425865	0.896993443	NA	0.007106624	0.93243274	NA	-0.004491499	0.94655798	NA
ENSG00000067900	0.08689315	0.524516471	0.823571061	0.043909043	0.623978329	0.860030023	0.001873718	0.987239337	0.998983237
ENSG00000067955	-0.052944721	0.731939242	0.919592044	0.087647851	0.413662823	0.728933536	-0.179027583	0.237505662	0.901837559
ENSG00000067992	0.324736173	0.090827727	0.430367184	0.209505225	0.112012526	0.396952765	0.393547877	0.019846983	0.350756289
ENSG00000068001	-0.182160418	0.22050802	0.609211055	-0.033887764	0.714323181	0.89783605	-0.058259795	0.671704699	0.99317063
ENSG00000068024	0.324422861	0.071666615	0.390668427	0.294599499	0.011898106	0.102647654	0.278836943	0.075942701	0.659752214
ENSG00000068028	0.228841482	0.296830384	0.681584285	0.016970745	0.908294713	0.974058271	0.052773949	0.769141662	0.995364594
ENSG00000068078	0.142183705	0.45343768	0.786179026	-0.093979408	0.571931777	0.831098989	0.015820757	0.925248367	0.996772302
ENSG00000068079	0.081895786	0.653508804	NA	-0.246712844	0.099771399	NA	-0.126210712	0.382806331	NA
ENSG00000068097	0.183914901	0.266588365	0.65443188	0.088765266	0.397451283	0.719047492	-0.082005883	0.571636576	0.990212129
ENSG00000068120	-0.025327424	0.853028089	0.965987532	-0.031633924	0.707175247	0.893736259	-0.050854232	0.686259543	0.99317063
ENSG00000068137	-0.132754521	0.533387607	0.829785884	-0.131809809	0.40308257	0.72235017	0.235962711	0.200851978	0.863221516
ENSG00000068305	-0.151447992	0.397856979	0.75777891	-0.001853444	0.987153394	0.997030809	-0.123669867	0.443864452	0.975417585
ENSG00000068308	-0.063342445	0.671074089	0.896251054	-0.292966883	0.001683949	0.027527634	-0.243129989	0.077459537	0.663403052
ENSG00000068323	-0.059083904	0.679091805	0.899910896	-0.008579715	0.917652558	0.976284818	0.116428544	0.334420802	0.945838342
ENSG00000068354	-0.125072552	0.56881568	0.846573869	-0.043469057	0.781296955	0.928483863	-0.181687989	0.324602127	0.943631901
ENSG00000068366	-0.092979798	0.487623623	0.807005779	0.059703574	0.462478912	0.762256144	-0.033805501	0.769468602	0.995364594
ENSG00000068383	-0.191130172	0.294593815	0.679551268	0.063274083	0.600816174	0.847414541	-0.071712676	0.648319459	0.991993449
ENSG00000068394	-0.008973008	0.962476519	0.991918795	-0.053867877	0.673579546	0.879472976	-0.090446018	0.597746642	0.990212129
ENSG00000068400	0.080341097	0.603488874	0.86262619	0.033253602	0.747448119	0.914070232	0.048184019	0.721404917	0.99317063
ENSG00000068438	-0.182943831	0.236596096	0.625401048	-0.227164243	0.021940308	0.151032479	-0.189868827	0.167886359	0.827586099
ENSG00000068489	0.171385545	0.245262035	0.636125173	-0.161107762	0.102219451	0.378323729	-0.095828274	0.480903799	0.977769715
ENSG00000068615	-0.096930011	0.662763537	NA	-0.084766233	0.598715658	NA	-0.072234528	0.619010055	NA
ENSG00000068650	0.505990351	0.001701686	0.055438691	0.062493575	0.493705564	0.783940388	0.112413158	0.377780825	0.962546483
ENSG00000068654	-0.213921715	0.102489563	0.452668672	0.053712365	0.543274507	0.815972261	0.153277177	0.206612073	0.864689277
ENSG00000068697	-0.148466957	0.227605154	0.616032009	-0.007292385	0.920746001	0.977085858	0.015952156	0.888302404	0.996772302
ENSG00000068724	-0.101320408	0.584180226	0.852881868	-0.277638121	0.027859133	0.176884623	-0.065411445	0.685784732	0.99317063
ENSG00000068745	0.04186156	0.762544714	0.929713521	0.071401761	0.430305608	0.74029035	-0.036753662	0.769494914	0.995364594
ENSG00000068781	-0.011911674	0.782043764	NA	-0.066220022	0.195852377	NA	0.064893742	0.300273649	NA
ENSG00000068784	0.056976573	0.717705367	0.914251609	-0.036248089	0.731203801	0.906700737	-0.124498266	0.391206251	0.965239499
ENSG00000068793	0.152325516	0.261813882	0.650908966	0.068587298	0.375816369	0.702483473	0.039600956	0.717316243	0.99317063
ENSG00000068796	-0.207919757	0.120897668	0.480000762	0.033769166	0.672687092	0.879291904	0.175667404	0.131185093	0.775200015
ENSG00000068831	0.064064475	0.73106575	0.919284598	-0.10445257	0.447154222	0.7518528	-0.155233244	0.368293069	0.957324842
ENSG00000068878	-0.1661121	0.179092991	0.562890889	-0.08488012	0.245539892	0.585548094	0.02441717	0.83558132	0.996772302
ENSG00000068885	0.235388368	0.256018451	0.645502423	0.15279304	0.288515901	0.632517097	-0.005943907	0.972989149	0.997790724
ENSG00000068903	0.29556307	0.163889481	0.543681744	0.01678611	0.917526417	0.976284818	-0.133174776	0.471771734	0.975417585
ENSG00000068912	0.145076202	0.348765091	0.721811321	-0.075558225	0.470582328	0.767717734	-0.083740729	0.567359824	0.990212129
ENSG00000068971	0.199737446	0.380977915	0.746828423	0.176196339	0.282469483	0.627133772	0.167935147	0.360594158	0.952636795
ENSG00000068976	0.177786163	0.380411304	0.746173518	-0.270100319	0.068771263	0.307104335	-0.125290382	0.488383421	0.978926064
ENSG00000068985	NA	NA	NA	NA	NA	NA	NA	NA	NA
ENSG00000069011	NA	NA	NA	0.021033466	0.550071817	NA	0.008535135	0.754366916	NA
ENSG00000069018	-0.011911674	0.782043764	NA	NA	NA	NA	NA	NA	NA
ENSG00000069020	-0.040996122	0.860249357	0.967968766	0.335763724	0.045066915	0.237727541	0.045844211	0.802240355	0.99637285
ENSG00000069122	-0.014612371	0.806746343	NA	-0.018386546	0.587550451	NA	-0.010594737	0.801610059	NA
ENSG00000069188	0.453588934	0.03465267	0.281821112	-0.144045654	0.371229686	0.699252361	-0.256562122	0.157353697	0.814795393
ENSG00000069206	-0.011911674	0.782043764	NA	NA	NA	NA	NA	NA	NA
ENSG00000069248	-0.074752169	0.547638299	0.836331102	-0.008078262	0.914088195	0.975902258	-0.044647042	0.693999539	0.99317063
ENSG00000069275	-0.031369693	0.771556544	0.932538998	0.092652928	0.126672478	0.422407709	0.028963591	0.767184373	0.995364594
ENSG00000069329	-0.196740108	0.132001638	0.498579868	-0.001947721	0.98020592	0.995409605	0.023265361	0.837384217	0.996772302
ENSG00000069345	-0.100370423	0.456364701	0.788836157	-0.007684234	0.918507716	0.976391413	0.075639081	0.499537108	0.982001056
ENSG00000069399	0.212718247	0.265162634	NA	-0.103830521	0.4930763	NA	-0.160419966	0.177934488	NA
ENSG00000069424	0.574475311	0.006817139	0.125167304	0.175648796	0.261212336	0.603708537	-0.082513964	0.653908261	0.992635552
ENSG00000069431	NA	NA	NA	-0.031919818	0.38243366	NA	0.021416818	0.497880562	NA
ENSG00000069482	0.188570074	0.275994424	0.664166559	-0.770511853	1.77E-10	4.81E-08	-0.802121768	4.31E-08	1.25E-05
ENSG00000069493	-0.161380916	0.375153972	NA	-0.122181116	0.392535174	NA	-0.078864817	0.569033019	NA
ENSG00000069509	-0.118128892	0.547956891	0.836373365	-0.168695057	0.215010989	0.546780243	-0.212992005	0.202720592	0.863908024
ENSG00000069535	0.251155915	0.276114137	0.664205597	0.071794223	0.669016779	0.877910552	-0.050714535	0.759263738	0.995364594
ENSG00000069667	0.787648791	0.000303714	0.016700293	0.243435972	0.128903067	0.425866843	0.365452959	0.046802836	0.557884929
ENSG00000069696	0.130261077	0.475538386	NA	-0.278631823	0.044499961	NA	-0.181271999	0.178027313	NA
ENSG00000069702	-0.405113165	0.079434197	0.408869862	-0.21033306	0.196995323	0.522725606	-0.090007575	0.626164954	0.990555502
ENSG00000069712	0.358761034	0.123528132	0.483998954	0.399383191	0.019913209	0.142739398	0.271721704	0.13306161	0.777204346
ENSG00000069764	0.002859319	0.975110456	NA	-0.052327942	0.539971632	NA	0.003806514	0.931627086	NA
ENSG00000069812	-0.034858863	0.701192977	NA	-0.117200635	0.204810604	NA	0.044367542	0.630257054	NA
ENSG00000069849	-0.075834398	0.517571463	0.819638413	0.048889375	0.494503234	0.784150276	0.022750483	0.83440551	0.996772302
ENSG00000069869	-0.156531725	0.491443267	0.807327904	0.168372142	0.297145782	0.641008968	-0.135800795	0.460324394	0.975417585
ENSG00000069943	-0.0200147	0.931124067	0.983844011	-0.055895532	0.742208579	0.912133021	-0.004908242	0.977699767	0.997983
ENSG00000069956	-0.00039188	0.997489989	0.999145848	0.118319701	0.091885047	0.358711035	0.131963719	0.201123107	0.863221516
ENSG00000069966	0.189142821	0.272779653	0.66001878	0.038263602	0.748217863	0.914429831	-0.068293137	0.662340542	0.99317063
ENSG00000069974	-0.296203025	0.196180995	0.586149146	-0.308979299	0.047835788	0.246672609	-0.438495964	0.017741442	0.332970179
ENSG00000069998	0.565461485	4.31E-05	0.003713624	0.411197913	7.01E-06	0.000392318	0.298971471	0.020052819	0.352549172
ENSG00000070010	-0.255944017	0.128084009	0.490772043	-0.191679323	0.069250313	0.308431115	0.01026415	0.941902335	0.99680742
ENSG00000070018	0.103944297	0.482572215	0.804436214	0.085758065	0.306215127	0.649078245	0.062778263	0.626501402	0.990555502
ENSG00000070019	0.046580915	0.832130122	NA	0.127738525	0.430580182	NA	-0.022614356	0.861414199	NA
ENSG00000070031	0.088815686	0.504983392	NA	-0.102471894	0.213819048	NA	-0.063352945	0.374807875	NA
ENSG00000070047	0.086379666	0.544145559	0.833988346	-0.030248658	0.738786995	0.910176685	0.329654338	0.00950016	0.23519505
ENSG00000070061	-0.319747722	0.024579299	0.242152833	0.043642521	0.607233952	0.851370501	0.109479159	0.353045709	0.951341265
ENSG00000070081	-0.060926749	0.74170051	0.922830416	-0.249075249	0.041670791	0.22723253	-0.332084422	0.039181482	0.506625673
ENSG00000070087	0.099726154	0.391444179	0.754418966	-0.048398095	0.490539685	0.782747488	-0.161183036	0.131931802	0.775891568
ENSG00000070159	-0.142098189	0.540307052	0.832975627	-0.145311708	0.36091971	0.691586593	-0.066768941	0.718257429	0.99317063
ENSG00000070182	0.177936451	0.43811066	0.775988468	-0.125723209	0.423178092	0.734707657	-0.109560801	0.553014735	0.987665095
ENSG00000070190	0.001140052	0.981966119	NA	NA	NA	NA	NA	NA	NA
ENSG00000070193	NA	NA	NA	-0.041111955	0.561898872	NA	0.038556609	0.464227454	NA
ENSG00000070214	-0.202606818	0.138232024	0.508262167	-0.094716497	0.281155081	0.625610385	0.011285529	0.917936605	0.996772302
ENSG00000070269	-0.118741808	0.553038751	0.839201491	0.521151771	0.000124319	0.003819466	0.126968549	0.465457125	0.975417585
ENSG00000070366	-0.178926852	0.221482405	0.610427941	-0.060388474	0.543101464	0.815972261	0.030481865	0.815818945	0.996772302
ENSG00000070367	-0.045071259	0.728020657	0.917878003	0.080021703	0.29979161	0.643435036	0.001349525	0.991097417	0.998983237
ENSG00000070371	0.237316608	0.202493519	0.591131864	-0.025387238	0.835883462	0.947689594	0.058536814	0.721764813	0.99317063
ENSG00000070388	0.000616235	0.995219452	NA	0.04802809	0.597128304	NA	-0.00743289	0.929287017	NA
ENSG00000070404	-0.034023227	0.883495682	0.975027992	-0.008541275	0.95997586	0.989601141	0.189455226	0.293065593	0.93557939
ENSG00000070413	-0.3975047	0.007279518	0.130868189	-0.200504236	0.023442224	0.158013638	0.141843792	0.216622294	0.8795183
ENSG00000070423	0.299320175	0.075491936	0.400225384	-0.182750566	0.180502707	0.50184045	0.1439082	0.360359456	0.952393857
ENSG00000070444	0.063025778	0.755483619	0.926553937	0.132882077	0.340099811	0.676507991	0.290308173	0.098913124	0.715779135
ENSG00000070476	-0.132551451	0.47509016	0.799352116	-0.020941998	0.870537412	0.96108921	0.061951354	0.708658842	0.99317063
ENSG00000070495	-0.271009052	0.169912534	0.552099879	0.126438948	0.336477685	0.673984352	0.25322106	0.132057203	0.775945095
ENSG00000070501	-0.004566984	0.977536471	0.99588902	0.006343807	0.952531576	0.987233268	-0.113408592	0.451640431	0.975417585
ENSG00000070526	NA	NA	NA	NA	NA	NA	NA	NA	NA
ENSG00000070540	0.337252845	0.108375005	0.462750639	0.233514939	0.110174408	0.393621001	-0.070456176	0.693955428	0.99317063
ENSG00000070601	0.023561128	0.876227132	NA	-0.141484074	0.191209477	NA	-0.141114019	0.204380024	NA
ENSG00000070610	-0.041426497	0.749202099	0.926207072	0.082793116	0.306124508	0.649078245	0.038958026	0.744818678	0.993924674
ENSG00000070614	-0.386099679	0.004501531	0.098101284	-0.205116064	0.010275434	0.093589951	0.059483668	0.597301884	0.990212129
ENSG00000070669	0.173577715	0.19697901	0.586232916	0.555206758	1.59E-10	4.49E-08	0.19644825	0.065537245	0.626867098
ENSG00000070718	-0.01656637	0.92864587	0.983668691	0.389632081	0.001019573	0.018889955	0.130805725	0.390575744	0.965239499
ENSG00000070729	NA	NA	NA	-0.006362426	0.824428122	NA	NA	NA	NA
ENSG00000070731	-0.159422561	0.386626351	NA	-0.104540563	0.438054233	NA	-0.033265985	0.766246025	NA
ENSG00000070748	NA	NA	NA	NA	NA	NA	NA	NA	NA
ENSG00000070756	0.274486654	0.011759452	0.166333268	0.055409063	0.375588536	0.702483473	0.064332311	0.53855339	0.986261311
ENSG00000070759	0.248004304	0.20711051	0.596604693	-0.336241061	0.020082735	0.143423936	-0.370482521	0.040226215	0.514648717
ENSG00000070761	-0.067144052	0.682381136	0.900858198	-0.156484313	0.140611863	0.445942	-0.154880333	0.307525007	0.94154945
ENSG00000070770	0.086629045	0.497198092	0.809656785	-0.035678191	0.635454019	0.865752775	0.091859491	0.436160304	0.975325296
ENSG00000070778	-0.117361065	0.53250661	0.829027893	-0.081515417	0.504637243	0.790544764	-0.087389304	0.599029412	0.990212129
ENSG00000070785	0.066543814	0.683181227	0.901478009	0.031872003	0.773277109	0.925807327	-0.075044943	0.616316368	0.990212129
ENSG00000070808	-0.012756924	0.927879053	NA	0.000698701	0.990264984	NA	0.015999422	0.800287637	NA
ENSG00000070814	-0.23382255	0.048545125	0.330395133	0.029339577	0.659848662	0.874927554	0.240544483	0.016903192	0.325477912
ENSG00000070831	-0.070462774	0.583024763	0.852554791	-0.088248914	0.197619745	0.523377123	-0.11127858	0.3072747	0.941509437
ENSG00000070882	-0.302006406	0.096350767	0.440441041	0.113350888	0.334277374	0.672174657	0.151541262	0.341690722	0.949588248
ENSG00000070886	0.264174418	0.243989118	0.634490339	-0.138756439	0.418287859	0.731863692	-0.018442676	0.920062803	0.996772302
ENSG00000070915	-0.011911674	0.782043764	NA	-0.012507738	0.762432944	NA	NA	NA	NA
ENSG00000070950	-0.045791581	0.787276687	0.940046542	-0.030977865	0.788260008	0.931823514	-0.059947159	0.684008537	0.99317063
ENSG00000070961	-0.39505667	0.009546604	0.149532784	0.17656098	0.03631216	0.207179435	0.213694023	0.090724196	0.697765805
ENSG00000070985	0.012946606	0.763648132	NA	NA	NA	NA	NA	NA	NA
ENSG00000071051	0.198133456	0.190628084	0.579639145	0.156669771	0.132196946	0.431182053	0.318767761	0.020893652	0.360845649
ENSG00000071054	-0.272514927	0.036968146	0.286720918	-0.164278092	0.02381166	0.159947368	-0.010424627	0.921482206	0.996772302
ENSG00000071073	-0.181392489	0.426751631	0.770139554	0.017843341	0.913940088	0.975896029	-0.118372056	0.521620972	0.985989177
ENSG00000071082	0.255159558	0.019766663	0.214692393	0.068565261	0.381072215	0.706462711	-0.044921625	0.699002047	0.99317063
ENSG00000071127	0.116835545	0.292561245	0.677610275	0.384790194	6.26E-07	5.78E-05	0.066347444	0.580268017	0.990212129
ENSG00000071189	0.018547514	0.90558098	0.979517916	-0.035038462	0.73410421	0.907724407	-0.060380851	0.675148036	0.99317063
ENSG00000071203	-0.013893967	0.817470217	NA	-0.038586902	0.526510996	NA	0.001362551	0.966927817	NA
ENSG00000071205	-0.162764933	0.479327313	0.802379419	0.046901046	0.772983644	0.925807327	0.046594814	0.800780134	0.99637285
ENSG00000071242	0.26564293	0.103122875	0.453627561	0.131683821	0.250490888	0.591530111	-0.080109357	0.583791044	0.990212129
ENSG00000071243	-0.235305079	0.230329849	0.618517562	-0.056847702	0.668997179	0.877910552	-0.090460577	0.588879856	0.990212129
ENSG00000071246	0.303327624	0.137874697	0.508113585	0.192529994	0.201428749	0.528048538	0.142526854	0.429013718	0.973537418
ENSG00000071282	-0.219365352	0.315390293	0.700043195	0.175424074	0.199017089	0.524906606	-0.20436097	0.258431831	0.917632879
ENSG00000071462	-0.001775064	0.990344189	0.997728436	-0.05489398	0.591068806	0.842966063	-0.019536374	0.881339635	0.996772302
ENSG00000071537	-0.011698685	0.93550377	0.984127528	0.157017334	0.072703875	0.31582638	0.140386763	0.269900035	0.927712452
ENSG00000071539	-0.08372967	0.569740471	0.84726052	0.010131009	0.908611343	0.974095297	0.035625686	0.78064191	0.99637285
ENSG00000071553	-0.088995639	0.539698397	0.832975627	-0.09213088	0.32278517	0.662966689	0.006367114	0.962987469	0.997575153
ENSG00000071564	0.071996358	0.545062205	0.834795188	0.149300364	0.083878204	0.341428375	0.276804099	0.00601873	0.169796909
ENSG00000071575	-0.153930788	0.297832624	0.682431197	0.202124099	0.05169545	0.258420084	0.07166674	0.564139728	0.990212129
ENSG00000071626	0.014216179	0.901476258	0.978810395	0.093002131	0.158377727	0.470312839	0.165455216	0.10106015	0.720462321
ENSG00000071655	-0.019497121	0.900174875	0.978810395	0.115770342	0.269407533	0.611601098	0.310308441	0.021970337	0.370634864
ENSG00000071677	NA	NA	NA	NA	NA	NA	NA	NA	NA
ENSG00000071794	0.250357794	0.071532778	0.3906658	0.292354885	0.001363589	0.023708971	0.018227211	0.884367849	0.996772302
ENSG00000071859	-0.23998107	0.145273188	0.520292031	-0.055545554	0.604738668	0.849628698	-0.057858801	0.665623491	0.99317063
ENSG00000071889	-0.149272103	0.420690951	0.766418634	0.079484012	0.56294165	0.826720958	0.247836213	0.138441226	0.783752578
ENSG00000071894	0.214600717	0.10778891	0.461713458	-0.019911341	0.807897445	0.939201519	0.155784539	0.17051729	0.831038247
ENSG00000071909	0.021396065	0.88468472	NA	-0.206308246	0.12293525	NA	-0.056583723	0.61746101	NA
ENSG00000071967	-0.236085824	0.291738118	0.677573819	0.010943105	0.944516815	0.984894436	-0.212922105	0.250030379	0.915590084
ENSG00000071991	NA	NA	NA	0.000581742	0.986605352	NA	NA	NA	NA
ENSG00000071994	-0.14492422	0.324499479	0.706002771	-0.066229404	0.428333655	0.739266678	0.019598437	0.876368831	0.996772302
ENSG00000072041	-0.1726356	0.273182618	0.660324617	0.116356186	0.284708408	0.629682881	0.017898109	0.901423689	0.996772302
ENSG00000072042	-0.065919127	0.612915139	0.867196578	0.060920922	0.43549633	0.744135218	0.043276133	0.69311736	0.99317063
ENSG00000072062	-0.234304782	0.109923182	0.465975551	-0.147060333	0.13102898	0.429818866	0.151371891	0.260263947	0.91838455
ENSG00000072071	0.053796459	0.706680553	0.909921268	0.014352677	0.883088702	0.964908876	0.192096912	0.102611081	0.72148511
ENSG00000072080	NA	NA	NA	NA	NA	NA	NA	NA	NA
ENSG00000072110	-0.126553041	0.262863109	0.651498526	0.233027701	0.00033397	0.008295434	0.212775475	0.030890553	0.443229616
ENSG00000072121	-0.318435651	0.036288321	0.285065413	-0.22522906	0.028338895	0.178875931	-0.080323283	0.555959269	0.989030331
ENSG00000072133	-0.192563952	0.333355586	0.712815976	-0.032690899	0.809499585	0.939612579	-0.200340238	0.24844499	0.914299489
ENSG00000072134	0.226415818	0.178064234	0.561438418	0.399358191	0.000646577	0.013663573	0.373552018	0.017657827	0.332970179
ENSG00000072135	-0.015872131	0.934456619	0.984127528	0.123974564	0.359557278	0.691586593	0.129056	0.458996429	0.975417585
ENSG00000072163	0.31222306	0.17602214	0.559262425	0.13583054	0.428520584	0.739482907	0.001957969	0.990704845	0.998983237
ENSG00000072182	0.039694886	0.648961973	NA	0.003327349	0.942832155	NA	0.008535135	0.754366916	NA
ENSG00000072195	-0.032471042	0.861848475	0.968348711	0.063724179	0.608893275	0.852077875	0.228406417	0.172361983	0.835451617
ENSG00000072201	0.540838469	0.016462337	0.197486504	0.097954254	0.552211296	0.821014215	0.016514599	0.92840687	0.996772302
ENSG00000072210	-0.174964297	0.196575855	0.586210556	0.136189949	0.115576031	0.403189972	0.043911961	0.712781972	0.99317063
ENSG00000072274	-0.402585882	0.01196867	0.167260725	-0.311354092	0.051861701	0.258810801	0.087234843	0.618728897	0.990212129
ENSG00000072310	-0.270598009	0.069319407	0.386526457	-0.089121009	0.328857112	0.667425876	0.039977675	0.772636293	0.995778913
ENSG00000072315	-0.260707563	0.242658901	NA	-0.083751055	0.605378372	NA	-0.186823036	0.163210512	NA
ENSG00000072364	0.244849803	0.094180448	0.437495916	-0.112200361	0.166158074	0.482431129	-0.231045204	0.049020826	0.568500059
ENSG00000072401	-0.304453627	0.059281435	0.361661832	0.261370048	0.004977496	0.058740145	0.102628192	0.444016565	0.975417585
ENSG00000072415	-0.090309965	0.541044224	0.832996851	0.049431552	0.612661624	0.854187489	0.057975327	0.666504371	0.99317063
ENSG00000072422	-0.17630549	0.344186344	0.720147005	0.056452699	0.653510576	0.871925353	-0.171805882	0.305157701	0.94016274
ENSG00000072444	NA	NA	NA	NA	NA	NA	NA	NA	NA
ENSG00000072501	-0.104580787	0.370505087	0.737526794	0.04078512	0.55540208	0.822908258	0.114969156	0.267588092	0.925290359
ENSG00000072506	-0.190918793	0.208753261	0.598120687	-0.118955867	0.19762677	0.523377123	-0.054220897	0.678063232	0.99317063
ENSG00000072518	0.08047731	0.568792885	0.846573869	-0.002937111	0.974825759	0.99395436	0.177521383	0.164818471	0.821875064
ENSG00000072571	-0.113588225	0.406669278	0.761546375	0.000381299	0.996719325	0.998929019	0.140352156	0.241103805	0.906023421
ENSG00000072609	-0.000890324	0.995484666	0.99866953	-0.325837569	0.002279965	0.034166719	-0.163404462	0.244731877	0.911443529
ENSG00000072657	-0.271720459	0.225413106	0.613805699	-0.137560276	0.421352786	0.733365822	-0.033530298	0.851613014	0.996772302
ENSG00000072682	1.225894185	7.89E-09	2.20E-06	0.745201408	2.79E-06	0.000181798	0.886948716	1.04E-06	0.000216561
ENSG00000072694	NA	NA	NA	-0.006362426	0.824428122	NA	NA	NA	NA
ENSG00000072736	-0.189525713	0.252560819	0.642590818	-0.003268608	0.976441115	0.994255905	-0.019962166	0.892983778	0.996772302
ENSG00000072756	-0.420611694	0.009074816	0.145542152	-0.149044392	0.148864013	0.457073523	-0.113706874	0.424941649	0.972767603
ENSG00000072778	0.254261868	0.070761372	0.387916307	-0.106979978	0.286177625	0.63107983	-0.211613381	0.092027652	0.699149244
ENSG00000072786	-0.334562886	0.074932124	0.398593209	-0.090971654	0.436288762	0.744521036	-0.062000264	0.683598163	0.99317063
ENSG00000072803	-0.094124037	0.475463525	0.799545962	-0.123281093	0.154104214	0.464897442	-0.204920354	0.088455462	0.689859548
ENSG00000072818	0.17353209	0.337739531	0.716020667	0.140570992	0.293562221	0.636599111	0.263388159	0.113120706	0.74468806
ENSG00000072832	-0.217410586	0.079469664	0.408869862	0.014759742	0.84137359	0.949138634	0.033485558	0.763895704	0.995364594
ENSG00000072840	0.031825008	0.879306405	0.974406925	-0.122151071	0.38187583	0.706837724	0.099188831	0.567029775	0.990212129
ENSG00000072849	-0.386092837	0.037767509	0.289596026	-0.293028687	0.011234367	0.099647143	-0.185485375	0.223632404	0.890525455
ENSG00000072858	0.00073118	0.992017776	NA	-0.016181273	0.611088438	NA	NA	NA	NA
ENSG00000072864	4.46E-05	0.999796737	0.999874633	-0.03748518	0.751425583	0.916069623	-0.025413326	0.872517272	0.996772302
ENSG00000072952	0.290488907	0.200469942	0.589109931	0.411138333	0.011206531	0.099530435	0.203797018	0.270238819	0.927712452
ENSG00000072954	0.029742801	0.894410568	0.97800406	-0.284270127	0.081773516	0.336881053	-0.176265525	0.339669084	0.948716416
ENSG00000072958	-0.107676534	0.526724967	0.824949634	-0.140416514	0.243583722	0.583036081	0.188732257	0.191806859	0.859273761
ENSG00000073008	-0.247403262	0.243672657	0.634045187	-0.290096697	0.038453025	0.216120981	-0.227688791	0.200053963	0.863221516
ENSG00000073009	-0.027695177	0.900528199	NA	0.076776062	0.650852838	0.871650848	0.002779068	0.987191365	0.998983237
ENSG00000073050	0.016859815	0.916728651	0.981220694	-0.248684048	0.01814366	0.133730607	-0.122375639	0.399360492	0.967480793
ENSG00000073060	0.011943541	0.935659323	0.984127528	0.174495452	0.084911496	0.344008829	0.123064152	0.356735952	0.951612296
ENSG00000073067	-0.033529308	0.510323102	NA	0.019999748	0.560144035	NA	NA	NA	NA
ENSG00000073111	-0.347714847	0.00316823	0.078508499	-0.232005739	0.004713801	0.056875952	0.077205928	0.488245083	0.978926064
ENSG00000073146	0.01939972	0.751285281	NA	0.056080169	0.323538806	NA	0.00022883	0.994495029	NA
ENSG00000073150	0.498363815	0.030135412	0.26242751	-0.107369603	0.530563663	0.80694229	0.019160286	0.914711901	0.996772302
ENSG00000073169	0.303668233	0.150067841	0.526027475	0.189358573	0.199466772	0.525581573	0.194569499	0.284696317	0.932266909
ENSG00000073282	NA	NA	NA	-0.01509241	0.623448727	NA	0.00224287	0.964346686	NA
ENSG00000073331	0.022801227	0.858737389	NA	-0.018802672	0.862515508	NA	-0.03401707	0.651655418	NA
ENSG00000073350	-0.015817825	0.911501128	0.979897337	-0.06493834	0.569564871	0.830145635	0.050307311	0.698290859	0.99317063
ENSG00000073417	-0.302082823	0.194564346	0.584447624	-0.032078128	0.843445504	0.949577892	-0.165886383	0.370170194	0.958391749
ENSG00000073464	0.03068299	0.878318532	0.974220026	-0.051111763	0.695887933	0.888720235	-0.02477342	0.88346286	0.996772302
ENSG00000073536	0.26835738	0.056212118	0.352658231	0.040333754	0.63791373	0.867127493	0.029064184	0.825493587	0.996772302
ENSG00000073578	0.194797718	0.142095464	0.515527804	-0.186722999	0.027934248	0.177195636	-0.095126766	0.434837532	0.974967246
ENSG00000073584	-0.043986271	0.765739702	0.930867963	0.089353448	0.328101433	0.666627527	-0.023204214	0.853830356	0.996772302
ENSG00000073598	0.016378255	0.789231163	NA	-0.025583698	0.581626718	NA	-0.019628667	0.525413857	NA
ENSG00000073605	0.292608375	0.199663568	0.588086635	0.290512502	0.08491501	0.344008829	0.31603836	0.086628116	0.684408277
ENSG00000073614	0.15409791	0.332053733	0.712033424	0.020009804	0.830348718	0.946875415	-0.043350452	0.738983756	0.99317063
ENSG00000073670	-0.124539503	0.592552484	0.856435502	0.013028755	0.939481394	0.983196749	-0.212950065	0.237154147	0.901837559
ENSG00000073711	-0.223244155	0.175708382	0.558926915	-0.013125776	0.90642945	0.973608638	-0.120464387	0.428703797	0.973537418
ENSG00000073712	0.135086606	0.277241586	0.665038208	0.253962127	0.000474925	0.010825087	-0.032706738	0.762217091	0.995364594
ENSG00000073734	0.012946606	0.763648132	NA	NA	NA	NA	-0.007214227	0.791422557	NA
ENSG00000073737	NA	NA	NA	-0.006362426	0.824428122	NA	-0.007214227	0.791422557	NA
ENSG00000073754	NA	NA	NA	NA	NA	NA	NA	NA	NA
ENSG00000073756	0.148058546	0.183764948	NA	0.028385463	0.818160378	NA	-0.005334887	0.957907145	NA
ENSG00000073792	0.210838746	0.100916925	0.448733123	0.355410933	1.60E-06	0.000117147	0.276566853	0.011075272	0.257471132
ENSG00000073803	-0.157471429	0.402368382	0.759976533	0.316685632	0.013900261	0.113906551	0.081455432	0.625451144	0.990382965
ENSG00000073849	0.043681505	0.711654629	0.912476158	0.142817026	0.059304991	0.279532624	0.112456209	0.29187798	0.935130796
ENSG00000073861	0.001160417	0.981820259	NA	NA	NA	NA	0.001318512	0.96742711	NA
ENSG00000073905	-0.104758316	0.58374977	0.852881868	-0.036381477	0.792572545	0.932686287	0.0394361	0.815932096	0.996772302
ENSG00000073910	-0.027349799	0.891025178	0.977956322	-0.381765016	0.007407967	0.075337034	-0.393014269	0.021913151	0.370545755
ENSG00000073921	-0.040652075	0.762337139	0.929548733	0.223182178	0.006253952	0.068272572	0.077258453	0.502021151	0.982905271
ENSG00000073969	-0.337555623	0.056146912	0.352593817	0.111099467	0.291161712	0.634702143	0.165976926	0.255272035	0.917632879
ENSG00000074047	-0.033763733	0.838793681	0.960124283	-0.268565286	0.013467745	0.111100703	0.182326306	0.195908123	0.861686337
ENSG00000074054	-0.070375211	0.628166645	0.875131954	0.169002067	0.049355429	0.251638469	0.205648841	0.112369908	0.743413017
ENSG00000074071	-0.014235658	0.914901137	0.980774008	-0.025514874	0.765702695	0.921825727	0.106652819	0.398656272	0.967257629
ENSG00000074181	0.007465674	0.961737771	0.991918795	-0.073172947	0.426557004	0.737629594	0.298013684	0.011257034	0.259436726
ENSG00000074201	0.08531243	0.505905457	0.815561458	-0.02137581	0.780976763	0.928483863	-0.105511664	0.369073394	0.958154741
ENSG00000074211	-0.198313927	0.391669612	0.754418966	-0.1428011	0.361991131	0.692136433	-0.249175257	0.175247981	0.837874976
ENSG00000074219	-0.386442607	0.009924055	0.150898095	0.012276547	0.878033857	0.96338434	0.12742104	0.240105164	0.904625522
ENSG00000074266	-0.145372516	0.39704008	0.757483015	0.064658992	0.555075824	0.822635594	0.068275869	0.638979323	0.990555502
ENSG00000074276	-0.064401174	0.595177422	NA	-0.001748099	0.974585072	NA	-0.019681871	0.730544316	NA
ENSG00000074317	0.37768568	0.094172854	0.437495916	0.159381469	0.353028759	0.686517928	0.1306682	0.470516886	0.975417585
ENSG00000074319	-0.027777399	0.847139849	0.963484591	0.070620491	0.449188157	0.7525101	0.014403561	0.913128039	0.996772302
ENSG00000074356	-0.198227597	0.214382691	0.604012241	0.15791731	0.101765773	0.3773988	0.173878755	0.19801569	0.863221516
ENSG00000074370	0.081376855	0.62997695	0.875684791	0.298106623	0.006863406	0.072044509	0.451856163	0.002673772	0.101073134
ENSG00000074410	0.055566056	0.798443091	0.943760379	-0.259872451	0.087356898	0.349788677	-0.263430766	0.146941332	0.798690481
ENSG00000074416	-0.05816944	0.695259623	NA	0.05081645	0.577777152	NA	-0.007088714	0.910611332	NA
ENSG00000074527	0.254647378	0.247761999	NA	-0.005333375	0.973130051	NA	-0.054456497	0.683452989	NA
ENSG00000074582	-0.260000456	0.19834909	0.587494188	0.103904811	0.437132465	0.745215551	0.080008869	0.627385274	0.990555502
ENSG00000074590	0.389490695	0.032906497	0.274932653	0.035999479	0.729041784	0.905700022	0.043236535	0.769902989	0.995364594
ENSG00000074603	-0.03250046	0.841094542	0.960533992	-0.022116306	0.8301063	0.946759864	0.050725252	0.727093509	0.99317063
ENSG00000074621	0.287955879	0.155586308	0.534843559	0.018823621	0.902405856	0.971998111	0.085905675	0.639868419	0.990555502
ENSG00000074657	-0.011449548	0.927066192	0.983652127	0.183074807	0.007593998	0.076743521	0.147064385	0.205420756	0.864689277
ENSG00000074660	0.196126187	0.353837573	NA	0.345383544	0.039473686	0.219614741	0.158272729	0.337029415	0.945987571
ENSG00000074695	0.308098035	0.016681406	0.198851904	0.239438747	0.004942385	0.058740145	0.099491545	0.35729013	0.951612296
ENSG00000074696	-0.021298181	0.852724443	0.965984552	0.149209594	0.02576423	0.16774579	0.032278075	0.750348718	0.9952307
ENSG00000074706	-0.059251015	0.747491994	NA	0.278933012	0.048848444	NA	0.086937422	0.4808276	NA
ENSG00000074755	-0.014152028	0.935174199	0.984127528	-0.082047478	0.487033107	0.780196432	0.072123292	0.6387767	0.990555502
ENSG00000074771	-0.011911674	0.782043764	NA	0.000544645	0.987043728	NA	-0.007214227	0.791422557	NA
ENSG00000074800	0.548485337	5.38E-07	9.33E-05	0.46126829	4.37E-11	1.45E-08	0.497425642	4.14E-06	0.000657368
ENSG00000074803	-0.332216333	0.120371636	NA	-0.338056408	0.044424307	0.235620827	-0.217753959	0.196884364	0.862516399
ENSG00000074842	0.234836805	0.17685724	0.560208471	0.033475901	0.764846745	0.921620634	-0.105497031	0.506975333	0.984345773
ENSG00000074855	0.311575412	0.110865161	0.467805786	0.228521207	0.079547403	0.332149592	0.255327101	0.129547156	0.772047798
ENSG00000074935	0.025121243	0.900807521	0.978810395	0.292728383	0.039915881	0.220864616	-0.142864182	0.433738234	0.974967246
ENSG00000074964	-0.192318609	0.216521748	0.60520601	-0.28305604	0.005652495	0.063935085	0.079518037	0.575049709	0.990212129
ENSG00000074966	0.004981175	0.950724218	NA	0.001483882	0.979407874	NA	-0.034104377	0.591530627	NA
ENSG00000075035	0.020449536	0.913656199	NA	-0.431940827	0.008657954	0.08351292	-0.228468518	0.156694083	0.812957173
ENSG00000075043	0.520170829	0.000705806	0.029801727	0.254840911	0.01564891	0.122464232	0.270754546	0.060440289	0.609367654
ENSG00000075073	0.056389049	0.586268444	NA	-0.025632015	0.707376824	NA	0.00109783	0.981384794	NA
ENSG00000075089	0.171621034	0.328407487	0.709789274	-0.063031052	0.605333998	0.850112838	-0.16329845	0.300910103	0.9395948
ENSG00000075131	-0.29308683	0.151774751	0.527660511	-0.272883406	0.0211332	0.148277351	-0.089182664	0.580796029	0.990212129
ENSG00000075142	-0.109032004	0.415297698	0.763543997	-0.000664056	0.99381817	0.998373227	0.095728249	0.455412604	0.975417585
ENSG00000075151	-0.119932772	0.332149269	0.712033424	0.126302039	0.08973501	0.354909946	0.149002565	0.190214395	0.858132825
ENSG00000075188	-0.177142358	0.254593591	0.644558244	-0.078752606	0.444316438	0.749573272	-0.085509889	0.548500187	0.986565139
ENSG00000075213	-0.373336025	0.023098336	0.232543359	0.131482948	0.177310416	0.498070394	0.258218118	0.050762605	0.576773738
ENSG00000075218	0.089275448	0.553931442	0.839662728	-0.025545181	0.799010399	0.935282154	0.052790027	0.703534643	0.99317063
ENSG00000075223	0.019826827	0.925642185	NA	0.104332019	0.527145246	0.804397826	0.045187606	0.750401143	NA
ENSG00000075234	-0.228174679	0.195802813	0.585856623	0.058905556	0.598515082	0.846497189	-0.049172469	0.747457084	0.994272497
ENSG00000075239	0.044802536	0.764270858	0.930618045	-0.093990057	0.336751889	0.673984352	-0.258116575	0.065728389	0.627332151
ENSG00000075240	0.15655047	0.411434977	0.762393673	0.099363561	0.45609597	0.757748782	0.098866952	0.563661783	0.990212129
ENSG00000075275	0.1103261	0.556049068	0.840490461	0.069047863	0.558735197	0.824593507	0.098437952	0.555451913	0.989030331
ENSG00000075290	-0.152942345	0.375906395	NA	0.10032143	0.383495023	NA	0.069319843	0.50748983	NA
ENSG00000075292	-0.461202593	0.000657385	0.028411416	0.170159849	0.039506144	0.219614741	0.199639357	0.073093715	0.651796262
ENSG00000075303	-0.033005592	0.852834708	0.965987532	-0.091876532	0.473502813	0.769693366	-0.133744293	0.433219356	0.974967246
ENSG00000075336	-0.124230564	0.491576608	0.807327904	-0.04027246	0.714988556	0.898013993	-0.018690923	0.902811008	0.996772302
ENSG00000075340	-0.027621789	0.810250906	0.949455471	0.192278458	0.006671394	0.070796128	0.275423258	0.013390188	0.287461199
ENSG00000075388	0.005752852	0.95916545	NA	-0.039985137	0.642737199	NA	0.00109783	0.981384794	NA
ENSG00000075391	-0.032414994	0.834862323	0.958676097	0.073006933	0.469469212	0.76691658	0.129355765	0.358680934	0.951612296
ENSG00000075399	0.107308718	0.642625324	0.881746516	-0.2323564	0.175748185	0.4956149	-0.02877107	0.868069108	0.996772302
ENSG00000075407	0.074080754	0.404216112	NA	0.255736444	0.054062615	0.264375362	0.236731913	0.124787713	0.767077048
ENSG00000075413	-0.090606042	0.516569804	0.819210528	-0.069736685	0.409997962	0.726683604	0.075505937	0.536087935	0.985989177
ENSG00000075415	-0.065033731	0.554439561	0.839760438	-0.233756291	0.000162506	0.004760043	-0.248886415	0.020930346	0.360845649
ENSG00000075420	0.130255014	0.379468293	0.745577071	0.119324945	0.207752681	0.535654347	0.109345154	0.406548847	0.969612301
ENSG00000075426	0.45051141	0.044338928	0.314258304	0.519754145	0.000610466	0.013120659	0.356170274	0.051466478	0.57760192
ENSG00000075429	0.061533903	0.741340428	NA	-0.059224857	0.675031159	NA	0.118188034	0.327387033	NA
ENSG00000075461	-0.515403739	0.026815045	0.252105901	-0.111422954	0.514208294	0.796538308	0.061927676	0.730352635	0.99317063
ENSG00000075539	0.142593492	0.35277557	0.724168754	0.132447824	0.195767365	0.521815449	0.088562433	0.548321205	0.986565139
ENSG00000075568	-0.249872696	0.097197192	0.441792902	0.091000733	0.320777021	0.662073851	0.145976285	0.281178509	0.931337665
ENSG00000075618	0.210772369	0.093972618	0.437357695	0.532642169	2.44E-09	5.17E-07	0.819031519	7.75E-14	5.17E-11
ENSG00000075624	0.114013142	0.336323011	0.714505489	0.330103147	2.11E-05	0.000959561	0.109639667	0.326716703	0.943631901
ENSG00000075643	-0.105522031	0.607824849	0.865139987	0.007026382	0.955533108	0.987850316	-0.236391777	0.140033912	0.785907233
ENSG00000075651	0.046549495	0.834406	NA	-0.078776491	0.606113507	NA	-0.120753719	0.398569296	NA
ENSG00000075673	0.214784693	0.34154769	NA	0.147232123	0.346014709	NA	-0.082934351	0.544107042	NA
ENSG00000075702	-0.454057558	0.002950614	0.075146991	-0.225970711	0.02902709	0.181753663	-0.107354944	0.405403376	0.968950539
ENSG00000075711	-0.173789888	0.212065355	0.601944665	0.094514421	0.245043079	0.584671753	0.070446314	0.561108562	0.990212129
ENSG00000075785	-0.175506023	0.143711357	0.518060135	-0.069022527	0.326104247	0.665000651	0.068700644	0.520629595	0.985989177
ENSG00000075790	-0.153078092	0.413334723	0.76289082	-0.248377749	0.065076594	0.296439393	-0.293425493	0.090319699	0.696042736
ENSG00000075826	0.246149414	0.252836167	NA	-0.027104043	0.872009611	0.961447028	0.141295396	0.390991846	0.965239499
ENSG00000075856	-0.029976621	0.811133815	0.949655972	0.004022375	0.955132542	0.98768931	0.056745763	0.60839325	0.990212129
ENSG00000075884	0.039773686	0.590425421	NA	-0.000238225	0.995972484	NA	0.016376864	0.768345072	NA
ENSG00000075886	-0.049162835	0.71652507	NA	-0.079163138	0.358324957	NA	-0.009096178	0.863263906	NA
ENSG00000075891	NA	NA	NA	-0.006362426	0.824428122	NA	0.008535135	0.754366916	NA
ENSG00000075914	0.154348711	0.289709883	0.676622282	-0.000626497	0.994435072	0.998373227	-0.158835392	0.238077785	0.902767612
ENSG00000075945	-0.013505833	0.953640142	0.989635261	-0.118808934	0.486423019	0.779936673	-0.110552299	0.524955119	0.985989177
ENSG00000075975	0.298654791	0.087830674	0.426240075	0.12917036	0.268416202	0.610608341	0.093178299	0.5598714	0.990212129
ENSG00000076003	-0.426847656	0.002183249	0.062971288	-0.334988714	4.14E-05	0.001656748	-0.140042489	0.221598769	0.888555193
ENSG00000076043	-0.310679274	0.057848214	0.35836857	0.108265626	0.277465398	0.6220586	0.099884976	0.445481551	0.975417585
ENSG00000076053	0.025801176	0.868064336	0.969934562	0.085844742	0.398824833	0.71940298	-0.171499436	0.214675544	0.875558006
ENSG00000076067	0.569156902	0.011789138	0.166333268	0.070459309	0.673926298	0.87979367	-0.072183232	0.696281862	0.99317063
ENSG00000076108	0.007916737	0.949506651	0.988152049	-0.137614245	0.052647379	0.260776965	0.015776059	0.885988986	0.996772302
ENSG00000076201	0.027163883	0.849398155	0.963662252	-0.071263316	0.460604746	0.761028468	0.170806329	0.179245687	0.841177433
ENSG00000076242	-0.173347911	0.22087928	0.609615614	-0.034241762	0.691145977	0.886734766	-0.060637962	0.620788056	0.990212129
ENSG00000076248	-0.364964671	0.00449468	0.098101284	-0.095929835	0.204361887	0.531364023	0.05863606	0.590107449	0.990212129
ENSG00000076258	0.148571024	0.510723183	0.817208026	0.303068679	0.062822864	NA	0.039828508	0.789451695	NA
ENSG00000076321	-0.104101989	0.603744179	0.862833173	-0.076586846	0.566021303	0.828714338	-0.066789975	0.692073049	0.99317063
ENSG00000076344	0.060630237	0.635719561	NA	-0.112907211	0.24937433	NA	-0.052298923	0.48973502	NA
ENSG00000076351	-0.261113967	0.253342516	0.64355918	0.186066033	0.274932136	0.618619012	0.073253118	0.666435201	0.99317063
ENSG00000076356	0.039457462	0.855298954	NA	0.343439765	0.044421204	0.235620827	0.098163195	0.558609042	0.989983121
ENSG00000076382	-0.158600642	0.227861979	0.616032009	-0.029311477	0.712851187	0.897149944	-0.010661415	0.928487958	0.996772302
ENSG00000076513	-0.179793168	0.327580381	0.708837115	-0.254878441	0.042035572	0.228174493	-0.168744024	0.308046949	0.941788051
ENSG00000076554	0.411790839	0.00395383	0.090627424	0.161512194	0.141198511	0.44699678	0.232509672	0.094675086	0.705405357
ENSG00000076555	-0.056542681	0.775868714	0.93442023	0.029568044	0.822748871	0.944391015	0.209840681	0.212864233	0.87184172
ENSG00000076604	-0.102691174	0.424474487	0.769243896	0.225506553	0.003459054	0.046336077	0.188384167	0.098689837	0.715779135
ENSG00000076641	-0.000892691	0.989720318	NA	0.08982723	0.332837057	NA	0.061111585	0.505823581	NA
ENSG00000076650	-0.434194361	0.040157107	0.299162289	-0.074880607	0.593972825	0.843998926	0.078495339	0.652685975	0.992635552
ENSG00000076662	0.335549412	0.096225743	0.440441041	0.000406602	0.997730696	0.999460375	0.061405116	0.730534689	0.99317063
ENSG00000076685	-0.043191919	0.797037767	0.943450459	0.048728338	0.658869099	0.874540612	-0.182461711	0.192016481	0.859273761
ENSG00000076706	-0.341634624	0.082958731	0.41742778	-0.424866498	0.001183032	0.021358464	-0.376506634	0.026239633	0.409522415
ENSG00000076716	0.173918759	0.136495459	0.50687115	0.129850422	0.05652066	0.272690569	0.118104134	0.222826623	0.888643742
ENSG00000076770	-0.122909353	0.5915619	0.856177546	-0.107916128	0.524017243	0.80229418	-0.384996368	0.035045618	0.476112594
ENSG00000076826	-0.186357914	0.272764776	0.66001878	-0.00616283	0.961003088	0.990058028	0.323275981	0.029353155	0.432327265
ENSG00000076864	0.033436886	0.868974779	0.970422795	-0.040398387	0.774365687	0.925997759	-0.151489171	0.393703348	0.965239499
ENSG00000076924	0.101725627	0.479944485	0.802470679	0.005829067	0.951536304	0.987233268	0.102898488	0.44095166	0.975417585
ENSG00000076928	0.160509972	0.317195228	0.701338436	0.034221651	0.737709018	0.909693553	-0.03198885	0.82103695	0.996772302
ENSG00000076944	0.162307435	0.389563288	0.754189595	0.165614799	0.217505721	0.549630652	0.226796924	0.173756001	0.836873075
ENSG00000076984	0.058121222	0.705560717	0.90938622	0.124693374	0.236046825	0.572388133	0.114679543	0.415396461	0.972322771
ENSG00000077009	-0.030378461	0.854961475	0.967213158	-0.627234043	4.48E-07	4.44E-05	-0.559725465	9.64E-05	0.007912484
ENSG00000077044	-0.074732841	0.673736684	0.897446018	0.392977217	0.000261276	0.006893821	0.434306034	0.004854456	0.148573065
ENSG00000077063	-0.360643687	0.022442855	0.229177791	-0.270096919	0.015548625	0.122031514	-0.209370512	0.138868844	0.784507525
ENSG00000077080	0.263169378	0.205412333	NA	0.114568974	0.473523447	NA	-0.123030333	0.380068296	NA
ENSG00000077092	-0.04723594	0.73552411	NA	0.050133757	0.682824386	NA	-0.04270514	0.671825504	NA
ENSG00000077097	-0.00330037	0.977280869	0.99588902	0.167280503	0.024877528	0.164580017	0.158454312	0.146054888	0.797754836
ENSG00000077147	-0.042390972	0.733778751	0.920252472	-0.038377907	0.564397516	0.827448662	-0.030779192	0.76796001	0.995364594
ENSG00000077150	0.368489219	0.067934882	0.38307859	-0.236884865	0.075721195	0.323043142	-0.560637827	0.000610864	0.033001503
ENSG00000077152	-0.187925502	0.313266206	0.697667964	-0.08531367	0.400217917	0.720721736	-0.202949879	0.162909562	0.821875064
ENSG00000077157	0.320472463	0.104018397	0.455848462	-0.123443937	0.322519909	0.662966675	-0.043312567	0.794152908	0.99637285
ENSG00000077232	-0.355960578	0.010729895	0.158127365	-0.033322586	0.629379114	0.863260089	-0.040806734	0.700335322	0.99317063
ENSG00000077235	-0.112399006	0.34163345	0.719122165	-0.100076298	0.184407026	0.50769957	0.091435465	0.380825572	0.963766216
ENSG00000077238	-0.187666426	0.305129142	0.691404996	0.027347643	0.781680536	0.928540897	0.184573529	0.179331543	0.841177433
ENSG00000077254	-0.364052328	0.013751054	0.179254419	0.166935147	0.029452132	0.183056741	0.17561469	0.124830371	0.767077048
ENSG00000077264	-0.30550895	0.158733939	0.538609375	-0.199811374	0.20730555	0.535010061	-0.171622106	0.344539479	0.949588248
ENSG00000077274	0.056197912	0.786063143	0.939796853	-0.127814073	0.306212048	0.649078245	-0.184244771	0.266954178	0.924985656
ENSG00000077279	-0.381643676	0.089219959	0.428611561	-0.251910054	0.132470144	0.43166719	0.078047309	0.67171221	0.99317063
ENSG00000077312	0.267794533	0.033090421	0.27493425	0.12011746	0.155371082	0.465931504	0.093796861	0.421166418	0.972767603
ENSG00000077327	0.054047035	0.568912199	NA	-0.010733305	0.880038807	NA	-0.044281103	0.438057892	NA
ENSG00000077348	0.115162514	0.46785824	0.795737163	0.16574822	0.101147713	0.375965185	0.094905897	0.52604815	0.985989177
ENSG00000077380	-0.032284254	0.818946491	0.953089735	0.126769911	0.160529171	0.474003183	0.111290206	0.384483606	0.965239499
ENSG00000077420	-0.017005124	0.784027917	NA	-0.031641471	0.496065187	NA	-0.007214227	0.791422557	NA
ENSG00000077454	0.186148681	0.29549679	0.680410732	0.01530051	0.896717825	0.970263854	0.164475621	0.293336442	0.93557939
ENSG00000077458	-0.184901227	0.320445181	0.704508146	-0.065847293	0.588222723	0.84136337	-0.192392021	0.221729372	0.888555193
ENSG00000077463	0.119937863	0.560664796	0.842915261	-0.105882186	0.461858891	0.76180084	0.06934781	0.696678546	0.99317063
ENSG00000077498	NA	NA	NA	-0.006362426	0.824428122	NA	NA	NA	NA
ENSG00000077514	-0.348243048	0.032193269	0.272401321	-0.167635621	0.091053663	0.357498963	-0.055569825	0.671886165	0.99317063
ENSG00000077522	0.297861635	0.176666755	NA	0.034133542	0.842094512	0.949142373	-0.119433166	0.476513696	0.977193601
ENSG00000077549	0.235930521	0.044394236	0.314310209	0.153754394	0.022996665	0.156018396	0.073440699	0.463753678	0.975417585
ENSG00000077585	0.359415346	0.091161742	0.430677998	-0.011880183	0.94152569	0.983741212	0.152646111	0.408357595	0.969935749
ENSG00000077616	-0.442376371	0.055629566	0.351779101	-0.111066616	0.515049905	0.797113638	-0.177695541	0.291415153	0.935130796
ENSG00000077684	0.318607208	0.027033253	0.252428755	0.187515126	0.016300816	0.12609905	0.141364892	0.167538991	0.827095928
ENSG00000077713	-0.206091489	0.35533977	0.726643506	-0.056091499	0.71817057	0.899808253	-0.025819806	0.888647803	0.996772302
ENSG00000077721	-0.181595374	0.246034972	0.63710004	-0.147484182	0.123679744	0.417340758	-0.272895791	0.03842388	0.501691053
ENSG00000077782	0.349422984	0.004431587	0.097991409	0.05980403	0.448063325	0.75232275	0.115801535	0.242957938	0.909405534
ENSG00000077800	-0.011911674	0.782043764	NA	0.043146936	0.570919089	NA	-0.033645289	0.396990537	NA
ENSG00000077809	-0.375887116	0.007332354	0.131194504	-0.018064044	0.827452046	0.945816796	0.190386539	0.12975723	0.772047798
ENSG00000077935	0.147948679	0.273446718	NA	0.062909577	0.449239498	NA	-0.050386435	0.297896293	NA
ENSG00000077942	0.049867732	0.680412198	0.900678578	0.337547852	2.92E-06	0.000187464	0.371187484	0.000455685	0.026553091
ENSG00000077943	NA	NA	NA	NA	NA	NA	NA	NA	NA
ENSG00000077984	0.012946606	0.763648132	NA	NA	NA	NA	NA	NA	NA
ENSG00000078018	-0.253998174	0.217731659	0.6058538	0.0138989	0.93511787	0.981812229	-0.120666782	0.441808167	0.975417585
ENSG00000078043	0.130987838	0.39109824	0.754418966	-0.031292376	0.755086665	0.917523999	0.059175523	0.673076287	0.99317063
ENSG00000078053	0.003655696	0.985905824	0.996777501	-0.198086037	0.173730684	0.492915385	-0.274723607	0.119929397	0.756572588
ENSG00000078061	-0.000746817	0.996224029	0.998885752	-0.042713283	0.674444898	0.880009785	0.103688158	0.464351432	0.975417585
ENSG00000078070	-0.202866134	0.25633111	0.646036938	-0.14638072	0.226712837	0.561482742	-0.086853546	0.579404665	0.990212129
ENSG00000078081	0.017778607	0.827257702	NA	0.002791774	0.974543315	NA	-0.023675906	0.691243181	NA
ENSG00000078098	NA	NA	NA	NA	NA	NA	NA	NA	NA
ENSG00000078114	1.091012041	8.20E-12	3.51E-09	-0.115935969	0.346254117	0.680762298	-0.299300229	0.056095741	0.593139123
ENSG00000078124	-0.144589327	0.407735153	0.761636027	-0.006969622	0.952247174	0.987233268	-0.031383377	0.847631701	0.996772302
ENSG00000078140	-0.310602646	0.011252752	0.163754886	-0.064540541	0.360785547	0.691586593	-0.115885851	0.25427998	0.917632879
ENSG00000078142	-0.215427353	0.217697724	0.6058538	-0.067902065	0.512709096	0.795757198	0.081137872	0.55984351	0.990212129
ENSG00000078177	-0.122590793	0.3779387	0.744280631	-0.042688976	0.642274165	0.868644083	-0.007890379	0.95169368	0.997323775
ENSG00000078237	0.015262053	0.937550273	0.984545145	0.124848668	0.288758582	0.632531702	-0.032175126	0.843666848	0.996772302
ENSG00000078246	-0.020283529	0.904304628	0.979220407	-0.26774413	0.01205008	0.103300207	0.000438072	0.997583557	0.999279402
ENSG00000078269	-0.466047972	0.018442028	0.208381932	0.065545842	0.607701822	0.851632065	0.20501253	0.211301833	0.868909603
ENSG00000078295	0.114337136	0.412421209	0.762518187	0.028703141	0.84995093	0.952571292	-0.207187465	0.091622638	0.699149244
ENSG00000078304	0.085550039	0.525505029	0.824135154	0.031751473	0.69593046	0.888720235	-0.08926861	0.46438213	0.975417585
ENSG00000078319	0.403158481	0.065625825	0.377132646	0.164896752	0.321913165	0.662486546	-0.117678351	0.521905832	0.985989177
ENSG00000078328	-0.076633861	0.668368042	NA	-0.086861601	0.480148944	NA	0.014572106	0.818751946	NA
ENSG00000078369	0.056948461	0.606275864	0.86444824	0.148009172	0.018353857	0.134767196	0.066573577	0.513058038	0.984929716
ENSG00000078399	NA	NA	NA	NA	NA	NA	NA	NA	NA
ENSG00000078401	0.157016205	0.349389385	NA	0.045697564	0.749875434	NA	-0.066689123	0.603704047	NA
ENSG00000078403	0.08004473	0.559029875	0.842317458	0.027384439	0.747654577	0.914121871	-0.03009379	0.803934041	0.99637285
ENSG00000078487	0.065939185	0.732609631	NA	-0.000445256	0.997806406	NA	-0.009451994	0.944642075	NA
ENSG00000078549	-0.285367744	0.094289997	0.437495916	0.194084739	0.103590972	0.380516076	0.114676589	0.462338984	0.975417585
ENSG00000078579	-0.028946114	0.784808121	NA	-0.01388663	0.89415546	NA	-0.070891132	0.488773949	NA
ENSG00000078589	NA	NA	NA	NA	NA	NA	NA	NA	NA
ENSG00000078596	-0.279063963	0.117567803	0.475599666	-0.187828565	0.162851308	0.477532851	-0.162327786	0.305166906	0.94016274
ENSG00000078618	-0.134460538	0.265139099	0.653577504	-0.045869286	0.512148091	0.795399538	-0.00586376	0.95454516	0.997575153
ENSG00000078668	-0.326987273	0.01826744	0.20732171	-0.189734191	0.021154519	0.148319497	-0.144765623	0.208238193	0.864689277
ENSG00000078674	-0.128705855	0.297508991	0.682054904	-0.053526629	0.482814889	0.776884172	0.045143292	0.688725584	0.99317063
ENSG00000078687	0.58729188	0.002460764	0.067927675	0.437195136	0.000140774	0.004196005	0.206290001	0.214595865	0.875558006
ENSG00000078699	0.487880175	0.006057572	0.116924807	0.185132841	0.14584145	0.453137693	-0.046444529	0.77983933	0.99637285
ENSG00000078725	-0.306595084	0.094331446	0.437495916	0.024620647	0.821610746	0.943655567	0.002569962	0.986418347	0.998983237
ENSG00000078747	0.291800956	0.035744767	0.283803691	0.075483852	0.387641487	0.711970998	-0.019256717	0.880758687	0.996772302
ENSG00000078795	NA	NA	NA	0.007156764	0.802934389	NA	NA	NA	NA
ENSG00000078804	-0.069475376	0.75544153	0.926553937	-0.379084751	0.017609544	0.131481824	-0.108700394	0.556960922	0.989599484
ENSG00000078808	-0.048709	0.734635565	0.920427732	0.02536985	0.77600422	0.926433636	0.078732296	0.551707397	0.987272274
ENSG00000078814	0.042387992	0.729924958	NA	0.01879881	0.822038571	NA	0.066504583	0.398075337	NA
ENSG00000078898	NA	NA	NA	NA	NA	NA	NA	NA	NA
ENSG00000078900	0.420824061	0.070163107	0.387209392	0.028645609	0.866823753	0.959574017	-0.202832784	0.216323454	0.8795183
ENSG00000078902	0.114790004	0.519595811	0.820966483	-0.039982081	0.753585862	0.916799063	-0.030546799	0.848303148	0.996772302
ENSG00000078967	-0.011491366	0.960543205	0.991868557	-0.025342993	0.880997074	0.964566264	-0.15112268	0.328187365	0.944005952
ENSG00000079101	0.169686041	0.181455269	NA	0.035130307	0.685181894	NA	-0.005777604	0.921405672	NA
ENSG00000079102	-0.087927584	0.618361748	0.869841252	0.126210884	0.286580234	0.631454287	0.084582063	0.580243678	0.990212129
ENSG00000079112	0.183343143	0.127711412	NA	-0.011380636	0.886665181	NA	-0.045232479	0.425607742	NA
ENSG00000079134	-0.618683982	0.000428843	0.021586791	0.057518697	0.552136621	0.821014215	-0.00196595	0.987720164	0.998983237
ENSG00000079150	0.109461626	0.63439062	0.877166734	-0.149423462	0.383353709	0.708316484	-0.138988117	0.435681182	0.974967246
ENSG00000079156	-0.192909125	0.39570558	0.756632926	0.446244454	0.003587999	0.047516552	0.095804061	0.601828097	0.990212129
ENSG00000079215	-0.275019975	0.224808504	0.613805699	-0.172709693	0.167932555	0.484574747	-0.077996583	0.587644048	0.990212129
ENSG00000079246	-0.130773039	0.271656076	0.658937835	-0.090698957	0.158142114	0.470024841	-0.042755201	0.656128362	0.992866738
ENSG00000079257	0.035055027	0.8801893	0.974731245	-0.045698424	0.787112024	0.93124362	-0.101477347	0.581787351	0.990212129
ENSG00000079263	-0.148263648	0.216863715	NA	-0.170720163	0.172677392	NA	-0.013574858	0.879358573	NA
ENSG00000079277	-0.140025418	0.496915915	0.809344092	-0.105903753	0.457261784	0.758671926	-0.027928387	0.872974151	0.996772302
ENSG00000079308	0.46518799	0.040780899	0.30084116	-0.019989851	0.901005072	0.971310606	-0.097597301	0.596675439	0.990212129
ENSG00000079313	0.200123057	0.243355429	0.633484139	-0.025577161	0.832248339	0.947215434	0.23088126	0.129372891	0.772047798
ENSG00000079332	-0.166542288	0.199074783	0.587801446	-0.014912039	0.842889188	0.949282774	-0.044588861	0.701067789	0.99317063
ENSG00000079335	0.107430994	0.591706996	0.856177546	0.169196107	0.220628409	0.554309464	0.008791386	0.959806535	0.997575153
ENSG00000079337	0.235487569	0.307566494	0.692618161	0.214827272	0.190719976	0.51524787	0.006349079	0.972531112	0.997575153
ENSG00000079385	0.027400991	0.884471916	NA	-0.123334484	0.436940159	NA	-0.154745195	0.262600976	NA
ENSG00000079387	-0.172828381	0.268396548	0.655696392	0.058986054	0.552068486	0.821014215	-0.015637158	0.910988519	0.996772302
ENSG00000079393	0.19912549	0.3573517	NA	-0.001803927	0.99016368	NA	-0.015733756	0.886796938	NA
ENSG00000079432	0.119958615	0.41005794	0.762099662	0.043738195	0.669671946	0.877920825	0.333425572	0.011525693	0.262904006
ENSG00000079435	-0.051784075	0.820752751	0.95427376	0.173934229	0.295693454	0.639482478	0.01561274	0.932726017	0.996772302
ENSG00000079459	0.134203605	0.230777327	0.618683746	0.271628213	9.00E-05	0.002984114	0.237874982	0.017069407	0.326461118
ENSG00000079462	-0.192339425	0.194994336	0.585074168	-0.097853683	0.329747431	0.668331023	0.039904106	0.775409124	0.995778913
ENSG00000079482	0.089958092	0.68191937	0.900837045	0.039685372	0.800060043	0.935864611	0.049510874	0.78868222	0.99637285
ENSG00000079557	NA	NA	NA	NA	NA	NA	NA	NA	NA
ENSG00000079616	0.055775112	0.650652017	0.885377854	-0.073282555	0.348743899	0.682775831	0.041412307	0.7228466	0.99317063
ENSG00000079689	NA	NA	NA	NA	NA	NA	NA	NA	NA
ENSG00000079691	-0.205965057	0.155169961	0.53454866	-0.24442762	0.004312143	0.053949526	-0.037557181	0.758827017	0.995364594
ENSG00000079739	0.860860055	1.17E-07	2.38E-05	0.289485218	0.069708026	0.309453436	0.531536091	0.000339761	0.021501906
ENSG00000079785	-0.264571177	0.04505037	0.31686866	-0.073184837	0.308235434	0.651335926	0.007740445	0.939757544	0.996772302
ENSG00000079805	-0.056049888	0.649317264	0.885019725	-0.067409358	0.366881529	0.696381708	0.059024047	0.593632794	0.990212129
ENSG00000079819	-0.04391155	0.727770076	0.917850366	0.046568467	0.558463061	0.824593507	0.090667723	0.403208603	0.968834537
ENSG00000079841	-0.13492857	0.539849545	NA	-0.034082101	0.842605338	0.949199568	-0.164558004	0.35991623	0.951612296
ENSG00000079931	0.350154806	0.10327926	0.453994378	0.150540838	0.329878179	0.668331023	-0.106453979	0.562331568	0.990212129
ENSG00000079950	0.095808664	0.50092887	0.811858961	0.204051522	0.031791897	0.192139795	0.070264894	0.599768507	0.990212129
ENSG00000079974	-0.01705359	0.938761453	0.98484238	0.14755261	0.334331291	0.672174657	0.147661497	0.411789807	0.970491555
ENSG00000079999	-0.186842933	0.180657644	0.564299065	-0.2725688	0.004507473	0.055513129	-0.114491186	0.398143705	0.967023952
ENSG00000080007	-0.03659927	0.62305355	NA	-0.011808869	0.763860885	NA	0.014913431	0.722382549	NA
ENSG00000080031	0.23866719	0.090478775	NA	0.083600843	0.278579321	NA	-0.005135481	0.946988962	NA
ENSG00000080166	NA	NA	NA	0.000581742	0.986605352	NA	NA	NA	NA
ENSG00000080189	-0.146427251	0.362619213	0.73070333	0.022494822	0.831313387	0.947031104	0.057203445	0.696583495	0.99317063
ENSG00000080200	-0.161975653	0.478326096	0.802063196	0.188912418	0.245529975	0.585548094	0.098052698	0.595815335	0.990212129
ENSG00000080224	0.059540048	0.786253312	NA	-0.198194051	0.230524616	0.565450324	-0.134873088	0.390136251	0.965239499
ENSG00000080293	0.002076992	0.98650825	NA	0.04262223	0.603982008	NA	-0.007240832	0.919566064	NA
ENSG00000080298	-0.062011	0.738558177	0.921474801	0.603440316	3.04E-07	3.20E-05	0.536083786	0.000423801	0.025246419
ENSG00000080345	0.02766701	0.821642065	0.954593432	-0.002052535	0.978691352	0.995075222	0.015833235	0.900625604	0.996772302
ENSG00000080371	-0.000316812	0.998357756	0.999681734	0.209194235	0.034165434	0.19937677	0.051770443	0.713926763	0.99317063
ENSG00000080493	-0.120125968	0.593327768	NA	-0.1936748	0.24901487	0.590106703	-0.041985656	0.797938304	0.99637285
ENSG00000080503	-0.410749968	0.057726012	0.358303234	-0.525842999	0.00053497	0.011738221	-0.387909533	0.035004581	0.476112594
ENSG00000080511	0.138954886	0.266814135	NA	0.000352566	0.994301287	NA	0.000507507	0.987997462	NA
ENSG00000080546	0.262633111	0.099382001	0.446817659	0.291330623	0.015136895	0.120402676	0.171557089	0.278076101	0.931337665
ENSG00000080561	0.350387787	0.108649972	NA	-0.010129721	0.946425695	NA	0.039728783	0.757707524	NA
ENSG00000080572	NA	NA	NA	NA	NA	NA	NA	NA	NA
ENSG00000080573	0.249080353	0.280658966	0.668250508	-0.084460572	0.619650176	0.857710698	-0.178298596	0.275555045	0.930722125
ENSG00000080603	-0.192369692	0.142785516	0.516280248	0.014508597	0.872614618	0.9614646	0.200866091	0.148189819	0.803062235
ENSG00000080608	-0.11168256	0.404344278	0.760686378	0.044531947	0.596369037	0.845259719	0.036526768	0.759822297	0.995364594
ENSG00000080618	NA	NA	NA	0.000578565	0.986642356	NA	NA	NA	NA
ENSG00000080644	0.092946791	0.689791489	0.9041197	0.081653079	0.632308518	0.864396376	-0.059549582	0.732001154	0.99317063
ENSG00000080709	-0.629012668	0.001372552	0.047488091	-0.395737299	0.00452308	0.055513129	-0.283300193	0.096632831	0.709515174
ENSG00000080802	-0.13620139	0.424739633	0.769289957	0.12188753	0.282584757	0.627133772	0.100528718	0.510552694	0.984929716
ENSG00000080815	-0.273191844	0.051571821	0.339823354	0.082257664	0.341653972	0.677413913	-0.044520193	0.734704985	0.99317063
ENSG00000080819	-0.009107381	0.955610107	0.990248755	-0.034484195	0.740256092	0.910958927	-0.104767956	0.467166053	0.975417585
ENSG00000080822	-0.060552833	0.688974406	0.903928744	0.072373712	0.443785587	0.749183972	-0.163872192	0.231367651	0.897491259
ENSG00000080823	0.151676521	0.386313499	NA	0.113075576	0.48206467	NA	0.036422819	0.780928902	NA
ENSG00000080824	-0.436060651	0.000580298	0.026507856	0.464283412	7.93E-16	8.96E-13	0.388329566	6.20E-05	0.005369794
ENSG00000080839	-0.344145811	0.071611722	0.3906658	-0.369267949	0.003858008	0.049878269	-0.114066055	0.479731002	0.977769715
ENSG00000080845	0.10772725	0.47724192	0.800977324	-0.099706278	0.330542355	0.669076928	-0.073953944	0.591114419	0.990212129
ENSG00000080854	0.177729277	0.437619421	0.77563502	0.131545576	0.314810868	0.655849274	0.245293915	0.145220464	0.79549338
ENSG00000080910	NA	NA	NA	NA	NA	NA	NA	NA	NA
ENSG00000080947	0.086250903	0.690227469	NA	0.264926682	0.112376251	0.39730102	0.182736869	0.275274956	0.930722125
ENSG00000080986	-0.172491399	0.268036092	0.655343915	-0.203857797	0.049127758	0.25099212	-0.049276634	0.71142554	0.99317063
ENSG00000081014	0.011417671	0.950363735	0.988383433	0.119031127	0.307047679	0.649638163	0.180192543	0.258248434	0.917632879
ENSG00000081019	0.341377968	0.04274691	0.307816237	0.334579858	0.002792835	0.039505237	0.442908186	0.003157475	0.111169796
ENSG00000081026	0.332839813	0.099138063	0.446714458	0.030098321	0.835954182	0.947689594	0.080922591	0.650660149	0.992635552
ENSG00000081041	-0.055213683	0.498595433	NA	-0.064549448	0.496661478	NA	0.018390795	0.809540638	NA
ENSG00000081051	0.021126159	0.916233813	NA	-0.01742238	0.91880341	0.976476126	-0.047145838	0.792605198	0.99637285
ENSG00000081052	-0.00347299	0.985876478	NA	-0.096810446	0.543754285	NA	-0.030435182	0.795154986	NA
ENSG00000081059	-0.342164415	0.108663886	0.463391905	-0.067357116	0.640649693	0.86789443	-0.060028626	0.738860101	0.99317063
ENSG00000081087	-0.465529543	0.008479053	0.141163592	-0.064765295	0.570655797	0.830300817	-0.100228718	0.516867609	0.985520911
ENSG00000081138	-0.491061788	0.018045367	NA	-0.09608284	0.535427496	NA	-0.058939659	0.651475591	NA
ENSG00000081148	-0.011911674	0.782043764	NA	-0.006362426	0.824428122	NA	0.001362551	0.966927817	NA
ENSG00000081154	-0.021765913	0.856174104	0.967273259	0.160984426	0.037423853	0.211564106	0.069824145	0.510775899	0.984929716
ENSG00000081177	0.178307874	0.263356303	0.652096193	-0.010398124	0.923720114	0.977544012	-0.111633231	0.461379559	0.975417585
ENSG00000081181	-0.098216374	0.545763093	0.835030617	0.020608332	0.853153397	0.953724732	-0.060620808	0.68775849	0.99317063
ENSG00000081189	-0.130271234	0.473808332	NA	0.012634134	0.915525016	NA	-0.090086674	0.431580875	NA
ENSG00000081237	0.035774686	0.488978856	NA	0.002671427	0.972146119	NA	-0.007214227	0.791422557	NA
ENSG00000081248	0.016664669	0.82774174	NA	0.04802809	0.597128304	NA	-0.035394171	0.579963467	NA
ENSG00000081277	0.198443008	0.268079585	NA	0.338248498	0.034195222	NA	0.15933392	0.319141719	0.941886558
ENSG00000081307	-0.068948813	0.658612493	0.889234244	0.141466994	0.157691268	0.469360933	0.074024016	0.607594057	0.990212129
ENSG00000081320	0.060805454	0.75638877	0.926797948	0.175590341	0.240548751	0.578631104	0.220461089	0.226277969	0.894076683
ENSG00000081377	-0.228417628	0.084153661	0.419656719	0.33059528	0.000387491	0.009233439	0.105969045	0.415264842	0.972322771
ENSG00000081386	-0.292451496	0.111163993	0.46796646	-0.095135172	0.429817313	0.74029035	-0.066257544	0.671097176	0.99317063
ENSG00000081479	0.672571051	0.003885192	0.089694825	-0.175944369	0.28215939	0.626749454	-0.211957554	0.249075338	0.914947686
ENSG00000081665	-0.12807201	0.554974835	0.840161881	0.136522624	0.33495032	0.672678253	-0.013863371	0.939736187	0.996772302
ENSG00000081692	-0.449924962	0.053154092	0.344067538	0.114074758	0.506312071	0.791630656	-0.008528771	0.961934829	0.997575153
ENSG00000081721	-0.273744443	0.150398106	0.526027475	-0.143833336	0.255865318	0.596945716	0.061551148	0.707142076	0.99317063
ENSG00000081760	-0.182621478	0.210111502	0.599736507	-0.119731946	0.168002033	0.484672106	-0.243835111	0.061664713	0.613801469
ENSG00000081791	0.268655876	0.063678407	0.372637507	-0.078232876	0.393560712	0.716608934	-0.073959691	0.578924555	0.990212129
ENSG00000081800	NA	NA	NA	NA	NA	NA	NA	NA	NA
ENSG00000081803	-0.526347258	0.002499877	0.06871183	-0.100404556	0.378955603	0.704992576	-0.219127311	0.143092133	0.792274748
ENSG00000081818	0.023896663	0.871814715	NA	0.038657591	0.737554406	NA	-0.070749729	0.504102492	NA
ENSG00000081842	-0.087216003	0.708041053	0.910246218	0.181391487	0.240492336	0.578598024	0.199721118	0.277796457	0.931226992
ENSG00000081853	-0.032122012	0.762015427	NA	0.051427559	0.638961209	NA	0.138762187	0.132139762	NA
ENSG00000081870	-0.050850688	0.782613796	0.937879813	-0.043405281	0.739662058	0.910776905	-0.259676634	0.125688751	0.767077048
ENSG00000081913	0.091788804	0.517501048	0.819638413	0.176781054	0.048248758	0.247935469	0.292193792	0.023750203	0.382295182
ENSG00000081923	-0.032987274	0.879471044	0.974406925	0.411874911	0.01164923	0.101611716	0.141556027	0.44282256	0.975417585
ENSG00000081985	-0.197109183	0.360724035	NA	-0.007995734	0.961983284	0.990691571	-0.243868644	0.142862991	0.792049894
ENSG00000082014	-0.059763494	0.795463432	0.942891182	-0.258941028	0.124688367	0.418777522	-0.301862267	0.079507329	0.668130112
ENSG00000082068	-0.07434892	0.638771874	0.879740447	-0.077353786	0.439459447	0.746954383	-0.128226514	0.366374685	0.956307551
ENSG00000082074	NA	NA	NA	NA	NA	NA	NA	NA	NA
ENSG00000082126	-0.026681846	0.561111061	NA	0.014514681	0.729952451	NA	0.0126574	0.754616251	NA
ENSG00000082146	-0.130383784	0.417793508	0.764802834	-0.080085587	0.468726967	0.766165497	-0.161113433	0.287104715	0.934420809
ENSG00000082153	-0.273071292	0.088163556	0.426240075	-0.178412924	0.026233754	0.169905528	0.027834345	0.802855137	0.99637285
ENSG00000082175	-0.052020647	0.516899594	NA	-0.028871053	0.678201181	NA	-0.007214227	0.791422557	NA
ENSG00000082196	-0.06640851	0.504895625	NA	0.170966508	0.085736505	NA	-0.002878291	0.975704895	NA
ENSG00000082212	0.0698182	0.575657012	0.849228067	0.030387406	0.700350716	0.890557324	-0.078928012	0.513008097	0.984929716
ENSG00000082213	-0.088801559	0.55332563	0.839210531	0.086132181	0.376027569	0.702483473	0.038381938	0.77714376	0.995778913
ENSG00000082258	-0.045326309	0.758471845	0.927390418	-0.001223268	0.988859908	0.997242569	0.086539882	0.494433862	0.978926064
ENSG00000082269	-0.269046239	0.093521097	0.436031057	0.061212553	0.536659862	0.810968408	0.055753519	0.670468209	0.99317063
ENSG00000082293	0.001140052	0.981966119	NA	NA	NA	NA	0.003337351	0.943235477	NA
ENSG00000082397	-0.370708199	0.055733171	0.351779101	-0.263237354	0.047375824	0.245412527	-0.172810967	0.311328133	0.941886558
ENSG00000082438	-0.138562301	0.55172435	0.838502707	0.266094454	0.11330966	0.39920813	0.167758834	0.364704207	0.955924756
ENSG00000082458	-0.072534797	0.588910591	0.854926074	-0.185733147	0.034438514	0.200538915	-0.173161254	0.15871821	0.818105411
ENSG00000082482	0.003937538	0.978937212	NA	-0.013029583	0.918235654	NA	0.049187356	0.70605199	NA
ENSG00000082497	0.029681168	0.89860757	0.978810395	0.406546958	0.016340135	0.12609905	0.114673346	0.532237383	0.985989177
ENSG00000082512	0.063700236	0.730969129	0.919284598	0.179073832	0.151216117	0.46069428	-0.132107936	0.422981962	0.972767603
ENSG00000082515	-0.125933732	0.448091339	0.783503668	-0.153418815	0.17889571	0.500244046	-0.222562906	0.131407557	0.775200015
ENSG00000082516	-0.2403775	0.111657022	0.468328702	-0.15767153	0.075880266	0.323142251	0.021749913	0.853412392	0.996772302
ENSG00000082556	0.024171635	0.849222386	NA	-0.057951978	0.619984409	NA	0.090066136	0.379670042	NA
ENSG00000082641	0.122621361	0.278899501	0.666468351	0.117363309	0.080321722	0.33411515	0.118056828	0.269004109	0.927519643
ENSG00000082684	-0.063932567	0.703278388	0.908725729	-0.334259814	0.006633421	0.070558789	-0.273075159	0.07995723	0.668932498
ENSG00000082701	0.10290049	0.462267462	0.791155352	-0.075042901	0.361275362	0.691645462	0.030855812	0.79829415	0.99637285
ENSG00000082781	0.199652822	0.088328034	0.42671383	0.298771609	0.000911054	0.017476263	0.187672792	0.073127681	0.651796262
ENSG00000082805	0.011369113	0.940428444	0.984921069	-0.052731399	0.55639448	0.823473066	0.024639594	0.849303849	0.996772302
ENSG00000082898	-0.01343429	0.906636523	0.979517916	0.101797791	0.127801174	0.423878581	0.047970166	0.640704567	0.990555502
ENSG00000082929	NA	NA	NA	NA	NA	NA	NA	NA	NA
ENSG00000082996	-0.058264929	0.72776591	0.917850366	-0.069267955	0.502692959	0.789294792	-0.044013201	0.761128626	0.995364594
ENSG00000083067	-0.359935336	0.097170128	0.441792902	-0.424607019	0.00698969	0.072750714	-0.268813186	0.135293771	0.778829201
ENSG00000083093	-0.092269955	0.581297381	0.852064997	-0.152853867	0.12531254	0.420288402	-0.03286116	0.818038853	0.996772302
ENSG00000083097	-0.095964428	0.611603168	0.866409698	-0.032633617	0.807521242	0.939201519	-0.060912996	0.704499702	0.99317063
ENSG00000083099	-0.336773529	0.105063001	0.456565693	0.017455702	0.888004189	0.967203422	0.018409299	0.911401492	0.996772302
ENSG00000083123	0.112797765	0.496918105	0.809344092	-0.097360639	0.371408168	0.699261149	-0.278976602	0.063395287	0.620974782
ENSG00000083168	0.201981242	0.212106242	0.601944665	0.234774063	0.017025343	0.129222687	0.088670121	0.525305567	0.985989177
ENSG00000083223	0.200272173	0.239770336	0.629256191	-0.000998991	0.992925452	0.998373227	0.120168412	0.429296404	0.973537418
ENSG00000083290	0.511962433	0.013724636	0.179254419	0.128827815	0.416813445	0.730905605	-0.171176183	0.354012665	0.951376734
ENSG00000083307	-0.355537019	0.02861697	0.258472257	0.270542947	0.008982999	0.085509142	0.22792001	0.109490549	0.738783623
ENSG00000083312	-0.120771048	0.295805939	0.68057959	-0.02014698	0.751248865	0.916061599	-0.025758401	0.79543027	0.99637285
ENSG00000083444	0.078875672	0.567856185	0.846573869	0.288331354	0.001018543	0.018889955	0.163438011	0.1730697	0.835961887
ENSG00000083454	-0.168642594	0.468653787	0.795958857	0.063622086	0.708682169	0.894559528	0.109496975	0.545770636	0.986565139
ENSG00000083457	-0.277169527	0.174312438	0.55783457	0.083854264	0.545726645	0.818077497	-0.157894559	0.36948724	0.958391749
ENSG00000083520	-0.082628773	0.539837995	0.832975627	-0.104171182	0.20149323	0.528048538	-0.104305019	0.386437204	0.965239499
ENSG00000083535	0.123688942	0.529725365	0.827296249	0.252469344	0.066146227	0.298881344	0.19292323	0.272148386	0.928165079
ENSG00000083544	0.123550637	0.532357709	0.829027893	0.055775946	0.691367164	0.886817505	0.072538908	0.676863537	0.99317063
ENSG00000083622	NA	NA	NA	NA	NA	NA	NA	NA	NA
ENSG00000083635	-0.045102472	0.797348886	0.943640596	0.030789137	0.784399325	0.929978463	0.007313213	0.961633192	0.997575153
ENSG00000083642	-0.217703441	0.112265075	0.468786325	0.088155241	0.294952584	0.638652741	0.14596707	0.227227557	0.894076683
ENSG00000083720	-0.333921854	0.028131984	0.255557077	-0.293789317	0.002130113	0.03267941	-0.343872287	0.007912697	0.208258445
ENSG00000083750	0.069581096	0.759982372	0.928244976	0.172814441	0.307772102	0.650561915	0.009576126	0.958309773	0.997575153
ENSG00000083782	NA	NA	NA	NA	NA	NA	NA	NA	NA
ENSG00000083799	-0.718053685	0.000276084	0.015475193	-0.19945856	0.096183312	0.367550881	-0.08411958	0.588789325	0.990212129
ENSG00000083807	0.428024479	0.050636627	0.336424297	-0.245896343	0.130087587	0.428527535	-0.296050091	0.108582911	0.737575657
ENSG00000083812	-0.476170764	0.040933112	0.300859414	-0.014827028	0.930730819	0.979785094	-0.172108362	0.347872021	0.951134799
ENSG00000083814	-0.164430921	0.457081063	0.788905813	-0.022716725	0.889500941	0.967472272	0.06375295	0.729937817	0.99317063
ENSG00000083817	-0.20174501	0.336019683	0.714215706	0.069660641	0.622231563	0.858798542	-0.105223022	0.548356822	0.986565139
ENSG00000083828	-0.163353724	0.436440041	0.77492124	0.086834531	0.54664988	0.818104797	-0.030046458	0.8661438	0.996772302
ENSG00000083838	0.017362564	0.939688877	0.984845851	0.029051598	0.865584282	0.958916356	-0.005317841	0.975879082	0.997974715
ENSG00000083842	NA	NA	NA	NA	NA	NA	NA	NA	NA
ENSG00000083844	0.207219608	0.358208952	0.72867989	0.027190359	0.864542099	0.958309763	0.034701106	0.851156353	0.996772302
ENSG00000083845	0.250864784	0.023571493	0.235275029	-0.053307966	0.490339438	0.782722866	-0.017394951	0.873230963	0.996772302
ENSG00000083857	0.093778766	0.685668966	0.902529405	0.220851499	0.029028051	0.181753663	0.016972986	0.921540566	0.996772302
ENSG00000083896	NA	NA	NA	-0.006362426	0.824428122	NA	NA	NA	NA
ENSG00000083937	-0.13904374	0.321411698	0.704959734	-0.123638033	0.179333607	0.500952087	-0.01517842	0.905650063	0.996772302
ENSG00000084070	-0.373812514	0.097941283	0.443917482	-0.23688834	0.12124713	0.413154166	-0.041758352	0.819101065	0.996772302
ENSG00000084072	0.31040745	0.041230713	0.301903844	0.239837263	0.016725675	0.127865619	0.036379835	0.797764401	0.99637285
ENSG00000084073	-0.661097499	0.000129299	0.008828107	-0.32743462	0.000388074	0.009233439	-0.224665107	0.068930914	0.640023178
ENSG00000084090	-0.188210972	0.149595242	0.525651388	-0.085205531	0.2075552	0.535348729	0.009811331	0.923001704	0.996772302
ENSG00000084092	0.439613217	0.00511911	0.106670288	-0.148623562	0.141472178	0.447549727	-0.013358938	0.926699192	0.996772302
ENSG00000084093	0.150705474	0.265847098	0.653577504	0.091970132	0.262638239	0.60486749	0.010645135	0.932216463	0.996772302
ENSG00000084110	-0.026681846	0.561111061	NA	0.002280413	0.968211428	NA	0.043410205	0.582439752	NA
ENSG00000084112	-0.116316903	0.477685454	0.801374792	0.07944191	0.457436117	0.758775516	-0.044705058	0.764533894	0.995364594
ENSG00000084207	0.010853787	0.920874223	0.982187736	0.092299531	0.147073194	0.454400509	0.147659698	0.156479759	0.812840538
ENSG00000084234	0.007208094	0.949063496	0.987871246	-0.12389726	0.045140486	0.237889325	-0.134323803	0.180256219	0.841895092
ENSG00000084444	0.38387861	0.010124375	0.151641158	0.241433676	0.016094328	0.125083824	0.103952584	0.480045416	0.977769715
ENSG00000084453	0.480792987	0.034942095	0.282441264	-0.108937607	0.525648457	0.803380925	-0.217992788	0.214690182	0.875558006
ENSG00000084463	-0.145595436	0.230963849	0.618862042	-0.149521304	0.039114552	0.218301053	-0.075268535	0.491796221	0.978926064
ENSG00000084623	0.065179518	0.57500839	0.848954186	-0.01147005	0.865462205	0.958916356	0.026424074	0.808051743	0.99637285
ENSG00000084628	-0.146824587	0.293187007	0.678075223	-0.048471492	0.557714064	0.824291371	-0.004307359	0.970940927	0.997575153
ENSG00000084636	-0.022371216	0.922532848	0.982187736	0.120129685	0.456146664	0.757748782	0.130033478	0.478617592	0.97774949
ENSG00000084652	-0.022832931	0.868123028	0.969934562	0.047103024	0.558446741	0.824593507	0.182244219	0.135252317	0.778829201
ENSG00000084674	0.108845081	0.570754875	NA	0.052039379	0.627726904	0.862186781	-0.005147888	0.974057977	0.997974715
ENSG00000084676	-0.419619699	0.013483767	0.177697772	-0.321226757	0.002850787	0.040147836	-0.125455093	0.401086911	0.967480793
ENSG00000084693	0.241416889	0.082596431	0.416420967	0.136327621	0.11770362	0.406682876	0.131715314	0.300268614	0.9395948
ENSG00000084710	0.005914258	0.977941695	0.995890661	-0.017606024	0.90632979	0.973608638	0.090396151	0.620218959	0.990212129
ENSG00000084731	0.045051602	0.750282169	0.926228725	0.025283922	0.784366263	0.929978463	0.005310302	0.965914591	0.997575153
ENSG00000084733	-0.032315625	0.793561708	0.942726338	0.119610148	0.084924168	0.344008829	3.11E-05	0.999768858	0.999867385
ENSG00000084734	0.051074114	0.624952391	NA	-0.043210272	0.502468541	NA	0.065376206	0.353775676	NA
ENSG00000084754	0.070946983	0.536720849	0.832449108	-0.063700074	0.354169282	0.687848175	-0.074516775	0.480437218	0.977769715
ENSG00000084764	-0.059511147	0.797854622	0.943760379	-0.168742636	0.325311848	0.664139587	-0.057687869	0.752391781	0.995364594
ENSG00000084774	0.087194932	0.485493406	0.806478156	0.043882228	0.508958172	0.79293403	0.120932436	0.227068406	0.894076683
ENSG00000085063	-0.098791489	0.515992267	0.818496878	-0.150159452	0.07874897	0.330443542	-0.263566225	0.034877551	0.47593168
ENSG00000085117	-0.142630648	0.540082263	0.832975627	-0.256744793	0.133639684	0.433905052	-0.321954892	0.074989481	0.655310831
ENSG00000085185	0.018066404	0.935458872	0.984127528	-0.372839853	0.016768133	0.127901811	-0.406423919	0.026804221	0.412364022
ENSG00000085224	-0.109176154	0.465510078	0.79405812	0.066727858	0.407093446	0.724746812	0.114414358	0.329286164	0.944223413
ENSG00000085231	-0.168426692	0.263826235	0.652447835	0.004370247	0.957518005	0.988645541	-0.07582847	0.513009568	0.984929716
ENSG00000085265	NA	NA	NA	NA	NA	NA	NA	NA	NA
ENSG00000085274	0.047535535	0.798922307	0.943765737	0.031623356	0.804606726	0.938036888	-0.008235252	0.96013696	0.997575153
ENSG00000085276	0.004117046	0.961711188	NA	-0.046551161	0.650180513	NA	0.031207972	0.752332971	NA
ENSG00000085365	0.069814868	0.610519529	0.865712975	0.073512647	0.38316913	0.708071909	-0.024282214	0.84439359	0.996772302
ENSG00000085377	0.049947079	0.702982932	0.908618359	0.225435098	0.003666249	0.048160877	0.187678878	0.113444931	0.745144015
ENSG00000085382	-0.051901874	0.764951734	0.930622807	0.10284879	0.401155827	0.720977705	0.01852934	0.908403862	0.996772302
ENSG00000085415	-0.344600114	0.023479217	0.23471903	0.136673057	0.10311864	0.379510174	0.153501936	0.225728881	0.893275856
ENSG00000085433	-0.266441941	0.230470979	0.618637701	-0.144412285	0.360305765	0.691586593	-0.132220881	0.472431344	0.975417585
ENSG00000085449	0.073938132	0.540478165	0.832975627	-0.047526391	0.508875817	0.79293403	-0.081115391	0.471945956	0.975417585
ENSG00000085465	0.268679906	0.177481319	NA	-0.02493528	0.847814094	NA	-0.030086733	0.785699019	NA
ENSG00000085491	-0.53003081	0.000586766	0.026613886	-0.13220658	0.102900586	0.379428427	-0.11087959	0.347493582	0.951134799
ENSG00000085511	-0.349192863	0.013822294	0.179759846	-0.113280567	0.196801937	0.522467804	-0.020169437	0.870605238	0.996772302
ENSG00000085514	0.039018949	0.802427807	NA	0.081223098	0.58668448	NA	0.137967407	0.259661473	NA
ENSG00000085552	-0.458153242	0.008121408	0.13862552	0.141524025	0.201057941	0.527706468	0.37198564	0.008518956	0.218609522
ENSG00000085563	0.086755762	0.607931655	NA	0.036767878	0.812507117	NA	-0.090197511	0.479260915	NA
ENSG00000085644	-0.063753283	0.767314658	0.931760726	0.02603669	0.868048547	0.95993643	0.128147009	0.484821238	0.978124144
ENSG00000085662	-0.09861723	0.415506681	0.76355673	-0.006732434	0.924430149	0.977934609	-0.093618881	0.391281579	0.965239499
ENSG00000085719	-0.216746368	0.102267489	0.452668672	-0.13215023	0.120272581	0.41113015	0.006121502	0.960827876	0.997575153
ENSG00000085721	0.011167547	0.941997902	0.985049701	0.043719633	0.669941935	0.87808951	0.065401331	0.638370557	0.990555502
ENSG00000085733	-0.25696751	0.055832857	0.351892528	-0.027480867	0.71978915	0.900948819	0.069727654	0.519854643	0.985989177
ENSG00000085741	-0.016229226	0.869371938	NA	-0.041135045	0.32322538	NA	0.014913431	0.722382549	NA
ENSG00000085760	0.14900058	0.30243314	0.688854274	-0.026217323	0.803116501	0.937061544	-0.123681392	0.371140587	0.959229129
ENSG00000085788	0.284664499	0.086777465	0.424657088	-0.400681728	0.001510452	0.025479062	-0.481720758	0.004458361	0.140312203
ENSG00000085831	0.378476999	0.099670186	0.446817659	0.038999412	0.815686002	0.94113185	-0.374927379	0.041127864	0.520692805
ENSG00000085832	0.207155059	0.114547064	0.470930945	0.266027958	0.004089948	0.051887632	0.089970167	0.494772347	0.979125345
ENSG00000085840	-0.086228587	0.534274282	0.830319558	-0.447512844	2.78E-07	3.02E-05	-0.27734319	0.027387234	0.416710657
ENSG00000085871	0.297150297	0.201521617	0.590844838	-0.052555718	0.753756423	0.916893408	0.034746627	0.849673839	0.996772302
ENSG00000085872	0.070891696	0.627376785	0.87487203	-0.121498989	0.255224559	0.596351597	0.229789197	0.085209733	0.681269428
ENSG00000085978	0.059579822	0.721150743	0.915656634	-0.01881085	0.867423183	0.959792916	-0.044431418	0.777431876	0.995778913
ENSG00000085982	-0.176713999	0.391656253	0.754418966	0.136914468	0.312821172	0.654487258	0.077210546	0.653510293	0.992635552
ENSG00000085998	0.078073658	0.620721467	0.871535851	-0.02405615	0.813108929	0.940479506	-0.12136544	0.386923022	0.965239499
ENSG00000085999	-0.488017525	0.001860331	0.058527474	-0.197203118	0.047598353	0.24582211	-0.087622596	0.514377389	0.985520911
ENSG00000086015	-0.026948059	0.852674387	0.965984552	-0.049614261	0.606184635	0.850753979	0.120396158	0.385589486	0.965239499
ENSG00000086061	-0.743685851	1.55E-06	0.000246236	0.345002719	1.94E-05	0.000890245	0.264215699	0.013186028	0.28425582
ENSG00000086062	0.072583717	0.65175343	0.885562297	-0.01816609	0.870679324	0.96110638	-0.078675528	0.602932993	0.990212129
ENSG00000086065	0.204574623	0.166926751	0.547997897	0.150041317	0.125433464	0.420373731	-0.000853221	0.995060941	0.999279402
ENSG00000086102	-0.158070898	0.281639199	0.669342855	0.089574695	0.353498325	0.687135486	0.082298969	0.522487269	0.985989177
ENSG00000086159	-0.01773047	0.773506244	NA	0.065096414	0.196928892	NA	NA	NA	NA
ENSG00000086189	-0.150153142	0.318344279	0.702731077	-0.088464877	0.308849592	0.651375022	-0.030918264	0.806005257	0.99637285
ENSG00000086200	-0.15950979	0.242499875	0.633054381	0.139064806	0.091309072	0.357498963	0.081931403	0.49474474	0.979125345
ENSG00000086205	NA	NA	NA	0.008710403	0.936052411	NA	0.01334994	0.80194168	NA
ENSG00000086232	0.068424306	0.57783972	0.849802165	-0.102164055	0.152696456	0.462294025	-0.048799314	0.651472233	0.992635552
ENSG00000086288	0.025082158	0.835214565	NA	-0.026281831	0.567980739	NA	0.008535135	0.754366916	NA
ENSG00000086289	-0.036389571	0.863787407	0.968786984	-1.77E-05	0.999906942	0.999906942	-0.289538205	0.111604747	0.741671087
ENSG00000086300	0.284245544	0.144217326	0.518314488	0.341228669	0.023521016	0.158465981	0.024555148	0.889614976	0.996772302
ENSG00000086475	-0.253255925	0.035741459	0.283803691	0.419185458	8.02E-10	1.81E-07	0.564642038	2.80E-09	9.82E-07
ENSG00000086504	0.052956349	0.709222915	0.910725004	-0.011527404	0.894030645	0.968663966	0.049657533	0.705715773	0.99317063
ENSG00000086506	0.160648	0.324716207	NA	0.03978138	0.718205904	NA	0.125091668	0.142828707	NA
ENSG00000086544	0.051923059	0.79685201	0.943378813	-0.201636289	0.146102793	0.453420154	0.019505329	0.910318901	0.996772302
ENSG00000086548	NA	NA	NA	NA	NA	NA	NA	NA	NA
ENSG00000086570	0.35098451	0.124065528	0.485149779	-0.036970474	0.82917601	0.946425593	-0.214824283	0.21276684	0.871710383
ENSG00000086589	-0.203334721	0.194973275	0.585074168	-0.031342949	0.759348809	0.919654273	0.153589506	0.261087969	0.919735442
ENSG00000086598	-0.134489582	0.296706508	0.68143223	-0.144460825	0.032325158	0.193808045	-0.000897609	0.993053207	0.999279402
ENSG00000086619	0.380576874	0.077755223	0.405388317	0.152844784	0.355100919	0.688552053	-0.115591192	0.532304324	0.985989177
ENSG00000086666	0.193448826	0.116385623	0.472856622	0.163429919	0.035394314	0.204002417	0.058519668	0.613318999	0.990212129
ENSG00000086696	0.012946606	0.763648132	NA	0.007156764	0.802934389	NA	NA	NA	NA
ENSG00000086712	-0.521444782	0.000800486	0.032810355	-0.075604971	0.391934883	0.715742582	0.098225557	0.403851283	0.968950539
ENSG00000086717	0.03382228	0.732919066	NA	0.096398748	0.250910368	NA	0.00224287	0.964346686	NA
ENSG00000086730	-0.09808258	0.561517034	NA	0.023056393	0.86949248	NA	0.035903663	0.779238971	NA
ENSG00000086758	0.125794082	0.589112637	0.855122674	0.085581089	0.371655457	0.699406126	0.029731216	0.870713452	0.996772302
ENSG00000086827	-0.489880684	0.004547503	0.098935174	-0.372606603	0.000127746	0.003893232	-0.140793067	0.300039526	0.9395948
ENSG00000086848	0.189129651	0.415712981	0.763654575	-0.12083353	0.480497451	0.775157542	0.043965832	0.809635327	0.996445606
ENSG00000086967	0.32451434	0.149138579	0.525651388	-0.14216432	0.404817686	0.72310048	0.008603068	0.957773388	0.997575153
ENSG00000086991	-0.005307048	0.979703903	NA	0.085219493	0.606791769	0.850987733	-0.084249019	0.573136922	NA
ENSG00000087008	0.180202283	0.421816443	0.767132787	-0.093619662	0.549267127	0.819663136	-0.203072554	0.268879698	0.927519643
ENSG00000087053	-0.096613598	0.471595385	0.797167234	-0.018049446	0.831137319	0.947031104	-0.016411025	0.891899054	0.996772302
ENSG00000087074	0.367976667	0.05437114	0.348257459	0.069464937	0.59654853	0.845259719	0.070598941	0.680790173	0.99317063
ENSG00000087076	0.30837669	0.174280984	0.55783457	-0.093612162	0.581179771	0.836992679	-0.067347661	0.712678301	0.99317063
ENSG00000087077	0.144078233	0.292066603	0.677573819	0.025557723	0.774489956	0.925997759	0.0365385	0.770291983	0.995364594
ENSG00000087085	0.082594162	0.685547413	NA	0.071086361	0.670295032	0.878143472	-0.081394202	0.590145782	NA
ENSG00000087086	-0.014400825	0.893988248	0.97800406	0.118239897	0.103520274	0.380368993	0.152104696	0.150642522	0.806770299
ENSG00000087087	-0.596142285	8.57E-05	0.00658341	-0.071142218	0.376311933	0.702483473	0.052465719	0.621057658	0.990212129
ENSG00000087088	0.161870174	0.20728651	0.596709944	0.197031363	0.008746062	0.084210063	0.158781567	0.153024108	0.808953357
ENSG00000087095	0.021948802	0.86706409	0.969934562	0.079638849	0.391306861	0.71539653	0.089608245	0.459378471	0.975417585
ENSG00000087111	0.023742645	0.87450693	0.973224463	0.013314065	0.888638042	0.967309505	0.119249468	0.391515361	0.965239499
ENSG00000087116	0.206244494	0.363765988	0.731104013	-0.536946592	0.001591173	0.026380796	-0.13994393	0.446631557	0.975417585
ENSG00000087128	-0.011911674	0.782043764	NA	0.001247022	0.978685482	NA	0.008535135	0.754366916	NA
ENSG00000087152	-0.2284396	0.098650343	0.445774406	0.01509115	0.853229214	0.953724732	-0.013061193	0.907221963	0.996772302
ENSG00000087157	-0.006164141	0.970603872	0.994545486	0.095356018	0.382738004	0.707564452	-0.001107864	0.994013257	0.999279402
ENSG00000087191	-0.189657744	0.149536899	0.525651388	-0.077331687	0.345357839	0.680271229	0.187214937	0.106963152	0.734194357
ENSG00000087206	0.235764107	0.122427799	0.482182895	-0.037498019	0.705063048	0.892733177	-0.093825319	0.507650761	0.984345773
ENSG00000087237	NA	NA	NA	NA	NA	NA	NA	NA	NA
ENSG00000087245	-0.070581301	0.618784003	0.870007419	0.454762612	4.66E-06	0.000276555	0.311305245	0.010770991	0.252154573
ENSG00000087250	0.012946606	0.763648132	NA	0.00096547	0.982024441	NA	0.008535135	0.754366916	NA
ENSG00000087253	-0.105360957	0.644223079	0.882573665	0.084547624	0.60044269	0.847282468	-0.089553421	0.628388716	0.990555502
ENSG00000087258	-0.240866765	0.108333469	0.462750639	-0.280798123	0.005741547	0.064519782	-0.133531232	0.325732962	0.943631901
ENSG00000087263	-0.194030886	0.1815687	0.565443483	-0.146919599	0.088079452	0.351643664	-0.010162378	0.935309902	0.996772302
ENSG00000087266	0.119661602	0.448530351	0.784057686	0.113860968	0.274219118	0.617562219	-0.038514689	0.792367732	0.99637285
ENSG00000087269	-0.458585931	0.006514743	0.12189977	-0.17918397	0.060062825	0.281372034	0.064164896	0.619258822	0.990212129
ENSG00000087274	-0.050745124	0.68068196	0.900793041	-0.127907308	0.071943089	0.313727386	-0.004289828	0.96872405	0.997575153
ENSG00000087299	0.022579279	0.885392619	0.975608268	-0.271826145	0.009474269	0.088613817	-0.209151103	0.15305942	0.808953357
ENSG00000087301	-0.224724125	0.196510361	0.586210556	-0.322355992	0.003262734	0.044160871	-0.406093721	0.005551625	0.161045401
ENSG00000087302	-0.109992783	0.374129024	0.741098788	-0.093424371	0.177786758	0.498708918	-0.124292246	0.23410597	0.898853113
ENSG00000087303	0.117885866	0.588619573	0.854922333	-0.239411289	0.14081875	0.446211188	-0.364403747	0.047612722	0.562317003
ENSG00000087338	-0.010377231	0.945102794	0.985646204	-0.01017928	0.917971157	0.976284818	-0.01373163	0.920549182	0.996772302
ENSG00000087365	-0.067481049	0.557873235	0.841464259	-0.216984725	0.000713869	0.014668928	-0.05349501	0.595908985	0.990212129
ENSG00000087448	-0.097744441	0.578306779	0.849913649	0.122077958	0.241911504	0.580014032	0.055183209	0.712372361	0.99317063
ENSG00000087460	-0.126270615	0.255660148	0.64523273	0.123445597	0.099286752	0.372836002	0.132018625	0.167267503	0.826462888
ENSG00000087470	-0.004775959	0.969813049	0.994211348	0.058808973	0.423244903	0.734707657	0.011883036	0.914952133	0.996772302
ENSG00000087494	0.017849535	0.773897114	NA	-0.037470421	0.467092208	NA	-0.007214227	0.791422557	NA
ENSG00000087495	-0.012527138	0.865767445	NA	0.005806044	0.953144178	NA	0.016967897	0.84083896	NA
ENSG00000087502	-0.079717574	0.635838452	0.878237295	0.190554226	0.093127135	0.361570048	0.030447675	0.839795794	0.996772302
ENSG00000087510	0.344032677	0.139458053	0.510431586	-0.282224785	0.091364947	0.357498963	-0.350995521	0.053200397	0.583580326
ENSG00000087586	0.029141704	0.828090603	0.957256032	-0.103456275	0.212478587	0.542782933	-0.064983524	0.590325602	0.990212129
ENSG00000087589	0.029665626	0.530044932	NA	-0.006362426	0.824428122	NA	-0.007214227	0.791422557	NA
ENSG00000087842	0.133657435	0.508304528	0.815640082	0.397630659	0.005519546	0.062851451	0.324704662	0.06294136	0.620614222
ENSG00000087884	0.285533003	0.215050933	0.604421673	0.117704149	0.490804261	0.782816346	-0.027609856	0.874950817	0.996772302
ENSG00000087903	0.051713272	0.823947675	0.955478576	0.052189963	0.761058257	0.92049158	-0.186010283	0.287962017	0.935130796
ENSG00000087916	NA	NA	NA	0.007156764	0.802934389	NA	NA	NA	NA
ENSG00000087995	-0.17344186	0.294173423	0.6791385	0.063798254	0.556758786	0.823599767	-0.109676268	0.477794314	0.977689678
ENSG00000088002	0.099379585	0.578969838	NA	0.034624044	0.785506707	NA	0.045440402	0.64548538	NA
ENSG00000088035	-0.305307954	0.071810395	0.39123864	0.04034674	0.700572007	0.890557324	0.072672537	0.609962652	0.990212129
ENSG00000088038	-0.015455336	0.908696569	0.979737244	-0.093655416	0.273521587	0.616605679	0.185157368	0.133552875	0.777204346
ENSG00000088053	0.166834485	0.185278302	NA	-0.025128392	0.71241234	NA	-0.018899708	0.774503218	NA
ENSG00000088179	-0.089190309	0.539060753	0.832975627	-0.072561944	0.440084402	0.747267392	-0.146989893	0.239053414	0.904281933
ENSG00000088205	-0.188957088	0.16823794	0.549868433	-0.012024961	0.863982856	0.957924746	-0.025521647	0.818505162	0.996772302
ENSG00000088247	-0.058657075	0.60551811	0.864083431	-0.050118552	0.463021349	0.76245239	0.223080124	0.029308619	0.432148297
ENSG00000088256	0.006964531	0.969238866	0.994178526	0.068107884	0.5915059	0.842966063	0.261731327	0.103648649	0.726030219
ENSG00000088280	-0.105370608	0.460897891	0.790413387	-0.031669148	0.736254438	0.908871327	-0.075767024	0.562409909	0.990212129
ENSG00000088298	-0.026350351	0.884548776	0.975307173	-0.085087986	0.51705184	0.798480648	-0.16827831	0.305496526	0.94016274
ENSG00000088305	-0.624654701	2.61E-08	6.10E-06	-0.188173494	0.020026713	0.143174632	0.092402204	0.343456273	0.949588248
ENSG00000088320	NA	NA	NA	NA	NA	NA	NA	NA	NA
ENSG00000088325	0.057138309	0.661867027	0.891082678	-0.010185693	0.892242992	0.968487234	0.12936608	0.211102319	0.868453523
ENSG00000088340	0.391518702	0.077566116	NA	0.263113303	0.116552826	0.404578815	0.090152624	0.508835724	NA
ENSG00000088356	-0.049967254	0.781588484	0.937351189	-0.017117878	0.895308408	0.96912544	-0.003301188	0.983615366	0.998983237
ENSG00000088367	0.17818907	0.237680174	0.626717894	0.091210131	0.376565729	0.702763783	-0.094384987	0.504456749	0.983051804
ENSG00000088386	0.117348151	0.569327411	NA	-0.162001841	0.324284901	0.664139587	-0.20948479	0.160123746	NA
ENSG00000088387	-0.151168111	0.375637441	0.742115473	-0.008531287	0.938262574	0.982881185	-0.049853436	0.742779672	0.99345013
ENSG00000088448	-0.21759863	0.145409076	0.520440698	-0.478579695	4.80E-07	4.65E-05	-0.22993245	0.076043544	0.660198472
ENSG00000088451	0.292517423	0.109316597	0.464631733	0.063547624	0.626491061	0.861285447	-0.079520913	0.644699874	0.990793112
ENSG00000088538	0.211841751	0.313387372	0.697667964	-0.328979248	0.028149311	0.178137719	-0.42173665	0.016314882	0.319840841
ENSG00000088543	0.333467202	0.112896013	0.469079734	0.083111159	0.605636973	0.850450262	-0.178996719	0.332787417	0.944850629
ENSG00000088682	-0.183865398	0.295851742	0.68057959	-0.176560123	0.135217255	0.436622956	-0.055554696	0.72786227	0.99317063
ENSG00000088726	0.001140052	0.981966119	NA	0.041371447	0.419634763	NA	NA	NA	NA
ENSG00000088727	-0.026506488	0.90901728	0.979737244	-0.144555743	0.399328404	0.719717957	-0.092741078	0.604429559	0.990212129
ENSG00000088756	-0.340572358	0.065745474	0.377132646	-0.307395353	0.018250429	0.134298602	-0.111189821	0.513998335	0.985520911
ENSG00000088766	0.11769216	0.452323959	0.785979469	-0.04807385	0.659206337	0.87477068	-0.005252841	0.971163085	0.997575153
ENSG00000088782	NA	NA	NA	NA	NA	NA	NA	NA	NA
ENSG00000088808	-0.249803169	0.25470431	0.644558244	-0.025303398	0.865057263	0.958645743	0.059604943	0.743496	0.993605393
ENSG00000088812	0.208022501	0.159898974	0.539270659	-0.292471289	0.007848067	0.078492245	-0.228020884	0.089477124	0.693255545
ENSG00000088826	0.088327028	0.680871827	0.900820105	0.068575076	0.670719851	0.878424161	0.14048006	0.437788667	0.975417585
ENSG00000088827	-0.011911674	0.782043764	NA	NA	NA	NA	0.008535135	0.754366916	NA
ENSG00000088832	-0.14185098	0.278858196	0.666468351	-0.138630721	0.038866179	0.217511632	0.005453979	0.958742855	0.997575153
ENSG00000088833	-0.153234055	0.292020175	0.677573819	-0.078987778	0.390002099	0.714160319	-0.002820335	0.98167755	0.998983237
ENSG00000088836	0.023361982	0.907196889	0.979517916	-0.361215454	0.004206857	0.052974365	-0.447496207	0.010193719	0.242112698
ENSG00000088854	0.327635541	0.0887278	0.427839986	0.086887004	0.512826587	0.795757198	0.037778652	0.819853152	0.996772302
ENSG00000088876	0.054640574	0.812180155	0.949744314	0.213102354	0.204436903	0.531449737	0.041820026	0.820341424	0.996772302
ENSG00000088881	0.182161556	0.283804368	NA	-0.124069309	0.315992323	NA	-0.11641801	0.267056719	NA
ENSG00000088882	0.169416412	0.2342057	0.622860564	-0.377586443	0.000301864	0.007643375	-0.470290225	0.000447336	0.026296278
ENSG00000088888	-0.17026815	0.307696316	0.692667471	-0.056958884	0.609894419	0.852726638	0.025751009	0.863188999	0.996772302
ENSG00000088899	0.194135015	0.202714955	0.591354748	-0.110589371	0.32276968	0.662966689	-0.044481497	0.757363338	0.995364594
ENSG00000088926	-0.109929914	0.400320057	NA	0.03409132	0.789753226	NA	0.050290557	0.647104849	NA
ENSG00000088930	-0.132944545	0.281581918	0.669342855	-0.110774187	0.08770714	0.350570064	-0.066576832	0.559592433	0.990212129
ENSG00000088970	-0.128615058	0.450960526	0.785631014	-0.276013107	0.01369241	0.112611342	-0.02511805	0.867926797	0.996772302
ENSG00000088986	-0.373013101	0.003520991	0.084452899	0.247791071	0.00143953	0.024681296	0.099819894	0.409664577	0.969935749
ENSG00000088992	-0.244040845	0.294750234	0.679551268	-0.366251606	0.032155618	0.193475818	-0.339202112	0.060410019	0.609367654
ENSG00000089006	-0.081951057	0.510626035	0.817154442	-0.235258214	0.007735834	0.077771227	-0.120661536	0.308994574	0.941886558
ENSG00000089009	0.059266728	0.615109902	0.868490884	-0.097877548	0.18551467	0.509611092	-0.02959602	0.770840656	0.995364594
ENSG00000089012	0.012946606	0.763648132	NA	0.007156764	0.802934389	NA	NA	NA	NA
ENSG00000089022	-0.011609555	0.934554359	0.984127528	-0.231585376	0.012591967	0.106201651	-0.196807301	0.143267309	0.792274748
ENSG00000089041	-0.040158514	0.810647211	NA	0.008283603	0.942907072	NA	0.005191726	0.925806703	NA
ENSG00000089048	0.014380303	0.92848031	0.983668691	0.010510549	0.913506597	0.975740448	-0.051224937	0.702193855	0.99317063
ENSG00000089050	-0.244810071	0.170872049	0.553168632	-0.444487965	0.000293585	0.007512458	-0.307646092	0.052738731	0.583143671
ENSG00000089053	-0.075256635	0.568662186	0.846573869	-0.30360023	0.000350466	0.008548599	-0.333815591	0.004005919	0.131339028
ENSG00000089057	-0.488182545	0.004322248	0.096487605	-0.266170899	0.015354084	0.121188089	-0.17973831	0.19530569	0.861686337
ENSG00000089060	0.152242606	0.461031623	0.790413387	-0.191896838	0.193053821	0.518557322	-0.242773673	0.185059043	0.851576566
ENSG00000089063	-0.045120261	0.740621775	0.922525095	0.213672992	0.012110557	0.10355824	-0.038269972	0.759384561	0.995364594
ENSG00000089091	-0.442409527	0.04268279	0.30779567	0.0235842	0.878314132	0.963441906	0.041718232	0.818661594	0.996772302
ENSG00000089094	0.259269107	0.065418924	0.376722301	0.172372378	0.033682968	0.197638022	0.375663005	0.001331769	0.059237081
ENSG00000089101	0.000237092	0.996363141	NA	-0.010424528	0.784769581	NA	0.008535135	0.754366916	NA
ENSG00000089116	0.671047635	0.002130924	NA	-0.410965799	0.000866116	NA	-0.299260921	0.02098195	NA
ENSG00000089123	-0.187513792	0.392495034	0.754418966	-0.022477165	0.884801962	0.965769353	-0.02958857	0.8710443	0.996772302
ENSG00000089127	-0.011911674	0.782043764	NA	0.027389192	0.561355166	NA	-0.011322622	0.775219576	NA
ENSG00000089154	-0.005723937	0.963782512	0.992685905	0.038458142	0.588030953	0.841241377	0.161662038	0.161877819	0.821141863
ENSG00000089157	0.216475415	0.041501669	0.30319603	-0.043666061	0.546545166	0.818104797	-0.100542056	0.324754994	0.943631901
ENSG00000089159	0.434699716	0.002676485	0.07083581	0.377977574	0.000467413	0.010689811	0.292386925	0.040059182	0.513990114
ENSG00000089163	-0.044878446	0.832522438	NA	0.127516855	0.439894232	0.747149175	-0.054853039	0.714716871	NA
ENSG00000089169	-0.026681846	0.561111061	NA	-0.020703023	0.785801383	NA	-0.034724044	0.509054477	NA
ENSG00000089177	-0.025445682	0.899824503	0.978810395	-0.176587514	0.196227516	0.522213459	-0.2459266	0.155677657	0.812387014
ENSG00000089195	-0.247657713	0.161472016	0.539753852	-0.184239845	0.108323493	0.390996555	-0.180159253	0.227535096	0.894076683
ENSG00000089199	-0.028253809	0.902674458	0.978810395	-0.157693434	0.354044724	0.687771674	-0.07627082	0.675960205	0.99317063
ENSG00000089220	-0.16593562	0.143254665	0.517207783	-0.119199366	0.063212469	0.290803089	-0.139372353	0.19292529	0.859564298
ENSG00000089225	-0.011911674	0.782043764	NA	0.038206692	0.332304812	NA	NA	NA	NA
ENSG00000089234	-0.024381687	0.884132241	0.97514362	-0.121447947	0.259152854	0.600797294	-0.052075286	0.734774027	0.99317063
ENSG00000089248	-0.077227238	0.531695465	0.828833518	0.168703705	0.017425872	0.130785651	0.100511859	0.389295461	0.965239499
ENSG00000089250	0.375026986	0.094369217	0.437495916	-0.438410864	0.005832393	0.065155609	-0.416844017	0.023487317	0.38171698
ENSG00000089280	-0.225664859	0.059400678	0.362217154	0.060609944	0.321871291	0.662486546	-0.103787128	0.282660672	0.931337665
ENSG00000089289	0.252655396	0.089044597	0.428347102	-0.064555186	0.517825381	0.798602654	-0.049982479	0.722522925	0.99317063
ENSG00000089327	-0.068529213	0.657849193	0.888967149	-0.35828347	0.000154107	0.004553365	-0.008217051	0.951395794	0.997323775
ENSG00000089335	-0.245330527	0.159370723	0.539046798	0.099580793	0.388806884	0.712991764	0.08766559	0.572935342	0.990212129
ENSG00000089351	0.353342728	0.014133039	0.181775238	-0.101798691	0.24225688	0.580577454	0.175479789	0.141033468	0.787097701
ENSG00000089356	0.074986289	0.402751993	NA	0.048504233	0.509397638	NA	0.004369162	0.941652414	NA
ENSG00000089472	0.093712034	0.503347609	0.813706501	0.164487446	0.055606408	0.269781833	-0.113853858	0.366039707	0.956307551
ENSG00000089486	0.068705193	0.604297183	0.863067508	-0.052853614	0.500015008	0.78681064	0.036253144	0.759764558	0.995364594
ENSG00000089505	0.091352711	0.523543471	NA	0.058038784	0.512733812	NA	0.00188184	0.983128229	NA
ENSG00000089558	-0.088910874	0.448222885	NA	0.019255483	0.863369494	NA	0.027898872	0.683883529	NA
ENSG00000089597	0.043749381	0.68911324	0.903928744	0.176305547	0.003280744	0.044316184	0.141095409	0.138934903	0.784507525
ENSG00000089639	0.04013278	0.833872585	0.958102644	0.279475212	0.033174299	0.196210135	0.253072474	0.117210626	0.752132288
ENSG00000089682	-0.097458421	0.6155534	0.868591436	0.019872268	0.882574226	0.964908876	0.109666695	0.521744815	0.985989177
ENSG00000089685	-0.132576058	0.357400141	0.728082113	0.009115928	0.917281133	0.976284818	0.077890623	0.544499774	0.986565139
ENSG00000089692	0.049584339	0.827895648	0.957116864	-0.099100447	0.55590383	0.823053246	-0.19129532	0.210696801	NA
ENSG00000089693	0.0397162	0.73647031	0.920749284	-0.158366556	0.02116194	0.148319497	-0.0764404	0.482830364	0.978124144
ENSG00000089723	0.279963852	0.218516484	0.60652989	-0.371873864	0.02154771	0.149708012	-0.183766655	0.317769876	0.941886558
ENSG00000089737	-0.047076188	0.705886538	0.909446336	-0.204896068	0.004802148	0.057583323	-0.062196378	0.577072735	0.990212129
ENSG00000089775	0.271131716	0.16802407	0.549868433	0.073180921	0.606717275	0.850987733	0.328622657	0.062745762	0.620206995
ENSG00000089818	-0.194796587	0.268192707	0.655343915	-0.170958142	0.141393914	0.447406501	-0.098639441	0.528148866	0.985989177
ENSG00000089820	0.001273183	0.994899037	0.998510062	0.350925779	0.011229888	0.099647143	0.304344379	0.0859154	0.681544925
ENSG00000089847	0.109905763	0.573857235	0.848132581	0.074015486	0.578904047	0.835434035	0.132181734	0.435880552	0.975056284
ENSG00000089876	0.003716372	0.983635238	0.996365366	-0.126202857	0.335508299	0.673300319	-0.193734733	0.256177457	0.917632879
ENSG00000089902	0.131457029	0.387571988	0.752913694	0.163674903	0.093151876	0.361570048	0.171329896	0.209159685	0.865971714
ENSG00000089916	0.011523799	0.935075965	0.984127528	0.237607527	0.010564059	0.095640704	0.112592211	0.400113653	0.967480793
ENSG00000090006	0.391847131	0.041143994	0.301440813	0.175469509	0.153786749	0.464407903	0.120456684	0.433799886	0.974967246
ENSG00000090013	0.298719274	0.129268715	0.492989329	-0.123607499	0.383057455	0.707962006	-0.222084611	0.204032801	0.864689277
ENSG00000090020	-0.207421351	0.219498315	0.607870631	0.130558308	0.237056035	0.573689141	0.142757792	0.342138453	0.949588248
ENSG00000090054	-0.078303017	0.602913342	0.86227246	-0.088222083	0.316504995	0.657322576	-0.120173179	0.362947562	0.953568078
ENSG00000090060	-0.298132375	0.027723826	0.25403234	0.097780843	0.105731811	0.384818321	0.185259904	0.067761808	0.636811605
ENSG00000090061	-0.082345046	0.53829008	0.832975627	-0.095688834	0.235857969	0.572321663	0.112956439	0.376919572	0.962133331
ENSG00000090097	0.126978903	0.528759383	0.826269775	0.161372666	0.244586133	0.584359405	0.075674302	0.663183571	0.99317063
ENSG00000090104	NA	NA	NA	NA	NA	NA	NA	NA	NA
ENSG00000090238	0.124847455	0.517393655	0.819638413	0.276737567	0.05681174	0.273608244	0.220055639	0.21049889	0.867333316
ENSG00000090263	0.137902357	0.41411603	0.763517206	0.1258577	0.248114527	0.588995136	-0.01231919	0.933208577	0.996772302
ENSG00000090266	-0.034323689	0.839713346	0.960163999	0.086864987	0.408938006	0.726298748	0.064074011	0.673046702	0.99317063
ENSG00000090273	-0.370145651	0.00438287	0.09743426	-0.030093122	0.688629483	0.885567329	0.269773668	0.012964565	0.282982582
ENSG00000090316	-0.389626916	0.008861166	0.144525957	-0.130555788	0.149104559	0.457189143	0.024691308	0.838796388	0.996772302
ENSG00000090339	0.502403297	0.025309297	0.245370195	-0.160580301	0.344479053	0.679732511	-0.279018884	0.125422337	0.767077048
ENSG00000090372	0.241481874	0.051498071	0.339823354	-0.044896492	0.60026814	0.847282468	0.013525669	0.902173945	0.996772302
ENSG00000090376	-0.220794962	0.342996725	0.720132294	-0.057081955	0.7299689	0.906163682	-0.182957937	0.32069925	0.941886558
ENSG00000090382	NA	NA	NA	NA	NA	NA	0.008535135	0.754366916	NA
ENSG00000090402	NA	NA	NA	0.007156764	0.802934389	NA	NA	NA	NA
ENSG00000090432	-0.172986759	0.339969552	0.717980076	0.019550129	0.865988138	0.958972085	-0.1871818	0.228275869	0.894337401
ENSG00000090447	-0.066929204	0.708297655	0.910246218	0.142101513	0.211340464	0.541302997	0.291384403	0.0615177	0.613801469
ENSG00000090470	-0.021883725	0.894232312	0.97800406	0.006775488	0.952151818	0.987233268	0.039024699	0.797256967	0.99637285
ENSG00000090487	-0.104014044	0.440504953	0.777586448	0.273526549	0.001232457	0.022021855	0.216240482	0.080857798	0.673512147
ENSG00000090512	0.05541758	0.498387273	NA	0.063531733	0.497412734	NA	-0.016725472	0.79404551	NA
ENSG00000090520	-0.355375491	0.014083447	0.181319079	-0.122985231	0.163791662	0.479240016	-0.035806921	0.764840007	0.995364594
ENSG00000090530	1.064154404	5.12E-12	2.27E-09	-0.159730613	0.183279501	0.505621763	0.00448823	0.974837473	0.997974715
ENSG00000090534	-0.085139537	0.413010501	NA	0.057535066	0.60904124	NA	-0.010262154	0.883476812	NA
ENSG00000090539	-0.096756563	0.406578176	NA	-0.165388941	0.115918874	NA	-0.08122639	0.446883958	NA
ENSG00000090554	0.044115729	0.436627412	NA	0.007156764	0.802934389	NA	0.01391392	0.726406353	NA
ENSG00000090565	-0.045235118	0.77123622	0.932428005	-0.056280881	0.611155345	0.853543466	-0.095228614	0.503372815	0.982905271
ENSG00000090581	0.138386679	0.487455766	0.806832006	-0.07657687	0.590071212	0.842551122	0.124390594	0.477099124	0.977492815
ENSG00000090612	-0.505110786	0.007562793	0.133897946	0.066677708	0.5255047	0.803301932	0.058609045	0.689468138	0.99317063
ENSG00000090615	0.226683677	0.196828492	0.586210556	0.145587295	0.152922159	0.462561756	0.14313123	0.333325407	0.944850629
ENSG00000090621	-0.210108755	0.07594607	0.401338803	0.110835073	0.156451092	0.46709672	0.266876882	0.014308924	0.295113262
ENSG00000090659	0.053082794	0.392166193	NA	0.001330325	0.978826017	NA	0.000507507	0.987997462	NA
ENSG00000090661	0.11223033	0.457893791	0.789459328	-0.196984646	0.053191526	0.261940261	-0.171585769	0.221614432	0.888555193
ENSG00000090674	-0.153056223	0.480686577	0.803017956	-0.252401565	0.112072861	0.396952765	0.080950294	0.653254764	0.992635552
ENSG00000090686	-0.135083879	0.289566099	0.676409545	-0.007449585	0.92570372	0.978564895	0.014773934	0.898565673	0.996772302
ENSG00000090776	0.455889008	0.040376319	0.299925019	0.006447145	0.969061523	0.993336531	0.105232209	0.569459646	0.990212129
ENSG00000090857	0.067390435	0.644120498	0.882573665	-0.226619514	0.009563101	0.08938303	-0.101763355	0.419918115	0.972767603
ENSG00000090861	-0.074579799	0.526253667	0.82461677	0.426141902	8.44E-08	1.09E-05	0.147989076	0.145798372	0.797676703
ENSG00000090863	0.452451919	0.000469935	0.023232693	0.300693452	7.76E-05	0.002655967	0.4296168	0.000143918	0.010707361
ENSG00000090889	0.01845688	0.89721724	0.9784261	-0.121422703	0.209009967	0.537159971	-0.00382254	0.976289234	0.997974715
ENSG00000090905	-0.158338432	0.198597819	0.587583582	-0.107505313	0.143127324	0.449847687	0.020911403	0.847219276	0.996772302
ENSG00000090920	0.356161034	0.126266608	0.488474436	0.03642167	0.831800722	0.947097757	0.055277213	0.736829391	0.99317063
ENSG00000090924	-0.180666893	0.248174849	0.638391254	0.045022394	0.631535517	0.864092482	0.114872916	0.40534945	0.968950539
ENSG00000090932	0.486618195	0.034220539	0.279849566	0.011315368	0.946920922	0.985952589	-0.184169747	0.313916223	0.941886558
ENSG00000090971	0.080956405	0.629486796	0.875511161	-0.264690253	0.027789342	0.176689664	-0.145127238	0.359872566	0.951612296
ENSG00000090975	0.025122437	0.914114047	0.980411757	-0.104676513	0.54189247	0.815574929	-0.077261792	0.671005673	0.99317063
ENSG00000090989	-0.138467948	0.408671314	0.761636027	-0.078360731	0.496837339	0.784756891	-0.138155941	0.364895826	0.955948109
ENSG00000091009	0.066713944	0.608986487	0.865712975	-0.061091736	0.420390964	0.732916178	0.052106356	0.642038969	0.990745023
ENSG00000091010	-0.011911674	0.782043764	NA	-0.012860021	0.758820417	NA	NA	NA	NA
ENSG00000091039	-0.075868692	0.562474024	0.843917913	-0.074272626	0.312835889	0.654487258	-0.184552402	0.100633163	0.719640371
ENSG00000091073	-0.171380149	0.362095703	0.730445289	-0.013819285	0.909112554	0.974284395	0.17416644	0.290961608	0.935130796
ENSG00000091106	0.022962023	0.855185618	NA	-0.091161474	0.317194667	NA	0.008306836	0.927571221	NA
ENSG00000091127	-0.244292369	0.114744534	0.470930945	0.048209806	0.557844351	0.824291371	0.108675468	0.355652241	0.951604475
ENSG00000091128	NA	NA	NA	NA	NA	NA	NA	NA	NA
ENSG00000091129	-0.151893486	0.48632119	0.806693219	-0.150477504	0.361143987	0.691645462	-0.131913475	0.47457944	0.976293458
ENSG00000091136	0.213378073	0.109299147	0.464631733	0.257576202	0.00727857	0.07455587	-0.062291082	0.63878065	0.990555502
ENSG00000091137	-0.016842308	0.82459118	NA	-0.056814903	0.45600171	NA	0.023993696	0.475085295	NA
ENSG00000091138	-0.013893967	0.817470217	NA	NA	NA	NA	NA	NA	NA
ENSG00000091140	-0.188608239	0.201526683	0.590844838	-0.263752696	0.001684703	0.027527634	-0.288778256	0.014153652	0.294184314
ENSG00000091157	-0.177380078	0.31563571	0.700308388	0.150705573	0.229558213	0.56456476	0.075378407	0.628327939	0.990555502
ENSG00000091164	-0.04297791	0.758330192	0.927353739	0.028500735	0.73582826	0.908696309	0.105250324	0.387341557	0.965239499
ENSG00000091181	NA	NA	NA	0.007156764	0.802934389	NA	NA	NA	NA
ENSG00000091262	-0.013249063	0.929051289	NA	0.02547174	0.844442667	NA	-0.068789648	0.477429032	NA
ENSG00000091317	-0.271901476	0.044615602	0.315529404	0.08795772	0.260351641	0.602643618	-0.159557336	0.186628734	0.853650008
ENSG00000091409	-0.124407704	0.280272058	0.667884071	-0.062329379	0.377231319	0.70332845	-0.059486208	0.57466306	0.990212129
ENSG00000091428	-0.109079834	0.625051097	NA	-0.192802205	0.225859679	NA	-0.158878762	0.296342836	NA
ENSG00000091436	0.013521659	0.939808104	0.984845851	0.086690243	0.477782091	0.772647035	-0.140574667	0.390791839	0.965239499
ENSG00000091482	NA	NA	NA	0.000544645	0.987043728	NA	NA	NA	NA
ENSG00000091483	-0.184836251	0.165112915	0.544981622	-0.267380336	0.001524708	0.025623405	-0.301688573	0.018401463	0.337730428
ENSG00000091490	-0.093644352	0.458996996	0.789778921	0.099495641	0.215329391	0.547282084	-0.200515622	0.08141427	0.674849023
ENSG00000091513	0.031361386	0.515604313	NA	0.025977156	0.823364275	NA	-0.095349576	0.298084736	NA
ENSG00000091527	0.076166995	0.534911323	0.830731442	-0.03547833	0.629645066	0.863509595	-0.081984495	0.436926289	0.975325296
ENSG00000091536	0.365629961	0.043951614	NA	-0.04079731	0.754340188	NA	-0.001802705	0.98677078	NA
ENSG00000091542	0.367500347	0.006494041	0.12172599	0.370728822	2.44E-05	0.001088411	0.434279532	0.000807645	0.040627448
ENSG00000091583	NA	NA	NA	NA	NA	NA	NA	NA	NA
ENSG00000091592	-0.135816705	0.540916278	0.832975627	-0.275586541	0.080889763	0.334915556	-0.420629278	0.022908962	0.378806921
ENSG00000091622	0.396907207	0.088137991	0.426240075	-0.264838878	0.121720469	0.413906799	-0.278746872	0.121652389	0.761092138
ENSG00000091640	0.083917274	0.545605964	0.835030617	-0.124282602	0.151626678	0.460883454	-0.083596249	0.523047626	0.985989177
ENSG00000091651	0.032028705	0.827609791	0.957116864	0.041030358	0.653412736	0.871925353	0.161373053	0.222580258	0.888643742
ENSG00000091656	0.217837203	0.348723081	0.721811321	-0.136580384	0.419584658	0.732672014	-0.033984316	0.839718138	0.996772302
ENSG00000091664	0.015591106	0.930323028	NA	0.198257657	0.184328461	NA	-0.044121677	0.768208968	NA
ENSG00000091704	NA	NA	NA	NA	NA	NA	NA	NA	NA
ENSG00000091732	-0.14025644	0.40747568	0.761636027	-0.029692133	0.774084781	0.925925014	-0.097456891	0.510254153	0.984929716
ENSG00000091831	0.031361386	0.515604313	NA	-0.009826762	0.872825064	NA	0.000507507	0.987997462	NA
ENSG00000091844	-0.103094382	0.638359784	0.879377699	-0.262300697	0.084457723	0.343041421	-0.286101725	0.118846203	0.756094094
ENSG00000091879	0.029665626	0.530044932	NA	0.051814642	0.25145452	NA	0.003337351	0.943235477	NA
ENSG00000091947	0.736583784	6.74E-05	0.005340386	0.082094893	0.53507421	0.809886153	-0.197100987	0.25880286	0.917632879
ENSG00000091972	0.010978579	0.939008789	0.98484238	-0.096886378	0.283047744	0.627647729	-0.107856989	0.419128328	0.972767603
ENSG00000091986	0.474067099	0.04074591	0.300755898	-0.528991177	0.001171651	0.021253852	-0.438686353	0.017717713	0.332970179
ENSG00000092009	NA	NA	NA	NA	NA	NA	-0.007214227	0.791422557	NA
ENSG00000092010	0.070655613	0.625948246	0.874189063	-0.245448103	0.009740586	0.090729277	-0.391626121	0.005754582	0.164079364
ENSG00000092020	0.003432876	0.984979872	0.996704898	-0.002491981	0.983651581	0.996510252	-0.171261325	0.290507323	0.935130796
ENSG00000092036	0.641602858	0.00056863	0.02625518	-0.233709772	0.097075144	0.368680546	-0.080927247	0.643365327	0.990745023
ENSG00000092051	-0.122436356	0.394388375	0.755577491	-0.160492022	0.147872876	0.455643367	-0.161997969	0.206163971	0.864689277
ENSG00000092054	0.012946606	0.763648132	NA	NA	NA	NA	0.008535135	0.754366916	NA
ENSG00000092067	NA	NA	NA	0.000544645	0.987043728	NA	-0.007214227	0.791422557	NA
ENSG00000092068	-0.492933964	0.000114971	0.008198733	0.006257369	0.930061282	0.979746989	0.08826489	0.429385258	0.973537418
ENSG00000092094	-0.351747271	0.064024316	0.373129773	-0.086288838	0.488058197	0.781284852	-0.063492681	0.692782064	0.99317063
ENSG00000092096	0.032730686	0.838846751	0.960124283	-0.03236868	0.786257455	0.930716907	-0.016611691	0.911699921	0.996772302
ENSG00000092098	0.093959981	0.618362529	0.869841252	-0.191859126	0.142207004	0.448717777	0.015331564	0.92774823	0.996772302
ENSG00000092108	0.019747796	0.885118202	0.975576543	0.053863844	0.538899283	0.813055076	-0.034006971	0.789992208	0.99637285
ENSG00000092140	-0.023483157	0.854410488	0.967018759	0.167124876	0.03547142	0.204238574	-0.009999447	0.932926343	0.996772302
ENSG00000092148	0.07969806	0.56084288	0.84296311	-0.016798855	0.838092972	0.948565235	-0.069975585	0.555542861	0.989030331
ENSG00000092199	-0.181193834	0.120861558	0.480000762	0.082776092	0.190127727	0.514981472	0.023421654	0.815846748	0.996772302
ENSG00000092200	-0.032004392	0.868242553	NA	-0.163151956	0.210497142	NA	0.002268841	0.984718057	NA
ENSG00000092201	-0.095284864	0.409070035	0.761636027	-0.14421393	0.040185748	0.221544356	-0.041004418	0.66846041	0.99317063
ENSG00000092203	-0.080547196	0.571596498	0.848015413	-0.018998823	0.839614194	0.949053216	-0.008002911	0.951203278	0.997323775
ENSG00000092208	0.015569477	0.933594742	0.984127528	-0.158060904	0.234201056	0.56998978	-0.125202884	0.458688174	0.975417585
ENSG00000092295	0.108303635	0.530580489	NA	-0.007533577	0.957508981	NA	-0.008331276	0.940534938	NA
ENSG00000092330	0.178543507	0.279205688	0.666773377	-0.066508603	0.550729989	0.820498748	-0.205485286	0.18432329	0.849606212
ENSG00000092345	-0.054297741	0.815243535	0.951574613	-1.126756019	3.38E-12	1.39E-09	-1.115117647	1.55E-09	5.75E-07
ENSG00000092377	0.001160417	0.981820259	NA	0.23604209	0.160654506	0.474270007	0.178563682	0.332595913	0.944850629
ENSG00000092421	0.154386706	0.290722409	0.677493398	0.1926776	0.009209864	0.086859651	0.273679596	0.015807084	0.313417136
ENSG00000092439	-0.584042842	5.00E-05	0.00417831	0.057063359	0.529612358	0.806253019	0.027421847	0.82728362	0.996772302
ENSG00000092445	-0.075795905	0.550525076	0.83817284	0.036481111	0.627195441	0.861761427	-0.015606468	0.892332646	0.996772302
ENSG00000092470	-0.225458685	0.236374013	0.625307097	-0.606016927	9.46E-07	8.18E-05	-0.493871796	0.003123105	0.110543014
ENSG00000092529	NA	NA	NA	0.0150484	0.716202509	NA	NA	NA	NA
ENSG00000092531	-0.303123108	0.064662288	0.374720151	-0.062894501	0.499476867	0.786768269	-0.065258869	0.650128538	0.992371907
ENSG00000092607	0.001689883	0.98263292	NA	-0.018532108	0.857428634	NA	0.027750173	0.700818066	NA
ENSG00000092621	0.005001504	0.96499846	0.993026667	0.307153018	5.41E-06	0.00031609	0.179611925	0.05936832	0.603819257
ENSG00000092758	0.762752395	2.49E-05	0.002453652	0.250146557	0.044136749	0.234646252	0.125486464	0.357489023	0.951612296
[truncated: 61,678 more rows]
