# Supplementary material for: A-Lister: a tool for analysis of differentially expressed omics entities across multiple pairwise comparisons
Source: BMC Bioinformatics. 2019 Nov 19;20:595. doi: 10.1186/s12859-019-3121-x (PMC6862834; doi:10.1186/s12859-019-3121-x)
Supplement: Supplementary file 9 — Additional file 9. A-Lister source code. [file 12859_2019_3121_MOESM9_ESM.zip › A-Lister-master/Sample_Input/DE_Series/GSE126785_M4.txt]

1.GeneID	2.Base mean	3.log2(FC)	4.StdErr	5.Wald-Stats	6.P-value	7.P-adj
ENSG00000102317	1178.146604	-1.265057524	0.091440356	-13.8347834	1.57E-43	2.13E-39
ENSG00000128052	1186.510357	-1.318167653	0.10255869	-12.85281292	8.29E-38	5.62E-34
ENSG00000253507	304.1671445	-1.5899172	0.125709171	-12.64758321	1.15E-36	5.22E-33
ENSG00000170542	503.5395412	-1.341819512	0.12218265	-10.98207894	4.66E-28	1.58E-24
ENSG00000113739	1439.932469	0.929809797	0.087600443	10.61421343	2.56E-26	6.94E-23
ENSG00000248329	626.3042305	-1.135416125	0.121057815	-9.379122864	6.65E-21	1.50E-17
ENSG00000008311	4573.084367	-0.644138006	0.070052842	-9.195030315	3.75E-20	7.26E-17
ENSG00000067225	17686.15699	0.73058269	0.084707535	8.624766301	6.42E-18	1.09E-14
ENSG00000164176	620.1149392	-0.812582425	0.096419869	-8.427541298	3.53E-17	5.32E-14
ENSG00000145794	420.3111983	-0.989196559	0.120029075	-8.241307861	1.70E-16	2.31E-13
ENSG00000170017	693.019388	-0.769572318	0.094252981	-8.164965315	3.22E-16	3.96E-13
ENSG00000080824	26510.62046	0.464283412	0.057636668	8.055347877	7.93E-16	8.96E-13
ENSG00000141150	359.1362256	0.901032786	0.113822078	7.916151292	2.45E-15	2.56E-12
ENSG00000168918	403.9748801	0.954807246	0.121037157	7.88854654	3.06E-15	2.96E-12
ENSG00000115758	1630.732351	0.613630428	0.078087643	7.858227038	3.90E-15	3.52E-12
ENSG00000159399	2080.575489	0.758476	0.096824993	7.83347333	4.75E-15	4.02E-12
ENSG00000170525	687.91091	0.816406133	0.105296879	7.753374446	8.95E-15	7.14E-12
ENSG00000163735	341.450314	-1.035417235	0.136336306	-7.594581872	3.09E-14	2.09E-11
ENSG00000149257	6478.279842	0.536209193	0.070592202	7.595870009	3.06E-14	2.09E-11
ENSG00000149925	11384.01999	0.594415777	0.078176058	7.603552723	2.88E-14	2.09E-11
ENSG00000063015	90.14496744	-1.173924497	0.155436993	-7.55241386	4.27E-14	2.76E-11
ENSG00000131389	2623.107474	-0.542499758	0.072159738	-7.518039414	5.56E-14	3.43E-11
ENSG00000026025	955.1908694	-0.699096263	0.093456971	-7.480407879	7.41E-14	4.37E-11
ENSG00000105894	423.8722146	-0.843045669	0.113482695	-7.42884778	1.10E-13	6.19E-11
ENSG00000007062	1135.00053	-0.59399231	0.080984348	-7.334655691	2.22E-13	1.21E-10
ENSG00000106236	224.0228335	0.962305974	0.132414283	7.267388037	3.67E-13	1.91E-10
ENSG00000106211	931.7282086	0.657110148	0.090782586	7.238284096	4.54E-13	2.28E-10
ENSG00000136110	902.7567084	-0.805992137	0.111866433	-7.204950689	5.81E-13	2.81E-10
ENSG00000154822	251.0411989	-1.050437818	0.147464316	-7.123335623	1.05E-12	4.81E-10
ENSG00000223756	918.4906372	-0.584379657	0.082054557	-7.121842784	1.06E-12	4.81E-10
ENSG00000112715	477.9992375	0.794826549	0.112615825	7.057858426	1.69E-12	7.40E-10
ENSG00000092345	92.1136017	-1.126756019	0.161869131	-6.960907323	3.38E-12	1.39E-09
ENSG00000111669	9157.009516	0.529260604	0.076011888	6.962866206	3.33E-12	1.39E-09
ENSG00000111052	173.8298376	-0.936190393	0.134868377	-6.941511548	3.88E-12	1.55E-09
ENSG00000185088	850.9493606	0.606694702	0.089387342	6.787255177	1.14E-11	4.43E-09
ENSG00000173698	235.0908818	-0.961052881	0.142065942	-6.764836587	1.33E-11	5.03E-09
ENSG00000171246	172.3131572	-0.995738158	0.149177902	-6.674836837	2.48E-11	9.07E-09
ENSG00000100033	166.0901467	-0.96557414	0.14501898	-6.658260454	2.77E-11	9.89E-09
ENSG00000041982	170.6965879	-0.941397439	0.1418125	-6.638324814	3.17E-11	1.10E-08
ENSG00000176485	369.1464012	-0.747966682	0.113171339	-6.609152904	3.87E-11	1.31E-08
ENSG00000074800	28965.19076	0.46126829	0.069985341	6.590927268	4.37E-11	1.45E-08
ENSG00000196159	83.08885926	-1.070492374	0.162790694	-6.575881876	4.84E-11	1.56E-08
ENSG00000169189	287.7453698	0.73700118	0.112834916	6.531676578	6.50E-11	2.05E-08
ENSG00000206538	222.8814091	-0.841766727	0.130255309	-6.462436983	1.03E-10	3.18E-08
ENSG00000148680	203.1573282	-0.840774862	0.130188525	-6.458133416	1.06E-10	3.19E-08
ENSG00000162493	1509.57345	-0.49995149	0.077576718	-6.444607367	1.16E-10	3.42E-08
ENSG00000059804	4494.284862	0.589527596	0.092052959	6.404222139	1.51E-10	4.36E-08
ENSG00000070669	2523.847135	0.555206758	0.086795787	6.396701671	1.59E-10	4.49E-08
ENSG00000069482	508.3395804	-0.770511853	0.120776103	-6.379671405	1.77E-10	4.81E-08
ENSG00000124092	29.51652734	1.086984427	0.170323057	6.381898282	1.75E-10	4.81E-08
ENSG00000197181	331.1048177	0.740120839	0.117484858	6.299712572	2.98E-10	7.93E-08
ENSG00000120875	297.1369542	0.728560584	0.116425346	6.257748932	3.91E-10	1.02E-07
ENSG00000251095	92.10523998	1.021889405	0.163512357	6.249615789	4.11E-10	1.05E-07
ENSG00000141655	155.5892669	-0.8774986	0.140879851	-6.228701935	4.70E-10	1.18E-07
ENSG00000172379	275.1712379	-0.728985063	0.117138746	-6.223261633	4.87E-10	1.20E-07
ENSG00000181458	203.5606341	0.864282314	0.139533397	6.194089269	5.86E-10	1.42E-07
ENSG00000135269	467.1579882	0.684837951	0.110669704	6.1881249	6.09E-10	1.45E-07
ENSG00000118971	1135.582194	0.544264417	0.08824999	6.167302909	6.95E-10	1.62E-07
ENSG00000086475	10407.42818	0.419185458	0.068220887	6.144532501	8.02E-10	1.81E-07
ENSG00000172123	289.7236832	0.834805219	0.135827357	6.146075684	7.94E-10	1.81E-07
ENSG00000139174	102.2648308	-0.985201336	0.160691265	-6.131019848	8.73E-10	1.94E-07
ENSG00000156966	673.5023579	-0.592048268	0.09661826	-6.127705727	8.92E-10	1.95E-07
ENSG00000226415	1064.128587	0.530797972	0.086811309	6.114387354	9.69E-10	2.09E-07
ENSG00000075618	3015.782793	0.532642169	0.089289991	5.96530654	2.44E-09	5.17E-07
ENSG00000125354	383.1173485	-0.705161001	0.118317819	-5.959888447	2.52E-09	5.27E-07
ENSG00000060982	6500.296938	0.455621287	0.076551048	5.951862157	2.65E-09	5.45E-07
ENSG00000129474	646.8843922	0.59156674	0.100453403	5.888966629	3.89E-09	7.87E-07
ENSG00000113161	4180.658032	0.377012519	0.064216236	5.870984408	4.33E-09	8.64E-07
ENSG00000185668	217.7320657	0.807022301	0.138449284	5.829010293	5.58E-09	1.10E-06
ENSG00000099219	539.3984261	0.558621777	0.096178973	5.808148701	6.32E-09	1.22E-06
ENSG00000110092	1621.228783	0.490119677	0.084415943	5.806008428	6.40E-09	1.22E-06
ENSG00000198598	260.098582	0.83116772	0.143895307	5.776197562	7.64E-09	1.44E-06
ENSG00000164344	142.1293247	-0.84722231	0.146820683	-5.770456148	7.91E-09	1.47E-06
ENSG00000140937	115.1711885	-0.858391523	0.149022765	-5.760136874	8.40E-09	1.54E-06
ENSG00000004478	3953.677954	0.411337703	0.071534323	5.750214565	8.91E-09	1.61E-06
ENSG00000106789	905.8157328	0.669783667	0.116675851	5.740550962	9.44E-09	1.67E-06
ENSG00000198911	3911.418989	0.428195442	0.074597285	5.74009418	9.46E-09	1.67E-06
ENSG00000163032	1396.582189	0.560541982	0.097843288	5.728977332	1.01E-08	1.74E-06
ENSG00000144730	1575.468634	0.600754155	0.104873252	5.728383011	1.01E-08	1.74E-06
ENSG00000137161	868.9434099	0.472366756	0.082613044	5.717822891	1.08E-08	1.83E-06
ENSG00000148926	627.1492288	0.929914383	0.162944125	5.706952504	1.15E-08	1.93E-06
ENSG00000235823	269.1042762	0.686082118	0.120324722	5.701921476	1.18E-08	1.96E-06
ENSG00000215866	258.6205131	-0.771096653	0.135467092	-5.692132611	1.25E-08	2.05E-06
ENSG00000052802	1552.262705	0.460402098	0.081111779	5.676143539	1.38E-08	2.22E-06
ENSG00000124532	928.2860642	-0.469765423	0.083343439	-5.63650156	1.74E-08	2.77E-06
ENSG00000006459	371.3303645	0.666067402	0.118651065	5.613665601	1.98E-08	3.12E-06
ENSG00000008735	34.29547405	-0.957902368	0.170867201	-5.606121967	2.07E-08	3.23E-06
ENSG00000179222	1320.335375	-0.454076336	0.082146816	-5.527619419	3.25E-08	5.00E-06
ENSG00000187325	490.0217615	-0.569920398	0.103200796	-5.52244186	3.34E-08	5.09E-06
ENSG00000163703	156.0181371	0.749150176	0.135912107	5.512019419	3.55E-08	5.35E-06
ENSG00000125966	211.51659	-0.7733776	0.140552986	-5.502391817	3.75E-08	5.56E-06
ENSG00000170949	393.8653192	0.700297035	0.127301659	5.501083351	3.77E-08	5.56E-06
ENSG00000124098	320.0504163	0.6784814	0.123592659	5.48965774	4.03E-08	5.87E-06
ENSG00000136383	837.273904	0.54184294	0.098777223	5.485504885	4.12E-08	5.95E-06
ENSG00000105409	394.946732	-0.556152718	0.101590397	-5.474461531	4.39E-08	6.26E-06
ENSG00000117000	593.9020251	0.509818852	0.09344156	5.45601819	4.87E-08	6.88E-06
ENSG00000018625	771.4736143	-0.563323478	0.103506169	-5.442414518	5.26E-08	7.35E-06
ENSG00000141959	1140.105277	0.52972161	0.097828524	5.414797135	6.14E-08	8.49E-06
ENSG00000124507	145.1968635	-0.766872663	0.141870164	-5.40545412	6.46E-08	8.86E-06
ENSG00000214110	795.866363	0.869620084	0.160955191	5.402870681	6.56E-08	8.89E-06
ENSG00000180287	60.93281128	-0.902259846	0.167304646	-5.392915679	6.93E-08	9.31E-06
ENSG00000100650	1409.120818	-0.497760411	0.092488562	-5.381859106	7.37E-08	9.80E-06
ENSG00000186766	23.66541035	-0.894417487	0.166435258	-5.373966404	7.70E-08	1.01E-05
ENSG00000136943	891.8712945	-0.443040423	0.08258029	-5.364965718	8.10E-08	1.06E-05
ENSG00000090861	4725.974517	0.426141902	0.079542241	5.357428905	8.44E-08	1.09E-05
ENSG00000109107	624.6648937	0.542503395	0.101320329	5.354339077	8.59E-08	1.10E-05
ENSG00000126777	2409.001136	0.368019796	0.068832237	5.346619697	8.96E-08	1.14E-05
ENSG00000114019	806.6978685	0.626790126	0.117517093	5.333608164	9.63E-08	1.21E-05
ENSG00000122884	874.0490354	0.895500422	0.167944501	5.332121116	9.71E-08	1.21E-05
ENSG00000102230	564.6605413	0.515978084	0.096883579	5.325753723	1.01E-07	1.24E-05
ENSG00000116990	465.199843	0.558019749	0.105579961	5.285280895	1.26E-07	1.53E-05
ENSG00000103202	2332.2516	0.42280846	0.080334118	5.263124427	1.42E-07	1.71E-05
ENSG00000138166	490.0758497	0.612507671	0.116581859	5.253884925	1.49E-07	1.79E-05
ENSG00000131844	1437.598124	-0.399061337	0.076188154	-5.237839699	1.62E-07	1.93E-05
ENSG00000055163	1438.602951	0.441783292	0.084568987	5.223939721	1.75E-07	2.07E-05
ENSG00000134333	12704.90711	0.846576959	0.162141954	5.221208576	1.78E-07	2.08E-05
ENSG00000224411	1169.421695	0.423833437	0.081951873	5.171735792	2.32E-07	2.69E-05
ENSG00000120694	2803.197138	0.373136042	0.072234456	5.165624041	2.40E-07	2.75E-05
ENSG00000122641	23.68592393	-0.868732841	0.1683254	-5.161032398	2.46E-07	2.80E-05
ENSG00000175215	1907.127448	0.390113496	0.075609997	5.159549178	2.48E-07	2.80E-05
ENSG00000105499	128.8809576	0.784705115	0.152130868	5.158092668	2.49E-07	2.80E-05
ENSG00000148200	3968.481857	0.415499021	0.080637013	5.152708487	2.57E-07	2.85E-05
ENSG00000184012	83.08573848	-0.836907661	0.162681692	-5.144448956	2.68E-07	2.96E-05
ENSG00000085840	878.0211826	-0.447512844	0.08710125	-5.137846408	2.78E-07	3.02E-05
ENSG00000163584	788.5408295	-0.450246169	0.087629828	-5.138046938	2.78E-07	3.02E-05
ENSG00000167460	6267.7679	0.363071183	0.070793832	5.128570823	2.92E-07	3.14E-05
ENSG00000196670	442.1870825	0.552828524	0.107836207	5.12655758	2.95E-07	3.15E-05
ENSG00000128951	960.9593053	-0.469120301	0.091566279	-5.123286726	3.00E-07	3.18E-05
ENSG00000080298	334.101983	0.603440316	0.117844606	5.120644366	3.04E-07	3.20E-05
ENSG00000117394	6199.36032	0.856218074	0.167961752	5.097696738	3.44E-07	3.56E-05
ENSG00000127663	590.3743089	0.577306749	0.113219661	5.098997332	3.41E-07	3.56E-05
ENSG00000130558	549.6121281	-0.568021377	0.111486798	-5.094965365	3.49E-07	3.58E-05
ENSG00000033867	1347.804129	0.511940083	0.100904171	5.073527475	3.91E-07	3.98E-05
ENSG00000135069	5782.344747	0.436486309	0.086224999	5.062178192	4.14E-07	4.20E-05
ENSG00000170385	554.5326162	0.858395158	0.169700679	5.058289468	4.23E-07	4.25E-05
ENSG00000099910	54.41813075	-0.843928942	0.167090085	-5.050742195	4.40E-07	4.39E-05
ENSG00000077009	390.4513017	-0.627234043	0.124274921	-5.04714898	4.48E-07	4.44E-05
ENSG00000139832	246.8267477	0.680404397	0.134898996	5.04380625	4.56E-07	4.48E-05
ENSG00000160216	47.97154813	-0.861581798	0.171105865	-5.035372691	4.77E-07	4.65E-05
ENSG00000088448	785.403912	-0.478579695	0.095069717	-5.033986758	4.80E-07	4.65E-05
ENSG00000154310	1894.333909	0.422129339	0.084024581	5.023879153	5.06E-07	4.87E-05
ENSG00000144724	2065.021348	0.43556796	0.086796042	5.018292909	5.21E-07	4.98E-05
ENSG00000134569	434.1389978	0.52436758	0.104581785	5.0139475	5.33E-07	5.06E-05
ENSG00000110172	906.2463638	0.458116771	0.091697464	4.995958986	5.85E-07	5.51E-05
ENSG00000138095	4631.904971	-0.314212319	0.062932621	-4.992836982	5.95E-07	5.56E-05
ENSG00000115353	23.81472786	-0.841664276	0.168751232	-4.987603747	6.11E-07	5.68E-05
ENSG00000071127	4773.435195	0.384790194	0.077222006	4.982908532	6.26E-07	5.78E-05
ENSG00000160200	5388.775851	0.326444152	0.065535272	4.981197772	6.32E-07	5.79E-05
ENSG00000137166	256.1034096	-0.587996946	0.118134909	-4.977334381	6.45E-07	5.86E-05
ENSG00000120594	431.2274679	-0.511419393	0.102773323	-4.976188146	6.48E-07	5.86E-05
ENSG00000187079	1460.566033	0.505052356	0.10166451	4.967833491	6.77E-07	6.04E-05
ENSG00000139318	2671.478091	0.785810468	0.158148846	4.968803055	6.74E-07	6.04E-05
ENSG00000115241	2704.079844	-0.372388035	0.07502614	-4.963443892	6.93E-07	6.14E-05
ENSG00000136010	131.0398919	0.774026229	0.157117111	4.926428603	8.37E-07	7.37E-05
ENSG00000269404	57.56864826	-0.83023052	0.168563004	-4.925342451	8.42E-07	7.37E-05
ENSG00000173281	635.9886924	-0.462881663	0.094084604	-4.919844953	8.66E-07	7.53E-05
ENSG00000092470	207.8383386	-0.606016927	0.123615062	-4.902452136	9.46E-07	8.18E-05
ENSG00000168016	251.7516111	0.66013821	0.134840655	4.895691197	9.80E-07	8.36E-05
ENSG00000146918	1816.813561	-0.352190588	0.071940844	-4.895558161	9.80E-07	8.36E-05
ENSG00000134198	237.3226562	0.622936639	0.127303472	4.893320111	9.91E-07	8.37E-05
ENSG00000164941	893.0183458	0.41435538	0.084685635	4.89286498	9.94E-07	8.37E-05
ENSG00000145901	559.0120528	0.552044945	0.112936247	4.888111283	1.02E-06	8.52E-05
ENSG00000173673	90.3004901	-0.820730345	0.168013568	-4.884905158	1.03E-06	8.61E-05
ENSG00000205978	548.3781906	-0.503966278	0.103322678	-4.877595963	1.07E-06	8.88E-05
ENSG00000148204	60.42468299	-0.83532243	0.1714384	-4.872434815	1.10E-06	9.06E-05
ENSG00000017483	459.3100079	-0.556112973	0.114170907	-4.870881631	1.11E-06	9.08E-05
ENSG00000047644	945.3349121	0.464242749	0.095356294	4.868506627	1.12E-06	9.13E-05
ENSG00000177732	1004.714141	0.410272677	0.084314328	4.865990028	1.14E-06	9.19E-05
ENSG00000129691	689.1760026	-0.440717461	0.090611686	-4.863803773	1.15E-06	9.24E-05
ENSG00000174607	599.773344	-0.459455209	0.094517163	-4.861077021	1.17E-06	9.31E-05
ENSG00000171314	1761.51658	0.408132124	0.083986196	4.859514353	1.18E-06	9.33E-05
ENSG00000227640	20.12200821	-0.761772351	0.156876231	-4.855881253	1.20E-06	9.45E-05
ENSG00000102144	9806.929605	0.783407062	0.16143456	4.852784071	1.22E-06	9.54E-05
ENSG00000173175	251.4920827	-0.576881098	0.119013795	-4.847178393	1.25E-06	9.76E-05
ENSG00000165349	3261.275911	0.392429093	0.080984594	4.845725287	1.26E-06	9.78E-05
ENSG00000188848	1448.971668	0.390878782	0.08074552	4.840872664	1.29E-06	9.96E-05
ENSG00000104327	214.2069723	-0.630607621	0.13048008	-4.832980041	1.35E-06	0.000103059
ENSG00000253368	407.7262345	0.493495944	0.102257366	4.826018553	1.39E-06	0.000105778
ENSG00000127831	175.8312116	0.684715029	0.141893454	4.825557539	1.40E-06	0.000105778
ENSG00000166710	461.9008412	-0.520339543	0.10796521	-4.81951123	1.44E-06	0.000108428
ENSG00000159176	304.876859	0.613350645	0.127413714	4.813851075	1.48E-06	0.000109718
ENSG00000180190	1010.624356	0.481102719	0.099926678	4.814557331	1.48E-06	0.000109718
ENSG00000189067	1605.732914	-0.356190958	0.073985513	-4.814333821	1.48E-06	0.000109718
ENSG00000198624	168.6330771	-0.640671267	0.1332503	-4.808028694	1.52E-06	0.000112348
ENSG00000073792	1760.200863	0.355410933	0.074078472	4.797762721	1.60E-06	0.000117147
ENSG00000123453	108.9500534	0.720253767	0.150131333	4.797491337	1.61E-06	0.000117147
ENSG00000052344	826.9762806	0.392637058	0.081972548	4.789860366	1.67E-06	0.000120968
ENSG00000172530	185.2407564	0.635075728	0.132613807	4.788911082	1.68E-06	0.000120968
ENSG00000136603	2032.83788	0.432192239	0.090353263	4.783360592	1.72E-06	0.0001237
ENSG00000104738	4826.89426	-0.354960095	0.074242869	-4.781066513	1.74E-06	0.000124462
ENSG00000196923	477.0086781	0.551363192	0.115367936	4.779171865	1.76E-06	0.000124982
ENSG00000112419	727.3168066	-0.449397128	0.094057445	-4.777900653	1.77E-06	0.00012512
ENSG00000119950	150.9682855	0.699616945	0.147191409	4.753109916	2.00E-06	0.000140758
ENSG00000198646	248.8288961	-0.62355951	0.131271843	-4.750139064	2.03E-06	0.000142105
ENSG00000115457	4546.114647	0.781159358	0.164547576	4.747316116	2.06E-06	0.000143363
ENSG00000001617	623.6989501	0.495960565	0.104620354	4.74057434	2.13E-06	0.000147461
ENSG00000138685	1616.700855	-0.34381441	0.072542544	-4.739486556	2.14E-06	0.000147503
ENSG00000164434	120.4895195	-0.69928581	0.147615022	-4.737226623	2.17E-06	0.000148403
ENSG00000139433	294.727398	0.632097028	0.133633126	4.730092367	2.24E-06	0.000152942
ENSG00000167693	1189.346724	0.398479014	0.084283803	4.727824305	2.27E-06	0.000153887
ENSG00000137078	41.39587207	-0.809942278	0.171379115	-4.726026712	2.29E-06	0.000154482
ENSG00000120162	390.1023156	-0.496741552	0.105170718	-4.72319256	2.32E-06	0.000155876
ENSG00000122507	507.785047	0.522502036	0.110707683	4.719654681	2.36E-06	0.000156494
ENSG00000096746	3438.827476	0.301659663	0.063909837	4.72008189	2.36E-06	0.000156494
ENSG00000137486	81.82384453	-0.760343325	0.161110502	-4.719390208	2.37E-06	0.000156494
ENSG00000064115	1142.001831	0.407324232	0.086453494	4.711483751	2.46E-06	0.000161901
ENSG00000154864	418.5792774	0.563582503	0.120045908	4.694724825	2.67E-06	0.000174908
ENSG00000072682	134.0888945	0.745201408	0.159032847	4.685833277	2.79E-06	0.000181798
ENSG00000112658	1241.745815	0.443830823	0.094741394	4.684655802	2.80E-06	0.000181971
ENSG00000006652	611.2746384	0.44982082	0.096144019	4.67861468	2.89E-06	0.000186522
ENSG00000077942	2190.330716	0.337547852	0.072177926	4.676607794	2.92E-06	0.000187464
ENSG00000122779	2793.731506	-0.354925709	0.075921415	-4.674909067	2.94E-06	0.00018813
ENSG00000049449	1719.974863	0.33011197	0.070779917	4.663921386	3.10E-06	0.000197534
ENSG00000126947	291.4458205	-0.526050225	0.112948708	-4.657425787	3.20E-06	0.000202915
ENSG00000105655	1067.115643	0.459281172	0.098757977	4.650572898	3.31E-06	0.000208801
ENSG00000186310	746.9416985	-0.446784479	0.096092109	-4.649543881	3.33E-06	0.000208874
ENSG00000132692	54.20456913	-0.777915928	0.167575586	-4.642179373	3.45E-06	0.000215463
ENSG00000185847	180.9399584	0.662600387	0.142913852	4.636362257	3.55E-06	0.000220597
ENSG00000104341	7033.89816	0.271616365	0.058700427	4.627161642	3.71E-06	0.00022957
ENSG00000166444	190.6304627	-0.612413434	0.132520554	-4.62127132	3.81E-06	0.000234049
ENSG00000168004	52.58869363	-0.782849295	0.169393655	-4.621479438	3.81E-06	0.000234049
ENSG00000162772	282.9218742	0.575521117	0.124676641	4.616110228	3.91E-06	0.000238862
ENSG00000139372	806.5929934	-0.409442882	0.088821146	-4.609745532	4.03E-06	0.000245188
ENSG00000156976	5820.670631	0.345094922	0.074963581	4.603501007	4.15E-06	0.000251531
ENSG00000184557	501.3003606	0.506867	0.110160308	4.601176304	4.20E-06	0.000253225
ENSG00000103187	2037.773982	0.376484562	0.082066727	4.587542054	4.48E-06	0.000269137
ENSG00000167654	661.2367754	-0.430083007	0.093810899	-4.584573968	4.55E-06	0.000271785
ENSG00000113763	59.44033798	-0.766998338	0.167499701	-4.579102745	4.67E-06	0.000276555
ENSG00000087245	971.0559353	0.454762612	0.099299681	4.5796986	4.66E-06	0.000276555
ENSG00000063180	473.9262954	-0.56235508	0.122961972	-4.573406482	4.80E-06	0.000282949
ENSG00000159840	2282.227826	0.405340716	0.088858317	4.561651947	5.08E-06	0.000297969
ENSG00000092621	7536.44457	0.307153018	0.067530885	4.548333978	5.41E-06	0.00031609
ENSG00000118689	242.9903809	0.56570236	0.1245843	4.540719491	5.61E-06	0.000326318
ENSG00000163520	354.5610213	0.585822978	0.129215219	4.53369953	5.80E-06	0.000335917
ENSG00000124587	176.5837721	0.603111084	0.133176313	4.528666314	5.94E-06	0.000341694
ENSG00000099622	877.0050305	-0.442717845	0.097766903	-4.528299793	5.95E-06	0.000341694
ENSG00000136274	62.18347587	-0.75265395	0.166470061	-4.521257124	6.15E-06	0.000351773
ENSG00000112992	258.8745298	-0.525647014	0.116488831	-4.512424143	6.41E-06	0.00036521
ENSG00000138772	510.1388535	0.755907681	0.167853338	4.503381888	6.69E-06	0.000379512
ENSG00000134684	3024.866062	0.294208031	0.06540492	4.498255334	6.85E-06	0.000387158
ENSG00000196700	421.5867353	-0.474334513	0.105515355	-4.495407461	6.94E-06	0.000390748
ENSG00000154556	205.0452775	-0.674951421	0.150288111	-4.491050011	7.09E-06	0.000392318
ENSG00000180773	289.6083639	-0.513722849	0.114380751	-4.491340049	7.08E-06	0.000392318
ENSG00000166147	115.4641752	-0.67184121	0.149578577	-4.491560372	7.07E-06	0.000392318
ENSG00000069998	810.2715151	0.411197913	0.091512452	4.493354786	7.01E-06	0.000392318
ENSG00000147485	17.56798704	-0.722899925	0.161100735	-4.487254034	7.21E-06	0.000397747
ENSG00000151718	1966.078647	0.371481325	0.082884456	4.481917885	7.40E-06	0.000404692
ENSG00000213290	46.68272106	0.765710206	0.170847434	4.48183614	7.40E-06	0.000404692
ENSG00000064300	177.4246155	0.647749704	0.1448472	4.471951836	7.75E-06	0.000422159
ENSG00000064666	4687.573842	0.336432038	0.075315143	4.466990638	7.93E-06	0.000430336
ENSG00000118507	149.9260766	-0.638325092	0.143362342	-4.452529761	8.49E-06	0.000458539
ENSG00000187498	2284.521637	0.325945535	0.073271581	4.448457762	8.65E-06	0.000464953
ENSG00000131409	108.548543	-0.739725947	0.166311204	-4.447841938	8.67E-06	0.000464953
ENSG00000160785	418.1284968	-0.471082812	0.106079325	-4.440854173	8.96E-06	0.000476545
ENSG00000153560	1220.842139	0.34237449	0.077093145	4.441049724	8.95E-06	0.000476545
ENSG00000138336	1536.77702	0.412114505	0.092843544	4.438806256	9.05E-06	0.000479222
ENSG00000115226	100.9307399	-0.686266893	0.154759045	-4.434421863	9.23E-06	0.000487175
ENSG00000260362	32.24400929	-0.756886473	0.170975065	-4.426882211	9.56E-06	0.000502556
ENSG00000236673	57.14204288	-0.749794664	0.169623972	-4.420334315	9.85E-06	0.000516028
ENSG00000154358	405.8094344	0.562952002	0.127442521	4.41730122	9.99E-06	0.00051931
ENSG00000170955	55.10083051	-0.75279254	0.170408132	-4.417585775	9.98E-06	0.00051931
ENSG00000183908	55.40434636	-0.740128952	0.167749899	-4.412097739	1.02E-05	0.000529922
ENSG00000203875	1630.057855	-0.348494934	0.079032232	-4.409529177	1.04E-05	0.000534207
ENSG00000013297	109.2594698	0.684476526	0.15529449	4.407603423	1.05E-05	0.000536935
ENSG00000155980	408.1289682	-0.458762301	0.104202571	-4.402600607	1.07E-05	0.000547398
ENSG00000140450	144.6733312	0.651067862	0.147974051	4.399878597	1.08E-05	0.000552226
ENSG00000141314	116.2770858	-0.730630296	0.166348026	-4.392178951	1.12E-05	0.000570012
ENSG00000184216	474.7433801	0.52868293	0.120549989	4.385590874	1.16E-05	0.000585349
ENSG00000145882	223.4422313	0.549316851	0.125288121	4.384428828	1.16E-05	0.000586294
ENSG00000116117	99.39966869	-0.685191057	0.156346792	-4.382507935	1.17E-05	0.000589298
ENSG00000142208	533.8657021	-0.443538496	0.10138627	-4.374739279	1.22E-05	0.000608427
ENSG00000115548	785.9082892	0.715185912	0.163641194	4.370451569	1.24E-05	0.000618217
ENSG00000170775	141.0148173	-0.64478987	0.147686866	-4.365925606	1.27E-05	0.000628847
ENSG00000168209	346.2246124	0.743558975	0.170418213	4.363142647	1.28E-05	0.000634579
ENSG00000147454	321.9969893	0.486000793	0.111465545	4.360098824	1.30E-05	0.000641131
ENSG00000239306	1002.513371	0.469342235	0.108068403	4.343010748	1.41E-05	0.000690597
ENSG00000243004	71.72312324	-0.741985624	0.170978602	-4.339640253	1.43E-05	0.000698742
ENSG00000007866	542.8829657	0.464706381	0.107194778	4.335158755	1.46E-05	0.000710566
ENSG00000165379	25.0425566	-0.730053397	0.168569196	-4.330882589	1.49E-05	0.000721911
ENSG00000147854	677.2064015	0.385670398	0.089177521	4.324749024	1.53E-05	0.000739641
ENSG00000143368	1344.244409	-0.360348259	0.083362253	-4.322678975	1.54E-05	0.000741322
ENSG00000116667	605.468846	-0.484703918	0.112111653	-4.323403544	1.54E-05	0.000741322
ENSG00000143248	1447.581404	0.445863412	0.103231643	4.319057589	1.57E-05	0.000750927
ENSG00000166598	13823.51616	0.284510939	0.065916192	4.316252656	1.59E-05	0.00075785
ENSG00000178802	323.4440728	0.543527604	0.125994289	4.313906656	1.60E-05	0.000763254
ENSG00000187678	2181.858206	0.403034633	0.093633406	4.304389322	1.67E-05	0.000794027
ENSG00000147526	158.6664624	-0.583970758	0.135769302	-4.301198804	1.70E-05	0.000799953
ENSG00000180694	335.5101355	-0.534590229	0.124288361	-4.301209106	1.70E-05	0.000799953
ENSG00000107036	666.8961907	0.457355781	0.106403902	4.298298948	1.72E-05	0.000807685
ENSG00000180182	1633.088706	-0.329384451	0.076773893	-4.290318452	1.78E-05	0.000831509
ENSG00000184787	1085.087012	-0.376680523	0.087789125	-4.290742414	1.78E-05	0.000831509
ENSG00000104998	178.9960389	-0.558653547	0.130336421	-4.286242804	1.82E-05	0.000844004
ENSG00000147676	1505.746868	0.348208049	0.081268626	4.284655313	1.83E-05	0.000847152
ENSG00000216285	302.4770802	0.498504784	0.116388238	4.283119937	1.84E-05	0.00085012
ENSG00000166347	716.2566976	0.36274067	0.084897192	4.272705173	1.93E-05	0.000887809
ENSG00000086061	3016.914171	0.345002719	0.080771547	4.271339769	1.94E-05	0.000890245
ENSG00000124006	1232.020747	0.413303513	0.097053278	4.258521935	2.06E-05	0.000939673
ENSG00000075624	49390.04797	0.330103147	0.077614998	4.253084557	2.11E-05	0.000959561
ENSG00000169398	2193.115077	0.345993027	0.081374892	4.251840053	2.12E-05	0.000961683
ENSG00000103365	1719.635699	0.312456293	0.073636517	4.24322477	2.20E-05	0.000996041
ENSG00000065911	2428.561141	0.369804198	0.087218361	4.239981049	2.24E-05	0.001007186
ENSG00000171681	1892.435522	0.338364135	0.079927417	4.233392602	2.30E-05	0.00103373
ENSG00000213420	376.0944206	0.505155934	0.119362086	4.232130572	2.31E-05	0.001036119
ENSG00000091542	767.5489751	0.370728822	0.087844113	4.220303568	2.44E-05	0.001088411
ENSG00000119403	167.7226485	-0.554211845	0.131388527	-4.21811446	2.46E-05	0.001095426
ENSG00000206418	345.2513916	-0.476828249	0.113070593	-4.21708452	2.47E-05	0.001096843
ENSG00000269837	138.1529731	-0.634841624	0.150889301	-4.207333578	2.58E-05	0.001141512
ENSG00000197462	43.96786465	-0.721055548	0.171464757	-4.205269703	2.61E-05	0.001148239
ENSG00000137944	526.0876612	-0.405772592	0.096830538	-4.190543597	2.78E-05	0.0012214
ENSG00000140403	121.9708508	0.616358376	0.147159512	4.188369252	2.81E-05	0.001229181
ENSG00000259820	48.662872	0.715502286	0.170908627	4.186460914	2.83E-05	0.001231611
ENSG00000197457	739.00766	-0.428709179	0.102391518	-4.186959908	2.83E-05	0.001231611
ENSG00000160888	635.0444881	0.405356228	0.097098197	4.174703971	2.98E-05	0.001292826
ENSG00000167614	168.2963451	-0.576361919	0.138255247	-4.168824914	3.06E-05	0.001322399
ENSG00000198576	210.4815347	0.617744989	0.148223894	4.167647825	3.08E-05	0.001325024
ENSG00000121440	214.7093473	-0.542604233	0.130269474	-4.165244668	3.11E-05	0.001334822
ENSG00000137573	124.4079866	0.625645693	0.150275037	4.163337467	3.14E-05	0.00133756
ENSG00000183020	647.8846011	0.365150771	0.087699462	4.163660348	3.13E-05	0.00133756
ENSG00000198176	1215.941376	-0.348955837	0.083881419	-4.160108883	3.18E-05	0.001352356
ENSG00000023228	1405.082131	-0.315686097	0.075999501	-4.153791691	3.27E-05	0.001385913
ENSG00000125877	339.4645006	-0.449035656	0.108193748	-4.150292079	3.32E-05	0.001402891
ENSG00000064989	58.70327047	-0.69439539	0.167351474	-4.149323412	3.33E-05	0.001404465
ENSG00000099139	154.3141462	-0.576831273	0.139306688	-4.140729228	3.46E-05	0.001436863
ENSG00000166033	130.4038089	-0.58869651	0.142153236	-4.141281097	3.45E-05	0.001436863
ENSG00000125170	312.9320446	-0.475439183	0.114809267	-4.141121997	3.46E-05	0.001436863
ENSG00000108773	401.8577097	0.447661412	0.108115982	4.140566499	3.46E-05	0.001436863
ENSG00000105486	931.8405031	-0.342053351	0.082578687	-4.142150512	3.44E-05	0.001436863
ENSG00000166483	1431.581532	0.356712056	0.086217083	4.137370957	3.51E-05	0.001452572
ENSG00000185339	508.9838825	-0.424285353	0.102636504	-4.133864024	3.57E-05	0.001470445
ENSG00000140740	1719.338921	-0.296143405	0.071835684	-4.122511132	3.75E-05	0.001540169
ENSG00000232301	491.579839	0.482863164	0.11715492	4.121578183	3.76E-05	0.001541748
ENSG00000170558	937.8605094	0.358599671	0.087025711	4.120617539	3.78E-05	0.001543528
ENSG00000174233	173.2239859	-0.633237006	0.153723186	-4.119333088	3.80E-05	0.001547496
ENSG00000162733	61.25859218	0.705161242	0.171254652	4.117618037	3.83E-05	0.001549746
ENSG00000105696	113.6434483	0.627410176	0.15235746	4.118014161	3.82E-05	0.001549746
ENSG00000134815	373.7508174	0.456649189	0.110938851	4.11622424	3.85E-05	0.001554502
ENSG00000106571	328.3971562	-0.463314315	0.112806563	-4.107157431	4.01E-05	0.001611979
ENSG00000137693	2264.94516	0.276956634	0.067485987	4.103913187	4.06E-05	0.001629927
ENSG00000076003	2664.971962	-0.334988714	0.081715447	-4.099453969	4.14E-05	0.001656748
ENSG00000109787	345.2177759	0.438081263	0.106907559	4.097757599	4.17E-05	0.001659145
ENSG00000148180	551.2249111	0.399503066	0.097489992	4.097887963	4.17E-05	0.001659145
ENSG00000163683	304.45271	-0.480321198	0.117258545	-4.096257511	4.20E-05	0.001661583
ENSG00000149792	820.53734	-0.377712708	0.09221835	-4.095851959	4.21E-05	0.001661583
ENSG00000121057	1492.158392	-0.347410442	0.084829659	-4.095388867	4.21E-05	0.001661583
ENSG00000105173	459.2779171	-0.450200946	0.109970227	-4.093843934	4.24E-05	0.001667851
ENSG00000178952	2402.784323	-0.273717247	0.066882885	-4.092485638	4.27E-05	0.001672805
ENSG00000132002	1006.115627	0.331938658	0.081154045	4.090229349	4.31E-05	0.001684294
ENSG00000135473	338.6858883	0.483400146	0.118307619	4.085959566	4.39E-05	0.001710645
ENSG00000064607	989.4474053	0.337265791	0.082588829	4.083673254	4.43E-05	0.001722621
ENSG00000062485	1870.481833	-0.28204061	0.069111568	-4.080946454	4.49E-05	0.001737978
ENSG00000163359	82.40974364	0.673866221	0.165212975	4.078772998	4.53E-05	0.001744336
ENSG00000102287	34.13451911	0.699953497	0.171596683	4.079061939	4.52E-05	0.001744336
ENSG00000116406	267.0363546	0.463881352	0.113827328	4.075307407	4.60E-05	0.001760516
ENSG00000130402	4130.460866	0.403745604	0.099069873	4.075362075	4.59E-05	0.001760516
ENSG00000183010	1239.540502	0.414832867	0.101891747	4.07130978	4.67E-05	0.001785964
ENSG00000187164	232.1335144	-0.503696962	0.123780981	-4.069259753	4.72E-05	0.001796689
ENSG00000140044	240.9887706	0.576573529	0.141767951	4.067023079	4.76E-05	0.001808933
ENSG00000179546	70.05537221	-0.672873106	0.165607847	-4.063050876	4.84E-05	0.001833341
ENSG00000177425	3143.61081	0.36302848	0.08935879	4.062593948	4.85E-05	0.001833341
ENSG00000159792	321.8513763	-0.461876169	0.11376478	-4.059922323	4.91E-05	0.001849293
ENSG00000163516	546.7014835	0.449350186	0.110719282	4.058463683	4.94E-05	0.001850599
ENSG00000181449	2320.968128	-0.336161895	0.082825152	-4.058693344	4.93E-05	0.001850599
ENSG00000131969	36.50125506	-0.68843821	0.169769225	-4.055141387	5.01E-05	0.001871929
ENSG00000130723	3329.113065	0.302930004	0.074753865	4.052365743	5.07E-05	0.001889079
ENSG00000142949	4234.781719	0.30567909	0.075542249	4.046465303	5.20E-05	0.001921474
ENSG00000164975	395.2219068	0.432799864	0.10692542	4.04767983	5.17E-05	0.001921474
ENSG00000156049	68.28170146	-0.670019134	0.165570984	-4.046718326	5.19E-05	0.001921474
ENSG00000230146	215.8141396	0.489307279	0.120947891	4.045604072	5.22E-05	0.001923312
ENSG00000102393	384.1114984	-0.415531333	0.102739739	-4.04450445	5.24E-05	0.001927124
ENSG00000162998	61.8983568	-0.693932723	0.171630825	-4.043170709	5.27E-05	0.001928665
ENSG00000125285	28.55743995	-0.664202004	0.164282396	-4.043050389	5.28E-05	0.001928665
ENSG00000120889	1777.863702	0.334835268	0.082921053	4.038000675	5.39E-05	0.001965349
ENSG00000095015	335.7921591	0.466290233	0.115647843	4.031983819	5.53E-05	0.002010957
ENSG00000126217	183.1332661	-0.526636187	0.130769715	-4.027202998	5.64E-05	0.002046785
ENSG00000048392	1634.389785	0.361914883	0.090098754	4.016868928	5.90E-05	0.002132905
ENSG00000172965	39.34331819	0.686941559	0.171333549	4.00938148	6.09E-05	0.002195818
ENSG00000106605	200.2353199	-0.498311023	0.12440152	-4.005666661	6.18E-05	0.002218815
ENSG00000111319	1027.764127	-0.363296365	0.090693517	-4.005758912	6.18E-05	0.002218815
ENSG00000182180	896.3821313	-0.34198376	0.085429101	-4.00312959	6.25E-05	0.002236837
ENSG00000172348	172.1835534	-0.530146264	0.132542618	-3.999817347	6.34E-05	0.002262405
ENSG00000162344	214.2114146	0.512941121	0.128395118	3.995020457	6.47E-05	0.002302645
ENSG00000162433	1993.98226	0.379781372	0.095110631	3.993048581	6.52E-05	0.002315807
ENSG00000117139	4219.27941	0.330268031	0.082839363	3.986848991	6.70E-05	0.002370928
ENSG00000124541	574.3334382	-0.399184545	0.100160901	-3.985432836	6.74E-05	0.002378903
ENSG00000126010	59.82869236	-0.672468929	0.168937686	-3.980573804	6.87E-05	0.002421755
ENSG00000131773	272.0757958	0.469917011	0.118139765	3.977636249	6.96E-05	0.002445508
ENSG00000148700	1832.904885	0.320748381	0.080669838	3.9760633	7.01E-05	0.00245537
ENSG00000198858	624.8933217	-0.370336939	0.093194082	-3.97382463	7.07E-05	0.002472186
ENSG00000117632	5805.232339	0.26517419	0.06674761	3.972789304	7.10E-05	0.002476577
ENSG00000107874	367.6857095	0.446040378	0.112315673	3.971310197	7.15E-05	0.002485617
ENSG00000107186	1248.582633	0.295976571	0.07470306	3.962040767	7.43E-05	0.002577538
ENSG00000134207	489.6660052	-0.427226235	0.107883594	-3.960066757	7.49E-05	0.002590271
ENSG00000184363	98.19933179	0.633380374	0.159958837	3.959646029	7.51E-05	0.002590271
ENSG00000111752	1850.48543	0.304505345	0.076983174	3.955479216	7.64E-05	0.002629148
ENSG00000147050	1140.09677	0.368838268	0.093297217	3.953368408	7.71E-05	0.002645745
ENSG00000090863	2864.648289	0.300693452	0.076089457	3.95184119	7.76E-05	0.002655967
ENSG00000145147	305.4369182	0.677451543	0.17160511	3.947735256	7.89E-05	0.002692683
ENSG00000179750	74.30170859	-0.666892808	0.168947017	-3.947348818	7.90E-05	0.002692683
ENSG00000106078	787.5163938	0.355152986	0.090187429	3.937943366	8.22E-05	0.002793398
ENSG00000056291	25.14701718	-0.6655986	0.16913671	-3.935269875	8.31E-05	0.00281059
ENSG00000014216	1629.333258	-0.336054911	0.085390494	-3.935507276	8.30E-05	0.00281059
ENSG00000003249	819.2946266	-0.375248275	0.09537813	-3.934321993	8.34E-05	0.002814684
ENSG00000136231	2108.955465	0.279326732	0.07102615	3.932730882	8.40E-05	0.002823908
ENSG00000153879	753.2003941	0.350051621	0.089018575	3.932343559	8.41E-05	0.002823908
ENSG00000148600	71.15628543	-0.641929965	0.163608481	-3.923573891	8.72E-05	0.002921522
ENSG00000139364	1468.564304	0.394722633	0.100690497	3.920157763	8.85E-05	0.002955949
ENSG00000143674	520.5396999	0.393231529	0.100350249	3.918590483	8.91E-05	0.002967922
ENSG00000177410	899.8687765	-0.340028651	0.086796039	-3.917559561	8.94E-05	0.002973334
ENSG00000079459	4658.462065	0.271628213	0.06936311	3.916032801	9.00E-05	0.002984114
ENSG00000179335	286.1958548	0.447786247	0.114362258	3.915507233	9.02E-05	0.002984114
ENSG00000114805	404.4704103	-0.473164337	0.120894529	-3.913860608	9.08E-05	0.002997238
ENSG00000177943	54.56453064	0.655010952	0.16757307	3.908807975	9.28E-05	0.003053183
ENSG00000164692	1727.361139	0.285602893	0.073166343	3.903473685	9.48E-05	0.003113739
ENSG00000205542	2810.030659	-0.355216962	0.091127404	-3.898025693	9.70E-05	0.003176919
ENSG00000054118	3040.734383	-0.273531507	0.070218174	-3.895451752	9.80E-05	0.003203111
ENSG00000100479	286.8555715	-0.487558862	0.125206339	-3.894042954	9.86E-05	0.003214037
ENSG00000147852	801.051019	0.423215496	0.108747321	3.891732606	9.95E-05	0.003237022
ENSG00000228328	44.68505287	0.665929086	0.171230206	3.889086519	0.000100622	0.003252314
ENSG00000147601	4939.257273	-0.295754163	0.07605184	-3.888849555	0.000100721	0.003252314
ENSG00000105429	933.0739546	0.379654117	0.097598425	3.889961499	0.00010026	0.003252314
ENSG00000101347	580.3424092	-0.428310265	0.110157322	-3.888168823	0.000101003	0.0032537
ENSG00000186866	368.0019709	0.400550741	0.103073295	3.886076827	0.000101877	0.003274075
ENSG00000125462	18.52291086	0.636388536	0.164073015	3.878691066	0.00010502	0.003367096
ENSG00000225205	33.99801356	0.646384006	0.166681222	3.877965367	0.000105334	0.003369188
ENSG00000119812	1289.453148	-0.329172026	0.084960714	-3.874402796	0.000106886	0.003402804
ENSG00000247095	41.93243826	0.655703952	0.169228804	3.874659249	0.000106774	0.003402804
ENSG00000166963	59.83221955	-0.654818195	0.169101344	-3.872341748	0.000107795	0.00342368
ENSG00000116560	5739.463708	0.259476365	0.06706638	3.868948397	0.000109306	0.003463563
ENSG00000108515	83.84374021	0.603690378	0.156059896	3.868324874	0.000109586	0.003464335
ENSG00000170191	148.8230363	-0.540947315	0.139873873	-3.867393559	0.000110005	0.003469501
ENSG00000140945	28.32833761	-0.661359399	0.171067772	-3.866066591	0.000110605	0.003480329
ENSG00000113580	73.45455444	-0.641561921	0.166013602	-3.864514185	0.000111311	0.003486359
ENSG00000149927	46.28835002	0.656263549	0.169813421	3.864615318	0.000111264	0.003486359
ENSG00000169418	225.3710032	-0.470345811	0.121766845	-3.862675503	0.000112152	0.003504619
ENSG00000067840	2267.815161	0.392689019	0.101779741	3.858223807	0.000114214	0.003552685
ENSG00000139200	135.1100089	-0.53941832	0.13979593	-3.858612479	0.000114033	0.003552685
ENSG00000011007	858.342417	-0.345582323	0.089609911	-3.856518984	0.000115013	0.003563626
ENSG00000131620	50.63442371	-0.652516304	0.169205547	-3.85635292	0.000115091	0.003563626
ENSG00000101608	1435.189975	0.301270051	0.078163131	3.854375409	0.000116025	0.003584367
ENSG00000189143	280.9404363	0.471614283	0.122762457	3.841681695	0.000122194	0.00376636
ENSG00000070269	143.9997995	0.521151771	0.135806832	3.837448852	0.000124319	0.003819466
ENSG00000140848	234.6331364	0.476703216	0.124234306	3.83713027	0.00012448	0.003819466
ENSG00000148634	561.554044	0.362045361	0.094367759	3.836536582	0.000124782	0.003820064
ENSG00000165801	836.2440932	-0.395218646	0.103124424	-3.832444631	0.000126876	0.003875438
ENSG00000086827	500.4969431	-0.372606603	0.097266906	-3.830764427	0.000127746	0.003893232
ENSG00000010292	3154.653638	0.250944487	0.06554941	3.828325624	0.000129018	0.003923188
ENSG00000105088	844.6234463	0.357187673	0.093330952	3.827108419	0.000129657	0.003933812
ENSG00000198846	139.4325488	-0.530441741	0.138660989	-3.825457646	0.000130529	0.003951427
ENSG00000222041	40.3857807	0.656193431	0.171562753	3.824801237	0.000130878	0.003953146
ENSG00000228612	77.02151356	0.605038712	0.158229302	3.823809535	0.000131405	0.003960268
ENSG00000167325	1907.87663	-0.260053365	0.068178058	-3.814326382	0.000136555	0.004102859
ENSG00000167986	5063.890892	-0.237139429	0.06217623	-3.813988538	0.000136742	0.004102859
ENSG00000164631	393.8205344	0.394615351	0.10355781	3.810580302	0.000138641	0.00415066
ENSG00000125629	166.2932952	0.602275873	0.158191872	3.807249173	0.000140521	0.004196005
ENSG00000078687	380.6000578	0.437195136	0.114845726	3.806803705	0.000140774	0.004196005
ENSG00000128849	1772.124288	-0.309857286	0.081561794	-3.799049404	0.000145252	0.004319977
ENSG00000006047	257.0033182	0.463003027	0.122190808	3.78918051	0.000151145	0.004485403
ENSG00000177674	476.0725774	0.36840197	0.097339174	3.784724644	0.000153879	0.004553365
ENSG00000089327	659.2365299	-0.35828347	0.094674868	-3.784356703	0.000154107	0.004553365
ENSG00000247134	183.4216141	0.482250704	0.127557346	3.780658039	0.000156414	0.004611504
ENSG00000198626	193.6609318	0.50538601	0.13382514	3.776465389	0.00015907	0.004679615
ENSG00000170759	2103.166515	0.305810364	0.081004503	3.775226735	0.000159862	0.004692751
ENSG00000075415	4444.167313	-0.233756291	0.061985629	-3.771136846	0.000162506	0.004760043
ENSG00000117616	174.8380604	0.534391164	0.141733874	3.770384243	0.000162996	0.004764132
ENSG00000143384	4098.593814	0.233610976	0.061972087	3.769616066	0.000163499	0.004768541
ENSG00000125247	364.2892619	0.443335239	0.117640717	3.768552694	0.000164197	0.004778621
ENSG00000148219	248.9699208	0.477815627	0.126839711	3.767082273	0.000165167	0.004786302
ENSG00000188816	29.15066982	0.645528266	0.171359295	3.767103888	0.000165152	0.004786302
ENSG00000228343	45.48211484	-0.641270828	0.170280729	-3.76596243	0.000165909	0.004797557
ENSG00000153395	4126.012785	0.245331489	0.06525759	3.759432256	0.000170299	0.00490361
ENSG00000132297	70.27105008	-0.63491814	0.168866221	-3.759888376	0.000169989	0.00490361
ENSG00000104312	230.5693007	-0.473454054	0.125983911	-3.758051714	0.000171241	0.004920291
ENSG00000160753	520.6482025	-0.359845237	0.095980323	-3.749156357	0.00017743	0.00508734
ENSG00000139209	611.0937806	0.345194597	0.092166616	3.745332216	0.000180155	0.005154568
ENSG00000111913	945.6888027	0.354871497	0.094872393	3.740513821	0.000183644	0.005243339
ENSG00000111266	1091.724851	0.321056708	0.08593951	3.735845236	0.000187086	0.005330371
ENSG00000185219	476.4208337	0.379861187	0.101853101	3.729500475	0.00019186	0.005454931
ENSG00000011105	476.9913835	0.399040505	0.107113943	3.725383395	0.000195019	0.005520178
ENSG00000173157	135.3214145	0.53794463	0.144412126	3.725065504	0.000195265	0.005520178
ENSG00000006016	56.18487056	0.632744608	0.169867887	3.724921878	0.000195376	0.005520178
ENSG00000136104	286.5871389	-0.438997492	0.117952271	-3.72182314	0.00019779	0.00557676
ENSG00000267102	45.93686035	0.637467657	0.171339384	3.720496962	0.000198831	0.005594498
ENSG00000197635	54.26242181	-0.631348551	0.169913508	-3.715705468	0.000202638	0.005689793
ENSG00000106771	1456.166454	0.282173533	0.075993988	3.713103355	0.000204733	0.00573676
ENSG00000229191	113.895524	0.579306489	0.156135472	3.710281078	0.000207029	0.005782552
ENSG00000125430	123.7120569	-0.56168038	0.151394381	-3.710047722	0.00020722	0.005782552
ENSG00000126950	78.47644585	-0.597115814	0.161086647	-3.706798946	0.000209895	0.005845179
ENSG00000117245	136.491782	0.570496487	0.153954926	3.705607223	0.000210885	0.005860699
ENSG00000197024	825.5326193	-0.328331858	0.088692067	-3.701930377	0.000213965	0.005934147
ENSG00000105968	1161.639535	0.283587549	0.076656263	3.69947006	0.00021605	0.005979738
ENSG00000174718	1390.718656	-0.320248813	0.086622376	-3.697067996	0.000218104	0.006024288
ENSG00000143641	1231.214762	0.294618847	0.079744356	3.694541688	0.000220284	0.006059814
ENSG00000167555	175.9051473	0.4915181	0.133037022	3.694596377	0.000220236	0.006059814
ENSG00000118513	52.63201848	-0.618937595	0.167842527	-3.687608896	0.000226371	0.006214669
ENSG00000182218	42.91516268	-0.632330087	0.171530944	-3.686390765	0.000227457	0.006231863
ENSG00000143870	4279.513205	0.249133114	0.067652077	3.682564156	0.0002309	0.006300729
ENSG00000196313	596.0785446	-0.335683571	0.091149881	-3.682764793	0.000230718	0.006300729
ENSG00000101463	51.7154577	-0.627061188	0.170547854	-3.676746278	0.000236228	0.006433175
ENSG00000132510	101.5100446	0.604099413	0.164354694	3.67558356	0.000237306	0.006449597
ENSG00000177181	272.0227028	0.627847113	0.170942405	3.672857608	0.000239853	0.006498214
ENSG00000099194	9676.778289	0.232407787	0.063280777	3.672644332	0.000240053	0.006498214
ENSG00000154917	124.0641792	-0.539899507	0.147043542	-3.671698198	0.000240944	0.006509331
ENSG00000143753	543.5812808	-0.401405666	0.109368057	-3.670227644	0.000242335	0.00652306
ENSG00000161011	527.7856562	-0.345842885	0.094231432	-3.670143591	0.000242414	0.00652306
ENSG00000110721	501.6659198	-0.419015424	0.114258282	-3.667265234	0.000245158	0.006570828
ENSG00000198604	474.1521149	-0.355069117	0.096811763	-3.667623703	0.000244815	0.006570828
ENSG00000153767	612.9446215	-0.331780262	0.090491524	-3.666423631	0.000245966	0.006579478
ENSG00000196440	239.1128218	-0.436372963	0.119125875	-3.663124923	0.000249157	0.006651706
ENSG00000140022	196.6115802	0.502923999	0.137325582	3.66227467	0.000249986	0.006660717
ENSG00000149090	36.99712773	-0.628036735	0.171648236	-3.65885925	0.00025334	0.006729424
ENSG00000103222	1332.730964	0.31373145	0.085750826	3.658640562	0.000253557	0.006729424
ENSG00000185650	1945.978667	0.305278459	0.083520995	3.655110439	0.000257071	0.006809377
ENSG00000169594	21.50811164	-0.602894345	0.165010015	-3.653683346	0.000258505	0.006834007
ENSG00000077044	333.2239785	0.392977217	0.107637087	3.650946234	0.000261276	0.006893821
ENSG00000158470	2181.639434	0.257021218	0.070418841	3.649892756	0.00026235	0.006908715
ENSG00000114268	265.2140953	0.622947944	0.170874469	3.645646708	0.00026672	0.007010193
ENSG00000174469	1352.984501	-0.292611905	0.080285348	-3.644648878	0.000267757	0.007023833
ENSG00000047249	293.5886491	-0.412805429	0.113310029	-3.64314999	0.000269322	0.00705124
ENSG00000139531	252.8774496	-0.429523549	0.117939999	-3.6418819	0.000270652	0.007072419
ENSG00000198837	819.2546445	0.297656244	0.08177077	3.640130117	0.0002725	0.007102433
ENSG00000131203	525.095994	-0.440176558	0.120934218	-3.639801575	0.000272848	0.007102433
ENSG00000184381	71.12185924	0.613682621	0.168666432	3.638439566	0.000274295	0.007126415
ENSG00000172660	3077.417489	0.273840533	0.075308358	3.636256844	0.000276629	0.0071733
ENSG00000180616	35.53500951	-0.622595226	0.17128321	-3.634887653	0.000278102	0.007197742
ENSG00000198286	413.6933002	-0.399125634	0.109949926	-3.630067326	0.000283347	0.007319535
ENSG00000162627	217.5459091	-0.449513021	0.123934035	-3.627034501	0.000286695	0.007391935
ENSG00000101052	343.4417413	-0.383627354	0.105882552	-3.623140422	0.000291048	0.007489922
ENSG00000143466	113.4538522	-0.544450416	0.150318208	-3.621985796	0.00029235	0.007509191
ENSG00000166197	4096.628544	-0.238911499	0.0659728	-3.621363662	0.000293054	0.007512458
ENSG00000089050	251.2376808	-0.444487965	0.122756367	-3.620895399	0.000293585	0.007512458
ENSG00000164251	355.5045677	-0.393517601	0.108755542	-3.618368238	0.000296466	0.007571896
ENSG00000010810	809.5810175	0.303526897	0.083926795	3.616567255	0.000298536	0.007610418
ENSG00000213281	1771.194548	0.260368752	0.072015557	3.615451462	0.000299825	0.007628934
ENSG00000123983	1884.220515	0.265556809	0.073488304	3.613592857	0.000301983	0.007643375
ENSG00000101680	1278.519598	0.300856534	0.083258872	3.613507203	0.000302083	0.007643375
ENSG00000088882	501.6657779	-0.377586443	0.104487624	-3.61369536	0.000301864	0.007643375
ENSG00000140262	1316.399569	0.27319208	0.075616267	3.612874463	0.000302821	0.007647789
ENSG00000233834	42.13593087	0.61732174	0.17095063	3.611111236	0.000304888	0.00768512
ENSG00000150510	730.1554139	-0.348892852	0.096628871	-3.610648129	0.000305433	0.00768512
ENSG00000116991	238.3703438	0.481804694	0.133857798	3.599377116	0.00031898	0.008011132
ENSG00000173482	93.01363182	0.581758805	0.161800573	3.595529951	0.000323732	0.008115438
ENSG00000135045	127.2535044	0.524418173	0.145904784	3.594249335	0.000325328	0.008140407
ENSG00000131374	596.1875863	0.386019453	0.107456957	3.592317006	0.000327751	0.008185923
ENSG00000166492	147.6460847	-0.505954926	0.140873847	-3.59154618	0.000328722	0.008195086
ENSG00000260065	103.4101935	-0.544720581	0.151768549	-3.589153245	0.000331754	0.008255495
ENSG00000072110	4545.736103	0.233027701	0.064956966	3.587416659	0.00033397	0.008295434
ENSG00000101365	795.9380395	-0.312407559	0.087126336	-3.585684557	0.000336195	0.008335427
ENSG00000118564	579.2215056	-0.330913096	0.092332025	-3.583947137	0.000338441	0.008375788
ENSG00000011201	1687.916122	0.257792425	0.071939372	3.58346783	0.000339063	0.008375895
ENSG00000100632	2405.457948	-0.275124066	0.076807138	-3.582011703	0.000340959	0.008407417
ENSG00000196305	5842.884688	0.223237001	0.062343444	3.580761434	0.000342594	0.008432422
ENSG00000026103	68.43937047	-0.590768348	0.165030818	-3.579745621	0.000343929	0.008443316
ENSG00000175274	589.8612499	-0.380399526	0.106282298	-3.579142849	0.000344723	0.008443316
ENSG00000261586	72.93821281	-0.601254437	0.16799485	-3.579005171	0.000344905	0.008443316
ENSG00000143631	29.95849225	0.612428198	0.171195011	3.577371766	0.000347066	0.008480927
ENSG00000089053	1126.027098	-0.30360023	0.084927367	-3.57482212	0.000350466	0.008548599
ENSG00000136295	2746.51549	0.3636558	0.101753697	3.573882911	0.000351726	0.008563935
ENSG00000133466	65.58755555	-0.585218569	0.163854153	-3.571582159	0.000354831	0.008624051
ENSG00000046889	743.6896012	0.335909452	0.094126359	3.568707593	0.000358747	0.008703615
ENSG00000186340	382.3986426	-0.474551755	0.132997955	-3.568113165	0.000359561	0.008707802
ENSG00000146021	238.5118307	0.429742696	0.120539513	3.565160367	0.000363634	0.008790733
ENSG00000124233	62.78767586	-0.588703067	0.165196026	-3.563663619	0.000365715	0.008825304
ENSG00000187955	704.6531961	0.325153541	0.091285359	3.561946253	0.000368116	0.008851748
ENSG00000156398	129.1096374	-0.508281973	0.142694918	-3.562018756	0.000368014	0.008851748
ENSG00000119139	1640.03699	-0.260792494	0.073397661	-3.553144486	0.000380655	0.009137075
ENSG00000084073	714.865113	-0.32743462	0.092285435	-3.548063897	0.000388074	0.009233439
ENSG00000154928	124.6891564	0.50916939	0.143494396	3.548357308	0.000387642	0.009233439
ENSG00000198963	134.6726912	-0.538300158	0.151645871	-3.549718527	0.000385643	0.009233439
ENSG00000165118	36.630782	0.592086173	0.166813818	3.549383257	0.000386135	0.009233439
ENSG00000081377	851.3572757	0.33059528	0.093165849	3.548459902	0.000387491	0.009233439
ENSG00000130513	45.04574129	0.607793348	0.171328141	3.547539496	0.000388847	0.009235638
ENSG00000148400	1132.911772	0.378771402	0.106941088	3.541869727	0.000397302	0.009419938
ENSG00000187231	432.3581129	-0.361397944	0.102074475	-3.540531984	0.000399321	0.009451299
ENSG00000168765	108.4226641	-0.522735055	0.147705907	-3.539026072	0.000401606	0.009488821
ENSG00000149269	2443.33236	0.256658334	0.072535327	3.538390788	0.000402574	0.00949514
ENSG00000149948	3464.581838	0.239291384	0.06765292	3.537044424	0.000404632	0.009527107
ENSG00000100345	8048.774173	0.328130241	0.092784239	3.536486834	0.000405487	0.009530695
ENSG00000175792	1878.4779	0.248394634	0.070270283	3.534846058	0.000408013	0.009573476
ENSG00000153250	1032.662026	0.292678496	0.082930864	3.529186607	0.000416839	0.009763682
ENSG00000111962	527.2364477	-0.340949934	0.096723634	-3.524990954	0.000423497	0.009902534
ENSG00000058262	2769.448439	-0.236633692	0.067173269	-3.522735969	0.000427117	0.009969976
ENSG00000104093	121.3520884	-0.513265916	0.145736455	-3.521877321	0.000428502	0.009985136
ENSG00000187653	614.110391	-0.387690209	0.110159365	-3.519357703	0.000432593	0.010063167
ENSG00000166986	4335.639378	0.273294237	0.077682684	3.518084378	0.000434674	0.010094265
ENSG00000064692	74.29294959	-0.559201308	0.159195406	-3.512672383	0.000443624	0.010266946
ENSG00000168003	3452.040973	0.311213217	0.088586625	3.513094865	0.000442919	0.010266946
ENSG00000185818	173.105199	-0.474075585	0.135239819	-3.505443812	0.000455847	0.010521649
ENSG00000134278	136.7935032	-0.483166423	0.137840846	-3.505248535	0.000456181	0.010521649
ENSG00000136997	703.0378852	0.359977395	0.102804744	3.501564052	0.000462536	0.010650102
ENSG00000132842	1016.75124	-0.316316621	0.090385564	-3.499636513	0.000465893	0.010689811
ENSG00000089159	1277.379217	0.377977574	0.108031622	3.498767921	0.000467413	0.010689811
ENSG00000007264	149.2763708	-0.52140778	0.148978097	-3.499895568	0.00046544	0.010689811
ENSG00000042753	789.8103525	-0.306208708	0.087518001	-3.498808285	0.000467342	0.010689811
ENSG00000117305	150.5667834	0.492861891	0.141026559	3.494816128	0.000474388	0.010825087
ENSG00000073712	2256.354442	0.253962127	0.072674507	3.494514643	0.000474925	0.010825087
ENSG00000176393	671.4812371	0.304447644	0.087150072	3.493372279	0.000476961	0.010835086
ENSG00000177565	1283.345793	0.255339959	0.073088042	3.49359418	0.000476565	0.010835086
ENSG00000250565	53.89511462	0.584084936	0.16727423	3.491780743	0.000479812	0.010880617
ENSG00000173706	202.2927355	-0.465851829	0.133444307	-3.490983155	0.000481247	0.010880617
ENSG00000171466	496.7617423	0.331198087	0.094874334	3.49091342	0.000481372	0.010880617
ENSG00000051382	605.0339988	0.360784376	0.103371733	3.490164728	0.000482723	0.010892992
ENSG00000115840	137.490398	-0.490602006	0.140688709	-3.487145553	0.000488206	0.010984696
ENSG00000095739	218.1288357	0.428228296	0.122805835	3.48703541	0.000488407	0.010984696
ENSG00000130766	516.2363242	0.339235254	0.097345944	3.484842204	0.000492427	0.011056788
ENSG00000171766	236.8507958	0.464796806	0.133442174	3.483132739	0.000495583	0.011109241
ENSG00000177511	130.2308673	-0.48987182	0.140777049	-3.479770474	0.000501844	0.011231026
ENSG00000121210	533.0767392	-0.340737606	0.09794077	-3.479017018	0.000503257	0.011244096
ENSG00000150457	411.5731357	0.370328157	0.10647188	3.478178064	0.000504834	0.011260797
ENSG00000181274	668.0875244	-0.381607032	0.109729466	-3.477707909	0.000505721	0.011262043
ENSG00000112562	88.3430583	-0.553242421	0.159131456	-3.4766377	0.000507743	0.011288551
ENSG00000147100	438.2269623	-0.361609407	0.104028905	-3.476047411	0.000508862	0.011294911
ENSG00000111142	2025.843743	-0.258461982	0.074399704	-3.473965207	0.000512828	0.011364325
ENSG00000111670	945.2838818	-0.344312597	0.099160663	-3.47227003	0.000516077	0.011417677
ENSG00000185670	272.1893085	0.402953957	0.116064392	3.47181378	0.000516955	0.011418471
ENSG00000127955	278.0091694	0.412422721	0.118883025	3.469147264	0.000522113	0.011513657
ENSG00000117289	338.8652709	0.486282551	0.140375206	3.464162689	0.000531885	0.011710099
ENSG00000080503	108.0537886	-0.525842999	0.151863347	-3.462606424	0.00053497	0.011738221
ENSG00000128829	2363.878967	0.281269479	0.081239863	3.462210154	0.000535759	0.011738221
ENSG00000157601	45.19301537	-0.589966077	0.170363552	-3.462982962	0.000534222	0.011738221
ENSG00000177058	377.4061625	-0.354605622	0.102632042	-3.455116105	0.000550056	0.012032029
ENSG00000008130	531.8329617	-0.321647372	0.093123906	-3.453972087	0.000552395	0.012063728
ENSG00000005448	405.4664667	0.37873702	0.10971222	3.452095124	0.000556252	0.012128431
ENSG00000029153	191.2127003	-0.438839542	0.127142768	-3.451549371	0.000557378	0.012133479
ENSG00000129667	221.5609831	0.418850858	0.121406795	3.44997871	0.000560631	0.012184735
ENSG00000165029	177.2128828	-0.472008505	0.13699219	-3.445513963	0.000569975	0.012367991
ENSG00000104725	379.4099815	0.425472928	0.123659684	3.440676171	0.000580263	0.012571119
ENSG00000055147	160.0690892	0.469245982	0.136456771	3.43878854	0.000584323	0.012638907
ENSG00000104064	574.7678172	0.330236696	0.096154617	3.434434091	0.000593792	0.01282327
ENSG00000169855	1688.746212	-0.261052157	0.076038805	-3.433143875	0.000596625	0.012863965
ENSG00000131914	18994.26888	-0.221530079	0.064612619	-3.428588456	0.000606729	0.013061041
ENSG00000075426	106.0225889	0.519754145	0.151667949	3.426921428	0.000610466	0.013120659
ENSG00000162704	1012.743689	0.299874803	0.087586094	3.42377183	0.000617585	0.013248511
ENSG00000112186	219.7075609	0.446816631	0.130517344	3.423427233	0.000618368	0.013248511
ENSG00000151640	194.1846487	0.442288957	0.129226053	3.422598982	0.000620255	0.013267981
ENSG00000105401	1590.721228	-0.245803243	0.071827284	-3.422143087	0.000621296	0.013269319
ENSG00000172602	146.813662	-0.513133762	0.149978113	-3.421390971	0.000623017	0.013285152
ENSG00000184117	2499.213895	0.271657738	0.07948645	3.417660966	0.000631617	0.013447401
ENSG00000171608	388.5573901	-0.424907578	0.12447331	-3.413644084	0.000641003	0.013604502
ENSG00000104549	1998.769848	0.241307997	0.070688781	3.41366753	0.000640947	0.013604502
ENSG00000139269	173.9997432	0.512668541	0.150267285	3.411710939	0.000645565	0.013663573
ENSG00000072134	337.1721966	0.399358191	0.117069751	3.411284201	0.000646577	0.013663573
ENSG00000181588	439.9315021	0.378921149	0.11108192	3.411186532	0.000646808	0.013663573
ENSG00000132781	351.1231539	0.356215881	0.104467867	3.409812895	0.000650075	0.013689925
ENSG00000115318	194.7867149	-0.48090239	0.141027205	-3.409997305	0.000649635	0.013689925
ENSG00000147255	544.3165462	-0.321750095	0.094451013	-3.406528798	0.000657946	0.013834209
ENSG00000164951	254.8257209	-0.400057563	0.117531976	-3.403818924	0.000664508	0.013947741
ENSG00000214078	878.4716042	-0.284498416	0.08359115	-3.403451406	0.000665402	0.013947741
ENSG00000228624	139.2568552	0.486157882	0.1429173	3.401672726	0.000669748	0.014017162
ENSG00000184470	169.0773657	0.527424176	0.155146177	3.399530593	0.000675016	0.014105656
ENSG00000004399	750.6270312	0.37641075	0.110770092	3.398126179	0.000678491	0.014156458
ENSG00000146250	42.56910867	-0.579005431	0.170610307	-3.393730659	0.000689475	0.014363526
ENSG00000135842	441.2448398	-0.347857404	0.102528918	-3.392773591	0.000691888	0.014370136
ENSG00000124767	2854.288227	-0.2302493	0.067864806	-3.392764429	0.000691911	0.014370136
ENSG00000144840	253.494097	-0.399726023	0.117872185	-3.391181928	0.000695919	0.01440924
ENSG00000127328	321.1384135	0.371494587	0.109540855	3.391379284	0.000695418	0.01440924
ENSG00000067248	797.027064	-0.343550525	0.101423513	-3.387286785	0.000705876	0.014572796
ENSG00000130340	470.2274508	-0.327057855	0.096555536	-3.3872512	0.000705967	0.014572796
ENSG00000136504	2252.172762	0.262047366	0.077389436	3.386087043	0.000708969	0.014590344
ENSG00000161513	304.8021137	0.410552595	0.121234033	3.386446729	0.00070804	0.014590344
ENSG00000087365	3422.464058	-0.216984725	0.06411706	-3.384196437	0.000713869	0.014668928
ENSG00000198833	334.0956979	-0.373309777	0.110546783	-3.376939309	0.000732972	0.015038682
ENSG00000164050	1357.244937	0.272890503	0.080899989	3.373183436	0.000743044	0.015222307
ENSG00000174173	593.3322774	-0.323063493	0.095817013	-3.371671508	0.000747135	0.015260008
ENSG00000130449	260.6197152	0.410938708	0.121868346	3.371988871	0.000746275	0.015260008
ENSG00000198910	517.1941721	0.376749979	0.111827399	3.369031061	0.000754329	0.015360681
ENSG00000176171	673.4357381	0.511843805	0.1519239	3.369080218	0.000754195	0.015360681
ENSG00000157514	137.1081546	0.496225926	0.147324077	3.368260875	0.00075644	0.015380565
ENSG00000177854	31.94890552	0.576835278	0.171396258	3.365506843	0.000764032	0.015511674
ENSG00000231991	347.8270486	-0.364019399	0.108175105	-3.365094016	0.000765176	0.015511681
ENSG00000164733	347.9327454	-0.361056214	0.107327023	-3.364075543	0.000768005	0.0155458
ENSG00000135900	594.427736	-0.306615729	0.091190416	-3.362367929	0.000772771	0.015595711
ENSG00000221866	35.44920202	-0.577181047	0.171644242	-3.362658952	0.000771957	0.015595711
ENSG00000117114	2142.181604	-0.242810701	0.072299031	-3.35842263	0.000783887	0.015749515
ENSG00000146085	276.4765274	-0.380771303	0.11338741	-3.358144472	0.000784676	0.015749515
ENSG00000139146	5602.010043	0.210864577	0.062782312	3.358662181	0.000783207	0.015749515
ENSG00000179761	695.9216948	-0.359808895	0.107149209	-3.358017284	0.000785037	0.015749515
ENSG00000102007	42.72880209	-0.574383535	0.171170638	-3.355619533	0.000791874	0.015863218
ENSG00000101546	95.93681446	-0.510412999	0.152186464	-3.353865952	0.00079691	0.015940543
ENSG00000169021	940.1840403	-0.268628271	0.080130394	-3.352389226	0.000801173	0.01600222
ENSG00000116661	289.190245	-0.396647491	0.118610489	-3.344118175	0.000825446	0.016327145
ENSG00000172059	125.1032203	0.477236402	0.142637349	3.34580253	0.000820448	0.016327145
ENSG00000118246	641.501487	-0.301363941	0.090121435	-3.343976291	0.000825868	0.016327145
ENSG00000114573	996.823498	-0.265499699	0.079394411	-3.344060328	0.000825618	0.016327145
ENSG00000228623	149.2083992	0.471746691	0.141050731	3.344517875	0.000824257	0.016327145
ENSG00000186469	219.6177328	-0.419376685	0.125402783	-3.344237474	0.000825091	0.016327145
ENSG00000167554	83.58916129	0.531032553	0.158707484	3.345983067	0.000819914	0.016327145
ENSG00000163602	1124.983921	0.27596387	0.082586655	3.341506805	0.00083325	0.016449102
ENSG00000149182	608.4327902	-0.315097162	0.094328551	-3.34042196	0.000836512	0.016489497
ENSG00000160783	321.1226563	-0.377789189	0.113116859	-3.339813275	0.000838347	0.016501694
ENSG00000100359	474.195395	0.338841017	0.101469398	3.339341943	0.000839771	0.016505765
ENSG00000157827	976.6420668	0.274950584	0.082360252	3.338389299	0.000842656	0.016538496
ENSG00000171824	840.5354059	-0.333181946	0.099889139	-3.335517263	0.000851409	0.016566434
ENSG00000144057	255.0087332	0.404335572	0.121157522	3.337271728	0.000846052	0.016566434
ENSG00000113248	77.16304426	0.533948214	0.160023605	3.336684068	0.000847843	0.016566434
ENSG00000266709	47.14529475	-0.565519407	0.16951113	-3.336178612	0.000849386	0.016566434
ENSG00000198900	2271.532312	0.235374953	0.07056155	3.335739555	0.000850728	0.016566434
ENSG00000124222	568.4895091	0.351020462	0.105198853	3.336732779	0.000847694	0.016566434
ENSG00000138119	44.9759123	-0.56685208	0.170182732	-3.330843702	0.000865832	0.016822943
ENSG00000162496	152.2996283	-0.498231162	0.149607365	-3.330258251	0.000867655	0.016834239
ENSG00000110046	261.7862994	-0.387913278	0.116611864	-3.326533562	0.000879334	0.017036474
ENSG00000144848	429.2729041	-0.336088244	0.101097054	-3.324411843	0.000886052	0.017142144
ENSG00000143320	854.3526292	-0.342694553	0.103104967	-3.323744369	0.000888176	0.017158745
ENSG00000138604	172.8554689	-0.457802286	0.137798132	-3.322267718	0.00089289	0.017205227
ENSG00000173786	666.4827195	-0.305579006	0.091981026	-3.322196114	0.000893119	0.017205227
ENSG00000196968	160.3553756	0.479852046	0.144482395	3.321180034	0.000896377	0.017243495
ENSG00000184635	707.8296505	0.285816639	0.0860812	3.320314293	0.000899162	0.017272563
ENSG00000082781	3195.561295	0.298771609	0.090082491	3.316644613	0.000911054	0.017476263
ENSG00000158161	543.6897002	0.310009399	0.093529369	3.314567419	0.00091785	0.017581762
ENSG00000130165	548.3147919	-0.317957436	0.095973638	-3.312966387	0.000923121	0.017657776
ENSG00000169919	346.2456249	-0.35720123	0.10783872	-3.312365268	0.000925107	0.017670842
ENSG00000150459	1585.790566	-0.276126559	0.083418095	-3.310151828	0.000932454	0.01778613
ENSG00000163281	115.0895098	-0.477032192	0.144168276	-3.308856876	0.000936777	0.017843499
ENSG00000168002	713.3840688	-0.29249493	0.088445156	-3.307076867	0.00094275	0.017906972
ENSG00000151746	382.9805624	-0.364658589	0.110264769	-3.307117897	0.000942612	0.017906972
ENSG00000132142	3674.545824	0.262507956	0.079392221	3.306469464	0.000944796	0.017920741
ENSG00000060656	716.5537373	0.345986026	0.104653187	3.306024752	0.000946297	0.017924139
ENSG00000123505	3446.964602	-0.242458805	0.07341701	-3.302488124	0.000958311	0.018126388
ENSG00000019582	444.6940635	-0.351888729	0.106619192	-3.300425766	0.000965382	0.018218449
ENSG00000130413	190.0822898	0.417696486	0.126563744	3.300285468	0.000965865	0.018218449
ENSG00000101558	1033.525508	0.254860224	0.077260197	3.298726041	0.000971246	0.018294507
ENSG00000158769	1789.418836	0.251363662	0.076298335	3.294484256	0.000986025	0.018521422
ENSG00000102024	2881.985663	-0.258144775	0.078354679	-3.294567453	0.000985733	0.018521422
ENSG00000189057	459.9236321	-0.393447151	0.119457838	-3.293606819	0.000989108	0.018528005
ENSG00000104885	672.6870721	0.30128597	0.091474052	3.29367688	0.000988861	0.018528005
ENSG00000197265	328.169912	0.359798459	0.109264497	3.292912776	0.000991552	0.018548183
ENSG00000186314	55.05829731	0.558009174	0.169493563	3.292214555	0.000994017	0.018568684
ENSG00000150867	663.1384063	-0.299479394	0.091015404	-3.290425382	0.00100036	0.018661467
ENSG00000163932	273.2248105	-0.396628382	0.120618894	-3.288277397	0.001008025	0.018778613
ENSG00000083444	876.0674348	0.288331354	0.087762646	3.285353916	0.001018543	0.018889955
ENSG00000138771	940.471465	0.299234598	0.091068923	3.285803629	0.001016919	0.018889955
ENSG00000003096	208.679878	-0.41034172	0.124873152	-3.286068409	0.001015963	0.018889955
ENSG00000070718	285.8124141	0.389632081	0.118606959	3.285069312	0.001019573	0.018889955
ENSG00000152256	442.2215185	0.560030758	0.170661056	3.281538112	0.001032426	0.019101988
ENSG00000159720	452.1033174	-0.345027867	0.105162869	-3.2808906	0.001034799	0.01911981
ENSG00000163527	2631.765409	0.226353886	0.069000228	3.280480279	0.001036305	0.019121591
ENSG00000126803	951.8167352	0.339127995	0.103418145	3.279192399	0.001041046	0.019182976
ENSG00000118985	483.2474226	0.406198335	0.123915419	3.278028972	0.001045347	0.019236081
ENSG00000100075	1065.16611	0.284215786	0.086730292	3.27700713	0.001049137	0.019279673
ENSG00000110880	2108.854397	0.220230898	0.067297169	3.272513534	0.001065958	0.019562271
ENSG00000138867	768.9865767	-0.280348104	0.085807857	-3.26716125	0.001086318	0.019908977
ENSG00000197217	527.7935538	0.334282576	0.102390248	3.264789189	0.001095456	0.020049353
ENSG00000119638	618.5814103	0.295830412	0.090816624	3.257447791	0.001124189	0.020547515
ENSG00000109111	1576.785051	-0.264936996	0.081343274	-3.257023998	0.001125869	0.020550521
ENSG00000163872	1357.238104	0.256907012	0.078934832	3.254672331	0.001135233	0.020693582
ENSG00000156925	800.014449	-0.330254294	0.101695394	-3.24748526	0.001164297	0.021173013
ENSG00000111674	1201.544953	0.309456174	0.095293594	3.247397462	0.001164656	0.021173013
ENSG00000091986	74.38606399	-0.528991177	0.162982503	-3.245693042	0.001171651	0.021253852
ENSG00000165156	49.98623723	-0.547356998	0.168668194	-3.245170207	0.001173804	0.021253852
ENSG00000162069	78.04332732	0.519485915	0.160061597	3.245537494	0.001172291	0.021253852
ENSG00000093144	717.3694737	-0.310474127	0.095730778	-3.243200726	0.001181949	0.021358464
ENSG00000105810	360.6691387	0.352888699	0.108831646	3.242519166	0.00118478	0.021358464
ENSG00000076706	212.3086263	-0.424866498	0.131012757	-3.242939903	0.001183032	0.021358464
ENSG00000213398	61.11547773	0.53401842	0.1647059	3.242254337	0.001185881	0.021358464
ENSG00000232533	68.13998951	0.527218755	0.162677536	3.240882339	0.001191604	0.021376359
ENSG00000134905	393.7010396	0.328081212	0.101209357	3.241609484	0.001188568	0.021376359
ENSG00000101439	135.6288568	-0.467955655	0.14437702	-3.241205933	0.001190252	0.021376359
ENSG00000186603	283.8646991	-0.423497493	0.13078143	-3.238208151	0.00120283	0.021549251
ENSG00000178573	52.33085471	-0.540598039	0.1669967	-3.237177986	0.001207181	0.021598665
ENSG00000090487	793.4291677	0.273526549	0.084650119	3.231260067	0.001232457	0.022021855
ENSG00000167552	3658.592428	0.25434074	0.078725306	3.230736771	0.001234716	0.022033181
ENSG00000055118	75.9599162	-0.512637813	0.158738564	-3.229447214	0.001240298	0.022103703
ENSG00000189180	673.9314441	0.297750354	0.092263048	3.227189663	0.001250126	0.022220451
ENSG00000133119	736.6154684	-0.293811874	0.091038873	-3.227323291	0.001249542	0.022220451
ENSG00000137266	374.0758329	0.367707112	0.114078937	3.223269084	0.001267364	0.022497376
ENSG00000135821	3895.693024	0.227508869	0.070599967	3.222506715	0.001270742	0.022498435
ENSG00000014641	3366.868543	-0.214924779	0.066693083	-3.222594776	0.001270351	0.022498435
ENSG00000109854	316.6417543	0.356955772	0.110816059	3.221155636	0.001276748	0.022575301
ENSG00000119729	390.1378782	0.361590175	0.11238083	3.21754319	0.001292936	0.022802071
ENSG00000197358	133.4176374	0.472512168	0.146852118	3.217605395	0.001292655	0.022802071
ENSG00000161671	657.4515418	-0.315327684	0.098213919	-3.210621146	0.001324484	0.023328124
ENSG00000164466	1126.124757	0.254581178	0.079322347	3.209450909	0.001329888	0.023390432
ENSG00000203879	1046.368307	0.257522956	0.080247501	3.209108731	0.001331471	0.023390432
ENSG00000180817	1151.697498	-0.265319764	0.082692003	-3.208529897	0.001334154	0.023407247
ENSG00000121207	419.6023216	-0.385501782	0.120167495	-3.208037083	0.001336443	0.0234171
ENSG00000179344	31.34568543	-0.548853684	0.171209717	-3.205739099	0.001347161	0.023558923
ENSG00000110237	156.8537889	0.456147672	0.142299013	3.205557538	0.001348011	0.023558923
ENSG00000164096	737.3500795	0.511865435	0.159708768	3.204992696	0.001350659	0.023574824
ENSG00000156535	132.2145351	-0.453032171	0.141408006	-3.20372363	0.001356626	0.023648543
ENSG00000071794	1154.637644	0.292354885	0.091296728	3.202249313	0.001363589	0.023708971
ENSG00000156675	991.6316182	0.268115568	0.083720541	3.202506405	0.001362373	0.023708971
ENSG00000169744	427.1870452	-0.344895863	0.107728828	-3.201518761	0.001367052	0.023738739
ENSG00000106351	44.78900706	-0.546611771	0.170859659	-3.199185667	0.001378164	0.023809755
ENSG00000110492	2529.373623	0.289082754	0.090358353	3.199291969	0.001377656	0.023809755
ENSG00000259498	68.85547143	0.535237894	0.167303593	3.199201424	0.001378088	0.023809755
ENSG00000100297	3058.679837	-0.260035335	0.081272003	-3.199568436	0.001376335	0.023809755
ENSG00000180573	140.092366	-0.482342306	0.150810308	-3.198337774	0.001382223	0.023849498
ENSG00000134595	374.7598903	0.415029411	0.129902239	3.194936548	0.001398616	0.024101688
ENSG00000167535	121.5855127	-0.501130155	0.157005484	-3.191800335	0.00141389	0.024333986
ENSG00000163931	12474.15498	0.208439844	0.065327985	3.190666979	0.001419448	0.024398672
ENSG00000135333	152.4719126	0.432070726	0.135527835	3.18805893	0.001432313	0.024588651
ENSG00000088986	1998.287272	0.247791071	0.077760198	3.186605465	0.00143953	0.024681296
ENSG00000115866	1648.209955	0.278824099	0.087527571	3.185557378	0.001444755	0.024690649
ENSG00000124406	386.9036674	0.355131393	0.111499946	3.185036454	0.001447358	0.024690649
ENSG00000152684	285.0175013	0.362506175	0.113799144	3.185491228	0.001445085	0.024690649
ENSG00000139971	275.2374283	-0.413857999	0.129924932	-3.185362449	0.001445728	0.024690649
ENSG00000017260	1486.67742	0.226977261	0.071350487	3.181159259	0.00146687	0.024992068
ENSG00000205213	1093.48073	-0.296654156	0.093274955	-3.1804267	0.001470583	0.024992546
ENSG00000110048	947.9982493	-0.252886248	0.079506582	-3.180695742	0.001469218	0.024992546
ENSG00000095485	289.1721053	-0.352366471	0.110850955	-3.178740947	0.001479162	0.025106881
ENSG00000259901	32.62909979	0.545270352	0.171641168	3.176804019	0.001489076	0.025243565
ENSG00000198865	183.4420274	0.406096588	0.127856191	3.176198086	0.00149219	0.025264774
ENSG00000106537	438.0813334	0.313264411	0.098641929	3.175773386	0.001494376	0.02527024
ENSG00000085788	213.6426283	-0.400681728	0.126291735	-3.172667848	0.001510452	0.025479062
ENSG00000165495	24.19406274	-0.531576946	0.16754919	-3.17266199	0.001510483	0.025479062
ENSG00000119953	619.468088	-0.287285933	0.090596685	-3.171042447	0.001518929	0.025589716
ENSG00000091483	801.2442202	-0.267380336	0.084348724	-3.169939296	0.001524708	0.025623405
ENSG00000114023	786.2675725	0.533431022	0.168263886	3.170205061	0.001523314	0.025623405
ENSG00000115421	429.5979349	0.321283573	0.101372751	3.169328752	0.001527915	0.025645518
ENSG00000132361	1033.873117	-0.283694394	0.089533568	-3.168581347	0.001531849	0.025679768
ENSG00000138293	1334.534913	-0.234782609	0.074123629	-3.167446211	0.001537842	0.025748404
ENSG00000175193	496.5989259	-0.318479482	0.100589658	-3.166125523	0.001544841	0.025833706
ENSG00000129219	437.1812336	-0.313738484	0.099163339	-3.163855588	0.00155694	0.026003971
ENSG00000132386	260.7604143	0.365580535	0.115656268	3.160922814	0.001572702	0.026234908
ENSG00000197747	385.6861483	-0.375819691	0.118948412	-3.159518356	0.001580301	0.026319313
ENSG00000164828	1145.081378	0.261026668	0.082622434	3.159271114	0.001581643	0.026319313
ENSG00000182871	2894.035795	0.321296489	0.101722056	3.158572502	0.001585439	0.026350146
ENSG00000087116	49.09195768	-0.536946592	0.170053267	-3.157520005	0.001591173	0.026380796
ENSG00000133318	2289.630873	-0.220446985	0.069809656	-3.157829414	0.001589485	0.026380796
ENSG00000123240	171.756225	-0.424629769	0.134510893	-3.156842984	0.001594872	0.026409834
ENSG00000197930	555.574592	0.361368548	0.11464204	3.152146883	0.001620747	0.026805578
ENSG00000099864	78.25501521	-0.514908229	0.163484092	-3.149592254	0.001634985	0.027008116
ENSG00000139514	2399.179758	0.250076755	0.079439162	3.148028598	0.001643756	0.027098353
ENSG00000141753	1147.185541	-0.243180819	0.077251605	-3.147906364	0.001644444	0.027098353
ENSG00000105707	98.75484253	0.507958522	0.161393107	3.147337164	0.001647649	0.027118215
ENSG00000128805	69.23456115	-0.510866173	0.16235713	-3.146558294	0.001652043	0.027157589
ENSG00000114480	185.8937253	0.444899761	0.141432799	3.145661848	0.001657115	0.027207979
ENSG00000138002	172.2835906	0.415141154	0.132067205	3.143408335	0.001669927	0.027385189
ENSG00000091140	993.4979995	-0.263752696	0.083975498	-3.140829186	0.001684703	0.027527634
ENSG00000068308	507.1894403	-0.292966883	0.093273033	-3.140960187	0.001683949	0.027527634
ENSG00000131069	230.672686	0.439969959	0.140050948	3.141499321	0.001680852	0.027527634
ENSG00000226887	661.8787596	0.324289203	0.103288051	3.139658443	0.001691449	0.027604614
ENSG00000182963	1984.774491	0.249075605	0.079341077	3.139302042	0.001693508	0.027604993
ENSG00000112081	6565.9116	-0.27999512	0.0892391	-3.137583393	0.001703468	0.02770076
ENSG00000165732	5483.895597	-0.208287402	0.066378108	-3.137893044	0.00170167	0.02770076
ENSG00000155849	124.1580006	0.479977218	0.153143421	3.134168052	0.001723421	0.027991663
ENSG00000136160	756.3202576	0.529108568	0.168955484	3.131644825	0.0017383	0.028199555
ENSG00000181929	426.3212113	-0.310899203	0.099327739	-3.13003403	0.001747861	0.02832077
ENSG00000005059	142.0873304	-0.443179442	0.141676884	-3.128099862	0.001759404	0.02847379
ENSG00000142961	93.30273639	-0.476162979	0.15226586	-3.127181493	0.001764909	0.028528845
ENSG00000138439	503.7209208	0.298165929	0.095388442	3.125807743	0.001773174	0.028628322
ENSG00000171735	500.5774306	0.299692934	0.095908879	3.124767363	0.001779457	0.02866948
ENSG00000196975	135.6810161	-0.455663931	0.145844007	-3.124323995	0.001782141	0.02866948
ENSG00000145833	1994.407739	-0.283809523	0.090868737	-3.123291159	0.001788407	0.02866948
ENSG00000106538	988.5405575	-0.330127461	0.105654426	-3.124596594	0.001780491	0.02866948
ENSG00000141682	1134.197185	0.283677642	0.090808466	3.123911831	0.001784639	0.02866948
ENSG00000203326	561.4120047	0.319166114	0.102180998	3.123536866	0.001786915	0.02866948
ENSG00000169258	176.3421916	-0.40964748	0.131221234	-3.121807874	0.001797442	0.028780293
ENSG00000121578	410.4897251	-0.330189104	0.105832656	-3.119917004	0.00180902	0.028931521
ENSG00000182923	254.5711301	0.387476209	0.12432919	3.116534485	0.001829903	0.029231026
ENSG00000136193	1622.971406	0.3029911	0.097233272	3.11612574	0.001832441	0.029237138
ENSG00000182768	284.1198652	0.44146235	0.141690958	3.115670591	0.001835272	0.029247889
ENSG00000008083	4790.034713	0.217242256	0.069785884	3.112982789	0.001852068	0.029480926
ENSG00000145860	1454.307817	0.221147459	0.071048341	3.112633691	0.00185426	0.029481214
ENSG00000259203	29.04866124	0.523145143	0.168096122	3.112178538	0.001857121	0.029492133
ENSG00000240184	69.70972061	-0.509161134	0.163737572	-3.109616968	0.001873301	0.029714278
ENSG00000138346	897.9579181	-0.254177217	0.081808094	-3.106993524	0.001890005	0.029877627
ENSG00000060138	2498.757822	0.232360052	0.074780401	3.107231965	0.001888482	0.029877627
ENSG00000141562	737.7858944	0.277225725	0.089227272	3.106961802	0.001890208	0.029877627
ENSG00000107438	1460.926082	-0.271293103	0.087383208	-3.104636553	0.00190513	0.030078426
ENSG00000187742	1001.327707	0.253425272	0.081710982	3.101483618	0.001925535	0.030365243
ENSG00000182575	39.34422444	-0.530299061	0.171009045	-3.101000063	0.001928682	0.030379549
ENSG00000033178	927.3958306	0.274786889	0.088704896	3.097764621	0.001949862	0.030606519
ENSG00000110917	5019.342265	0.213991854	0.069075349	3.097948218	0.001948655	0.030606519
ENSG00000171298	405.5910031	0.349431992	0.112779369	3.09836804	0.001945896	0.030606519
ENSG00000122378	590.7294013	0.276300391	0.089224686	3.096681004	0.001957003	0.030683099
ENSG00000146776	419.143234	-0.332079954	0.107308003	-3.094642927	0.0019705	0.030859026
ENSG00000114125	592.4189053	0.279262277	0.090252848	3.094221214	0.001973303	0.030867283
ENSG00000146278	216.8648897	0.392519011	0.127036502	3.08981282	0.002002827	0.031293014
ENSG00000166295	632.1889394	0.288163998	0.093290069	3.088903267	0.002008968	0.031352853
ENSG00000021762	59.01390495	-0.522160958	0.169065577	-3.088511374	0.00201162	0.031358149
ENSG00000179542	111.6199897	-0.473919727	0.15346718	-3.088085199	0.002014507	0.031367101
ENSG00000152137	139.3902694	-0.472536855	0.153044723	-3.087573658	0.002017978	0.031385105
ENSG00000171148	791.1543317	0.264217002	0.085648847	3.084886845	0.002036296	0.03160768
ENSG00000186493	21.58652874	-0.508712698	0.164909919	-3.084791382	0.00203695	0.03160768
ENSG00000104728	917.7384261	0.258981809	0.083970411	3.084203184	0.002040982	0.031634048
ENSG00000197568	126.9632561	0.449955029	0.145925752	3.08345185	0.002046142	0.031641711
ENSG00000107201	148.762727	-0.41926306	0.135962441	-3.083668221	0.002044655	0.031641711
ENSG00000137055	897.8806268	-0.257975618	0.083753626	-3.080172538	0.002068807	0.031955765
ENSG00000100889	1035.45492	0.336321109	0.109206552	3.079678858	0.002072239	0.031972362
ENSG00000196189	102.2753713	-0.482905568	0.156837555	-3.079017445	0.002076845	0.032007017
ENSG00000136378	657.7551208	0.363091304	0.118072334	3.075159862	0.002103898	0.032379972
ENSG00000161395	171.4313723	-0.428674492	0.139411444	-3.074887407	0.00210582	0.032379972
ENSG00000083720	542.0794819	-0.293789317	0.09565121	-3.071464712	0.002130113	0.03267941
ENSG00000129521	390.5044857	0.335881523	0.109351475	3.071577418	0.002129309	0.03267941
ENSG00000137770	864.6560306	-0.262836022	0.085596741	-3.070631166	0.002136068	0.03273374
ENSG00000154096	3666.1321	0.237302665	0.077297578	3.069988351	0.002140671	0.032767249
ENSG00000198231	1913.00192	-0.243354754	0.079287063	-3.069287016	0.002145703	0.032807249
ENSG00000134287	2904.575272	-0.245636527	0.080118187	-3.065927196	0.002169961	0.033140785
ENSG00000267745	23.18035527	0.518756757	0.169253195	3.06497468	0.002176884	0.033209116
ENSG00000103723	200.7153175	-0.398405125	0.130075788	-3.062869209	0.002192259	0.033406079
ENSG00000152558	1564.517146	0.246135166	0.08037022	3.062516999	0.00219484	0.03340788
ENSG00000168785	422.467435	0.303508606	0.099147992	3.061167455	0.002204758	0.033516767
ENSG00000108270	704.9952976	-0.278421384	0.090961469	-3.060871688	0.002206936	0.033516767
ENSG00000108384	173.5063218	0.403997341	0.132042223	3.059607246	0.002216274	0.033620929
ENSG00000112293	41.21494049	-0.521046127	0.170373819	-3.058252311	0.00222632	0.033660376
ENSG00000166394	336.2213337	-0.334951308	0.109506182	-3.058743376	0.002222675	0.033660376
ENSG00000178773	44.77146413	-0.520324651	0.170136883	-3.058270747	0.002226183	0.033660376
ENSG00000112144	245.7607763	0.382583354	0.125119618	3.057740743	0.002230124	0.03368034
ENSG00000243244	159.1158198	0.409153183	0.133906755	3.055508163	0.002246795	0.033831182
ENSG00000155886	70.6596716	-0.492398033	0.16116905	-3.055164953	0.002249368	0.033831182
ENSG00000197467	30.79975446	-0.523796666	0.171451686	-3.055068615	0.00225009	0.033831182
ENSG00000179899	2036.954494	0.231127334	0.075642983	3.055502652	0.002246836	0.033831182
ENSG00000124067	406.3576112	0.314264728	0.102904466	3.053946453	0.002258524	0.033920378
ENSG00000170515	2041.557073	-0.215017493	0.070450787	-3.052024027	0.002273039	0.034100615
ENSG00000072609	436.4078362	-0.325837569	0.106793098	-3.051110743	0.002279965	0.034166719
ENSG00000099940	143.7009823	-0.422036422	0.138397356	-3.049454372	0.002292575	0.034317766
ENSG00000170846	165.390588	-0.411531803	0.135036946	-3.047549694	0.002307154	0.034497926
ENSG00000118898	638.7460745	0.323851231	0.106283129	3.047061496	0.002310904	0.034515951
ENSG00000163666	102.6039426	-0.497696338	0.163559654	-3.042904076	0.00234307	0.034881138
ENSG00000188488	61.95771323	0.501413147	0.164779191	3.042939732	0.002342792	0.034881138
ENSG00000105607	360.7090054	-0.318792605	0.104757561	-3.043146495	0.002341183	0.034881138
ENSG00000095066	376.3860178	0.315970795	0.103850839	3.042544468	0.002345872	0.03488455
ENSG00000171004	112.6209373	0.463385174	0.152336877	3.041845047	0.002351329	0.034927409
ENSG00000158711	306.6694521	0.350725229	0.115355403	3.040388403	0.002362732	0.034981852
ENSG00000166130	212.563951	0.389815069	0.128208385	3.040480311	0.002362011	0.034981852
ENSG00000165502	1528.274015	-0.242850772	0.079874632	-3.040399241	0.002362647	0.034981852
ENSG00000170891	68.86304718	0.505702986	0.166362332	3.039768568	0.0023676	0.035015695
ENSG00000122741	210.477863	0.376536344	0.12391065	3.038773053	0.002375437	0.035093334
ENSG00000168827	589.273547	-0.269837375	0.088930348	-3.034255239	0.002411303	0.035584434
ENSG00000143797	320.4802488	0.326891343	0.107797786	3.032449523	0.002425777	0.035759112
ENSG00000165512	467.5161517	0.326173389	0.107589291	3.031652934	0.002432187	0.035814677
ENSG00000115935	65.29835644	-0.503956043	0.166314093	-3.030146355	0.002444353	0.035954783
ENSG00000121741	2818.508766	0.192835919	0.063698487	3.027323362	0.002467299	0.036252984
ENSG00000205269	147.9741075	0.421048188	0.139145711	3.025951608	0.00247852	0.036378446
ENSG00000160193	301.1828203	0.33644134	0.111198222	3.025599986	0.002481403	0.036381399
ENSG00000135766	252.9265634	0.518695731	0.171521561	3.02408471	0.002493866	0.036485233
ENSG00000144583	52.6389813	-0.50545307	0.167134685	-3.024226054	0.002492701	0.036485233
ENSG00000105176	852.8439458	0.272886927	0.090371295	3.019619521	0.002530924	0.036987492
ENSG00000155097	911.80834	-0.26648067	0.088298396	-3.017955942	0.002544859	0.037151106
ENSG00000111799	134.657585	-0.418993883	0.138875311	-3.01705091	0.002552469	0.03722214
ENSG00000186280	27.30738359	-0.515327524	0.170876471	-3.015789828	0.002563109	0.037297079
ENSG00000103415	313.6567166	-0.326239594	0.108166002	-3.016101071	0.002560479	0.037297079
ENSG00000099204	1349.878178	0.240752584	0.079850446	3.015043685	0.002569422	0.037308894
ENSG00000149476	353.6024645	0.328057115	0.108806478	3.015051309	0.002569358	0.037308894
ENSG00000140365	480.7871175	-0.285884321	0.094838238	-3.014441511	0.002574528	0.037343053
ENSG00000152818	1465.40427	0.309363605	0.102685671	3.012724206	0.002589141	0.037514883
ENSG00000184378	75.90921103	-0.489453848	0.162505487	-3.011921972	0.002595993	0.037574023
ENSG00000175592	142.2964159	0.448769048	0.149068518	3.010488422	0.002608279	0.037671436
ENSG00000109846	17.92533355	0.454537376	0.150979804	3.010583949	0.002607459	0.037671436
ENSG00000154518	2153.958663	-0.216906743	0.072072136	-3.009578382	0.002616106	0.037672082
ENSG00000145781	461.5535891	0.28899635	0.096027569	3.009514378	0.002616657	0.037672082
ENSG00000173926	68.48108962	-0.487091623	0.161821228	-3.010060111	0.00261196	0.037672082
ENSG00000101391	366.6615824	-0.316231034	0.105197103	-3.006081207	0.002646383	0.038059648
ENSG00000170340	634.8524778	-0.264792141	0.088130587	-3.004543019	0.002659801	0.038171669
ENSG00000182158	1006.564865	-0.251843273	0.083814013	-3.00478718	0.002657667	0.038171669
ENSG00000099250	20.68170484	-0.496118704	0.165153128	-3.003992164	0.002664622	0.038200425
ENSG00000173273	956.9159239	0.25214256	0.0840018	3.001632812	0.002685359	0.038457059
ENSG00000026508	72.17712034	-0.479599136	0.159928159	-2.998841089	0.002710086	0.038770241
ENSG00000128641	1431.363986	0.234241777	0.078145036	2.997526014	0.002721806	0.038855934
ENSG00000141012	155.8050281	0.40249873	0.134274457	2.997582268	0.002721304	0.038855934
ENSG00000153561	1407.186286	0.241538814	0.080590388	2.997116897	0.002725462	0.038867206
ENSG00000178343	23.93314415	-0.50756082	0.169409233	-2.996063511	0.002734895	0.038934023
ENSG00000158813	195.1270749	-0.374900202	0.125135555	-2.995952687	0.002735889	0.038934023
ENSG00000125651	858.8858088	-0.264738164	0.088382077	-2.995382933	0.002741005	0.038965942
ENSG00000141076	1277.821313	-0.241848435	0.080783666	-2.993778894	0.002755455	0.039130353
ENSG00000121390	707.521298	0.288115969	0.096285849	2.992298162	0.002768857	0.039279537
ENSG00000081019	335.6347092	0.334579858	0.111912154	2.98966507	0.002792835	0.039505237
ENSG00000160408	382.8677755	-0.31001093	0.103684438	-2.989946583	0.002790262	0.039505237
ENSG00000105402	434.4915778	-0.29285241	0.097957325	-2.989591732	0.002793506	0.039505237
ENSG00000151500	817.8103612	-0.263507286	0.088153481	-2.989187528	0.002797204	0.039516333
ENSG00000175183	1280.744588	0.242249483	0.081053262	2.988769073	0.002801037	0.039529313
ENSG00000173193	396.0872889	-0.307518088	0.103057232	-2.983954458	0.002845491	0.040114919
ENSG00000084676	334.3395239	-0.321226757	0.10767189	-2.983385531	0.002850787	0.040147836
ENSG00000179091	1120.378344	-0.239317941	0.08025988	-2.981787932	0.002865704	0.04031606
ENSG00000154760	643.6923922	0.288220247	0.096733966	2.979514421	0.002887056	0.040574362
ENSG00000118096	118.3537644	0.441180676	0.148109285	2.978750974	0.002894259	0.040633478
ENSG00000135847	517.8966543	-0.278745535	0.093628521	-2.977143409	0.002909479	0.040804914
ENSG00000143126	685.2214833	-0.349996404	0.117595022	-2.976285883	0.002917627	0.040809762
ENSG00000143727	1559.284095	-0.215657805	0.072454562	-2.976455867	0.00291601	0.040809762
ENSG00000138640	272.16534	0.336274705	0.112989564	2.976157214	0.002918852	0.040809762
ENSG00000158402	233.9171594	-0.368968068	0.124115384	-2.972782709	0.002951133	0.041218604
ENSG00000108797	79.31445355	-0.480958124	0.161827203	-2.972047443	0.00295821	0.041274938
ENSG00000240694	111.5189336	0.477566718	0.160813063	2.969701024	0.002980897	0.041548742
ENSG00000108272	211.3113422	-0.366068241	0.123304946	-2.968804203	0.00298961	0.041627407
ENSG00000198142	344.3099605	0.329374916	0.110999958	2.967342724	0.003003859	0.041782911
ENSG00000155111	131.4417451	0.41586374	0.140179735	2.966646645	0.003010667	0.041834705
ENSG00000113319	355.6936375	0.366606072	0.123720583	2.963177699	0.003044807	0.042179446
ENSG00000137076	2360.807242	0.260927857	0.088054294	2.963261038	0.003043983	0.042179446
ENSG00000136877	538.1745014	-0.283074862	0.095522539	-2.963435272	0.00304226	0.042179446
ENSG00000125414	65.18837883	-0.50353018	0.170095258	-2.960283474	0.003073561	0.042534319
ENSG00000008056	122.4022601	-0.422086826	0.142643124	-2.959040823	0.003085982	0.042619237
ENSG00000123095	23.83495535	0.479900266	0.162177189	2.959110757	0.003085282	0.042619237
ENSG00000156273	578.8608174	0.272730647	0.092178579	2.958720458	0.003089192	0.042620163
ENSG00000177697	537.5038984	-0.32493918	0.109836416	-2.95839204	0.003092485	0.042622244
ENSG00000108599	327.9634661	0.320149714	0.108232858	2.957971529	0.003096707	0.0426371
ENSG00000108370	44.11619018	0.507329259	0.171630779	2.955934025	0.003117238	0.042876244
ENSG00000254510	50.07274182	0.507254494	0.171627317	2.955558015	0.00312104	0.042885049
ENSG00000141385	898.637956	-0.239401664	0.081036867	-2.954231493	0.003134488	0.042984299
ENSG00000125814	146.5244776	0.403362855	0.136537841	2.954220257	0.003134602	0.042984299
ENSG00000183742	240.9496382	0.367443812	0.124423945	2.953159949	0.003145389	0.043088658
ENSG00000153774	761.5340987	0.264665171	0.089637987	2.952600551	0.003151094	0.04312325
ENSG00000116459	1443.710615	-0.231804343	0.078526213	-2.95193585	0.003157885	0.043129144
ENSG00000109065	254.9468446	0.346799997	0.117478722	2.952023909	0.003156985	0.043129144
ENSG00000063176	293.4614256	-0.389607527	0.132035798	-2.950771922	0.003169809	0.043248439
ENSG00000135776	139.6061519	-0.415704647	0.140918099	-2.949973419	0.003178013	0.043316792
ENSG00000100813	3030.654055	-0.255712941	0.08669261	-2.94965097	0.003181331	0.043318485
ENSG00000152193	138.1873251	-0.445619634	0.151094917	-2.949269523	0.003185261	0.043328489
ENSG00000166340	688.4865236	0.288860249	0.09795711	2.94884414	0.003189648	0.043344695
ENSG00000168724	730.0529782	0.260892428	0.088510573	2.947584901	0.003202668	0.043478061
ENSG00000121454	78.91799557	-0.484976612	0.16460071	-2.946382269	0.003215148	0.043603835
ENSG00000145375	182.4892515	0.378873195	0.128785357	2.941896521	0.003262089	0.044160871
ENSG00000087301	364.1588292	-0.322355992	0.10957649	-2.941835348	0.003262734	0.044160871
ENSG00000158246	1137.018379	-0.269096629	0.091495694	-2.941085163	0.003270646	0.04422383
ENSG00000089597	6787.915643	0.176305547	0.059965218	2.94013017	0.003280744	0.044316184
ENSG00000137713	1300.877933	-0.280020313	0.095352219	-2.93669426	0.00331731	0.044765528
ENSG00000144357	366.4089641	-0.320158051	0.109045848	-2.935994876	0.003324798	0.044821981
ENSG00000100344	188.4891705	0.375904257	0.12805526	2.935484701	0.00333027	0.044851168
ENSG00000050344	1883.94006	0.267813739	0.091243634	2.93514984	0.003333867	0.044855058
ENSG00000124535	433.9159682	0.289130872	0.098564934	2.933405006	0.003352662	0.045063237
ENSG00000129116	425.6522901	-0.335550525	0.114545996	-2.929395486	0.00339622	0.045603501
ENSG00000117519	3054.998619	0.189464505	0.064807075	2.923515776	0.003461027	0.046336077
ENSG00000168944	312.6346229	0.346834799	0.118626452	2.923755974	0.003458357	0.046336077
ENSG00000076604	1264.997933	0.225506553	0.077130714	2.923693319	0.003459054	0.046336077
ENSG00000140443	1581.53435	0.281548863	0.096343611	2.922340777	0.003474112	0.046465391
ENSG00000134917	210.9021582	-0.366056826	0.125295004	-2.921559626	0.003482836	0.046536179
ENSG00000101638	23.37531254	-0.493803472	0.169139978	-2.919495906	0.00350598	0.046799312
ENSG00000214517	741.2575652	0.258807222	0.088728902	2.916831123	0.003536072	0.047154577
ENSG00000127329	24.48129073	0.488884687	0.167631114	2.916431645	0.003540603	0.047168622
ENSG00000143919	182.7813117	-0.380988068	0.13065579	-2.915967734	0.003545872	0.047192455
ENSG00000166224	893.8349996	0.249022204	0.085413889	2.915476724	0.003551456	0.047210675
ENSG00000179820	703.3099533	0.324444434	0.111292703	2.915235455	0.003554203	0.047210675
ENSG00000164024	1711.248025	0.220691662	0.0757284	2.914252277	0.003565417	0.047313287
ENSG00000101361	3381.501083	-0.215588683	0.073992566	-2.913653306	0.003572264	0.047357813
ENSG00000163191	678.2753885	-0.268383067	0.092164566	-2.911998372	0.003591245	0.047516552
ENSG00000079156	108.2824968	0.446244454	0.153228511	2.91228081	0.003587999	0.047516552
ENSG00000094916	4299.553566	0.220493237	0.07573973	2.911196495	0.003600475	0.047592245
ENSG00000182718	984.9285146	-0.272581283	0.093687846	-2.909462588	0.003620507	0.047810436
ENSG00000003509	298.1787421	-0.320932494	0.110356073	-2.908154346	0.003635688	0.047962699
ENSG00000186815	330.0312613	0.308770668	0.106184842	2.907860138	0.003639111	0.047962699
ENSG00000114315	120.9686397	0.437261283	0.150434875	2.906648362	0.003653236	0.048055469
ENSG00000100554	559.9745353	-0.289928068	0.099744482	-2.906707837	0.003652542	0.048055469
ENSG00000085377	1223.19305	0.225435098	0.077588132	2.905535824	0.003666249	0.048160877
ENSG00000121297	165.3940737	0.405812201	0.139677255	2.905356368	0.003668352	0.048160877
ENSG00000115073	396.9424903	0.297503226	0.102452072	2.903828314	0.003686302	0.048303028
ENSG00000136522	705.4561907	-0.264319569	0.091018426	-2.904022635	0.003684015	0.048303028
ENSG00000006451	1467.362058	0.213934118	0.073697388	2.902872471	0.003697572	0.048403926
ENSG00000103042	384.3874378	-0.297626519	0.102585915	-2.901241541	0.003716873	0.048562838
ENSG00000100413	252.3624166	-0.362797735	0.125045529	-2.90132512	0.003715881	0.048562838
ENSG00000104142	495.5191976	-0.282459569	0.097376866	-2.900684546	0.003723485	0.048602411
ENSG00000173805	53.3158692	0.487388058	0.168094805	2.899483177	0.003737784	0.048742141
ENSG00000164128	116.5067706	-0.44553987	0.153852574	-2.8958883	0.00378087	0.049256631
ENSG00000117322	125.5756167	0.44112812	0.152401269	2.894517364	0.003797419	0.049424757
ENSG00000167978	8585.604132	0.270612176	0.093511228	2.893900348	0.003804889	0.049474501
ENSG00000116852	799.8109748	0.285143576	0.098547002	2.893477921	0.003810011	0.049493646
ENSG00000165102	37.64245957	-0.495839226	0.171411172	-2.892689087	0.003819592	0.049570627
ENSG00000124486	5400.608186	-0.19983862	0.069123223	-2.89104895	0.003839583	0.049782434
ENSG00000198720	282.3989367	-0.33162378	0.114727126	-2.890543763	0.00384576	0.049814895
ENSG00000173588	247.646712	0.351887487	0.121767085	2.889840764	0.00385437	0.049878269
ENSG00000080839	201.2967681	-0.369267949	0.127794533	-2.889544174	0.003858008	0.049878269
ENSG00000128692	641.0797255	0.261003254	0.090352013	2.888737551	0.003867918	0.049958759
ENSG00000135324	63.83562192	-0.473688352	0.164033258	-2.887757993	0.003879983	0.050006623
ENSG00000127399	125.0321214	0.467500554	0.161902768	2.887538976	0.003882685	0.050006623
ENSG00000035403	11476.54107	0.437360258	0.151457776	2.88767121	0.003881053	0.050006623
ENSG00000010803	175.6834783	-0.379504514	0.131454378	-2.886967485	0.003889744	0.050050011
ENSG00000188690	299.5461561	-0.323976132	0.112256252	-2.88604088	0.003901215	0.050150024
ENSG00000023608	121.4996604	0.419967774	0.145572149	2.884945895	0.003914809	0.05022956
ENSG00000012963	579.423708	-0.266025036	0.092208959	-2.88502375	0.003913841	0.05022956
ENSG00000125977	1822.710236	0.215723919	0.074795833	2.884170275	0.003924465	0.050305854
ENSG00000246465	44.81331727	0.491666022	0.170514775	2.88342182	0.003933803	0.050377936
ENSG00000110090	109.8951849	-0.453343373	0.157259979	-2.882763783	0.003942029	0.050435661
ENSG00000065308	619.4354452	0.296689847	0.102930467	2.88242981	0.00394621	0.05044157
ENSG00000131828	951.0603303	-0.246882026	0.085672338	-2.881700566	0.003955354	0.050510841
ENSG00000197415	109.2335396	0.424909221	0.147511233	2.880521111	0.003970184	0.050652522
ENSG00000156162	239.688736	0.366751141	0.127450717	2.877591817	0.004007233	0.051077153
ENSG00000173320	389.7925565	0.315518326	0.109751197	2.874850875	0.004042184	0.051382015
ENSG00000123975	1613.718605	0.219120702	0.076220539	2.874824868	0.004042517	0.051382015
ENSG00000121101	22.98049507	-0.482664282	0.167890099	-2.874882348	0.004041781	0.051382015
ENSG00000198945	268.5776598	0.329558863	0.114664456	2.874115248	0.004051611	0.051449388
ENSG00000085832	863.8110682	0.266027958	0.092655876	2.871139623	0.004089948	0.051887632
ENSG00000145423	4717.907912	0.182411212	0.063558858	2.869957356	0.004105272	0.052033358
ENSG00000105372	8596.235391	0.189002121	0.065874371	2.869129817	0.004116028	0.052120985
ENSG00000132196	271.3427103	0.326656232	0.113884	2.868324198	0.004126525	0.052205155
ENSG00000226361	216.0264641	-0.355732497	0.124121153	-2.866010239	0.004156808	0.052539264
ENSG00000173276	322.6257013	0.323663478	0.112979484	2.864798696	0.004172744	0.052691579
ENSG00000008710	230.9015605	0.372442867	0.130028503	2.864317115	0.004179094	0.052722672
ENSG00000111481	1092.609269	0.226667397	0.079172937	2.862940379	0.004197295	0.052903085
ENSG00000088836	198.7061045	-0.361215454	0.126201179	-2.862219332	0.004206857	0.052974365
ENSG00000065268	736.3048057	0.32212888	0.112594804	2.860956889	0.004223645	0.05313643
ENSG00000198046	338.0805291	0.31796398	0.111184221	2.859794117	0.004239161	0.05328221
ENSG00000164879	35.81917926	0.486164185	0.170234872	2.855843687	0.004292264	0.053768214
ENSG00000182197	540.1599262	0.296769627	0.103912717	2.855950995	0.004290814	0.053768214
ENSG00000108830	818.2170097	-0.298284321	0.104447339	-2.855834574	0.004292387	0.053768214
ENSG00000006062	182.4354548	0.390751484	0.136830276	2.855738477	0.004293686	0.053768214
ENSG00000079691	794.4224985	-0.24442762	0.085632587	-2.85437622	0.004312143	0.053949526
ENSG00000105993	1736.72506	-0.235950919	0.082682695	-2.853691697	0.004321445	0.054016067
ENSG00000118785	80.10136118	-0.455620036	0.159703834	-2.852906054	0.004332143	0.054050155
ENSG00000140400	305.664989	0.319305204	0.111917261	2.853046993	0.004330222	0.054050155
ENSG00000110955	10151.73785	-0.178035203	0.062423443	-2.852056763	0.004343734	0.054144968
ENSG00000230551	120.1133489	0.42632073	0.149539017	2.850899652	0.004359573	0.054248254
ENSG00000176920	46.58170414	-0.48729568	0.170928943	-2.850866987	0.00436002	0.054248254
ENSG00000143889	748.1891838	0.245039906	0.085965068	2.850459055	0.004365617	0.054268102
ENSG00000151725	1068.430797	-0.2380889	0.083606306	-2.847738549	0.004403108	0.054648825
ENSG00000100911	481.6738352	-0.282583622	0.099233898	-2.847652143	0.004404304	0.054648825
ENSG00000154639	2356.713119	0.196122766	0.068901656	2.846415866	0.004421441	0.05481132
ENSG00000117748	712.6634316	-0.256428345	0.090126911	-2.845191778	0.004438469	0.054922006
ENSG00000122643	156.5899884	-0.385134369	0.135358571	-2.845289865	0.004437102	0.054922006
ENSG00000124508	126.7511146	-0.402123456	0.141362091	-2.844634331	0.004446243	0.054968051
ENSG00000152234	8309.698389	-0.173965425	0.061173653	-2.843796579	0.00445795	0.055062584
ENSG00000175426	52.39087621	-0.479919873	0.168977133	-2.840146858	0.004509277	0.055513129
ENSG00000080709	169.9121402	-0.395737299	0.139384767	-2.839171802	0.00452308	0.055513129
ENSG00000169894	279.1284399	0.342023538	0.120443581	2.839699181	0.004515609	0.055513129
ENSG00000135046	34.07395772	-0.485749689	0.171079769	-2.839316954	0.004521023	0.055513129
ENSG00000173262	68.9378948	0.464643889	0.163648286	2.839283566	0.004521496	0.055513129
ENSG00000004142	1064.024428	-0.219814454	0.077386933	-2.840459559	0.004504858	0.055513129
ENSG00000079999	624.8134984	-0.2725688	0.095965654	-2.840274495	0.004507473	0.055513129
ENSG00000171055	273.5142671	0.335857547	0.118395827	2.836734672	0.004557747	0.055663697
ENSG00000042445	185.8590662	-0.371806296	0.131051423	-2.837102326	0.004552502	0.055663697
ENSG00000131370	30.74127888	-0.486677192	0.171532177	-2.837235558	0.004550603	0.055663697
ENSG00000163428	432.6686633	-0.330773427	0.116609995	-2.836578688	0.004559974	0.055663697
ENSG00000054148	454.4242625	0.293692751	0.103523515	2.836966564	0.004554438	0.055663697
ENSG00000178904	898.7285133	0.258322025	0.091025802	2.83789893	0.004541156	0.055663697
ENSG00000001626	19.8078803	-0.46748654	0.164915129	-2.834709843	0.004586732	0.055939986
ENSG00000133424	1026.045227	0.235754092	0.083205486	2.83339602	0.004605629	0.056119981
ENSG00000205730	41.7792283	0.482799229	0.170432054	2.832795924	0.004614283	0.056174966
ENSG00000175782	153.2366912	-0.380207729	0.134312606	-2.830767283	0.004643649	0.05648177
ENSG00000149418	420.2770614	-0.29241619	0.103344142	-2.829538126	0.004661525	0.056648384
ENSG00000143878	183.6346221	0.485083662	0.17148087	2.828791701	0.00467241	0.056689677
ENSG00000152779	46.58249186	-0.485206619	0.171527961	-2.828731925	0.004673283	0.056689677
ENSG00000143324	1192.350561	0.219737843	0.077712621	2.827569582	0.004690282	0.056796583
ENSG00000143891	195.3401198	-0.354451288	0.12539402	-2.826700095	0.004703035	0.056796583
ENSG00000197329	808.4357416	0.233110843	0.082466047	2.826749326	0.004702312	0.056796583
ENSG00000165105	110.1600284	0.430168182	0.152162353	2.827034232	0.004698131	0.056796583
ENSG00000136367	413.3543639	0.325660738	0.115189471	2.827174538	0.004696072	0.056796583
ENSG00000073111	2662.717661	-0.232005739	0.082097802	-2.825967743	0.004713801	0.056875952
ENSG00000141560	203.6721983	-0.354682276	0.125586323	-2.82421101	0.004739717	0.057137814
ENSG00000162981	31.1905821	0.484034636	0.171467595	2.82289278	0.004759249	0.057269142
ENSG00000163377	127.1608731	0.39905334	0.141376859	2.822621351	0.004763279	0.057269142
ENSG00000166200	987.6738935	-0.232189928	0.082254953	-2.822807848	0.004760509	0.057269142
ENSG00000103978	410.9624985	-0.290598435	0.103037313	-2.820322344	0.004797543	0.057579008
ENSG00000198242	400.2875307	0.293079616	0.10391334	2.820423407	0.004796032	0.057579008
ENSG00000089737	2036.909384	-0.204896068	0.072657808	-2.820014464	0.004802148	0.057583323
ENSG00000061273	1043.196733	0.234869708	0.083425649	2.815317732	0.004872903	0.058233296
ENSG00000185338	176.9684336	0.406488269	0.144374365	2.815515535	0.004869904	0.058233296
ENSG00000154229	282.8336743	-0.364383781	0.129430904	-2.815276497	0.004873528	0.058233296
ENSG00000101104	219.7690717	0.390831205	0.138808365	2.815617099	0.004868365	0.058233296
ENSG00000172216	125.899848	0.42673935	0.151687435	2.813280812	0.004903881	0.058544391
ENSG00000120526	1006.816324	0.228374368	0.081190186	2.812832175	0.004910727	0.058574568
ENSG00000260804	48.92610386	-0.482078202	0.171457068	-2.811655463	0.004928727	0.058737601
ENSG00000185630	2726.695492	-0.234684606	0.083560715	-2.808551917	0.004976486	0.058740145
ENSG00000021826	220.264986	-0.362022252	0.128786597	-2.811024282	0.004938406	0.058740145
ENSG00000172936	360.9430043	-0.292029468	0.103989267	-2.808265471	0.004980915	0.058740145
ENSG00000113368	3081.147522	-0.201119111	0.071573543	-2.809964453	0.004954697	0.058740145
ENSG00000072401	539.0740047	0.261370048	0.093064375	2.808486558	0.004977496	0.058740145
ENSG00000178882	87.32317062	-0.440677093	0.156834977	-2.80981386	0.004957016	0.058740145
ENSG00000066629	333.8303273	-0.366126964	0.130359365	-2.808597319	0.004975784	0.058740145
ENSG00000168807	290.3949974	0.311296841	0.110827254	2.808847378	0.004971921	0.058740145
ENSG00000175832	1481.910812	0.223617471	0.079614795	2.808742662	0.004973538	0.058740145
ENSG00000168234	424.6732311	-0.341589821	0.121593617	-2.809274272	0.004965333	0.058740145
ENSG00000074695	1967.930151	0.239438747	0.085186324	2.810765107	0.004942385	0.058740145
ENSG00000171291	64.73468302	0.456724285	0.162614164	2.808637778	0.004975159	0.058740145
ENSG00000007402	268.7879143	-0.349843006	0.124598177	-2.807769847	0.004988587	0.058779505
ENSG00000111676	1239.01118	-0.277414913	0.098842205	-2.806644328	0.005006048	0.058934049
ENSG00000138032	1620.966519	-0.208426107	0.074356072	-2.803081207	0.005061692	0.059537442
ENSG00000185100	52.18775668	0.467638558	0.166892492	2.802034718	0.005078141	0.059645247
ENSG00000183307	96.21022133	-0.422720762	0.150867245	-2.801938634	0.005079654	0.059645247
ENSG00000143067	409.9213495	0.293729662	0.104866102	2.800997247	0.005094495	0.059716116
ENSG00000149311	654.4837326	0.25784303	0.092051926	2.80106066	0.005093494	0.059716116
ENSG00000188883	190.7301477	0.382025185	0.136413511	2.800493746	0.00510245	0.059757704
ENSG00000171316	1855.908147	0.252605618	0.090244561	2.799122896	0.005124163	0.059960224
ENSG00000175220	753.0292848	-0.247358738	0.088398908	-2.798210346	0.005138664	0.060026318
ENSG00000111206	1361.549375	-0.244109998	0.08723381	-2.798341579	0.005136576	0.060026318
ENSG00000144485	171.6108155	0.381769985	0.136513864	2.796565663	0.005164891	0.060280773
ENSG00000160271	264.6732859	0.337746109	0.120863551	2.794441391	0.005198946	0.060626063
ENSG00000110958	5794.195992	0.187558815	0.067130952	2.793924562	0.005207262	0.060670871
ENSG00000136699	1317.570227	-0.223052725	0.079892276	-2.791918514	0.005239655	0.060943568
ENSG00000165238	603.9159258	-0.307011818	0.109962042	-2.791979966	0.00523866	0.060943568
ENSG00000058668	376.9343079	-0.319432382	0.114436379	-2.791353457	0.005248812	0.060989388
ENSG00000175931	1155.417297	0.222166925	0.07959775	2.791120675	0.005252588	0.060989388
ENSG00000166863	105.7505799	-0.425408546	0.152455227	-2.790383481	0.005264565	0.061076154
ENSG00000160325	220.9178778	0.337871474	0.12110552	2.789893255	0.005272542	0.061116425
ENSG00000174721	1222.739415	-0.306581458	0.109915782	-2.789239646	0.005283196	0.061187616
ENSG00000244038	3265.351067	-0.18657997	0.066903042	-2.788811464	0.005290185	0.06121629
ENSG00000168273	81.67524974	-0.448919739	0.161032688	-2.78775536	0.005307461	0.061363838
ENSG00000198399	172.2942325	-0.363978625	0.130604284	-2.786881202	0.005321798	0.061477198
ENSG00000221923	213.9496854	0.343507376	0.123377607	2.784195474	0.005366068	0.061935846
ENSG00000198885	134.9104543	-0.393404338	0.141338462	-2.783420255	0.005378908	0.062031254
ENSG00000124613	219.1518443	-0.352880566	0.12685019	-2.781868635	0.005404691	0.062078824
ENSG00000138182	1068.616341	-0.238424868	0.085706811	-2.781866058	0.005404734	0.062078824
ENSG00000108018	108.3176711	0.415092362	0.149185432	2.782392066	0.005395981	0.062078824
ENSG00000138161	205.3811582	-0.399734856	0.143644535	-2.78280588	0.005389104	0.062078824
ENSG00000132970	604.3499865	0.269557476	0.09690056	2.781794831	0.00540592	0.062078824
ENSG00000112379	741.2736058	-0.286780462	0.103174737	-2.779560881	0.005443245	0.062454558
ENSG00000182199	3326.284785	0.197886449	0.071217767	2.778610684	0.005459191	0.062478945
ENSG00000127870	161.7136318	0.36593192	0.131678574	2.778978451	0.005453014	0.062478945
ENSG00000100227	1543.307187	0.197096058	0.070928574	2.778796284	0.005456073	0.062478945
ENSG00000133083	807.4656621	0.24907224	0.089652515	2.778195798	0.005466167	0.062506034
ENSG00000148297	826.1389269	-0.276488309	0.099538395	-2.777705122	0.005474427	0.062547755
ENSG00000164294	931.7155838	0.249214639	0.089758125	2.776513429	0.005494537	0.062724667
ENSG00000110400	2042.534006	-0.21056439	0.075851351	-2.776013693	0.005502989	0.062768325
ENSG00000057935	1636.180632	-0.222566395	0.080201916	-2.775075776	0.005518885	0.062851451
ENSG00000087842	138.0551556	0.397630659	0.143288426	2.775036834	0.005519546	0.062851451
ENSG00000161558	110.9701396	0.408275439	0.147166896	2.774234231	0.005533182	0.062953875
ENSG00000166250	203.6789624	-0.349125878	0.125922766	-2.772539778	0.005562072	0.063229524
ENSG00000175567	489.2672175	0.3038738	0.109644732	2.771440042	0.005580895	0.063349348
ENSG00000064102	892.7764544	0.231681124	0.083597801	2.771378221	0.005581955	0.063349348
ENSG00000010256	2011.77706	-0.211135193	0.076193475	-2.771040357	0.00558775	0.063362096
ENSG00000139323	236.7482705	0.373917975	0.134962468	2.770533033	0.005596462	0.063407871
ENSG00000165476	425.277547	0.283505758	0.102399151	2.76863388	0.005629185	0.063725384
ENSG00000074964	444.6751088	-0.28305604	0.102286475	-2.767287084	0.005652495	0.063935085
ENSG00000049759	1119.173555	0.254708079	0.092051423	2.767019466	0.005657138	0.063935085
ENSG00000114988	286.1756695	0.313141218	0.113217657	2.765833752	0.005677747	0.0640135
ENSG00000164070	133.8732348	0.415237634	0.150129009	2.765872071	0.00567708	0.0640135
ENSG00000176087	939.9264305	-0.26791597	0.096876735	-2.76553467	0.005682956	0.0640135
ENSG00000168439	3968.324951	0.183584353	0.066381476	2.765596133	0.005681886	0.0640135
ENSG00000006327	497.1593773	0.297313458	0.107566602	2.763994141	0.005709856	0.064263131
ENSG00000115159	765.5136097	-0.270760288	0.098028017	-2.762070441	0.005743609	0.064519782
ENSG00000030066	2953.213396	-0.192831222	0.069821546	-2.761772442	0.005748853	0.064519782
ENSG00000246705	254.6714091	0.331518352	0.1200549	2.761389605	0.005755597	0.064519782
ENSG00000103942	218.18122	-0.341116158	0.123532773	-2.761341376	0.005756447	0.064519782
ENSG00000087258	475.8409946	-0.280798123	0.101657873	-2.762187657	0.005741547	0.064519782
ENSG00000248746	91.5944023	-0.434452044	0.157371968	-2.760669827	0.005768296	0.064599198
ENSG00000163320	1094.486618	0.240827388	0.087292038	2.758870041	0.00580016	0.064902446
ENSG00000113657	12045.85811	-0.222052503	0.080503308	-2.758302834	0.005810234	0.064961582
ENSG00000089250	79.45471619	-0.438410864	0.15901399	-2.75705844	0.005832393	0.065155609
ENSG00000172336	438.7036136	-0.284450249	0.103212995	-2.755953826	0.005852126	0.065322247
ENSG00000110871	354.2976154	0.298984454	0.10852492	2.754984322	0.005869495	0.065462244
ENSG00000143190	1259.979696	0.279368415	0.101448312	2.75380054	0.005890766	0.065631854
ENSG00000132964	418.6716085	0.285334907	0.103627239	2.753474001	0.005896645	0.065631854
ENSG00000011258	1426.611041	0.217432131	0.078970573	2.753331071	0.005899221	0.065631854
ENSG00000159593	1731.249505	-0.200524031	0.07284702	-2.752673078	0.005911089	0.065709993
ENSG00000111846	1197.665532	0.259452597	0.094276414	2.752041428	0.005922503	0.065729119
ENSG00000136261	1164.047856	0.211627088	0.076892581	2.752243269	0.005918853	0.065729119
ENSG00000127952	250.239077	0.344403996	0.125220129	2.750388456	0.005952465	0.066007633
ENSG00000198417	60.70887224	0.406837234	0.147966779	2.749517396	0.005968309	0.066129259
ENSG00000167100	33.92942214	-0.47175805	0.171612043	-2.74897986	0.005978106	0.066183733
ENSG00000151229	176.9153352	0.375979851	0.136913145	2.746119456	0.00603048	0.066709112
ENSG00000135778	615.3972355	0.252761374	0.09208143	2.744976638	0.006051521	0.066887304
ENSG00000143418	1056.422088	0.213824058	0.077909857	2.74450586	0.006060207	0.066928771
ENSG00000167508	569.554837	0.267806883	0.097628991	2.743108179	0.006086063	0.067159633
ENSG00000145020	437.7300463	-0.271943817	0.099150309	-2.742743012	0.006092835	0.067179696
ENSG00000162458	899.6058493	0.254547568	0.092826226	2.742194525	0.006103019	0.067237319
ENSG00000142178	129.4752011	0.402242991	0.146703343	2.741880202	0.006108862	0.067247064
ENSG00000155893	283.8569331	-0.343555426	0.125345609	-2.740865257	0.006127763	0.067345805
ENSG00000111445	496.4301392	-0.273535989	0.099795712	-2.740959344	0.006126009	0.067345805
ENSG00000161013	650.1207409	-0.250442903	0.091406486	-2.739881093	0.006146142	0.067493095
ENSG00000205129	19.39494351	0.442531389	0.161610642	2.738256487	0.006176588	0.067608468
ENSG00000155090	323.4599083	0.294802748	0.107649411	2.738544934	0.006171173	0.067608468
ENSG00000101265	214.2816468	-0.340951272	0.124509093	-2.738364424	0.006174561	0.067608468
ENSG00000105355	628.108519	0.266030233	0.097148336	2.738392056	0.006174042	0.067608468
ENSG00000238178	21.1038765	-0.453637666	0.165725802	-2.737278448	0.006194983	0.067755131
ENSG00000162407	406.5252291	-0.298000181	0.108904329	-2.736348357	0.006212522	0.067892204
ENSG00000073921	1177.89166	0.223182178	0.081627309	2.734160665	0.006253952	0.068272572
ENSG00000105186	943.8007747	0.235112778	0.085996544	2.733979386	0.006257396	0.068272572
ENSG00000166073	3286.600295	0.200227652	0.073244073	2.733704514	0.006262622	0.06827466
ENSG00000168887	316.5454833	0.306258064	0.112062907	2.732912005	0.00627771	0.068384181
ENSG00000134686	101.0849944	-0.442270191	0.16189673	-2.731804347	0.006298853	0.068509782
ENSG00000132321	95.68230072	-0.430429631	0.157579108	-2.731514575	0.006304395	0.068509782
ENSG00000140836	49.97728742	0.460455818	0.168565464	2.731614221	0.006302489	0.068509782
ENSG00000132773	216.6819906	-0.362678052	0.132810528	-2.730792939	0.006318215	0.068604994
ENSG00000106086	845.9065698	0.257186834	0.094197924	2.730281341	0.00632803	0.06865659
ENSG00000198551	267.9024328	0.317289883	0.116239414	2.7296239	0.006340662	0.068738653
ENSG00000049541	810.8605008	-0.241518413	0.088521097	-2.728371205	0.006364794	0.068815208
ENSG00000148688	466.3274763	-0.294752482	0.108039015	-2.72820407	0.00636802	0.068815208
ENSG00000159111	934.9520884	-0.219084107	0.080294744	-2.728498721	0.006362334	0.068815208
ENSG00000256463	138.1172048	0.403471948	0.147865011	2.728650585	0.006359405	0.068815208
ENSG00000104765	925.5295776	0.429524857	0.157473566	2.727599731	0.006379697	0.068886504
ENSG00000197157	3922.199066	-0.1788826	0.065635331	-2.725401046	0.006422342	0.069236626
ENSG00000220205	126.2246631	-0.401361985	0.147271615	-2.725318008	0.006423958	0.069236626
ENSG00000105701	2850.068228	0.216205407	0.079337381	2.725139221	0.006427438	0.069236626
ENSG00000129925	1101.530479	0.222597094	0.081717158	2.72399456	0.006449757	0.069421907
ENSG00000112146	326.4223979	-0.295287053	0.108417777	-2.723603665	0.006457395	0.069448998
ENSG00000133794	97.48150146	-0.413478298	0.151865647	-2.722658516	0.006475896	0.069592788
ENSG00000102265	418.8278177	-0.284026826	0.104381213	-2.721053131	0.00650743	0.069876301
ENSG00000151693	224.6710201	0.332469266	0.12222604	2.720118131	0.00652586	0.069943486
ENSG00000164603	89.04164017	0.431499855	0.158631047	2.72014756	0.006525279	0.069943486
ENSG00000147119	141.0761219	0.405668127	0.14914538	2.719951009	0.006529159	0.069943486
ENSG00000165730	61.63520799	-0.457661461	0.168305617	-2.719228684	0.006543435	0.070041095
ENSG00000142627	531.4118433	0.323544102	0.118996775	2.718931696	0.006549313	0.070048726
ENSG00000136636	1113.787613	-0.216600628	0.079721869	-2.716953699	0.006588582	0.07035776
ENSG00000178695	285.2099305	0.321366265	0.11827633	2.717080124	0.006586066	0.07035776
ENSG00000196154	91.94109574	-0.418638889	0.15411146	-2.716468248	0.006598252	0.070389787
ENSG00000239887	260.6297502	0.329933932	0.121470778	2.716158879	0.006604422	0.070389787
ENSG00000158234	73.63142511	-0.437640229	0.161132798	-2.716022024	0.006607152	0.070389787
ENSG00000082684	266.6810359	-0.334259814	0.123129192	-2.714708099	0.006633421	0.070558789
ENSG00000136045	898.6772343	-0.236708758	0.087187218	-2.714947954	0.006628619	0.070558789
ENSG00000263535	97.027039	0.425098829	0.156620488	2.714196803	0.006643668	0.070612407
ENSG00000124875	101.2662335	-0.419944404	0.154779476	-2.713178867	0.006664112	0.070774231
ENSG00000075340	2860.223687	0.192278458	0.070877785	2.712816967	0.006671394	0.070796128
ENSG00000132330	82.37381916	0.427659358	0.157766294	2.710714354	0.006713844	0.071079741
ENSG00000016391	147.6796215	-0.370291017	0.13659222	-2.710923184	0.006709617	0.071079741
ENSG00000111647	439.9565765	-0.273200045	0.10076857	-2.711163257	0.006704761	0.071079741
ENSG00000183379	82.84740556	0.432958056	0.159787268	2.709590447	0.006736633	0.071265385
ENSG00000152208	379.0941171	0.297431855	0.109840061	2.707863158	0.006771794	0.071448909
ENSG00000110768	279.8910204	-0.310316657	0.114618999	-2.707375389	0.006781752	0.071448909
ENSG00000167992	131.0572172	-0.379042467	0.140013377	-2.707187519	0.006785592	0.071448909
ENSG00000161791	424.071267	0.273827894	0.10111725	2.708023547	0.006768522	0.071448909
ENSG00000196663	336.3463053	-0.290157812	0.107168824	-2.707483399	0.006779546	0.071448909
ENSG00000188505	28.6825527	-0.463614405	0.1712482	-2.707265854	0.006783991	0.071448909
ENSG00000047315	2017.447838	-0.19192228	0.070955804	-2.704814405	0.006834256	0.071905494
ENSG00000169635	479.6807706	0.264513944	0.097808792	2.704398434	0.006842818	0.071939771
ENSG00000135503	388.2611539	0.285443911	0.10558423	2.703471063	0.006861942	0.072044509
ENSG00000074370	392.406642	0.298106623	0.110270992	2.703400201	0.006863406	0.072044509
ENSG00000186001	519.5428532	0.269273641	0.099653288	2.702104939	0.006890201	0.072057195
ENSG00000178397	250.1482276	0.321742218	0.119084307	2.70180199	0.006896482	0.072057195
ENSG00000105855	53.26601748	-0.456252927	0.168869895	-2.701801454	0.006896493	0.072057195
ENSG00000133816	22.47760974	-0.449897185	0.16644034	-2.703053756	0.006870563	0.072057195
ENSG00000131480	41.04474821	0.461052434	0.170624333	2.702149369	0.00688928	0.072057195
ENSG00000108861	453.1654461	0.265057629	0.098071061	2.702709917	0.006877674	0.072057195
ENSG00000145808	563.2484088	0.271293606	0.100432407	2.701255633	0.006907822	0.07206914
ENSG00000140598	717.9215114	-0.242197835	0.089661912	-2.701234344	0.006908264	0.07206914
ENSG00000175105	83.68824899	0.437272176	0.161985961	2.699444895	0.006945526	0.072402167
ENSG00000124134	55.57072801	0.456932991	0.169320665	2.698625065	0.006962657	0.072525004
ENSG00000083067	101.9059608	-0.424607019	0.157417232	-2.697335054	0.00698969	0.072750714
ENSG00000138674	1458.779698	-0.212640473	0.078845686	-2.696919549	0.006998418	0.07278569
ENSG00000174705	1526.137579	-0.223060558	0.082743805	-2.695797693	0.00702203	0.072975304
ENSG00000023287	1082.964339	0.214175142	0.07949215	2.694292985	0.007053813	0.073249473
ENSG00000100567	1543.817619	-0.207602992	0.077077401	-2.693435285	0.007071987	0.073382013
ENSG00000173218	387.6448042	-0.289083944	0.107378927	-2.692185074	0.007098554	0.073601369
ENSG00000163110	863.0430321	0.248516146	0.092352569	2.690950011	0.007124887	0.073738047
ENSG00000168077	118.8521208	-0.402826628	0.149691149	-2.691051751	0.007122714	0.073738047
ENSG00000166803	464.0208001	-0.271202547	0.100788739	-2.690802057	0.007128047	0.073738047
ENSG00000177707	642.0695051	-0.255439174	0.094975027	-2.689540422	0.007155048	0.073792215
ENSG00000106477	199.4238861	0.345496948	0.128441319	2.689920591	0.007146902	0.073792215
ENSG00000155100	496.9448961	0.265431478	0.098681517	2.689779067	0.007149934	0.073792215
ENSG00000139289	642.4468153	0.44977934	0.167189252	2.690240756	0.007140049	0.073792215
ENSG00000115520	232.0246376	-0.318954654	0.118702571	-2.687007133	0.007209541	0.07429772
ENSG00000119771	81.26904903	0.435840758	0.16223175	2.686531814	0.007219807	0.074333307
ENSG00000244509	462.5765634	0.299227429	0.111388522	2.686339871	0.007223957	0.074333307
ENSG00000198081	287.2710428	0.298992338	0.111324495	2.685773129	0.00723622	0.074403049
ENSG00000106443	869.3553872	-0.253653151	0.094454178	-2.68546247	0.007242951	0.074415833
ENSG00000142102	308.8296364	0.351616671	0.130960365	2.684909054	0.007254954	0.074482735
ENSG00000051341	438.4248732	0.289927112	0.108005069	2.684384299	0.007266353	0.074543327
ENSG00000188971	251.3858549	-0.341495704	0.127229898	-2.684083769	0.007272888	0.074553974
ENSG00000091136	1211.074154	0.257576202	0.09597363	2.683822656	0.00727857	0.07455587
ENSG00000153246	20.85232496	-0.45012627	0.167790769	-2.682664082	0.007303831	0.074758158
ENSG00000144579	229.8021714	-0.344216005	0.128349125	-2.681872635	0.007321133	0.074822308
ENSG00000182492	38.70053109	0.45901414	0.171149941	2.68194156	0.007319625	0.074822308
ENSG00000130066	215.8811601	-0.335878505	0.125295412	-2.680692773	0.007346993	0.074917236
ENSG00000136052	27.71311024	-0.458904375	0.171186649	-2.680725266	0.00734628	0.074917236
ENSG00000235560	24.95439471	0.456879871	0.170422269	2.680869547	0.007343114	0.074917236
ENSG00000156869	48.03562744	0.452136796	0.168733432	2.679592244	0.007371189	0.075107488
ENSG00000181904	253.7715916	-0.32748122	0.122234142	-2.679130531	0.007381361	0.075154671
ENSG00000101871	742.2753986	0.245111404	0.091534058	2.67781642	0.007410382	0.075337034
ENSG00000073910	153.7462169	-0.381765016	0.142559977	-2.677925627	0.007407967	0.075337034
ENSG00000157193	794.6714609	0.238755575	0.089193689	2.676821387	0.007432425	0.075504526
ENSG00000197782	142.7469145	0.366093456	0.136865719	2.674836761	0.007476564	0.075896083
ENSG00000065675	229.8609173	-0.335375182	0.125468508	-2.672982951	0.007518007	0.0762027
ENSG00000175634	315.8467988	-0.288023442	0.107743741	-2.673226669	0.007512547	0.0762027
ENSG00000182134	336.7110124	0.291012401	0.109000814	2.669818613	0.007589223	0.076743521
ENSG00000165617	329.1460454	0.442124848	0.165609447	2.66968374	0.007592272	0.076743521
ENSG00000074657	2788.195664	0.183074807	0.068577427	2.669607396	0.007593998	0.076743521
ENSG00000142192	10818.01053	0.205445014	0.076956457	2.66962671	0.007593562	0.076743521
ENSG00000173575	1097.172294	0.233480521	0.087514813	2.667897158	0.007632762	0.077077822
ENSG00000064726	620.623765	-0.245523422	0.092049619	-2.667294275	0.007646469	0.077158786
ENSG00000126001	446.8975646	0.279244653	0.104745548	2.665933383	0.00767749	0.07741422
ENSG00000117318	1488.656852	0.244490487	0.091729048	2.665355105	0.007690707	0.077471004
ENSG00000157483	939.0837431	0.225918154	0.084766335	2.665187245	0.007694547	0.077471004
ENSG00000153363	23.45833063	-0.450192031	0.168955792	-2.664555189	0.007709022	0.077559162
ENSG00000089006	1644.106709	-0.235258214	0.088330459	-2.663387198	0.007735834	0.077771227
ENSG00000162409	249.2105829	0.339381149	0.127467399	2.662493711	0.007756402	0.077890637
ENSG00000003393	627.9332402	0.246914895	0.092748223	2.662206222	0.00776303	0.077890637
ENSG00000171759	34.70102624	-0.45687976	0.171638357	-2.661874474	0.007770685	0.077890637
ENSG00000253352	2291.201607	0.198858874	0.074704227	2.661949415	0.007768955	0.077890637
ENSG00000165629	1798.335596	-0.188234862	0.070787982	-2.659135861	0.007834136	0.078447873
ENSG00000103145	412.466002	0.290238372	0.109154175	2.658976371	0.007837846	0.078447873
ENSG00000088812	506.3963825	-0.292471289	0.110012108	-2.658537269	0.007848067	0.078492245
ENSG00000134602	2210.514716	0.188979286	0.07110068	2.657911099	0.007862663	0.078568006
ENSG00000237857	29.57735559	0.45080471	0.169621134	2.65771546	0.007867228	0.078568006
ENSG00000142875	515.886736	-0.257454951	0.096961517	-2.65522817	0.007925478	0.079004463
ENSG00000163171	490.5959241	0.282533552	0.106408262	2.655184353	0.007926508	0.079004463
ENSG00000173327	377.4023933	-0.28444268	0.107143021	-2.654794283	0.007935679	0.079004463
ENSG00000140474	274.4659994	0.307100454	0.115675894	2.654835357	0.007934713	0.079004463
ENSG00000011422	161.1850577	0.355390503	0.133876824	2.654608109	0.007940059	0.079004463
ENSG00000050405	1122.732655	0.255861634	0.096428531	2.653381017	0.007968986	0.079234156
ENSG00000106638	286.1703507	0.301196082	0.113539297	2.652791491	0.007982917	0.079314517
ENSG00000108561	3097.236064	-0.186743377	0.070401745	-2.652539017	0.007988889	0.079315753
ENSG00000157985	715.8892216	0.233446988	0.088086613	2.650198257	0.008044455	0.079808996
ENSG00000109920	573.7255473	-0.252060028	0.095211939	-2.647357353	0.008112358	0.080340324
ENSG00000139726	1528.188431	-0.209968245	0.079316668	-2.647214626	0.008115783	0.080340324
ENSG00000101444	4998.960652	-0.170059772	0.064240231	-2.647247224	0.008115	0.080340324
ENSG00000138376	400.1443001	0.274696216	0.103837711	2.645437907	0.008158526	0.080432274
ENSG00000113013	6715.609643	-0.180179106	0.068084861	-2.646390167	0.008135592	0.080432274
ENSG00000124766	2847.757651	0.2021908	0.076446753	2.644857905	0.008172523	0.080432274
ENSG00000235008	229.8868169	0.323734207	0.122361212	2.645725732	0.008151588	0.080432274
ENSG00000126016	186.8321309	0.342107791	0.129350989	2.644802279	0.008173866	0.080432274
ENSG00000176248	221.1880286	-0.341576357	0.129157163	-2.6446567	0.008177383	0.080432274
ENSG00000137497	968.5206204	-0.230665483	0.08720078	-2.645222711	0.008163717	0.080432274
ENSG00000165792	432.6790243	-0.267215218	0.101041344	-2.644612663	0.008178448	0.080432274
ENSG00000185275	4132.209249	-0.173120701	0.065450902	-2.645046847	0.008167961	0.080432274
ENSG00000168490	99.78170432	-0.402207713	0.152110953	-2.644173246	0.008189073	0.080435147
ENSG00000129173	155.1634759	-0.382698566	0.144736246	-2.644110074	0.008190602	0.080435147
ENSG00000178035	4097.236295	-0.201993395	0.076483914	-2.640991853	0.008266371	0.081120492
ENSG00000143570	3113.26404	-0.181988857	0.068938853	-2.639859059	0.008294051	0.08127451
ENSG00000135924	294.9602808	0.292688089	0.110866522	2.640004249	0.008290499	0.08127451
ENSG00000144524	790.995843	0.22588528	0.085581211	2.639426085	0.008304653	0.081319643
ENSG00000171130	110.0968603	-0.383419957	0.145360924	-2.637709959	0.008346794	0.081489848
ENSG00000180628	73.58757213	-0.420113718	0.159285106	-2.637495289	0.008352079	0.081489848
ENSG00000177156	2114.667365	-0.189192911	0.071713336	-2.638183109	0.008335156	0.081489848
ENSG00000250510	42.22122423	-0.452452537	0.171544856	-2.637517366	0.008351535	0.081489848
ENSG00000132932	232.3361834	-0.336302176	0.127476834	-2.638143464	0.008336131	0.081489848
ENSG00000180336	50.4823013	0.445827022	0.169096529	2.636523786	0.008376033	0.081664814
ENSG00000167925	95.39647794	0.409225282	0.155340734	2.634372013	0.008429308	0.082125194
ENSG00000121152	754.3997833	-0.252252382	0.095820146	-2.632561015	0.00847438	0.082453027
ENSG00000166902	625.1965222	-0.23700036	0.090027549	-2.632531526	0.008475116	0.082453027
ENSG00000254612	520.1038653	-0.269786264	0.102494578	-2.632200349	0.008483382	0.082474284
ENSG00000168264	436.4937504	0.265199331	0.100772788	2.631656182	0.00849698	0.082547311
ENSG00000234261	55.4618938	0.447313599	0.170085475	2.629934147	0.008540141	0.082847919
ENSG00000140526	453.9913319	-0.263452878	0.10016825	-2.63010364	0.008535884	0.082847919
ENSG00000056487	185.9607382	-0.347533771	0.132166428	-2.629516265	0.008550644	0.082890519
ENSG00000185658	916.7127434	0.254104452	0.096664157	2.628735003	0.008570312	0.083021833
ENSG00000171877	205.7324264	0.330682008	0.125836552	2.627869272	0.008592153	0.083140276
ENSG00000130758	103.9208922	0.392586479	0.149399414	2.62776451	0.008594799	0.083140276
ENSG00000168214	3129.801203	0.183419007	0.06984056	2.626253393	0.008633052	0.083450788
ENSG00000134884	900.7157462	0.218902137	0.083367968	2.625734339	0.008646227	0.083505705
ENSG00000188493	283.283846	0.30601132	0.116551562	2.625544571	0.008651048	0.083505705
ENSG00000075035	18.35284939	-0.431940827	0.164531779	-2.625272932	0.008657954	0.08351292
ENSG00000214194	341.2015625	0.28355612	0.108048195	2.62434851	0.00868149	0.083680434
ENSG00000103657	630.7277975	-0.300624281	0.114667032	-2.621715014	0.008748856	0.084210063
ENSG00000087088	1525.718818	0.197031363	0.075150496	2.621823863	0.008746062	0.084210063
ENSG00000179023	545.8328736	-0.261410457	0.099734812	-2.621055287	0.008765804	0.084313362
ENSG00000138594	601.8420269	0.250610049	0.095630309	2.62061319	0.008777179	0.084362933
ENSG00000108666	332.3346424	0.28897885	0.11028185	2.620366367	0.008783535	0.084364234
ENSG00000205808	158.9766491	0.34518659	0.131751288	2.619986465	0.008793326	0.084379027
ENSG00000165813	302.1710206	0.297394654	0.11351704	2.619823901	0.008797518	0.084379027
ENSG00000047410	2789.39669	0.188937763	0.072139474	2.619062109	0.008817189	0.08450793
ENSG00000213763	210.1506145	0.367522443	0.140398242	2.617714004	0.008852096	0.084782577
ENSG00000033011	211.8177752	-0.343783406	0.131376639	-2.616777301	0.008876423	0.084955576
ENSG00000116717	112.5367047	0.414015677	0.158274107	2.615814332	0.008901495	0.085135452
ENSG00000142698	99.3299367	-0.398932041	0.152704467	-2.612445133	0.008989712	0.085509142
ENSG00000123737	629.9700209	-0.261416343	0.100067659	-2.6123959	0.008991007	0.085509142
ENSG00000043143	560.9394019	-0.28286251	0.108267868	-2.612617347	0.008985184	0.085509142
ENSG00000104219	401.6015494	0.279821406	0.107107835	2.612520425	0.008987732	0.085509142
ENSG00000083307	424.9477666	0.270542947	0.103549162	2.612700491	0.008982999	0.085509142
ENSG00000204682	193.8259373	0.361534288	0.138375333	2.612707623	0.008982811	0.085509142
ENSG00000103260	48.21625478	0.447112254	0.171054478	2.613858805	0.008952603	0.085509142
ENSG00000183527	608.0154592	-0.253276234	0.09693306	-2.612898352	0.0089778	0.085509142
ENSG00000100296	543.3433226	-0.251311175	0.096214068	-2.612000305	0.009001417	0.085548159
ENSG00000137801	847.2081352	0.446049308	0.170838198	2.610945983	0.009029215	0.085752255
ENSG00000151148	332.7472724	0.280695204	0.107603087	2.608616637	0.009090902	0.086217356
ENSG00000150401	222.1836453	-0.318103698	0.121934295	-2.608812375	0.009085704	0.086217356
ENSG00000111247	477.7987492	-0.270072553	0.103551542	-2.608097829	0.009104693	0.086287803
ENSG00000171492	942.6362253	0.215380134	0.082592334	2.607749692	0.009113957	0.086298793
ENSG00000225377	27.69899886	0.444151498	0.170331172	2.60757613	0.009118579	0.086298793
ENSG00000116984	525.8657346	0.267645643	0.10268101	2.60657393	0.009145308	0.086431126
ENSG00000168496	1144.088051	-0.252704875	0.096943734	-2.606716968	0.009141489	0.086431126
ENSG00000205189	255.3813586	0.305420643	0.117187992	2.606245214	0.00915409	0.086453878
ENSG00000102003	94.01561712	-0.404021137	0.155069782	-2.605415008	0.009176304	0.086603362
ENSG00000092421	4073.043628	0.1926776	0.073988271	2.604164126	0.009209864	0.086859651
ENSG00000236714	54.80778831	-0.435802906	0.167449448	-2.602593864	0.009252148	0.086895871
ENSG00000197261	57.17776969	-0.438435595	0.168401584	-2.603512296	0.009227396	0.086895871
ENSG00000146674	91.40975287	-0.419018647	0.160961807	-2.603217837	0.009235325	0.086895871
ENSG00000184867	1236.878566	-0.196285326	0.075418131	-2.602627806	0.009251233	0.086895871
ENSG00000187954	330.0099441	0.297740432	0.114364248	2.603439777	0.009229348	0.086895871
ENSG00000141030	1137.19165	-0.224892821	0.086396044	-2.60304536	0.009239973	0.086895871
ENSG00000107262	393.1408737	-0.322783025	0.124139128	-2.600171513	0.009317718	0.087451134
ENSG00000143256	421.350277	0.259711011	0.099921426	2.599152357	0.009345428	0.08758998
ENSG00000145247	612.2283712	0.249008526	0.09580326	2.599165489	0.009345071	0.08758998
ENSG00000187398	18.70099483	-0.42731714	0.164568542	-2.596590659	0.009415406	0.088184896
ENSG00000154380	5134.4596	0.158514625	0.061092809	2.594652749	0.009468653	0.088613817
ENSG00000087299	375.9450738	-0.271826145	0.104772209	-2.594448925	0.009474269	0.088613817
ENSG00000090857	834.2905828	-0.226619514	0.08745604	-2.591239144	0.009563101	0.08938303
ENSG00000137776	2094.262052	-0.256869088	0.099218172	-2.588931887	0.009627414	0.089922164
ENSG00000114867	7523.810395	-0.19300645	0.074560553	-2.588586632	0.00963707	0.089950411
ENSG00000115109	537.1362339	-0.24679372	0.095411724	-2.58661838	0.009692287	0.090403574
ENSG00000196793	169.7902936	0.346095564	0.133877523	2.585165577	0.009733224	0.090723016
ENSG00000092010	559.7457349	-0.245448103	0.094954403	-2.584904901	0.009740586	0.090729277
ENSG00000159167	626.1119051	0.292040581	0.113010922	2.58418015	0.009761079	0.090857762
ENSG00000224032	238.3396406	-0.307903093	0.119205832	-2.582953255	0.009795859	0.091094427
ENSG00000012660	2448.875696	0.17689796	0.068490515	2.58280961	0.009799939	0.091094427
ENSG00000057757	645.4858978	-0.238383214	0.092325816	-2.58197787	0.009823588	0.091126885
ENSG00000114529	141.5040606	-0.36659117	0.141959754	-2.58235985	0.009812721	0.091126885
ENSG00000146733	685.4061634	0.2510623	0.097235523	2.58200184	0.009822906	0.091126885
ENSG00000060237	3050.269586	0.192481806	0.074576823	2.580986925	0.009851831	0.091326409
ENSG00000120832	52.73077396	-0.430799768	0.166930992	-2.580705724	0.009859859	0.091338393
ENSG00000106049	536.0891287	0.258032636	0.100019921	2.579812427	0.009885399	0.091512481
ENSG00000107625	613.4748617	0.257697402	0.099928958	2.578806051	0.009914243	0.091716895
ENSG00000142173	691.3940591	0.287443051	0.111529362	2.577285899	0.009957955	0.092058477
ENSG00000253320	31.17337837	-0.440126056	0.170817321	-2.576589143	0.009978047	0.092181388
ENSG00000198625	239.8789651	0.32702989	0.126939838	2.576258917	0.009987583	0.092206669
ENSG00000146281	203.4573157	0.328497404	0.127586462	2.574704234	0.010032584	0.092415587
ENSG00000273117	39.5264215	0.439458361	0.170701494	2.574425987	0.010040657	0.092415587
ENSG00000110321	14604.23504	0.149835807	0.058199026	2.574541488	0.010037305	0.092415587
ENSG00000131398	45.60168334	-0.436796357	0.16967571	-2.57430104	0.010044284	0.092415587
ENSG00000099326	70.39024169	0.41422942	0.160900386	2.574446399	0.010040064	0.092415587
ENSG00000159596	476.0418969	-0.246885435	0.095932154	-2.573542085	0.01006634	0.092487192
ENSG00000173726	2691.016341	-0.187082665	0.072710374	-2.572984481	0.010082573	0.092487192
ENSG00000146966	153.2914456	0.353394668	0.137312094	2.573660178	0.010062906	0.092487192
ENSG00000040341	760.5729758	0.219490336	0.085309823	2.572861226	0.010086164	0.092487192
ENSG00000141522	810.7640657	-0.236863477	0.092056202	-2.573031167	0.010081213	0.092487192
ENSG00000176946	724.577765	-0.229017198	0.089041285	-2.572033846	0.010110301	0.092645877
ENSG00000127837	1244.56769	-0.209591235	0.081579688	-2.56915956	0.010194551	0.093228924
ENSG00000116120	1117.711544	-0.21073425	0.082010014	-2.569616063	0.010181128	0.093228924
ENSG00000112977	522.6068221	-0.25240604	0.098237967	-2.569332883	0.010189453	0.093228924
ENSG00000119125	117.6839923	-0.406638596	0.158304008	-2.568719526	0.010207504	0.093284477
ENSG00000058091	749.6163382	0.239213297	0.093176616	2.567310428	0.010249081	0.093551466
ENSG00000179627	28.50898844	-0.439800394	0.171311071	-2.567261947	0.010250515	0.093551466
ENSG00000133216	295.9589233	-0.316139375	0.123169858	-2.56669432	0.010267308	0.093589951
ENSG00000070614	1364.287077	-0.205116064	0.079923032	-2.566419947	0.010275434	0.093589951
ENSG00000171823	45.04569794	0.437267044	0.1703681	2.566601627	0.010270053	0.093589951
ENSG00000110619	1188.053614	0.218778953	0.085272152	2.565655335	0.01029811	0.093733535
ENSG00000158467	427.8618743	-0.251276325	0.09800186	-2.563995458	0.01034749	0.094119824
ENSG00000118007	362.2444528	-0.324335587	0.12652828	-2.56334463	0.010366909	0.094233256
ENSG00000134871	2186.363556	0.220957468	0.086307074	2.560131604	0.010463253	0.095045305
ENSG00000198822	51.18765911	0.438226697	0.171223606	2.559382471	0.010485831	0.095186636
ENSG00000178467	123.5904951	0.371868292	0.145331707	2.55875542	0.010504762	0.095210537
ENSG00000196591	5023.645706	0.152429386	0.059573318	2.5586855	0.010506875	0.095210537
ENSG00000105953	1204.128621	-0.214847719	0.083970883	-2.558597825	0.010509525	0.095210537
ENSG00000089916	736.6516627	0.237607527	0.092931684	2.556797829	0.010564059	0.095640704
ENSG00000143183	547.9382405	-0.251713171	0.098477483	-2.556047985	0.010586852	0.095783112
ENSG00000157349	162.8594708	-0.358767018	0.140373244	-2.5558077	0.010594165	0.095785376
ENSG00000260077	26.98842672	0.433676709	0.16970864	2.555419155	0.010606	0.095828492
ENSG00000152022	40.08040964	-0.435960151	0.170697665	-2.553990132	0.010649627	0.09615862
ENSG00000104853	907.2783336	-0.236858789	0.092802307	-2.552294195	0.010701611	0.096563707
ENSG00000136810	1416.685006	-0.194395916	0.076182396	-2.551717001	0.010719355	0.096659501
ENSG00000145354	300.7187541	-0.301619139	0.118213428	-2.551479496	0.010726664	0.096661137
ENSG00000111145	156.4725509	0.380570884	0.149249816	2.549891816	0.010775635	0.097037957
ENSG00000111361	476.1432922	-0.259164173	0.101667447	-2.549136244	0.01079901	0.097130178
ENSG00000100906	189.3416376	-0.333796721	0.130947003	-2.549097836	0.0108002	0.097130178
ENSG00000112096	927.3016273	-0.202591406	0.079484836	-2.54880572	0.01080925	0.097147148
ENSG00000174953	1671.499129	-0.183703992	0.072088492	-2.548312329	0.010824551	0.09722024
ENSG00000176225	396.4647646	0.261499066	0.102628228	2.548022804	0.010833539	0.097236568
ENSG00000179010	3132.881951	-0.172076922	0.067562674	-2.546922913	0.010867744	0.09743528
ENSG00000166123	1603.125789	0.230785524	0.090616102	2.546848956	0.010870047	0.09743528
ENSG00000137509	1099.337278	-0.197852881	0.077735267	-2.545213894	0.010921082	0.097767191
ENSG00000136044	352.2257995	0.274655555	0.107911156	2.545200736	0.010921493	0.097767191
ENSG00000213337	45.91367333	-0.432033358	0.169874425	-2.543251338	0.01098262	0.098249531
ENSG00000102780	129.2960099	0.378441457	0.148850734	2.542422508	0.011008701	0.098417931
ENSG00000187240	351.2130694	-0.325913314	0.128211439	-2.541998724	0.011022058	0.098472428
ENSG00000008405	440.8917044	0.24723873	0.097271971	2.541726326	0.011030651	0.09848432
ENSG00000065485	296.7003098	-0.303750768	0.119556344	-2.540649514	0.011064677	0.098658222
ENSG00000133958	47.5683883	-0.432685029	0.170300902	-2.540708973	0.011062796	0.098658222
ENSG00000136715	813.3584639	-0.216373291	0.085184955	-2.54004114	0.011083943	0.098765069
ENSG00000183255	1863.735746	0.186570434	0.073465866	2.539552649	0.011099434	0.098838162
ENSG00000146416	367.9203175	0.281423291	0.110858219	2.538587519	0.011130096	0.09904617
ENSG00000211584	102.8880589	0.396482911	0.156208163	2.538170245	0.011143376	0.099099323
ENSG00000163904	742.4902213	-0.23169823	0.091318155	-2.537263588	0.01117228	0.099291258
ENSG00000072952	72.50111504	0.411138333	0.162108528	2.536191884	0.011206531	0.099530435
ENSG00000089820	194.7153698	0.350925779	0.138406996	2.535462718	0.011229888	0.099647143
ENSG00000072849	265.3559019	-0.293028687	0.115578441	-2.535323058	0.011234367	0.099647143
ENSG00000120437	1331.961426	0.197824505	0.078037031	2.535008078	0.011244473	0.099671599
ENSG00000129654	49.93565804	-0.427426032	0.168639541	-2.534554049	0.011259056	0.099735671
ENSG00000122786	5278.188909	0.391087169	0.154324965	2.534179545	0.011271096	0.099766439
ENSG00000147257	1618.524935	0.254337837	0.100370555	2.533988549	0.011277242	0.099766439
ENSG00000114745	394.3352753	0.256265646	0.10117747	2.532833117	0.011314481	0.100030629
ENSG00000025770	517.0318168	-0.244915089	0.096737656	-2.531745131	0.011349645	0.100276151
ENSG00000143158	181.9532824	-0.329111828	0.130056032	-2.530538744	0.011388751	0.100529738
ENSG00000128654	449.5904282	0.250038155	0.098822298	2.530179519	0.011400418	0.100529738
ENSG00000167771	1220.44868	0.205336684	0.081155151	2.530174372	0.011400585	0.100529738
ENSG00000014138	437.5343576	-0.262682157	0.103831695	-2.529884124	0.01141002	0.10054756
ENSG00000133104	853.7032718	-0.230814832	0.091262074	-2.529142949	0.011434145	0.100694721
ENSG00000105819	873.7316368	-0.213174475	0.084300146	-2.528755716	0.011446767	0.100740461
ENSG00000114993	400.3166376	-0.262891477	0.103992092	-2.527994896	0.011471602	0.100893558
ENSG00000139219	197.085924	-0.36584238	0.144756114	-2.527301754	0.01149427	0.101027404
ENSG00000170271	65.44752723	0.416827792	0.16495504	2.526917585	0.01150685	0.101050129
ENSG00000106367	437.5607966	0.255548922	0.101136684	2.526767844	0.011511757	0.101050129
ENSG00000146677	964.2742726	-0.225392564	0.089214606	-2.526408771	0.011523531	0.101088054
ENSG00000162616	135.5445736	0.359517937	0.142340798	2.525754675	0.011545007	0.101145597
ENSG00000163156	234.1228815	-0.32269763	0.127758503	-2.52584072	0.01154218	0.101145597
ENSG00000011028	325.0224185	-0.281352573	0.111444574	-2.524596431	0.011583122	0.101352899
ENSG00000243811	46.95405577	0.427150312	0.169196486	2.52458146	0.011583616	0.101352899
ENSG00000197530	148.0248662	0.386722149	0.15321847	2.52399171	0.011603066	0.101457632
ENSG00000152223	366.4441562	0.285801118	0.113246922	2.523698763	0.011612739	0.101476784
ENSG00000137038	534.3389654	0.242118316	0.095951312	2.523345555	0.011624411	0.101513369
ENSG00000249992	96.76708493	-0.387344076	0.153552437	-2.522552445	0.011650658	0.101611716
ENSG00000081923	64.61378963	0.411874911	0.163274255	2.522595558	0.01164923	0.101611716
ENSG00000117595	203.7956525	0.311663718	0.123564261	2.522280445	0.011659671	0.101624973
ENSG00000054277	104.596107	0.383239111	0.151978649	2.521664157	0.011680116	0.101672489
ENSG00000132305	1449.874394	-0.184353368	0.073106162	-2.521721323	0.011678219	0.101672489
ENSG00000154134	62.85587906	0.411485172	0.163202882	2.521310689	0.011691857	0.101709405
ENSG00000029363	3021.409454	-0.215017091	0.085303473	-2.520613548	0.011715043	0.101715377
ENSG00000165688	797.8934716	-0.230352324	0.091375443	-2.520943436	0.011704066	0.101715377
ENSG00000155304	678.8089352	0.226288096	0.089767895	2.520813224	0.011708398	0.101715377
ENSG00000135823	791.4784418	0.223464795	0.088693281	2.51952339	0.011751383	0.101965617
ENSG00000198933	189.1131424	-0.33021703	0.13111859	-2.518460816	0.0117869	0.102208398
ENSG00000147684	710.2675818	-0.233173006	0.092598942	-2.518095784	0.011799123	0.102249013
ENSG00000171302	390.4391861	0.263719251	0.104739097	2.517868299	0.011806746	0.102249737
ENSG00000196950	3255.107215	-0.169644438	0.067396722	-2.517102206	0.01183245	0.102374151
ENSG00000136813	2437.59215	-0.180563868	0.071738007	-2.51699029	0.011836209	0.102374151
ENSG00000115641	436.2109931	0.266716832	0.106019794	2.515726765	0.011878723	0.102599446
ENSG00000101938	293.3164032	-0.284954382	0.113276435	-2.51556629	0.011884133	0.102599446
ENSG00000154118	325.7799802	0.319122536	0.126860351	2.515541962	0.011884953	0.102599446
ENSG00000068024	271.9393892	0.294599499	0.117129897	2.515152046	0.011898106	0.102647654
ENSG00000141837	140.6941827	0.350022959	0.139183103	2.514838018	0.011908708	0.10267381
ENSG00000160688	683.0344072	-0.221641787	0.088170071	-2.513798451	0.011943867	0.102760736
ENSG00000138646	469.1162762	0.240591994	0.095699105	2.514046426	0.011935472	0.102760736
ENSG00000145632	278.3675651	0.330204325	0.13137648	2.51342039	0.011956676	0.102760736
ENSG00000146063	263.4396666	0.289002138	0.11494556	2.514252285	0.011928507	0.102760736
ENSG00000141127	579.3328162	0.225113806	0.089562211	2.513490936	0.011954285	0.102760736
ENSG00000154114	187.060106	0.319900076	0.127313107	2.512703384	0.011981002	0.102904593
ENSG00000182580	20.78867934	0.42036694	0.167416226	2.510909192	0.012042067	0.103298236
ENSG00000133169	499.1941039	-0.267434815	0.106506108	-2.510981012	0.012039617	0.103298236
ENSG00000078246	342.0323147	-0.26774413	0.106642317	-2.51067436	0.01205008	0.103300207
ENSG00000178235	27.37472851	-0.42816104	0.170566244	-2.510233148	0.012065147	0.103300207
ENSG00000099991	1220.175954	0.221512146	0.088240124	2.510333575	0.012061716	0.103300207
ENSG00000168566	367.0157255	0.269407675	0.107337107	2.509921156	0.012075812	0.103326286
ENSG00000089063	757.2446298	0.213672992	0.085165788	2.508906409	0.012110557	0.10355824
ENSG00000121060	557.3493184	-0.234412598	0.093465019	-2.50802492	0.01214081	0.103751526
ENSG00000178150	164.4985561	-0.333723062	0.133079506	-2.507696887	0.012152086	0.103782488
ENSG00000141646	942.0247884	-0.214908824	0.085782812	-2.505266731	0.012235908	0.104432589
ENSG00000198690	302.2191954	0.290874164	0.116124532	2.504846809	0.012250444	0.104490893
ENSG00000213443	809.5411009	-0.251904834	0.100596388	-2.504114113	0.012275843	0.104641727
ENSG00000100150	225.059063	-0.312584203	0.124875306	-2.503170662	0.012308618	0.104855196
ENSG00000120896	424.5888263	-0.292678162	0.116952156	-2.502546106	0.012330356	0.104974446
ENSG00000151414	189.510974	0.330303611	0.132010865	2.502094142	0.012346109	0.105042617
ENSG00000196182	386.4799566	0.267262649	0.106880851	2.500566243	0.012399494	0.105328023
ENSG00000135521	580.3544775	-0.256160412	0.10244473	-2.50047428	0.012402714	0.105328023
ENSG00000142188	100.5738424	0.382703964	0.153052968	2.500467443	0.012402953	0.105328023
ENSG00000164902	651.7034674	-0.231708381	0.092690631	-2.499803701	0.012426214	0.105447249
ENSG00000154473	2177.514477	0.18853368	0.075424837	2.499623283	0.012432543	0.105447249
ENSG00000102910	470.4155506	0.250643196	0.10028737	2.499249857	0.012445653	0.105492464
ENSG00000066468	1042.865788	-0.217127059	0.086912397	-2.498228866	0.012481558	0.105637793
ENSG00000258609	26.43670408	-0.416633361	0.166769482	-2.498259012	0.012480497	0.105637793
ENSG00000159873	963.5910614	0.20842544	0.083433651	2.498098033	0.012486166	0.105637793
ENSG00000157399	53.23071178	0.416374884	0.166717633	2.497485578	0.012507755	0.105695681
ENSG00000148660	395.6653141	-0.251892305	0.100859324	-2.497461771	0.012508595	0.105695681
ENSG00000162591	82.48680774	0.404392972	0.161981086	2.496544389	0.012540997	0.105837588
ENSG00000214796	116.9037239	-0.373861137	0.149742327	-2.496696455	0.012535621	0.105837588
ENSG00000089022	567.4501116	-0.231585376	0.092815864	-2.495105546	0.012591967	0.106201651
ENSG00000166025	689.2476388	-0.237073242	0.095042733	-2.494385791	0.012617532	0.106312013
ENSG00000166881	946.6726261	0.203698895	0.081673108	2.494075472	0.012628569	0.106312013
ENSG00000153406	388.9541779	-0.260585368	0.104477103	-2.494186373	0.012624624	0.106312013
ENSG00000213967	69.79950439	-0.404679954	0.162333797	-2.492887868	0.012670885	0.106602077
ENSG00000116221	1223.033235	-0.184560792	0.074048064	-2.492445868	0.012686667	0.106668676
ENSG00000152661	13605.78487	-0.165998754	0.066627397	-2.491448891	0.012722327	0.106868547
ENSG00000104133	628.2346971	0.23503721	0.094341653	2.491340802	0.012726198	0.106868547
ENSG00000066135	1506.659218	0.178581032	0.071707851	2.490397215	0.01276004	0.107086423
ENSG00000155463	1234.074677	-0.191913433	0.0770817	-2.489740534	0.012783638	0.107151856
ENSG00000179262	786.9492422	0.232401067	0.093337484	2.489900699	0.012777879	0.107151856
ENSG00000112164	35.92203995	-0.426978411	0.171563037	-2.488755257	0.012819118	0.107382876
ENSG00000116679	3624.343904	0.191334489	0.076887191	2.4885093	0.012827988	0.107390849
ENSG00000099958	81.06736777	0.395364296	0.15891133	2.487955362	0.012847986	0.107491908
ENSG00000143772	89.47191915	0.396364271	0.159472211	2.485475476	0.01293785	0.108107266
ENSG00000144677	627.7805405	-0.241821695	0.097288246	-2.485620872	0.012932566	0.108107266
ENSG00000101665	132.9057087	0.346534778	0.139435665	2.485266435	0.012945451	0.108107266
ENSG00000135801	429.0591201	-0.256377409	0.103185623	-2.484623348	0.012968857	0.10816952
ENSG00000178896	149.8260532	-0.358635847	0.144329533	-2.484840349	0.012960955	0.10816952
ENSG00000234787	171.050579	-0.400846954	0.161350389	-2.484325921	0.012979695	0.108193378
ENSG00000171497	599.8007049	0.25685532	0.103413551	2.483768499	0.013000029	0.10829631
ENSG00000059145	238.6909272	0.298392824	0.120169978	2.483089616	0.013024832	0.10843632
ENSG00000196177	187.3653291	-0.323368606	0.130262191	-2.482444095	0.013048454	0.10856634
ENSG00000116641	571.9035941	0.23204466	0.093550283	2.48042713	0.013122508	0.108900608
ENSG00000133706	4816.168218	0.173149106	0.069798699	2.480692463	0.013112745	0.108900608
ENSG00000171914	647.7698748	0.260441524	0.10500587	2.480256815	0.013128779	0.108900608
ENSG00000131771	83.52068268	-0.419883256	0.169247793	-2.480878771	0.013105894	0.108900608
ENSG00000156253	98.82037055	-0.381232021	0.153691761	-2.480497449	0.01311992	0.108900608
ENSG00000187017	71.63999817	0.417699817	0.168471219	2.47935415	0.013162055	0.109109894
ENSG00000121413	191.6485972	0.314628276	0.126930297	2.478748435	0.013184426	0.109228579
ENSG00000142686	138.5426218	-0.347534431	0.140264917	-2.477700329	0.013223215	0.109483057
ENSG00000178996	292.4275953	0.30213983	0.122096493	2.474598761	0.013338594	0.110370962
ENSG00000095261	888.0211214	-0.199689635	0.080730311	-2.473539784	0.013378191	0.110631112
ENSG00000122565	2846.518111	-0.18497126	0.074792972	-2.473110172	0.013394284	0.1106967
ENSG00000066322	233.3002223	-0.311564158	0.126012532	-2.472485494	0.013417716	0.110822815
ENSG00000160746	528.5487271	0.23596756	0.095464351	2.471787207	0.013443951	0.110971922
ENSG00000074047	500.4209348	-0.268565286	0.108680067	-2.471154955	0.013467745	0.111100703
ENSG00000151779	669.4468586	0.220696855	0.089421143	2.468061226	0.013584708	0.111997454
ENSG00000100625	514.2486644	0.25413353	0.10300133	2.46728397	0.013614234	0.112172689
ENSG00000143164	220.8366681	0.307911386	0.124818151	2.466879883	0.013629607	0.112231166
ENSG00000170004	292.4709291	-0.276354542	0.112060059	-2.466128837	0.01365822	0.112398529
ENSG00000133863	292.0527449	-0.292058627	0.118481399	-2.465016695	0.013700687	0.112611342
ENSG00000088970	318.8266232	-0.276013107	0.11196227	-2.465233209	0.01369241	0.112611342
ENSG00000115020	906.5070724	0.207091576	0.08406045	2.463602993	0.013754837	0.112987948
ENSG00000105220	3714.723676	0.201839703	0.081948108	2.463018461	0.013777282	0.113103814
ENSG00000198732	28.80300501	-0.417783017	0.169689477	-2.462044346	0.013814758	0.113342864
ENSG00000172667	420.5483165	0.291565282	0.118477782	2.460927916	0.013857821	0.113627426
ENSG00000073803	185.4978428	0.316685632	0.128742863	2.45983059	0.013900261	0.113906551
ENSG00000058085	332.2372793	0.297694199	0.121100663	2.458237565	0.013962078	0.114344023
ENSG00000127914	440.4411767	0.252221577	0.102614223	2.457959227	0.013972904	0.114363621
ENSG00000135040	412.1175187	-0.244262933	0.099397669	-2.457431205	0.013993461	0.114462797
ENSG00000166888	431.2884827	0.262728225	0.10696764	2.456146787	0.014043578	0.1148035
ENSG00000139990	408.7870805	-0.272334382	0.110898702	-2.455703959	0.014060894	0.114875807
ENSG00000165323	1147.039507	0.384992917	0.156801028	2.455295871	0.014076868	0.114937072
ENSG00000158352	104.5520066	-0.37368096	0.152217986	-2.454906741	0.014092114	0.114957518
ENSG00000029534	180.8219677	0.351038387	0.143000847	2.454799351	0.014096324	0.114957518
ENSG00000243943	343.9935659	-0.256650639	0.104568638	-2.454374888	0.014112977	0.115024151
ENSG00000125772	114.2863631	0.364756355	0.148718292	2.452666386	0.014180178	0.115502449
ENSG00000185436	147.6034955	0.334664095	0.136462514	2.452425102	0.014189692	0.115510563
ENSG00000168291	1049.814879	-0.200025758	0.081593583	-2.451488849	0.014226659	0.115704028
ENSG00000165030	187.1563015	0.326478733	0.133181001	2.451391187	0.01423052	0.115704028
ENSG00000062038	2693.33169	0.167419343	0.06836171	2.44902216	0.014324463	0.116398067
ENSG00000139163	833.0205774	0.214684867	0.087670869	2.448759431	0.014334916	0.116413248
ENSG00000118194	137.6514762	0.359815465	0.147017064	2.447440145	0.014387502	0.116770378
ENSG00000188177	94.90437594	0.398631563	0.16292757	2.446679609	0.014417894	0.116947057
ENSG00000181026	2297.157237	0.180635078	0.073886123	2.444776779	0.014494182	0.117425385
ENSG00000161091	270.3696245	0.304902814	0.124709522	2.444904043	0.014489069	0.117425385
ENSG00000106591	633.1052451	-0.234572606	0.095958575	-2.444519491	0.014504524	0.11743902
ENSG00000167920	85.04213038	0.38246592	0.156502034	2.443839928	0.014531873	0.117590248
ENSG00000150594	26.96321163	-0.414344349	0.169656696	-2.442251673	0.014595967	0.118038467
ENSG00000167112	465.3343526	-0.240734198	0.098585958	-2.441871068	0.014611364	0.118092561
ENSG00000112365	407.3657053	-0.270865139	0.110939974	-2.441546793	0.014624493	0.118128275
ENSG00000150938	400.1289313	0.272745573	0.111757805	2.44050581	0.01466671	0.118263926
ENSG00000174780	1969.105915	-0.17658071	0.072356533	-2.440425254	0.014669981	0.118263926
ENSG00000169836	48.823487	-0.413352645	0.169345541	-2.440882952	0.014651403	0.118263926
ENSG00000177706	215.7865909	-0.308538166	0.126435924	-2.440272965	0.014676168	0.118263926
ENSG00000115282	275.7025384	-0.280907382	0.115129462	-2.439926132	0.014690265	0.118307233
ENSG00000161204	459.3079104	-0.255005771	0.104553467	-2.438998699	0.014728021	0.118540905
ENSG00000110107	2150.203672	-0.195115696	0.080038695	-2.437767073	0.014778293	0.118734129
ENSG00000042088	563.7442076	-0.221612486	0.090898512	-2.438021049	0.014767914	0.118734129
ENSG00000101057	2272.412619	-0.185170794	0.07595575	-2.437877238	0.01477379	0.118734129
ENSG00000198841	86.11835907	-0.385979529	0.158454675	-2.435898652	0.014854846	0.118868634
ENSG00000117620	198.7217355	0.324152846	0.133035123	2.436595978	0.014826234	0.118868634
ENSG00000151090	25.77815916	-0.409188881	0.167972965	-2.43604012	0.014849037	0.118868634
ENSG00000064652	166.8464143	-0.326613172	0.134085139	-2.435864059	0.014856267	0.118868634
ENSG00000181638	93.63632548	0.376298487	0.154449255	2.43638913	0.014834716	0.118868634
ENSG00000257511	450.40194	0.247447301	0.101585144	2.435861102	0.014856388	0.118868634
ENSG00000183044	139.2089389	-0.342144846	0.140407082	-2.436806191	0.014817619	0.118868634
ENSG00000267106	57.1298078	0.401616159	0.164895012	2.435587066	0.014867646	0.118888571
ENSG00000180626	136.0550433	0.357501424	0.14681198	2.435097082	0.014887795	0.118979536
ENSG00000184887	103.8273429	-0.36017336	0.147937433	-2.434633032	0.014906899	0.119062053
ENSG00000169519	190.1378135	0.31666008	0.130089892	2.434163597	0.014926247	0.119146418
ENSG00000131089	431.7998598	-0.25968544	0.106711082	-2.433537691	0.014952079	0.119282406
ENSG00000134744	688.5895967	-0.208744996	0.08589092	-2.430349981	0.015084249	0.12019541
ENSG00000161638	445.1638075	0.416161806	0.171232276	2.430393481	0.015082439	0.12019541
ENSG00000143603	61.59764996	-0.403168555	0.165940183	-2.429601724	0.015115423	0.120373084
ENSG00000080546	340.0050219	0.291330623	0.119934201	2.429087122	0.015136895	0.120402676
ENSG00000198169	80.95270702	-0.39584339	0.162955124	-2.429155826	0.015134026	0.120402676
ENSG00000157570	178.3198208	0.319617778	0.131592668	2.428841838	0.015147138	0.120413536
ENSG00000145506	50.1550182	0.413734036	0.170390896	2.428146368	0.015176217	0.120533975
ENSG00000126970	351.6501437	-0.259508152	0.10687905	-2.428054448	0.015180064	0.120533975
ENSG00000187867	306.6632999	-0.264480323	0.108949088	-2.42755885	0.01520082	0.120628161
ENSG00000249353	3923.808207	-0.19245398	0.079305689	-2.426736106	0.015235333	0.120831339
ENSG00000177595	215.6207726	0.31823633	0.131180762	2.425937503	0.015268899	0.121026776
ENSG00000135248	37.19831919	-0.416305806	0.171626891	-2.425644396	0.015281235	0.121053805
ENSG00000102755	1527.903921	0.17423583	0.07183817	2.425393477	0.015291803	0.1210668
ENSG00000134440	3902.589426	0.165027194	0.06805058	2.425066658	0.015305576	0.121105148
ENSG00000182010	465.6927821	-0.246020932	0.101458645	-2.424839506	0.015315156	0.121110287
ENSG00000113369	97.11024597	0.374270401	0.154375099	2.424422094	0.015332773	0.121178942
ENSG00000155366	330.7966282	0.264533405	0.109141732	2.423760367	0.015360738	0.121188089
ENSG00000127311	67.19068495	0.392990591	0.162129163	2.423935228	0.015353344	0.121188089
ENSG00000089057	426.3892699	-0.266170899	0.109810204	-2.423917716	0.015354084	0.121188089
ENSG00000100504	664.6801921	-0.271404147	0.111994217	-2.423376432	0.015376984	0.121245728
ENSG00000183873	199.7607784	0.321938837	0.132863197	2.42308514	0.015389319	0.121272487
ENSG00000152749	220.5329546	0.296562364	0.122446063	2.421983672	0.015436044	0.121570052
ENSG00000102893	720.6519418	0.213908036	0.088341811	2.421368004	0.015462215	0.121634898
ENSG00000103051	560.6443494	0.228450214	0.094343833	2.421464191	0.015458124	0.121634898
ENSG00000163689	55.25785414	0.403275705	0.166605082	2.420548638	0.015497106	0.121838696
ENSG00000120948	3436.450771	-0.200944042	0.083039588	-2.419858377	0.015526553	0.121999484
ENSG00000077063	420.443601	-0.270096919	0.111640664	-2.419341732	0.015548625	0.122031514
ENSG00000156017	543.7177312	0.227215119	0.093915621	2.419353852	0.015548107	0.122031514
ENSG00000138246	872.4635757	-0.225358687	0.09320199	-2.417960025	0.015607791	0.122425024
ENSG00000127483	725.9901073	-0.239129757	0.098933198	-2.417083072	0.015645446	0.122464232
ENSG00000160752	1100.980108	0.192406768	0.079596262	2.417283959	0.015636813	0.122464232
ENSG00000188878	34.4085538	0.414870327	0.17163161	2.417213974	0.01563982	0.122464232
ENSG00000075043	405.0835828	0.254840911	0.10543676	2.417002497	0.01564891	0.122464232
ENSG00000177885	822.0817663	-0.203452106	0.084206732	-2.416102635	0.015687639	0.122696514
ENSG00000174744	440.8484269	-0.265579608	0.10996596	-2.415107442	0.015730569	0.122961368
ENSG00000166171	146.4693403	0.331540089	0.137302831	2.414663174	0.015749767	0.123040516
ENSG00000168300	238.5483849	0.283168899	0.117341968	2.413193712	0.015813413	0.12346661
ENSG00000121067	320.8068246	0.270079534	0.111965437	2.412168806	0.015857938	0.123743009
ENSG00000149187	2833.771532	0.160131727	0.06641077	2.411231296	0.015898762	0.123990232
ENSG00000059378	86.97706474	-0.37857509	0.15702143	-2.410977223	0.015909842	0.124005332
ENSG00000172315	246.725913	-0.282200145	0.117162042	-2.408631169	0.016012471	0.124733563
ENSG00000130204	1421.181857	-0.209308329	0.086931944	-2.407726303	0.01605221	0.12497134
ENSG00000168646	180.1728076	-0.346303303	0.143842779	-2.407512595	0.016061608	0.124972765
ENSG00000183032	56.87428326	-0.401120827	0.166634944	-2.407183139	0.016076106	0.125013846
ENSG00000084444	409.1858365	0.241433676	0.100314419	2.406769423	0.016094328	0.125083824
ENSG00000186812	354.1027103	0.258543862	0.107454417	2.406079422	0.016124759	0.125248556
ENSG00000145248	21.2487211	-0.400761183	0.166610622	-2.405375945	0.016155836	0.125360595
ENSG00000196865	324.0390618	0.263976931	0.109746455	2.405334471	0.01615767	0.125360595
ENSG00000165511	35.68907589	0.412653009	0.171596781	2.404782921	0.016182075	0.125406457
ENSG00000141098	324.7342616	-0.283238661	0.117772572	-2.40496285	0.01617411	0.125406457
ENSG00000137285	3198.365607	0.173386725	0.07211555	2.404290409	0.016203895	0.12550384
ENSG00000135070	509.668345	0.268557063	0.111747529	2.403248336	0.016250148	0.125790242
ENSG00000156171	331.3782413	0.260109221	0.108329151	2.401100896	0.016345829	0.12609905
ENSG00000082497	58.29924206	0.406546958	0.169307909	2.401228387	0.016340135	0.12609905
ENSG00000077684	2732.157398	0.187515126	0.07806268	2.402109781	0.016300816	0.12609905
ENSG00000010818	179.7266808	0.313123214	0.13040262	2.401203389	0.016341251	0.12609905
ENSG00000128606	42.16174086	-0.41024731	0.170808569	-2.401795845	0.016314811	0.12609905
ENSG00000237945	61.2434384	0.398421975	0.165912693	2.401395385	0.016332678	0.12609905
ENSG00000095303	24.11686011	-0.404880842	0.168724868	-2.399651257	0.016410698	0.126488058
ENSG00000110931	560.2985887	-0.241647814	0.100713891	-2.399349393	0.016424235	0.126488058
ENSG00000140006	331.8614931	0.257117871	0.107152369	2.399553778	0.016415068	0.126488058
ENSG00000184009	29768.89925	0.329353691	0.13728023	2.399134177	0.016433892	0.1264906
ENSG00000102081	600.9898144	0.220517772	0.091939439	2.398511176	0.016461874	0.126634111
ENSG00000159259	386.7977059	-0.24364653	0.101650584	-2.39690241	0.016534327	0.127119353
ENSG00000046653	1535.853139	0.185902578	0.07761105	2.395310691	0.016606287	0.127600264
ENSG00000135749	676.9854403	0.243969851	0.101873979	2.394820095	0.016628522	0.127626494
ENSG00000205339	4994.137293	0.150697321	0.062925562	2.394850627	0.016627137	0.127626494
ENSG00000234518	478.710441	0.234899325	0.098124403	2.393893044	0.016670609	0.127660532
ENSG00000133739	227.2879722	0.321223164	0.134165432	2.394231949	0.016655212	0.127660532
ENSG00000179889	1416.80169	-0.183708723	0.076723885	-2.394413714	0.01664696	0.127660532
ENSG00000093009	279.3711041	-0.283234427	0.118311093	-2.393980303	0.016666644	0.127660532
ENSG00000136811	240.4176245	0.300613415	0.125595676	2.393501318	0.016688421	0.127724814
ENSG00000084072	433.2384413	0.239837263	0.100237784	2.392683209	0.016725675	0.127865619
ENSG00000162607	1001.593418	-0.203229711	0.084937188	-2.392705902	0.016724641	0.127865619
ENSG00000196083	81.31915943	0.373910634	0.156305745	2.392174602	0.016748872	0.127872349
ENSG00000198642	485.6112176	0.2404161	0.100506562	2.392043821	0.016754842	0.127872349
ENSG00000023734	3370.075297	-0.157156888	0.065694543	-2.392236565	0.016746045	0.127872349
ENSG00000085185	90.08362624	-0.372839853	0.155885615	-2.391752776	0.016768133	0.127901811
ENSG00000174804	136.3585859	0.329064388	0.137687098	2.389943519	0.016850964	0.128389199
ENSG00000101745	278.1730648	0.287961109	0.120479991	2.390115638	0.016843069	0.128389199
ENSG00000159147	379.7337846	-0.269224359	0.11266168	-2.389671077	0.016863468	0.128412326
ENSG00000153012	109.0676341	-0.354612002	0.148446402	-2.388821805	0.016902498	0.128637308
ENSG00000148408	70.44023305	0.390813765	0.163678025	2.38769844	0.016954247	0.128958776
ENSG00000198677	911.2325724	-0.211278179	0.088521445	-2.386745708	0.016998244	0.129220958
ENSG00000188112	871.7979513	-0.209906893	0.087977861	-2.385905855	0.017037112	0.129222687
ENSG00000083168	507.9386933	0.234774063	0.098389909	2.386159987	0.017025343	0.129222687
ENSG00000169126	56.58878896	-0.396648472	0.166278037	-2.385453176	0.017058094	0.129222687
ENSG00000215039	25.0431355	0.406157046	0.170274993	2.385300622	0.01706517	0.129222687
ENSG00000158545	1016.896522	0.186440864	0.078149213	2.385703662	0.017046481	0.129222687
ENSG00000183077	260.8814706	0.280644499	0.117630021	2.385823757	0.017040915	0.129222687
ENSG00000100417	46.27320011	-0.404165376	0.169425926	-2.385498999	0.017055969	0.129222687
ENSG00000169598	108.0444202	-0.357338214	0.149849318	-2.384650256	0.017095365	0.12930694
ENSG00000178163	183.9694364	0.338003927	0.141736371	2.384736712	0.017091349	0.12930694
ENSG00000137504	557.346356	0.221654072	0.092988918	2.383661165	0.017141377	0.129582694
ENSG00000141934	402.4586808	0.244792728	0.102734036	2.382781183	0.017182404	0.129820483
ENSG00000173812	2764.371372	0.157239993	0.065996458	2.382552009	0.017193103	0.129828989
ENSG00000028310	431.5962031	-0.267360042	0.112298465	-2.380798714	0.017275149	0.13037594
ENSG00000115486	378.0025717	0.255101616	0.107169694	2.380352196	0.017296098	0.130461448
ENSG00000152952	618.6821896	0.391675292	0.164575241	2.379916257	0.017316573	0.13054328
ENSG00000157216	1044.706916	-0.192272834	0.080839241	-2.378459173	0.017385162	0.130681591
ENSG00000055732	18.29617176	-0.381332239	0.160338251	-2.378298604	0.017392735	0.130681591
ENSG00000159166	351.6003543	-0.278884991	0.117241329	-2.378725942	0.017372587	0.130681591
ENSG00000101181	207.6806938	0.302938354	0.127338654	2.378997608	0.017359789	0.130681591
ENSG00000125731	150.5059663	0.323933289	0.136196244	2.378430417	0.017386518	0.130681591
ENSG00000063322	546.2304962	-0.230630592	0.09695722	-2.378684041	0.017374561	0.130681591
ENSG00000125845	38.66871492	-0.407671451	0.171436342	-2.377975682	0.017407974	0.130723667
ENSG00000089248	2099.714007	0.168703705	0.070955559	2.377596733	0.017425872	0.130785651
ENSG00000170412	116.4979331	0.34853983	0.146628569	2.377025374	0.017452888	0.130915963
ENSG00000164414	67.99005647	0.384368858	0.16183206	2.375109461	0.017543747	0.13137951
ENSG00000050426	177.9733711	-0.314068686	0.132222452	-2.375305263	0.017534442	0.13137951
ENSG00000105146	25.07134553	-0.400280001	0.168529244	-2.375136753	0.017542449	0.13137951
ENSG00000163946	732.4588335	0.215261009	0.090647384	2.374707343	0.017562869	0.131450127
ENSG00000134107	86.48953679	0.37847048	0.159479994	2.373153346	0.01763694	0.131481824
ENSG00000102401	325.212579	-0.274253607	0.115567009	-2.373113312	0.017638852	0.131481824
ENSG00000198561	3984.663056	0.159369211	0.067132636	2.373945369	0.017599154	0.131481824
ENSG00000177098	63.31283682	-0.396426026	0.167045609	-2.373160414	0.017636602	0.131481824
ENSG00000197045	1489.054387	-0.170218545	0.071728765	-2.373086224	0.017640145	0.131481824
ENSG00000040199	247.945748	-0.276133564	0.116365165	-2.372991647	0.017644663	0.131481824
ENSG00000078804	71.82884424	-0.379084751	0.159700201	-2.37372745	0.017609544	0.131481824
ENSG00000130520	1944.921687	0.183624066	0.077378636	2.373058978	0.017641447	0.131481824
ENSG00000027001	253.9337739	-0.282718525	0.119162235	-2.372551372	0.017665706	0.131566342
ENSG00000128567	19827.95103	0.147136061	0.062023153	2.372276392	0.01767886	0.131592044
ENSG00000261556	30.00877703	0.406509704	0.171378912	2.371993722	0.017692391	0.131620522
ENSG00000150977	42.13077992	-0.403887648	0.170297601	-2.371657889	0.017708479	0.131667977
ENSG00000053900	358.2394428	-0.260050099	0.109665302	-2.371307005	0.017725301	0.13172084
ENSG00000142765	43.57842189	0.405290323	0.170993002	2.370215849	0.017777703	0.131821329
ENSG00000230798	494.8017919	0.224999817	0.094926112	2.370262642	0.017775453	0.131821329
ENSG00000104517	3375.455767	-0.192444927	0.081175133	-2.370737456	0.017752636	0.131821329
ENSG00000184900	1312.519698	0.176196534	0.074331479	2.370416092	0.017768076	0.131821329
ENSG00000119938	48.83300139	0.402831266	0.170018845	2.36933303	0.017820199	0.132064231
ENSG00000131779	90.12282531	-0.36360343	0.153494996	-2.368829209	0.017844492	0.132172034
ENSG00000185920	418.0296628	0.248745492	0.105058408	2.367687616	0.017899642	0.132508158
ENSG00000242732	51.57804011	0.400006632	0.169027292	2.366520982	0.017956156	0.132854006
ENSG00000269834	54.10800399	0.403594558	0.170563929	2.36623629	0.017969971	0.132883724
ENSG00000125166	2793.685212	-0.163544184	0.06912298	-2.365988619	0.017981997	0.132900189
ENSG00000140612	1917.059052	-0.17833447	0.075408172	-2.364922314	0.018033853	0.133210849
ENSG00000143493	420.1363275	-0.248374507	0.105033707	-2.364712366	0.018044079	0.133213826
ENSG00000131467	2805.457952	-0.190013908	0.080408022	-2.363121275	0.018121738	0.133713382
ENSG00000167615	749.251335	0.213201665	0.090227957	2.362922443	0.018131464	0.133713382
ENSG00000073050	360.2144155	-0.248684048	0.105255371	-2.362673222	0.01814366	0.133730607
ENSG00000196961	1229.372951	-0.218672363	0.092567705	-2.362296459	0.018162112	0.133793894
ENSG00000215021	3103.584866	-0.162051091	0.068643966	-2.360747782	0.01823813	0.134280954
ENSG00000088756	182.7582545	-0.307395353	0.130224803	-2.360497741	0.018250429	0.134298602
ENSG00000235152	38.22893386	-0.404591255	0.171462287	-2.359651569	0.018292107	0.134386539
ENSG00000065029	214.7070539	-0.30595013	0.129637795	-2.360038052	0.018273061	0.134386539
ENSG00000204842	553.2296923	0.226132739	0.095825841	2.359830468	0.018283288	0.134386539
ENSG00000078369	4529.099788	0.148009172	0.062758273	2.358400948	0.018353857	0.134767196
ENSG00000196205	6543.425166	-0.173822254	0.073721373	-2.357827145	0.01838225	0.13482968
ENSG00000101337	1068.920817	0.2013227	0.085382693	2.35788652	0.01837931	0.13482968
ENSG00000147596	648.5140889	-0.288130411	0.12221275	-2.35761336	0.018392839	0.13483442
ENSG00000018408	314.2492338	0.281772956	0.119546923	2.357007175	0.018422891	0.134981765
ENSG00000133101	19.89814847	-0.392227022	0.166446168	-2.356479737	0.018449074	0.135100617
ENSG00000136897	615.5831521	-0.227030403	0.096353267	-2.356229432	0.018461511	0.135118735
ENSG00000103257	5357.404788	0.380925207	0.161693021	2.355854354	0.018480162	0.135182284
ENSG00000127884	985.3691027	-0.195447968	0.083015683	-2.354349947	0.018555133	0.135438493
ENSG00000173451	64.54371649	0.384145104	0.163131173	2.354823399	0.018531511	0.135438493
ENSG00000141540	41.13432727	-0.401785949	0.170634303	-2.35466106	0.018539607	0.135438493
ENSG00000178531	218.948193	0.316566608	0.134457465	2.354399651	0.018552652	0.135438493
ENSG00000181896	477.4922727	0.246493903	0.104775306	2.352595392	0.018642907	0.136005975
ENSG00000182307	646.5799664	-0.219307078	0.09324128	-2.352038468	0.018670844	0.136136551
ENSG00000164924	7884.069869	0.148890627	0.063326681	2.351151607	0.018715407	0.136388149
ENSG00000116918	304.1780711	-0.262214637	0.111598432	-2.349626532	0.018792256	0.136801528
ENSG00000206560	917.7454439	-0.192689792	0.082015697	-2.349425774	0.018802393	0.136801528
ENSG00000012061	283.0833967	0.268029822	0.114075487	2.349582963	0.018794455	0.136801528
ENSG00000067596	897.7624064	-0.196435074	0.083628583	-2.348898766	0.018829025	0.136854792
ENSG00000141232	185.4488993	-0.310777704	0.132308802	-2.348881559	0.018829895	0.136854792
ENSG00000131724	231.6290048	0.288558853	0.12293604	2.347227492	0.018913703	0.137390272
ENSG00000144369	278.4178545	-0.267064684	0.113858662	-2.34558074	0.018997463	0.137851043
ENSG00000196235	1493.913592	-0.195511712	0.083346688	-2.345764631	0.018988094	0.137851043
ENSG00000170832	1120.271857	-0.185213515	0.07903128	-2.343546944	0.019101358	0.138530813
ENSG00000128609	632.4553322	-0.216862612	0.092568111	-2.34273564	0.019142942	0.13875819
ENSG00000242265	2845.152015	0.168107651	0.071788645	2.34170253	0.019196008	0.139068514
ENSG00000124145	900.6169054	-0.19779152	0.084483525	-2.341184494	0.019222665	0.139113014
ENSG00000198185	194.9134161	0.31082581	0.132758748	2.341283076	0.01921759	0.139113014
ENSG00000196924	17689.50408	0.198026639	0.084612336	2.340399155	0.01926314	0.139331575
ENSG00000156170	98.95868423	-0.354286094	0.151463495	-2.339085687	0.019330999	0.139747874
ENSG00000117682	382.6630369	-0.248638996	0.106450381	-2.335726683	0.019505491	0.140934186
ENSG00000167600	3023.220385	-0.197982023	0.084790337	-2.334959744	0.019545524	0.14114824
ENSG00000160867	1061.939974	0.213842086	0.091651804	2.333201063	0.019637595	0.141737661
ENSG00000162878	516.5076098	-0.400329669	0.171597353	-2.332959461	0.019650273	0.141753725
ENSG00000186522	1218.850845	0.218661548	0.093771277	2.33186061	0.019708025	0.142094757
ENSG00000125848	17.63075249	0.376777952	0.161593025	2.331647375	0.019719249	0.142100138
ENSG00000131778	861.1643237	0.193085043	0.082860677	2.330237351	0.01979361	0.1421827
ENSG00000136960	64.55058769	0.379991205	0.163060533	2.330368964	0.019786659	0.1421827
ENSG00000102802	37.02624151	-0.399943107	0.171604911	-2.330604086	0.019774246	0.1421827
ENSG00000175785	79.94446094	-0.371124773	0.159234761	-2.330676856	0.019770405	0.1421827
ENSG00000101577	382.4212256	0.244609599	0.104959526	2.33051356	0.019779024	0.1421827
ENSG00000101350	555.6382867	-0.244482269	0.104910956	-2.33037882	0.019786138	0.1421827
ENSG00000206190	50.27051547	-0.39099543	0.167867423	-2.329191834	0.019848905	0.142429023
ENSG00000269416	550.6567063	-0.232577609	0.099845694	-2.329370456	0.019839449	0.142429023
ENSG00000162377	455.9512209	-0.232717908	0.099950775	-2.3283252	0.019894842	0.142683157
ENSG00000069712	41.26895264	0.399383191	0.171557888	2.327979183	0.019913209	0.142739398
ENSG00000236496	39.81188851	-0.398508169	0.171211564	-2.327577407	0.019934554	0.142761816
ENSG00000109066	312.5903459	-0.270201509	0.116089674	-2.327524065	0.01993739	0.142761816
ENSG00000156299	429.1600279	0.237891541	0.102233167	2.32695071	0.019967889	0.142904753
ENSG00000105323	3303.95189	-0.154439676	0.066391537	-2.326195208	0.020008139	0.143117291
ENSG00000088305	17925.075	-0.188173494	0.080905361	-2.325847031	0.020026713	0.143174632
ENSG00000137710	1333.555329	-0.225247833	0.096855568	-2.325605406	0.020039611	0.143191361
ENSG00000070759	124.6844878	-0.336241061	0.144632344	-2.324798538	0.020082735	0.143423936
ENSG00000110074	541.7232949	-0.215369026	0.092687586	-2.323601628	0.020146855	0.143806131
ENSG00000158796	321.2721429	-0.261728951	0.112666517	-2.323041102	0.020176945	0.143899722
ENSG00000233276	1395.950783	0.232010677	0.099902545	2.322370033	0.02021302	0.143899722
ENSG00000183763	182.5888665	-0.299715174	0.129025366	-2.322916681	0.020183629	0.143899722
ENSG00000112531	2634.550836	0.15262701	0.065710137	2.322731558	0.020193578	0.143899722
ENSG00000253719	1495.797708	0.168223855	0.072431402	2.322526554	0.0202046	0.143899722
ENSG00000132481	31.12630632	-0.397940225	0.1713659	-2.322166926	0.020223949	0.143901993
ENSG00000100347	665.2734675	-0.214936234	0.092572038	-2.321826761	0.020242266	0.143956794
ENSG00000118418	934.7505383	-0.225911681	0.097400398	-2.319412293	0.020372692	0.14480841
ENSG00000172456	99.16527488	0.350642342	0.151218713	2.318776128	0.020407178	0.144977554
ENSG00000170801	52.97553329	0.393733344	0.169820323	2.318529001	0.020420589	0.144996871
ENSG00000101412	399.7587242	-0.256562479	0.110671291	-2.31823879	0.020436347	0.14503283
ENSG00000146872	384.593669	-0.243857058	0.105306491	-2.315688764	0.020575268	0.145942358
ENSG00000112118	6025.622783	-0.165689766	0.071574039	-2.314942239	0.020616093	0.146155493
ENSG00000116199	842.4408971	0.20315037	0.087801608	2.313743153	0.020681815	0.146525853
ENSG00000173402	3139.391706	-0.16001342	0.069168078	-2.313399835	0.020700666	0.146525853
ENSG00000132359	684.7892652	0.202170385	0.087391082	2.31339836	0.020700747	0.146525853
ENSG00000144712	81.73205448	-0.36586306	0.158222754	-2.312328979	0.020759561	0.146788928
ENSG00000180901	597.9929386	-0.223909286	0.09682757	-2.312453853	0.020752686	0.146788928
ENSG00000060971	131.6965688	-0.32939825	0.142519381	-2.311252322	0.020818922	0.146993556
ENSG00000212747	101.7754358	-0.347366553	0.150272913	-2.311571305	0.020801319	0.146993556
ENSG00000110841	554.3064591	0.239695199	0.103709634	2.311214387	0.020821016	0.146993556
ENSG00000112208	446.0469589	-0.244546136	0.105819837	-2.310966845	0.020834686	0.147013536
ENSG00000159692	954.8828579	0.214282952	0.092802532	2.30902053	0.020942442	0.14762027
ENSG00000197226	667.2964813	0.234206177	0.101428774	2.309070376	0.020939676	0.14762027
ENSG00000138160	1406.776337	-0.202780192	0.087841475	-2.308478901	0.020972515	0.147678738
ENSG00000235602	1000.58027	0.185760874	0.080462244	2.308671312	0.020961827	0.147678738
ENSG00000181163	10292.69636	-0.168377077	0.072965215	-2.307634911	0.021019451	0.147932431
ENSG00000178057	125.2340845	0.344690543	0.149419739	2.306860823	0.02106258	0.148098398
ENSG00000145934	34.02613521	0.394882275	0.171194446	2.30663018	0.021075446	0.148098398
ENSG00000154080	121.5349114	-0.33700833	0.146104583	-2.306623949	0.021075793	0.148098398
ENSG00000100796	1365.281001	-0.182671938	0.07923033	-2.30558093	0.02113406	0.148277351
ENSG00000075131	255.9511453	-0.272883406	0.118356976	-2.305596298	0.0211332	0.148277351
ENSG00000173757	806.5128053	0.210104554	0.091117436	2.305865521	0.021118148	0.148277351
ENSG00000078668	1084.122896	-0.189734191	0.082306495	-2.305215294	0.021154519	0.148319497
ENSG00000089693	2092.731223	-0.158366556	0.068703198	-2.305082743	0.02116194	0.148319497
ENSG00000140990	606.3101007	-0.228326944	0.099062422	-2.304879469	0.021173325	0.14832264
ENSG00000256546	19.47394034	0.371492814	0.161214281	2.304341837	0.021203462	0.148457075
ENSG00000198406	703.5753085	-0.213817683	0.092814834	-2.303701611	0.021239399	0.148631958
ENSG00000102349	105.0696067	-0.340524093	0.147841356	-2.303307424	0.021261552	0.148633594
ENSG00000151503	941.3297892	-0.188241304	0.081722101	-2.303432028	0.021254547	0.148633594
ENSG00000254332	111.1637572	0.338912744	0.147171821	2.302837191	0.021288005	0.148733636
ENSG00000131941	512.5121818	0.233435528	0.10137632	2.30266326	0.021297797	0.148733636
ENSG00000130935	1410.443156	-0.217900095	0.094640175	-2.30240589	0.021312293	0.14875827
ENSG00000065615	180.3084439	-0.298032838	0.129536471	-2.300763908	0.02140498	0.149328361
ENSG00000124225	226.479892	0.305102379	0.132626252	2.300467484	0.021421749	0.149368517
ENSG00000174529	35.72496291	0.394452987	0.171548833	2.299362692	0.021484353	0.149375193
ENSG00000115091	2228.767333	0.170282706	0.074041801	2.299818523	0.021458504	0.149375193
ENSG00000171388	59.75623437	0.394689039	0.17164817	2.29940721	0.021481827	0.149375193
ENSG00000123124	736.6054476	0.221689387	0.096377429	2.300221013	0.021435702	0.149375193
ENSG00000048540	176.6085512	0.298990142	0.130034279	2.299317871	0.021486896	0.149375193
ENSG00000262001	146.7024394	0.341074741	0.148339515	2.299284448	0.021488792	0.149375193
ENSG00000089723	74.58075628	-0.371873864	0.161807583	-2.298247446	0.02154771	0.149708012
ENSG00000134697	1295.781712	-0.198507407	0.086417875	-2.2970642	0.021615108	0.149869166
ENSG00000166471	553.8440695	0.209766892	0.091306311	2.297397514	0.021596103	0.149869166
ENSG00000131462	825.584784	-0.206908052	0.090060571	-2.297432171	0.021594128	0.149869166
ENSG00000105281	3388.661069	0.167407843	0.072875612	2.297172366	0.021608939	0.149869166
ENSG00000214135	103.2743889	0.341652548	0.148753647	2.296767543	0.021632034	0.149909885
ENSG00000218226	35.30958688	-0.393165326	0.171284631	-2.295391736	0.021710685	0.150378092
ENSG00000107562	513.3462448	0.242658392	0.105742631	2.294801917	0.021744479	0.15045864
ENSG00000061794	705.8701036	-0.216463442	0.094327741	-2.294801513	0.021744502	0.15045864
ENSG00000102738	277.0176521	-0.277711939	0.121035327	-2.294470088	0.021763511	0.150513381
ENSG00000167113	164.067192	-0.314885643	0.137305151	-2.293327243	0.021829172	0.150684273
ENSG00000130717	381.5078737	-0.278010093	0.121228862	-2.293266538	0.021832664	0.150684273
ENSG00000149150	283.9008424	0.274379897	0.119630997	2.293551878	0.021816252	0.150684273
ENSG00000196557	427.5337502	0.271966597	0.118567973	2.293761035	0.021804229	0.150684273
ENSG00000242715	64.36362407	0.3779211	0.164855137	2.292443574	0.02188006	0.150934575
ENSG00000106683	1416.554135	0.185008347	0.080718953	2.292006287	0.02190528	0.150954986
ENSG00000166206	2004.22694	-0.194815822	0.084991364	-2.292183721	0.021895044	0.150954986
ENSG00000184903	63.70575724	0.380258116	0.165945542	2.291463276	0.021936634	0.151032479
ENSG00000068438	443.3114439	-0.227164243	0.099137765	-2.291399673	0.021940308	0.151032479
ENSG00000129472	230.9727177	0.274346758	0.119747668	2.291040503	0.021961071	0.151032479
ENSG00000101003	1045.13221	-0.177686648	0.077556827	-2.291051019	0.021960463	0.151032479
ENSG00000254277	745.4264185	-0.23881494	0.104251017	-2.290768452	0.021976809	0.151064108
ENSG00000187735	813.3374662	-0.196695147	0.085930717	-2.288996937	0.02207953	0.151693308
ENSG00000173068	292.1673479	-0.284929709	0.124542075	-2.287818861	0.022148072	0.152010199
ENSG00000186665	228.3329559	0.295947263	0.129353634	2.287892913	0.022143758	0.152010199
ENSG00000130477	873.3320231	0.210740649	0.092127297	2.287494118	0.022166998	0.152063142
ENSG00000123415	156.6241087	0.303794476	0.132896484	2.285948186	0.02225729	0.152605342
ENSG00000106012	65.55307848	-0.374713285	0.163969515	-2.285261891	0.022297476	0.152803623
ENSG00000244342	78.39337742	-0.362657234	0.158720477	-2.284879943	0.022319868	0.152879826
ENSG00000260539	252.599685	0.273521857	0.119797243	2.283206615	0.022418201	0.153475839
ENSG00000197256	474.1840244	-0.221723036	0.097126668	-2.282823453	0.02244077	0.153552836
ENSG00000164494	251.9917911	-0.271086712	0.118794373	-2.281982778	0.022490357	0.153814535
ENSG00000187957	145.4375142	-0.335947226	0.147261887	-2.281291057	0.02253123	0.153861297
ENSG00000249790	961.9959948	0.209741027	0.091932289	2.281472901	0.022520478	0.153861297
ENSG00000173517	762.4526434	0.23072163	0.101127068	2.281502209	0.022518746	0.153861297
ENSG00000099942	2147.298746	0.16066654	0.070454682	2.280423907	0.022582559	0.154134205
ENSG00000141503	737.3162663	-0.197607948	0.086677849	-2.279797563	0.022619698	0.15431003
ENSG00000198836	1651.882144	-0.16013652	0.070270371	-2.278862592	0.022675235	0.154611128
ENSG00000114554	1509.252207	0.235889304	0.103567659	2.277634796	0.022748346	0.155031689
ENSG00000118160	63.29810183	-0.381717179	0.167615646	-2.277336199	0.022766157	0.155075148
ENSG00000023892	66.33014146	0.372629622	0.163664747	2.276786103	0.022799002	0.155148882
ENSG00000260231	32.39579481	0.390476014	0.171504245	2.276771715	0.022799861	0.155148882
ENSG00000198088	25.73373489	0.386052885	0.169632731	2.275816003	0.022857025	0.155459863
ENSG00000145012	1039.65964	0.386399949	0.169818881	2.275365064	0.022884039	0.155487646
ENSG00000185215	103.8719175	-0.355912153	0.15641754	-2.275397966	0.022882067	0.155487646
ENSG00000116212	613.9716151	-0.228579219	0.100483305	-2.27479799	0.022918051	0.15557537
ENSG00000237872	588.7542973	0.21665309	0.09524187	2.274767297	0.022919893	0.15557537
ENSG00000077549	3263.105304	0.153754394	0.067629236	2.273490048	0.022996665	0.156018396
[truncated: 61,678 more rows]
