# Supplementary material for: A-Lister: a tool for analysis of differentially expressed omics entities across multiple pairwise comparisons
Source: BMC Bioinformatics. 2019 Nov 19;20:595. doi: 10.1186/s12859-019-3121-x (PMC6862834; doi:10.1186/s12859-019-3121-x)
Supplement: Supplementary file 9 — Additional file 9. A-Lister source code. [file 12859_2019_3121_MOESM9_ESM.zip › A-Lister-master/Sample_Input/DE_Series/GSE126785_M5.txt]

1.GeneID	2.Base mean	3.log2(FC)	4.StdErr	5.Wald-Stats	6.P-value	7.P-adj
ENSG00000134333	12295.39378	1.420706555	0.118578871	11.98111044	4.46E-33	5.96E-29
ENSG00000117394	4908.260238	1.384219412	0.118747269	11.6568526	2.12E-31	1.41E-27
ENSG00000253507	240.5497446	-1.712661453	0.166296269	-10.29885674	7.13E-25	3.17E-21
ENSG00000102317	1221.078352	-1.172712824	0.116855851	-10.03555078	1.06E-23	3.55E-20
ENSG00000122884	789.4375194	1.350597681	0.140880116	9.586858087	9.08E-22	2.42E-18
ENSG00000168209	291.5458381	1.497238553	0.160060685	9.354193068	8.42E-21	1.87E-17
ENSG00000248329	668.3648249	-1.241751138	0.13537419	-9.172731834	4.61E-20	8.79E-17
ENSG00000128052	1007.63109	-1.101059872	0.121229323	-9.082455028	1.06E-19	1.77E-16
ENSG00000152256	434.177734	1.334984313	0.149602896	8.923519192	4.52E-19	6.70E-16
ENSG00000102144	8789.913155	1.113306317	0.125309703	8.884438245	6.42E-19	8.57E-16
ENSG00000067225	15143.85704	0.967191033	0.110969224	8.715849289	2.89E-18	3.50E-15
ENSG00000115548	772.315734	1.235847086	0.142605583	8.666190041	4.47E-18	4.97E-15
ENSG00000170542	455.7478197	-1.182773422	0.138546433	-8.53701821	1.38E-17	1.41E-14
ENSG00000163735	310.2300843	-1.307304266	0.154557483	-8.458369303	2.71E-17	2.58E-14
ENSG00000214110	771.3112168	1.243991571	0.149721784	8.308687868	9.68E-17	8.61E-14
ENSG00000159399	2046.7079	0.913636024	0.113494715	8.050031425	8.28E-16	6.90E-13
ENSG00000197358	116.1092017	1.486035122	0.184893244	8.037260275	9.19E-16	7.21E-13
ENSG00000148926	554.6790342	1.084768972	0.135260825	8.019831086	1.06E-15	7.85E-13
ENSG00000136160	532.5027691	1.194761005	0.152987991	7.809508426	5.74E-15	4.03E-12
ENSG00000075618	2683.268756	0.819031519	0.109575868	7.474561052	7.75E-14	5.17E-11
ENSG00000113739	1381.28857	0.815328966	0.110725794	7.36349626	1.79E-13	1.14E-10
ENSG00000234787	113.0077781	-1.287831127	0.18362216	-7.01348426	2.32E-12	1.41E-09
ENSG00000128610	154.2481776	-1.259812446	0.182915054	-6.887418075	5.68E-12	3.30E-09
ENSG00000171246	194.8735625	-1.187397666	0.179542057	-6.613479232	3.75E-11	2.09E-08
ENSG00000177181	249.4742143	1.079212453	0.164206925	6.57227125	4.96E-11	2.64E-08
ENSG00000114268	262.140679	1.128155355	0.173247741	6.511804143	7.43E-11	3.78E-08
ENSG00000149925	10764.91279	0.777336239	0.119454422	6.507387708	7.65E-11	3.78E-08
ENSG00000018625	862.8479776	-0.792105988	0.124528377	-6.360847253	2.01E-10	9.56E-08
ENSG00000008311	4042.320705	-0.616414815	0.097590213	-6.316358938	2.68E-10	1.23E-07
ENSG00000230316	95.5553883	-1.151049916	0.184726336	-6.23110888	4.63E-10	2.06E-07
ENSG00000170525	708.6262614	0.910448105	0.146801794	6.201886777	5.58E-10	2.40E-07
ENSG00000154822	255.4773059	-0.977192507	0.159949175	-6.109393859	1.00E-09	4.17E-07
ENSG00000206538	248.9467085	-0.961697967	0.157920837	-6.089747164	1.13E-09	4.57E-07
ENSG00000265992	9009.499202	0.61441692	0.101021018	6.082070162	1.19E-09	4.66E-07
ENSG00000181458	182.5697623	1.032539484	0.170029746	6.072699082	1.26E-09	4.80E-07
ENSG00000092345	91.69019889	-1.115117647	0.184657311	-6.038849172	1.55E-09	5.75E-07
ENSG00000110092	1393.771601	0.66904167	0.110942566	6.030522783	1.63E-09	5.89E-07
ENSG00000086475	9628.041883	0.564642038	0.095008118	5.943092526	2.80E-09	9.82E-07
ENSG00000100033	158.4107307	-0.983014047	0.171548527	-5.730238938	1.00E-08	3.43E-06
ENSG00000148400	1080.166656	0.738242188	0.129632611	5.694880174	1.23E-08	4.12E-06
ENSG00000139318	2314.531411	0.598247992	0.105676482	5.661127062	1.50E-08	4.89E-06
ENSG00000176171	618.6102414	1.005460139	0.178763338	5.624532128	1.86E-08	5.91E-06
ENSG00000127663	551.8561047	0.816494656	0.146019264	5.591691365	2.25E-08	6.98E-06
ENSG00000132297	57.59234486	-1.012175508	0.184061869	-5.499104818	3.82E-08	1.16E-05
ENSG00000115758	1956.721339	0.601079532	0.109683269	5.480138743	4.25E-08	1.25E-05
ENSG00000069482	415.5045764	-0.802121768	0.146434419	-5.477685992	4.31E-08	1.25E-05
ENSG00000050820	1002.99377	0.720950705	0.132541492	5.439434068	5.35E-08	1.52E-05
ENSG00000106211	876.188923	0.647860658	0.119636441	5.415245145	6.12E-08	1.67E-05
ENSG00000127399	186.6988991	0.91230615	0.168368937	5.418494452	6.01E-08	1.67E-05
ENSG00000105655	942.6328451	0.661425231	0.122394503	5.40404359	6.52E-08	1.74E-05
ENSG00000179750	84.54536955	-0.991524462	0.184189059	-5.383188697	7.32E-08	1.91E-05
ENSG00000104765	805.1595744	0.687392519	0.13324494	5.158863962	2.48E-07	6.38E-05
ENSG00000139364	1380.250638	0.587567525	0.114984016	5.109993059	3.22E-07	8.11E-05
ENSG00000156049	82.1953009	-0.942377638	0.18500453	-5.09380845	3.51E-07	8.67E-05
ENSG00000149257	5877.014501	0.503392349	0.099302196	5.069297275	3.99E-07	9.69E-05
ENSG00000026025	1091.701392	-0.627073698	0.124559222	-5.034341817	4.79E-07	0.000114256
ENSG00000141959	1044.033526	0.632523587	0.12657878	4.997074448	5.82E-07	0.000136265
ENSG00000129116	426.6394207	-0.734344497	0.147322046	-4.984620553	6.21E-07	0.000142835
ENSG00000114023	729.3664755	0.714190539	0.144603343	4.938962862	7.85E-07	0.000177632
ENSG00000117000	569.639919	0.646933965	0.131377034	4.924254612	8.47E-07	0.000188334
ENSG00000177732	934.8565093	0.595083535	0.120980445	4.918840675	8.71E-07	0.000190444
ENSG00000105894	489.5122215	-0.719956096	0.146871851	-4.901933844	9.49E-07	0.000204245
ENSG00000072682	114.8710367	0.886948716	0.181596672	4.884168328	1.04E-06	0.000216561
ENSG00000187193	126.4575859	0.899423045	0.184095807	4.885624816	1.03E-06	0.000216561
ENSG00000109107	573.258284	0.687905329	0.141254952	4.869955476	1.12E-06	0.000229154
ENSG00000115457	4093.076827	0.874247362	0.179770993	4.863116942	1.16E-06	0.000230137
ENSG00000198576	207.2253767	0.799639567	0.164421167	4.863361445	1.15E-06	0.000230137
ENSG00000176485	359.9068075	-0.765073498	0.157667786	-4.852440181	1.22E-06	0.000239312
ENSG00000103044	1220.759609	0.555527	0.114686927	4.843856355	1.27E-06	0.00024627
ENSG00000165804	496.5155966	0.664089165	0.137248962	4.838573319	1.31E-06	0.000249293
ENSG00000166710	474.573583	-0.710899906	0.147546429	-4.81814375	1.45E-06	0.00027233
ENSG00000180900	856.2728297	0.576334669	0.119967986	4.804070555	1.55E-06	0.000288141
ENSG00000169710	9770.541809	0.540905438	0.112932627	4.789629459	1.67E-06	0.000305431
ENSG00000185668	198.7973788	0.794052673	0.166545949	4.767769346	1.86E-06	0.000334178
ENSG00000105220	3555.166721	0.53304815	0.111841548	4.766101332	1.88E-06	0.000334178
ENSG00000133107	343.7383847	-0.743926567	0.157566579	-4.721347441	2.34E-06	0.000411359
ENSG00000111052	190.5511715	-0.788795451	0.167545057	-4.707960138	2.50E-06	0.000433607
ENSG00000109736	718.9111399	0.601895162	0.128185705	4.695493631	2.66E-06	0.000455002
ENSG00000170017	634.5440209	-0.613653593	0.130963124	-4.685697585	2.79E-06	0.000471276
ENSG00000170949	348.4572031	0.683671949	0.146277863	4.673789555	2.96E-06	0.000493215
ENSG00000135766	220.4809868	0.792709183	0.170590457	4.646855378	3.37E-06	0.00054846
ENSG00000059804	4078.131032	0.476817355	0.102604822	4.647124243	3.37E-06	0.00054846
ENSG00000111669	8982.599819	0.517458131	0.111884958	4.62491241	3.75E-06	0.0006025
ENSG00000074800	28139.98395	0.497425642	0.108034494	4.604322414	4.14E-06	0.000657368
ENSG00000145901	519.2129514	0.70909231	0.154374716	4.593318972	4.36E-06	0.000684863
ENSG00000118971	995.4024341	0.625806361	0.136381086	4.588659473	4.46E-06	0.000685513
ENSG00000189060	1060.445387	-0.575663502	0.125464243	-4.588267437	4.47E-06	0.000685513
ENSG00000134815	351.5438959	0.669735893	0.14639758	4.574774344	4.77E-06	0.000722901
ENSG00000130303	164.8367992	-0.797593369	0.175002893	-4.55760106	5.17E-06	0.000775769
ENSG00000243004	39.06678744	-0.8029619	0.176371068	-4.552684905	5.30E-06	0.000776761
ENSG00000139174	132.1744242	-0.820338231	0.180188732	-4.552661106	5.30E-06	0.000776761
ENSG00000197462	39.64616909	-0.810382818	0.178102641	-4.550088732	5.36E-06	0.000777771
ENSG00000067840	1825.308682	0.601812913	0.132465897	4.543153564	5.54E-06	0.000795171
ENSG00000145794	450.0575953	-0.634170461	0.139719619	-4.538879134	5.66E-06	0.000802827
ENSG00000106789	737.4774966	0.604803085	0.133493437	4.530582904	5.88E-06	0.000826221
ENSG00000007062	1083.932343	-0.538096089	0.118866471	-4.526895467	5.99E-06	0.000829163
ENSG00000196159	76.87012224	-0.83766182	0.185101122	-4.525428101	6.03E-06	0.000829163
ENSG00000136997	644.3514681	0.592380971	0.131031843	4.520893229	6.16E-06	0.000838483
ENSG00000171314	1690.964879	0.508757086	0.11262206	4.517383962	6.26E-06	0.000843884
ENSG00000138161	298.082967	-0.754703858	0.168018875	-4.491780207	7.06E-06	0.000942491
ENSG00000125629	165.0566105	0.790848686	0.177405381	4.457861894	8.28E-06	0.001083103
ENSG00000041982	161.324086	-0.798218257	0.179059578	-4.457836134	8.28E-06	0.001083103
ENSG00000125966	213.3448259	-0.723469746	0.162664285	-4.447625043	8.68E-06	0.001124846
ENSG00000163032	1214.31423	0.527847936	0.11961592	4.412856887	1.02E-05	0.001308937
ENSG00000161847	408.6756722	0.639769301	0.146082664	4.379501867	1.19E-05	0.001511696
ENSG00000063015	88.38088524	-0.804464448	0.183808837	-4.376636398	1.21E-05	0.001517248
ENSG00000213290	47.35570195	0.792553721	0.182122745	4.351755837	1.35E-05	0.001684232
ENSG00000180694	341.1745365	-0.686457795	0.158724997	-4.324824737	1.53E-05	0.001886115
ENSG00000136295	2358.770592	0.485973705	0.112483269	4.320408779	1.56E-05	0.001906606
ENSG00000120694	2833.962951	0.432348033	0.100775961	4.290190138	1.79E-05	0.002165612
ENSG00000125285	38.4000306	-0.723403618	0.169534711	-4.266994147	1.98E-05	0.00236051
ENSG00000104885	558.2485562	0.570145925	0.133597555	4.267637416	1.98E-05	0.00236051
ENSG00000205542	3166.844203	-0.548179323	0.128687823	-4.259760643	2.05E-05	0.002416633
ENSG00000134107	65.50733386	0.779105687	0.183652169	4.242289604	2.21E-05	0.002545149
ENSG00000141655	179.170262	-0.721805953	0.170019905	-4.245420279	2.18E-05	0.002545149
ENSG00000160216	41.9029974	-0.764909692	0.180274122	-4.243036565	2.21E-05	0.002545149
ENSG00000187678	1809.53585	0.488774078	0.115436546	4.23413638	2.29E-05	0.002616698
ENSG00000247095	39.72368655	0.747858123	0.176891119	4.227787844	2.36E-05	0.002668802
ENSG00000115226	116.7748474	-0.75570601	0.178914385	-4.22384152	2.40E-05	0.002670723
ENSG00000164096	661.1035329	0.601986575	0.142513747	4.224059694	2.40E-05	0.002670723
ENSG00000001617	545.9627449	0.626593815	0.148539341	4.218369431	2.46E-05	0.002706867
ENSG00000130558	579.8325193	-0.581942888	0.13799647	-4.217085319	2.47E-05	0.002706867
ENSG00000174469	1344.899673	-0.475071985	0.112900034	-4.207899376	2.58E-05	0.002796334
ENSG00000236673	56.54116989	-0.767900468	0.182587282	-4.205662417	2.60E-05	0.002801364
ENSG00000226415	1051.474786	0.528041611	0.12563371	4.203024898	2.63E-05	0.002811545
ENSG00000197635	53.29721305	-0.773378117	0.184179427	-4.199047249	2.68E-05	0.002838675
ENSG00000163584	824.4351305	-0.561043133	0.133701558	-4.196234832	2.71E-05	0.002851506
ENSG00000189184	659.6397511	-0.566246389	0.135530338	-4.178004712	2.94E-05	0.003065759
ENSG00000163516	482.602775	0.647198836	0.155087403	4.173123179	3.00E-05	0.003107935
ENSG00000112562	101.4297974	-0.759991542	0.182426651	-4.166011586	3.10E-05	0.003157485
ENSG00000198598	228.6538035	0.671748897	0.161216819	4.166742031	3.09E-05	0.003157485
ENSG00000066735	670.4217249	0.598781241	0.143867889	4.162021458	3.15E-05	0.003188839
ENSG00000188157	1364.885903	0.548005515	0.131843782	4.156475997	3.23E-05	0.003204649
ENSG00000167508	553.1690985	0.558952212	0.134465859	4.156833671	3.23E-05	0.003204649
ENSG00000198911	3800.411532	0.407194868	0.097983304	4.15575767	3.24E-05	0.003204649
ENSG00000186439	88.92374992	-0.76734945	0.185016193	-4.147471835	3.36E-05	0.00329839
ENSG00000120738	160.4447498	-0.739291401	0.178637935	-4.138490527	3.50E-05	0.003405139
ENSG00000168004	45.55780072	-0.754228586	0.182524501	-4.13220462	3.59E-05	0.003474278
ENSG00000102230	519.494504	0.572681769	0.138742156	4.127669523	3.66E-05	0.003517999
ENSG00000131203	561.77176	-0.557570671	0.135141584	-4.125826089	3.69E-05	0.00352097
ENSG00000108106	289.3721781	0.632866264	0.153797649	4.114928071	3.87E-05	0.003665343
ENSG00000173281	602.2140097	-0.57699343	0.140425609	-4.108890354	3.98E-05	0.003735989
ENSG00000136110	890.8540284	-0.521230171	0.127461243	-4.089322843	4.33E-05	0.004037114
ENSG00000175931	1187.074188	0.483696478	0.118442329	4.0838143	4.43E-05	0.004105359
ENSG00000261586	84.72423533	-0.749810391	0.184655175	-4.060597754	4.89E-05	0.004504496
ENSG00000132510	101.7845169	0.746721479	0.184177304	4.054362081	5.03E-05	0.004594659
ENSG00000125354	333.9666576	-0.600980081	0.148571776	-4.045048787	5.23E-05	0.004748669
ENSG00000182871	2428.952808	0.442984355	0.109579817	4.042572483	5.29E-05	0.00476669
ENSG00000135269	409.8128358	0.590964009	0.146436331	4.035637902	5.45E-05	0.004876752
ENSG00000196498	1760.30643	0.469887096	0.116711938	4.026041403	5.67E-05	0.005046141
ENSG00000100075	1004.382615	0.473778196	0.11781828	4.02126219	5.79E-05	0.005115535
ENSG00000152952	533.4492391	0.631222772	0.157201085	4.015384335	5.93E-05	0.005210217
ENSG00000114019	693.5684553	0.56257049	0.140258996	4.01094053	6.05E-05	0.005274573
ENSG00000080824	27140.22289	0.388329566	0.09695695	4.005175153	6.20E-05	0.005369794
ENSG00000167771	1302.047828	0.487426426	0.121776428	4.002633631	6.26E-05	0.005392807
ENSG00000141150	356.0403908	0.631560469	0.157923204	3.999161958	6.36E-05	0.005437438
ENSG00000164733	349.3350596	-0.583671228	0.146205141	-3.992138886	6.55E-05	0.005565383
ENSG00000010610	41.60017727	-0.712714225	0.181038888	-3.936801836	8.26E-05	0.006973907
ENSG00000134686	118.1625921	-0.705392958	0.179692586	-3.925554047	8.65E-05	0.007262018
ENSG00000105429	900.0981226	0.473775592	0.120988813	3.915862787	9.01E-05	0.007512795
ENSG00000103202	2421.177118	0.418607275	0.107026741	3.911240038	9.18E-05	0.007610511
ENSG00000077009	374.515252	-0.559725465	0.143535934	-3.899549405	9.64E-05	0.007912484
ENSG00000178531	229.868897	0.62598561	0.160556698	3.898844568	9.67E-05	0.007912484
ENSG00000164344	133.3661977	-0.688738632	0.177141585	-3.888068587	0.000101045	0.008186874
ENSG00000164176	588.6073848	-0.550518774	0.141608144	-3.887620869	0.000101232	0.008186874
ENSG00000187164	222.8459698	-0.621910678	0.160312411	-3.879366997	0.000104729	0.008318447
ENSG00000110492	2478.81087	0.40471789	0.104316622	3.879706652	0.000104583	0.008318447
ENSG00000189067	1525.938433	-0.454859011	0.117222837	-3.880293489	0.00010433	0.008318447
ENSG00000136378	621.7459239	0.512130373	0.132200233	3.873899166	0.000107108	0.008428817
ENSG00000180448	432.8266225	0.543445426	0.140306355	3.873277331	0.000107382	0.008428817
ENSG00000162552	22.55235356	-0.610685673	0.157841451	-3.868981627	0.000109291	0.008528523
ENSG00000196154	109.3620471	-0.695155341	0.179913242	-3.863836432	0.00011162	0.008609578
ENSG00000132692	43.6886758	-0.702475845	0.181747443	-3.86512093	0.000111034	0.008609578
ENSG00000104327	238.2362667	-0.608394864	0.158280276	-3.843781919	0.000121153	0.00929019
ENSG00000148680	192.1547144	-0.641494177	0.166951361	-3.842401591	0.000121836	0.00929019
ENSG00000179761	615.5146876	-0.501969064	0.130920609	-3.83414854	0.000126	0.00955309
ENSG00000159167	590.7424746	0.56355105	0.147530016	3.819907738	0.000133502	0.010064663
ENSG00000143847	64.03322852	0.704316009	0.184474067	3.817967593	0.000134556	0.010087134
ENSG00000124532	871.9659973	-0.467532672	0.12302036	-3.800449552	0.000144434	0.010707361
ENSG00000090863	2719.018167	0.4296168	0.113017321	3.801335897	0.000143918	0.010707361
ENSG00000055163	1358.307363	0.437759937	0.115892691	3.77728684	0.000158546	0.011667674
ENSG00000006459	359.5417088	0.556026021	0.14726996	3.77555627	0.000159651	0.011667674
ENSG00000186310	728.7406484	-0.470467698	0.124627367	-3.774995079	0.000160011	0.011667674
ENSG00000244342	62.6755015	-0.697486247	0.185026232	-3.76966142	0.000163469	0.011855067
ENSG00000166033	124.3376424	-0.66542456	0.176831828	-3.763036154	0.000167863	0.012042811
ENSG00000125844	2670.336933	0.395288383	0.105010821	3.764263344	0.000167041	0.012042811
ENSG00000164434	144.9663451	-0.658748175	0.175295428	-3.757931307	0.000171324	0.01222538
ENSG00000174607	511.2671461	-0.503767787	0.134653782	-3.741207861	0.000183138	0.012998899
ENSG00000139832	194.1904057	0.633930719	0.169698598	3.735627311	0.000187248	0.01322029
ENSG00000052344	738.4252929	0.459309467	0.123486616	3.719508081	0.000199611	0.014019007
ENSG00000173698	241.0399767	-0.610716164	0.164931519	-3.702846902	0.000213194	0.014882585
ENSG00000125534	440.9154927	0.546165948	0.147543597	3.701725861	0.000214138	0.014882585
ENSG00000131389	2367.807869	-0.378005887	0.102642659	-3.682736687	0.000230743	0.015953579
ENSG00000136802	2288.275716	0.386891213	0.105438772	3.669344825	0.000243173	0.016726284
ENSG00000170955	63.89958244	-0.678628287	0.185119113	-3.665900708	0.00024647	0.016866101
ENSG00000136603	1761.653516	0.489274958	0.13359604	3.662346249	0.000249916	0.017014672
ENSG00000120875	255.4682511	0.586252642	0.160304748	3.657113399	0.000255072	0.017242738
ENSG00000063245	1353.029823	0.414139135	0.113266284	3.656331981	0.00025585	0.017242738
ENSG00000114315	120.9939509	0.660051978	0.180761998	3.651497467	0.000260716	0.017308408
ENSG00000138166	414.4915557	0.511449908	0.140039337	3.65218744	0.000260016	0.017308408
ENSG00000065268	684.2930272	0.490641482	0.134333683	3.652408482	0.000259792	0.017308408
ENSG00000004478	4024.814177	0.371846646	0.101942526	3.647610688	0.00026469	0.017485284
ENSG00000008083	4373.805475	0.402525274	0.110524548	3.641953601	0.000270577	0.017786096
ENSG00000167996	600.2437851	0.474853638	0.130462747	3.639764211	0.000272888	0.017850073
ENSG00000103365	1672.099755	0.399023679	0.109737055	3.636179968	0.000276711	0.018011864
ENSG00000117139	3961.394627	0.381209175	0.105265467	3.621407729	0.000293004	0.018979852
ENSG00000153395	3895.587674	0.356296308	0.098671099	3.610949003	0.000305079	0.019571969
ENSG00000135248	39.04062214	-0.650347089	0.180069766	-3.611639558	0.000304267	0.019571969
ENSG00000118257	792.3057052	-0.468526781	0.129881801	-3.607332032	0.000309362	0.019751781
ENSG00000079739	616.2659308	0.531536091	0.14835234	3.582930269	0.000339761	0.021501906
ENSG00000141867	1129.22821	0.454236833	0.126784398	3.582750234	0.000339996	0.021501906
ENSG00000099194	9597.518654	0.337266181	0.094268132	3.577732713	0.000346588	0.021761089
ENSG00000100650	1363.497196	-0.415035267	0.116023874	-3.57715403	0.000347356	0.021761089
ENSG00000167797	333.3265687	0.526270238	0.147392342	3.570539889	0.000356246	0.022213782
ENSG00000172379	298.1248827	-0.544557061	0.152582844	-3.568927193	0.000358446	0.022246993
ENSG00000175832	1405.529456	0.411168217	0.115273412	3.566895507	0.000361235	0.022273455
ENSG00000105722	547.3075084	0.478133443	0.134074076	3.566188627	0.000362211	0.022273455
ENSG00000129691	671.9388459	-0.449066927	0.12615785	-3.559563881	0.000371471	0.022738125
ENSG00000224411	1182.638465	0.410753004	0.116052726	3.539365418	0.00040109	0.024439032
ENSG00000172602	169.2504742	-0.624851873	0.176654205	-3.537146894	0.000404475	0.024533225
ENSG00000105701	2704.158618	0.369479966	0.104529402	3.534698948	0.00040824	0.024649567
ENSG00000198910	448.9943801	0.515729038	0.146033823	3.531572527	0.000413097	0.024830453
ENSG00000124233	61.28593313	-0.650157758	0.184166065	-3.530279898	0.00041512	0.0248402
ENSG00000080298	319.5232235	0.536083786	0.152089086	3.524801146	0.000423801	0.025246419
ENSG00000173157	130.5218593	0.624127003	0.177358668	3.519010431	0.00043316	0.025689257
ENSG00000104549	2071.865874	0.375503954	0.106899927	3.512668017	0.000443631	0.026193883
ENSG00000088882	509.4683996	-0.470290225	0.133968356	-3.510457527	0.000447336	0.026296278
ENSG00000007402	255.5705702	-0.560105491	0.159679187	-3.50769253	0.000452011	0.026454547
ENSG00000077942	2010.225591	0.371187484	0.105886013	3.505538383	0.000455685	0.026553091
ENSG00000175274	512.0918411	-0.471602565	0.13464835	-3.502475644	0.000460956	0.02674346
ENSG00000005448	387.525154	0.527400514	0.150707082	3.49950716	0.000466119	0.026925944
ENSG00000182768	274.4154448	0.544067784	0.155523307	3.498303859	0.000468227	0.026931145
ENSG00000148200	3816.391234	0.439480725	0.12567094	3.497075168	0.000470389	0.026939375
ENSG00000113161	4330.039212	0.342396541	0.098173399	3.487671248	0.000487247	0.02778556
ENSG00000026103	67.9944709	-0.644736254	0.185115302	-3.482890111	0.000496032	0.02816617
ENSG00000186766	20.35192955	-0.542937544	0.15594015	-3.481704646	0.000498233	0.028171271
ENSG00000188486	908.5553031	0.414298251	0.119208919	3.475396441	0.000510099	0.028720505
ENSG00000166598	13669.27125	0.334746468	0.096657065	3.463238509	0.000533715	0.029923924
ENSG00000142949	4077.246788	0.373727984	0.107989163	3.460791554	0.00053859	0.030070881
ENSG00000154310	1811.46445	0.419450363	0.121287521	3.458314261	0.000543567	0.030222321
ENSG00000141314	130.0872247	-0.628517472	0.182248401	-3.448685801	0.000563322	0.031190729
ENSG00000144677	613.4562457	-0.443418174	0.128699904	-3.445365229	0.000570288	0.031206809
ENSG00000196923	430.0238754	0.489430263	0.14203976	3.445727179	0.000569525	0.031206809
ENSG00000256463	136.0161789	0.610205165	0.17711727	3.445204215	0.000570628	0.031206809
ENSG00000168077	117.191401	-0.615577148	0.178969806	-3.43955868	0.000582663	0.031734944
ENSG00000152137	137.8625091	-0.610350768	0.177704708	-3.434634773	0.000593353	0.032185779
ENSG00000077150	216.9099981	-0.560637827	0.163606557	-3.42674423	0.000610864	0.033001503
ENSG00000006432	685.5209829	0.455694803	0.133144375	3.422561429	0.000620341	0.033281546
ENSG00000130726	9402.30874	0.328108792	0.095874974	3.4222569	0.000621036	0.033281546
ENSG00000144730	1388.043811	0.442622539	0.129547681	3.416676664	0.000633905	0.03371223
ENSG00000100814	1636.392915	-0.402251507	0.117735063	-3.416582089	0.000634125	0.03371223
ENSG00000132274	630.0568698	-0.493132869	0.144473178	-3.413317793	0.000641771	0.03398328
ENSG00000138685	1509.526944	-0.424901412	0.124959214	-3.400320772	0.000673068	0.035499705
ENSG00000138336	1443.256325	0.459128259	0.135122143	3.397875799	0.000679112	0.035677466
ENSG00000168918	349.3763504	0.523596099	0.154252112	3.39441769	0.000687747	0.035891194
ENSG00000129521	353.0887335	0.514265192	0.151517655	3.394094179	0.00068856	0.035891194
ENSG00000139613	727.5792238	0.420205526	0.124123103	3.385393328	0.000710763	0.036904379
ENSG00000124875	93.28681984	-0.615856681	0.182461965	-3.3752606	0.000737458	0.038142025
ENSG00000172269	569.3859014	0.445763223	0.132426349	3.366121815	0.00076233	0.039276202
ENSG00000142173	547.461406	0.490319654	0.145981535	3.358778584	0.000782878	0.040179691
ENSG00000163191	694.0596422	-0.452773288	0.134891215	-3.356580985	0.000789126	0.040345204
ENSG00000162998	102.8092988	-0.615872138	0.183540294	-3.355514617	0.000792175	0.040346486
ENSG00000235823	226.5844923	0.550117035	0.164015242	3.354060436	0.00079635	0.040404905
ENSG00000178209	1148.901764	0.477467063	0.142553041	3.349399364	0.00080987	0.040627448
ENSG00000100554	594.7792838	-0.444519145	0.132684445	-3.350197869	0.000807539	0.040627448
ENSG00000091542	731.6942333	0.434279532	0.129629436	3.350161383	0.000807645	0.040627448
ENSG00000242265	2924.460835	0.370982625	0.110807452	3.347993463	0.000813989	0.040681174
ENSG00000129925	1025.125888	0.388883276	0.11646291	3.339116932	0.000840452	0.041552622
ENSG00000169189	270.4444905	0.512542751	0.153478691	3.339504317	0.00083928	0.041552622
ENSG00000172530	169.7300149	0.564423752	0.169039128	3.339012446	0.000840768	0.041552622
ENSG00000100604	641.670186	-0.467836775	0.140417048	-3.331766213	0.000862967	0.042492377
ENSG00000146278	190.0700145	0.564401314	0.169465122	3.330486587	0.000866943	0.042531223
ENSG00000163428	384.2354005	-0.47893392	0.144021921	-3.325423771	0.000882842	0.043064505
ENSG00000179344	41.43281965	-0.596265583	0.179329403	-3.324973885	0.000884268	0.043064505
ENSG00000143624	1231.239315	0.374596524	0.112958956	3.316218011	0.000912446	0.044158845
ENSG00000175602	108.6681939	0.60978209	0.183894239	3.315939069	0.000913357	0.044158845
ENSG00000137161	804.2416619	0.405312003	0.122317399	3.313608736	0.000921003	0.044367734
ENSG00000164050	1357.156549	0.368173897	0.111442923	3.303699208	0.000954182	0.045800712
ENSG00000011304	6107.291192	0.31541752	0.095530724	3.30173905	0.000960874	0.045956649
ENSG00000095015	313.2549991	0.50023337	0.151677599	3.298004278	0.000973747	0.046386538
ENSG00000146918	1873.455436	-0.365145305	0.110746718	-3.297120784	0.000976815	0.046386538
ENSG00000138709	449.0723045	-0.463521414	0.140873607	-3.290335392	0.00100068	0.047254546
ENSG00000184557	452.1572703	0.50615527	0.153850555	3.289915144	0.001002176	0.047254546
ENSG00000155893	294.218674	-0.507229686	0.154290398	-3.287500019	0.001010812	0.047493919
ENSG00000230798	453.6790378	0.461747439	0.140664997	3.282603693	0.001028532	0.048086513
ENSG00000107562	484.5714682	0.443146935	0.135022261	3.282028687	0.001030631	0.048086513
ENSG00000183379	52.54715089	0.604471379	0.184299268	3.279836032	0.001038674	0.048292928
ENSG00000130479	444.3183246	0.459147742	0.140570797	3.266309581	0.001089591	0.050484364
ENSG00000125730	45.72749501	-0.596298513	0.182813447	-3.261786929	0.001107123	0.051119214
ENSG00000131969	29.18402533	-0.547062025	0.167999033	-3.256340311	0.001128584	0.051930428
ENSG00000154358	405.2125833	0.497452551	0.153057776	3.250096564	0.001153658	0.052901774
ENSG00000131844	1391.506269	-0.358618294	0.11045038	-3.246872425	0.001166807	0.053139487
ENSG00000133119	709.4246101	-0.40579594	0.124975053	-3.247015552	0.00116622	0.053139487
ENSG00000131374	523.8444585	0.441291761	0.136319095	3.237196972	0.001207101	0.054787588
ENSG00000177410	881.8233502	-0.470175164	0.145478344	-3.231925458	0.001229591	0.055619206
ENSG00000118564	586.7626899	-0.421973782	0.130727815	-3.22788062	0.00124711	0.056221071
ENSG00000141449	29.01959983	-0.542202505	0.168209753	-3.22337138	0.001266912	0.056921452
ENSG00000185088	776.7879398	0.403466289	0.125468017	3.21569033	0.001301312	0.058270817
ENSG00000167654	645.2009226	-0.416110346	0.129615768	-3.210337378	0.001325793	0.059168484
ENSG00000089094	1170.676198	0.375663005	0.11706382	3.209044471	0.001331769	0.059237081
ENSG00000149557	665.9881908	-0.495536232	0.155012965	-3.196740563	0.001389899	0.061617305
ENSG00000056291	32.08744612	-0.557504015	0.174771132	-3.189909042	0.001423176	0.062883635
ENSG00000172534	2188.280911	0.41518918	0.130519993	3.181038946	0.001467479	0.064627194
ENSG00000092964	2301.987659	0.360538304	0.113461746	3.177619912	0.001484893	0.065178975
ENSG00000112715	424.580577	0.47781753	0.150660884	3.171477011	0.001516659	0.066355062
ENSG00000177169	641.440864	0.414585656	0.130886127	3.167529396	0.001537402	0.067042771
ENSG00000058453	489.015648	0.431032671	0.136384917	3.160413036	0.001575456	0.068478464
ENSG00000215866	214.1049618	-0.548329935	0.173891691	-3.153284268	0.001614445	0.069945309
ENSG00000180287	58.3202697	-0.581565979	0.184947871	-3.14448593	0.001663789	0.071849845
ENSG00000145147	205.7339438	0.558568819	0.177832	3.140991603	0.001683769	0.072478091
ENSG00000120594	413.7886595	-0.446008446	0.142415099	-3.131749723	0.001737679	0.074558178
ENSG00000151962	105.5445209	0.573322462	0.183508463	3.12422901	0.001782716	0.076245412
ENSG00000132932	229.5301917	-0.501049646	0.160506831	-3.121671788	0.001798273	0.07666503
ENSG00000137078	44.48701604	-0.56451139	0.181215004	-3.115147083	0.001838532	0.077883721
ENSG00000196781	986.6033529	0.364380275	0.116966361	3.115257006	0.001837847	0.077883721
ENSG00000161011	528.6705404	-0.412596853	0.132567559	-3.112351594	0.001856033	0.078376282
ENSG00000145423	4437.789542	0.327019371	0.105350043	3.104121855	0.001908447	0.079679879
ENSG00000147485	22.66804699	-0.503108043	0.162071567	-3.104233835	0.001907725	0.079679879
ENSG00000134569	429.8078015	0.441817787	0.142315236	3.104500966	0.001906003	0.079679879
ENSG00000126777	2349.83774	0.328735796	0.105915371	3.103759096	0.001910788	0.079679879
ENSG00000134986	3038.880619	0.313340269	0.101112963	3.098912929	0.001942321	0.080742463
ENSG00000187325	503.7675554	-0.416193422	0.134356255	-3.097685491	0.001950383	0.080825808
ENSG00000047644	893.9010736	0.402785547	0.130101868	3.095924387	0.001962004	0.081055664
ENSG00000123989	668.8216931	0.411165292	0.132923623	3.093244689	0.001979808	0.081509061
ENSG00000159692	841.8481275	0.385992591	0.12486019	3.091398403	0.001992161	0.081509061
ENSG00000185920	377.4379486	0.447969449	0.144870099	3.092214697	0.001986691	0.081509061
ENSG00000136383	706.4972055	0.448577443	0.145181207	3.08977624	0.002003073	0.081509061
ENSG00000185339	556.4877485	-0.444604496	0.143898455	-3.089710008	0.00200352	0.081509061
ENSG00000169851	88.44449915	-0.567192808	0.184215927	-3.078956411	0.002077271	0.083997274
ENSG00000099910	57.10249489	-0.568865339	0.184714563	-3.079699462	0.002072096	0.083997274
ENSG00000159388	132.9784243	0.53793695	0.174923057	3.075277554	0.002103067	0.084783479
ENSG00000095383	60.5384348	0.567296972	0.185073652	3.065249784	0.002174883	0.087414564
ENSG00000160877	2207.396646	0.334972111	0.109366344	3.062844568	0.002192439	0.087855576
ENSG00000144840	286.4037608	-0.466022362	0.15243753	-3.057136674	0.002234624	0.089277896
ENSG00000138829	838.8632216	-0.404550449	0.132383707	-3.055893039	0.002243913	0.089381414
ENSG00000104725	392.0305371	0.47065572	0.154267029	3.05091582	0.002281445	0.09060597
ENSG00000135842	469.1159939	-0.433950216	0.142288666	-3.049787653	0.002290032	0.09067712
ENSG00000134330	54.09992055	-0.561867788	0.184487322	-3.045563135	0.00232245	0.091688682
ENSG00000137944	512.1835407	-0.416103815	0.136683075	-3.044296566	0.002332251	0.091804006
ENSG00000094916	4185.099557	0.33612047	0.110620626	3.038497273	0.002377613	0.0933143
ENSG00000185215	89.88864503	-0.560298952	0.184457012	-3.037558428	0.002385032	0.093330974
ENSG00000215030	1907.163111	0.376156051	0.124089185	3.031336315	0.002434739	0.094997532
ENSG00000112078	580.6099511	-0.421550115	0.139312575	-3.025930117	0.002478696	0.096430663
ENSG00000140450	123.8590962	0.541988406	0.17936231	3.021751927	0.002513164	0.09744864
ENSG00000105612	294.0792657	-0.459819054	0.152207894	-3.020993463	0.002519468	0.09744864
ENSG00000196975	139.0319928	-0.524809032	0.174134267	-3.013818244	0.002579823	0.098639425
ENSG00000115318	225.4152105	-0.482777328	0.16011231	-3.015241784	0.002567745	0.098639425
ENSG00000115461	72.84201889	0.557842285	0.185058773	3.014406051	0.002574829	0.098639425
ENSG00000186314	47.15475593	0.551726036	0.183028593	3.014425385	0.002574665	0.098639425
ENSG00000099622	861.5934329	-0.381347228	0.12670074	-3.009826363	0.002613971	0.099659504
ENSG00000115866	1655.200385	0.382494784	0.127141195	3.00842528	0.002626054	0.09983493
ENSG00000052802	1506.727517	0.35878437	0.119445777	3.003742606	0.002666808	0.101073134
ENSG00000074370	325.6239193	0.451856163	0.150470808	3.002949015	0.002673772	0.101073134
ENSG00000130508	3098.089427	0.330928917	0.110253145	3.001537219	0.002686202	0.101256157
ENSG00000138496	71.29113828	-0.554480212	0.184828524	-2.999971008	0.002700053	0.101491572
ENSG00000121454	111.7336452	-0.547442131	0.182564437	-2.99862416	0.002712016	0.10156764
ENSG00000225205	37.75239984	0.529840623	0.176729531	2.998031066	0.0027173	0.10156764
ENSG00000162433	1846.741512	0.338167422	0.113005335	2.992490764	0.00276711	0.103140562
ENSG00000197226	673.2804975	0.422620947	0.141421607	2.988376072	0.002804642	0.104248315
ENSG00000137266	347.6972378	0.469303678	0.157126546	2.986787973	0.002819252	0.104500265
ENSG00000171608	389.4098554	-0.440573066	0.147557172	-2.985778738	0.002828572	0.104555312
ENSG00000184216	581.186107	0.389593454	0.130534164	2.9846091	0.002839409	0.104665958
ENSG00000136522	713.1874644	-0.372959592	0.125228281	-2.978237736	0.00289911	0.106486664
ENSG00000115268	2543.529017	0.341097692	0.114553003	2.977640778	0.002904762	0.106486664
ENSG00000160408	349.9181706	-0.434978299	0.146165867	-2.975922542	0.002921086	0.106791714
ENSG00000134278	153.6103931	-0.515170426	0.173286912	-2.972933275	0.002949686	0.107522894
ENSG00000100241	876.2414176	0.355083361	0.119470119	2.972152051	0.002957202	0.107522894
ENSG00000103326	470.9517145	0.404775116	0.136261346	2.970579163	0.002972388	0.107781369
ENSG00000138032	1505.412384	-0.338064505	0.11390986	-2.967824781	0.002999152	0.108164028
ENSG00000107201	151.366662	-0.509913445	0.171800929	-2.968048237	0.002996973	0.108164028
ENSG00000137309	26109.54655	0.287785374	0.097106593	2.963602842	0.003040604	0.10936341
ENSG00000188322	1431.867375	0.332335746	0.112205927	2.961837711	0.003058089	0.109696621
ENSG00000115414	1962.407782	0.401493525	0.135715642	2.958343791	0.00309297	0.110354509
ENSG00000227640	27.16338617	-0.498527409	0.168506766	-2.958500844	0.003091394	0.110354509
ENSG00000171604	785.7825892	0.378027336	0.127834115	2.957170977	0.003104759	0.110479746
ENSG00000014641	3497.071509	-0.303263691	0.102612527	-2.955425633	0.00312238	0.110543014
ENSG00000092470	203.9381398	-0.493871796	0.167110879	-2.955353951	0.003123105	0.110543014
ENSG00000108797	63.88339435	-0.546675024	0.185119357	-2.953094865	0.003146053	0.111060653
ENSG00000081019	301.4209915	0.442908186	0.150037872	2.951975926	0.003157475	0.111169796
ENSG00000228328	35.25661283	0.51645157	0.175021766	2.950784812	0.003169677	0.111305697
ENSG00000184363	111.3473416	0.530718671	0.180045215	2.947696608	0.003201511	0.11212851
ENSG00000064726	616.507747	-0.379854944	0.128952445	-2.945697875	0.00322227	0.112560123
ENSG00000102024	3118.592417	-0.338300635	0.114904653	-2.944185681	0.003238057	0.112816262
ENSG00000180182	1643.984975	-0.324539271	0.110500987	-2.93698075	0.003314247	0.115170075
ENSG00000126950	88.48270232	-0.538478677	0.183584309	-2.933141066	0.003355514	0.116301241
ENSG00000110172	877.6500864	0.350287699	0.119556118	2.929901921	0.00339069	0.117215979
ENSG00000058668	375.4131252	-0.421957883	0.144104428	-2.928139604	0.003409969	0.117577845
ENSG00000124006	1048.928191	0.338807469	0.115798331	2.92584069	0.003435268	0.118093031
ENSG00000130066	215.4977301	-0.474835908	0.162340322	-2.92494127	0.003445212	0.118093031
ENSG00000160326	187.3937224	0.484772176	0.165769362	2.924377409	0.00345146	0.118093031
ENSG00000198265	802.1509957	0.404546602	0.138444749	2.922079792	0.003477025	0.118663465
ENSG00000160223	189.2941678	0.484234638	0.165767655	2.92116479	0.003487253	0.118708946
ENSG00000118418	950.7339229	-0.346534967	0.11875149	-2.918152579	0.00352112	0.11955681
ENSG00000147119	139.3523826	0.509259155	0.17489804	2.911748787	0.003594116	0.121417415
ENSG00000166444	186.0446905	-0.482727115	0.165760271	-2.912200329	0.003588924	0.121417415
ENSG00000176619	3650.670726	0.296365523	0.101907147	2.908191734	0.003635254	0.122497038
ENSG00000121578	387.1900756	-0.430625814	0.148578478	-2.89830547	0.00375185	0.12579066
ENSG00000099204	1337.184335	0.334505673	0.115392925	2.898840412	0.003745455	0.12579066
ENSG00000123240	162.2035081	-0.496566141	0.171448279	-2.896302869	0.003775878	0.126278984
ENSG00000160200	5092.378008	0.293498851	0.101443623	2.893221293	0.003813125	0.127205862
ENSG00000105855	44.79789912	-0.527465268	0.182578681	-2.888975126	0.003864996	0.128294808
ENSG00000185338	161.7055145	0.493260496	0.170706302	2.889527163	0.003858217	0.128294808
ENSG00000162496	159.1672353	-0.497925535	0.172603994	-2.884785711	0.003916802	0.129691816
ENSG00000124588	781.6305284	-0.374580681	0.130027667	-2.880776753	0.003966965	0.13102768
ENSG00000160325	214.9863479	0.469030008	0.162909751	2.879078786	0.003988387	0.131296215
ENSG00000174233	193.9126826	-0.483191707	0.167858004	-2.878574123	0.003994774	0.131296215
ENSG00000089053	1116.836818	-0.333815591	0.116001022	-2.877695262	0.004005919	0.131339028
ENSG00000108830	890.6355857	-0.360213848	0.125381408	-2.872944666	0.004066653	0.133003486
ENSG00000139289	563.1413262	0.399988962	0.139308343	2.871249147	0.004088531	0.133392086
ENSG00000155886	69.82119321	-0.531200671	0.185119481	-2.869501725	0.004111191	0.133804223
ENSG00000109046	836.5676311	0.352417165	0.122848313	2.868717984	0.004121391	0.133809831
ENSG00000102755	1547.521534	0.337588299	0.117754817	2.866874637	0.004145472	0.133839529
ENSG00000140022	186.9125496	0.491790329	0.171550824	2.866732545	0.004147333	0.133839529
ENSG00000168140	99.95169117	0.522726624	0.182366868	2.866346448	0.004152395	0.133839529
ENSG00000169282	29.63316565	-0.494222871	0.172500655	-2.865049237	0.004169444	0.134065209
ENSG00000198833	328.8686903	-0.43227529	0.151237243	-2.858259517	0.004259719	0.13654294
ENSG00000102935	810.9429169	0.355177761	0.124287109	2.857720031	0.004266967	0.13654294
ENSG00000162490	583.4780404	0.377218425	0.1322729	2.851819415	0.004346979	0.13829126
ENSG00000188021	678.4908557	0.367179733	0.128771655	2.851401825	0.004352693	0.13829126
ENSG00000175215	1799.579844	0.30470395	0.106830154	2.852227954	0.004341396	0.13829126
ENSG00000130182	1402.125226	0.321333025	0.112783852	2.849104907	0.004384242	0.138962773
ENSG00000141562	712.9909541	0.380126533	0.133564627	2.846012011	0.004427053	0.139987177
ENSG00000170191	131.9311119	-0.504581279	0.177373035	-2.844746269	0.004444681	0.140212357
ENSG00000085788	189.8957227	-0.481720758	0.169395288	-2.843767171	0.004458361	0.140312203
ENSG00000117318	1306.359252	0.330160497	0.116233912	2.840483389	0.004504522	0.141431388
ENSG00000053438	1149.788866	0.329026259	0.115946946	2.837731128	0.004543544	0.142321711
ENSG00000095739	211.4938907	0.460657593	0.162424791	2.836128589	0.004566406	0.142369432
ENSG00000198646	272.8955944	-0.443083314	0.156189104	-2.836838832	0.00455626	0.142369432
ENSG00000108821	1063.086746	-0.3765054	0.133037689	-2.83006569	0.004653845	0.144757354
ENSG00000141526	115.6719836	0.358952094	0.127014922	2.826062393	0.004712408	0.146238088
ENSG00000143753	592.3592157	-0.383248986	0.135777119	-2.822633081	0.004763105	0.146787233
ENSG00000204789	187.2246103	-0.468727929	0.166052958	-2.822761696	0.004761195	0.146787233
ENSG00000137710	1480.640845	-0.330730993	0.117131517	-2.823586694	0.004748958	0.146787233
ENSG00000139971	295.4638474	-0.426912018	0.151367496	-2.820367848	0.004796863	0.147147898
ENSG00000179335	271.4070655	0.436521273	0.154735099	2.821087619	0.004786113	0.147147898
ENSG00000077044	320.8452277	0.434306034	0.154198628	2.816536301	0.004854456	0.148573065
ENSG00000179094	353.2932689	0.408982325	0.145262142	2.81547773	0.004870477	0.148722308
ENSG00000153767	697.89584	-0.351313358	0.125018508	-2.810090798	0.004952753	0.150889337
ENSG00000157933	1150.918412	0.32965564	0.117411104	2.807704122	0.004989605	0.151161554
ENSG00000173218	382.184787	-0.40258408	0.143337769	-2.80863922	0.004975137	0.151161554
ENSG00000154556	297.0174927	-0.44540154	0.158657615	-2.80731272	0.004995672	0.151161554
ENSG00000122641	26.52399977	-0.467381059	0.166617263	-2.805117853	0.005029819	0.151166438
ENSG00000128564	72.30645198	0.516475844	0.184107366	2.805297009	0.005027023	0.151166438
ENSG00000130723	3161.930773	0.289634748	0.103211685	2.806220511	0.005012638	0.151166438
ENSG00000138439	490.4782683	0.393210598	0.140318585	2.802270253	0.005074435	0.15183487
ENSG00000172348	180.3842835	-0.470016723	0.167728575	-2.802245969	0.005074817	0.15183487
ENSG00000132819	637.1423014	0.365641842	0.130703754	2.797485393	0.00515021	0.153745854
ENSG00000114480	184.2300964	0.492659523	0.176176033	2.796404906	0.005167462	0.153916533
ENSG00000124507	135.7592337	-0.491495823	0.17581732	-2.795491499	0.005182086	0.154008378
ENSG00000185236	624.7043178	0.358820915	0.128586688	2.790498147	0.0052627	0.156056602
ENSG00000168439	4019.174598	0.279124759	0.100115572	2.788025421	0.005303038	0.156586629
ENSG00000099364	807.8810028	0.338142423	0.121286509	2.787964015	0.005304044	0.156586629
ENSG00000148600	62.89478534	-0.515398235	0.184951244	-2.786670815	0.005325254	0.156865772
ENSG00000177595	191.8141598	0.470282932	0.168956098	2.783462308	0.005378211	0.15807676
ENSG00000111670	1012.592714	-0.33522421	0.120485895	-2.782269335	0.005398022	0.158310348
ENSG00000240376	301.9527255	0.437385392	0.157576573	2.775700625	0.00550829	0.161045401
ENSG00000228624	143.0968929	0.481314356	0.173475875	2.774531931	0.005528121	0.161045401
ENSG00000185664	1120.62207	-0.334802319	0.120719677	-2.773386466	0.005547619	0.161045401
ENSG00000087301	375.3274601	-0.406093721	0.14643762	-2.773151605	0.005551625	0.161045401
ENSG00000141736	7208.7818	0.274245193	0.098828733	2.77495406	0.005520951	0.161045401
ENSG00000095303	20.29437424	-0.442931644	0.159852048	-2.770885021	0.005590416	0.161119905
ENSG00000206073	18.41697938	-0.406261717	0.146597967	-2.771264327	0.005583908	0.161119905
ENSG00000130164	1352.658566	0.325458814	0.117434057	2.77141761	0.005581279	0.161119905
ENSG00000164828	1092.485668	0.326145284	0.117782521	2.769046547	0.00562206	0.161682699
ENSG00000181904	233.0108483	-0.445553451	0.161109412	-2.765533339	0.00568298	0.162751798
ENSG00000106070	1701.987592	-0.295985159	0.107027871	-2.765496101	0.005683628	0.162751798
ENSG00000198837	758.0740142	0.354633498	0.128287157	2.764372572	0.005703238	0.162963609
ENSG00000092010	573.2019561	-0.391626121	0.14181916	-2.761447203	0.005754582	0.164079364
ENSG00000145911	791.2173351	0.338847204	0.122765093	2.760126643	0.005777896	0.164392841
ENSG00000146938	2072.895928	0.288153172	0.104554413	2.756011581	0.005851093	0.166121231
ENSG00000145194	143.3211624	0.482250614	0.175117421	2.753870015	0.005889515	0.166857099
ENSG00000267809	285.444785	-0.440254761	0.160130947	-2.749342146	0.005971502	0.16882144
ENSG00000071564	2778.893007	0.276804099	0.100774796	2.746759215	0.00601873	0.169796909
ENSG00000205213	1196.925512	-0.317620646	0.115694374	-2.745342193	0.006044783	0.170172123
ENSG00000197905	771.4453322	0.338516476	0.123841109	2.733474188	0.006267004	0.176056621
ENSG00000103932	1105.637269	0.321317106	0.117713466	2.729654622	0.006340071	0.177735098
ENSG00000106538	1082.846405	-0.322052404	0.118088242	-2.727218205	0.006387079	0.178677521
ENSG00000116117	87.57234521	-0.502524497	0.184553589	-2.722919121	0.00647079	0.179520938
ENSG00000121440	192.4724866	-0.461917554	0.16964137	-2.722906291	0.006471041	0.179520938
ENSG00000138760	794.1708822	-0.332023944	0.121893426	-2.723887217	0.006451853	0.179520938
ENSG00000251562	259.3752167	0.437754636	0.160656723	2.724782559	0.006434385	0.179520938
ENSG00000063322	529.4047205	-0.368163888	0.135735941	-2.712353745	0.006680726	0.184953531
ENSG00000166130	204.9643049	0.440386585	0.16245861	2.71076175	0.006712884	0.185459061
ENSG00000157985	714.8385693	0.336276472	0.124260651	2.706218495	0.006805425	0.187240404
ENSG00000104998	167.8451393	-0.461960887	0.170671906	-2.706718976	0.006795175	0.187240404
ENSG00000174721	1496.526569	-0.321987259	0.11909247	-2.703674375	0.006857746	0.187976754
ENSG00000131409	98.12572598	-0.492035598	0.181996279	-2.703547575	0.006860363	0.187976754
ENSG00000187653	633.459526	-0.345201129	0.127807163	-2.700952922	0.006914112	0.188674676
ENSG00000266709	39.92287348	-0.48790876	0.180608636	-2.701469705	0.006903377	0.188674676
ENSG00000156535	116.0613978	-0.482574321	0.178748622	-2.699737299	0.006939425	0.188978946
ENSG00000134480	270.1612209	-0.416591985	0.15437668	-2.698542205	0.006964391	0.189103453
ENSG00000166863	109.2876357	-0.48433584	0.179505808	-2.698162507	0.00697234	0.189103453
ENSG00000003096	218.5540753	-0.441904268	0.163898652	-2.696204408	0.007013461	0.189832918
ENSG00000225663	86.27911775	0.495105924	0.183699006	2.695201967	0.007034598	0.190019579
ENSG00000049759	979.2280982	0.327283256	0.121504237	2.693595423	0.007068591	0.190552073
ENSG00000114120	832.9775169	0.327134612	0.121872274	2.684241469	0.007269458	0.195571875
ENSG00000113504	526.7929334	0.370436924	0.138111481	2.682158791	0.007314873	0.196397716
ENSG00000148204	65.36170106	-0.496181004	0.185056773	-2.681236662	0.007335062	0.196544314
ENSG00000175792	1776.550341	0.286377574	0.106923803	2.678333235	0.007398957	0.197859072
ENSG00000164941	897.8701371	0.317826878	0.118887834	2.67333392	0.007510145	0.200430758
ENSG00000196968	142.4809032	0.471036743	0.176385564	2.670494871	0.007573953	0.201730194
ENSG00000144724	1839.957916	0.342554605	0.12835104	2.668888429	0.007610273	0.201891604
ENSG00000258486	31.16634822	-0.421853163	0.158051181	-2.669092126	0.007605659	0.201891604
ENSG00000134363	171.9981364	-0.474329359	0.17797534	-2.66514091	0.007695607	0.203579969
ENSG00000148634	546.6736969	0.356146245	0.133650619	2.664755665	0.007704428	0.203579969
ENSG00000203875	1667.058421	-0.320791351	0.120648297	-2.658896645	0.007839701	0.206744997
ENSG00000083720	590.2543938	-0.343872287	0.129481078	-2.655772513	0.007912697	0.208258445
ENSG00000099991	1167.016623	0.314841886	0.11863331	2.653907968	0.007956552	0.209000464
ENSG00000016391	148.3223071	-0.459636957	0.173457201	-2.649858025	0.00805256	0.209731279
ENSG00000113361	39.11779071	-0.473405541	0.178641086	-2.650037307	0.008048288	0.209731279
ENSG00000137509	1069.689489	-0.332116004	0.125229456	-2.652059775	0.008000238	0.209731279
ENSG00000123095	18.73893719	0.402561856	0.151833218	2.651342448	0.008017251	0.209731279
ENSG00000160113	648.4988693	0.344802244	0.130142445	2.6494219	0.008062961	0.209731279
ENSG00000160867	979.7276995	0.310677578	0.117299632	2.648581008	0.008083047	0.209844719
ENSG00000163050	484.9058323	0.365807497	0.138172019	2.647478846	0.008109443	0.210121188
ENSG00000104064	561.7585443	0.370140266	0.1399181	2.645406613	0.008159281	0.21100279
ENSG00000181588	404.9268637	0.371851356	0.140638649	2.644019679	0.008192789	0.211459536
ENSG00000137486	59.96873069	-0.487819468	0.184651671	-2.641836203	0.008245792	0.212416704
ENSG00000141295	134.7896101	-0.470928797	0.178468883	-2.638716555	0.008322053	0.213968159
ENSG00000085552	409.5988706	0.37198564	0.141397557	2.630778407	0.008518956	0.218609522
ENSG00000034063	344.9239352	0.382518152	0.145502837	2.628939475	0.00856516	0.21937332
ENSG00000116667	689.1722755	-0.341320462	0.129948251	-2.626587587	0.008624579	0.220472004
ENSG00000178947	69.93455351	-0.485538313	0.184940635	-2.625373888	0.008655387	0.220836479
ENSG00000135749	608.5628422	0.34383212	0.131070336	2.623264197	0.008709171	0.221784687
ENSG00000213672	435.3653061	0.363542294	0.138710232	2.620875829	0.00877042	0.222919018
ENSG00000163872	1323.20572	0.292293847	0.111699795	2.616780505	0.00887634	0.224293237
ENSG00000171444	407.093845	0.36976147	0.141335892	2.616189447	0.008891721	0.224293237
ENSG00000205978	555.4310869	-0.344018814	0.131419216	-2.617720801	0.00885192	0.224293237
ENSG00000165588	651.4216823	-0.376244246	0.143779546	-2.616813419	0.008875484	0.224293237
ENSG00000196670	387.3124884	0.376576612	0.143979045	2.615495967	0.008909797	0.224325162
ENSG00000163694	1139.895446	0.308218221	0.117974876	2.612575071	0.008986295	0.225400613
ENSG00000188211	33.77711142	-0.453098468	0.173423133	-2.612676053	0.008983641	0.225400613
ENSG00000180616	44.5444596	-0.475066377	0.182440726	-2.603949168	0.009215642	0.230349507
ENSG00000167470	1347.764642	0.311439923	0.119607157	2.603856912	0.009218123	0.230349507
ENSG00000137693	2165.501851	0.275207145	0.10572179	2.603126037	0.009237799	0.230409691
ENSG00000157637	338.7132268	0.401002155	0.154351581	2.597978931	0.009377425	0.233455888
ENSG00000123737	644.9946561	-0.339251536	0.130642264	-2.596797732	0.009409732	0.233823947
ENSG00000170775	103.2371711	-0.469141781	0.180753254	-2.595481804	0.00944584	0.234284934
ENSG00000070047	675.2398466	0.329654338	0.127107378	2.593510648	0.00950016	0.23519505
ENSG00000139433	241.1178032	0.417205315	0.160952661	2.59209952	0.009539217	0.235288937
ENSG00000160633	1291.849393	0.300030558	0.115722899	2.592663694	0.009523585	0.235288937
ENSG00000126012	1511.770065	0.289109178	0.111568555	2.591314174	0.009561016	0.235391512
ENSG00000121207	461.1041526	-0.415501676	0.160452398	-2.589563526	0.009609769	0.236156092
ENSG00000198624	142.9147403	-0.447535074	0.173014516	-2.586690896	0.009690248	0.236825395
ENSG00000119125	96.03577158	-0.477409877	0.184528259	-2.587191137	0.00967619	0.236825395
ENSG00000184012	97.04020291	-0.473792799	0.183110549	-2.587468618	0.0096684	0.236825395
ENSG00000160949	635.0397793	0.337416871	0.130506569	2.585439746	0.009725487	0.23695828
ENSG00000134900	1604.581435	0.282334	0.109210092	2.585237276	0.0097312	0.23695828
ENSG00000165105	82.46136621	0.476231162	0.184352289	2.583266871	0.009786959	0.237881922
ENSG00000106236	230.378124	0.425810857	0.164892651	2.582351942	0.009812946	0.237900028
ENSG00000204673	590.6376989	0.337539841	0.13072877	2.581985895	0.00982336	0.237900028
ENSG00000001036	441.4546672	-0.360099691	0.139542572	-2.58057227	0.009863671	0.238130083
ENSG00000181929	403.1064297	-0.367456735	0.14240293	-2.580401503	0.00986855	0.238130083
ENSG00000105613	184.5084762	0.428686041	0.166274096	2.578188977	0.009931966	0.239227727
ENSG00000106460	450.4817233	-0.359986727	0.139665518	-2.577491798	0.009952024	0.239278942
ENSG00000118507	120.6873492	-0.462693424	0.179644804	-2.575601488	0.01000659	0.240158166
ENSG00000135318	27.70579086	-0.440825964	0.17123573	-2.574380723	0.01004197	0.240238224
ENSG00000149212	668.5552103	-0.347970944	0.135174021	-2.57424424	0.010045933	0.240238224
ENSG00000104093	130.4135887	-0.46162113	0.179394851	-2.573212823	0.010075923	0.240524353
ENSG00000142227	97.27654996	-0.475878174	0.185119277	-2.570657051	0.010150579	0.241873798
ENSG00000138640	263.0069437	0.398675322	0.155182139	2.569079957	0.010196893	0.242112698
ENSG00000088836	173.6288832	-0.447496207	0.174178082	-2.569187827	0.010193719	0.242112698
ENSG00000180773	277.9954228	-0.409020024	0.159459103	-2.565046557	0.010316196	0.244510341
ENSG00000135063	137.7666408	-0.450794453	0.175920777	-2.562485575	0.01039259	0.245884268
ENSG00000124766	2550.831798	0.275514659	0.107573886	2.561166738	0.010432128	0.246382849
ENSG00000206418	322.5745347	-0.389804933	0.15226991	-2.559960348	0.010468411	0.246802954
ENSG00000136943	936.1995009	-0.32533622	0.127300772	-2.55565001	0.010598967	0.249440228
ENSG00000178802	305.6088188	0.391921928	0.153461955	2.553870294	0.010653293	0.250277371
ENSG00000155980	393.0235279	-0.380600165	0.149141063	-2.551947519	0.010712265	0.251220507
ENSG00000087245	909.0226472	0.311305245	0.122078473	2.550042098	0.010770991	0.252154573
ENSG00000175634	260.905832	-0.396659098	0.155595079	-2.549303617	0.010793828	0.252246664
ENSG00000141404	220.0678594	-0.415110438	0.162904629	-2.548180743	0.010828635	0.25261767
ENSG00000073792	1689.860315	0.276566853	0.108871093	2.540314839	0.011075272	0.257471132
ENSG00000146094	48.33922453	0.462959076	0.182241528	2.540359938	0.011073844	0.257471132
ENSG00000011201	1768.110329	0.274300715	0.108059179	2.538430485	0.011135092	0.258056803
ENSG00000172893	1564.06582	0.283980658	0.111909304	2.537596498	0.011161659	0.258056803
ENSG00000061273	903.6171816	0.314566943	0.1239873	2.537090038	0.01117782	0.258056803
ENSG00000124098	279.1597127	0.399099784	0.157258371	2.537860343	0.011153248	0.258056803
ENSG00000074181	1797.624221	0.298013684	0.117577405	2.534616958	0.011257034	0.259436726
ENSG00000112208	437.110588	-0.361888485	0.142932864	-2.531877382	0.011345366	0.261021657
ENSG00000158813	187.766739	-0.419427369	0.165767157	-2.530219957	0.011399104	0.261806618
ENSG00000132196	271.540678	0.395124685	0.156235498	2.529032712	0.011437737	0.262242539
ENSG00000196177	208.8736376	-0.414271059	0.163860204	-2.528198119	0.011464964	0.262415906
ENSG00000233762	494.3650149	0.403263697	0.159615612	2.526467755	0.011521596	0.262904006
ENSG00000079432	582.6065957	0.333425572	0.13197954	2.52634289	0.011525693	0.262904006
ENSG00000131370	37.18912205	-0.447797651	0.177351318	-2.524918654	0.011572507	0.263365653
ENSG00000267427	323.0933663	0.37551643	0.148747232	2.524527181	0.011585405	0.263365653
ENSG00000178425	662.6338835	-0.324935556	0.128961068	-2.519640695	0.011747468	0.266595604
ENSG00000169925	975.0148557	0.299123483	0.118963595	2.514411943	0.011923107	0.269736539
ENSG00000177943	45.74675449	0.458979747	0.182546455	2.514317508	0.011926301	0.269736539
ENSG00000130477	860.3639602	0.331423427	0.13199738	2.510833381	0.012044653	0.271952372
ENSG00000146250	56.79574907	-0.462510075	0.184259726	-2.51009857	0.012069747	0.272058611
ENSG00000150459	1626.295919	-0.285146484	0.113644616	-2.509106836	0.012103687	0.272157048
ENSG00000177303	306.0846789	0.375188126	0.149550054	2.508779606	0.012114905	0.272157048
ENSG00000149091	478.5699106	0.338965238	0.135286793	2.505530889	0.012226772	0.274208476
ENSG00000121644	2560.155419	-0.266319379	0.106332953	-2.504579914	0.012259691	0.274485423
ENSG00000137563	258.1145006	-0.388912714	0.155410792	-2.502482034	0.012332588	0.275591928
ENSG00000215146	444.6105039	-0.401837614	0.160608447	-2.501970612	0.012350418	0.275591928
ENSG00000198836	1676.215553	-0.273546564	0.10952467	-2.497579439	0.012504444	0.278098845
ENSG00000171302	393.0528562	0.358844976	0.143671022	2.497685131	0.012500717	0.278098845
ENSG00000124313	554.2615296	0.358834366	0.143750842	2.496224451	0.012552315	0.278603801
ENSG00000260362	25.16376531	-0.419675982	0.168155862	-2.495755887	0.012568906	0.278603801
ENSG00000133111	77.70489323	-0.461003326	0.184881232	-2.493510679	0.012648678	0.279907062
ENSG00000162344	180.6967295	0.415480704	0.166676465	2.492737675	0.012676246	0.280052694
ENSG00000155034	140.0218616	0.433541343	0.174115456	2.489964719	0.012775578	0.281691066
ENSG00000167614	189.8280525	-0.417399866	0.167664759	-2.489490747	0.012792625	0.281691066
ENSG00000233276	1353.881794	0.3215677	0.129300458	2.486980367	0.012883251	0.282289162
ENSG00000099139	147.3858744	-0.432167764	0.173749652	-2.487301459	0.012871628	0.282289162
ENSG00000167491	1734.895668	0.291542406	0.117186247	2.487855129	0.012851607	0.282289162
ENSG00000136937	1608.166666	0.267551953	0.107613296	2.486235092	0.012910265	0.282417334
ENSG00000090273	1652.628567	0.269773668	0.10857214	2.484741187	0.012964565	0.282982582
ENSG00000152284	1939.438115	0.271568443	0.109315556	2.484261645	0.012982038	0.282982582
ENSG00000182095	66.31628819	0.459795493	0.185119486	2.483776842	0.012999724	0.282982582
ENSG00000175221	482.5412096	0.341975132	0.13771698	2.483173338	0.013021771	0.283000825
ENSG00000136167	60.0036535	-0.457814196	0.184425238	-2.48238366	0.013050668	0.283167656
ENSG00000132321	97.71945568	-0.45108812	0.18187988	-2.480143045	0.013132968	0.283642086
ENSG00000175467	705.2740017	0.311588536	0.125637876	2.480052563	0.013136302	0.283642086
ENSG00000137872	63.3786155	-0.453988845	0.182987112	-2.480988091	0.013101875	0.283642086
ENSG00000086061	3184.071053	0.264215699	0.106594245	2.478705101	0.013186028	0.28425582
ENSG00000146729	363.8027055	-0.356566275	0.144048609	-2.475319104	0.013311718	0.28650252
ENSG00000075340	2766.707936	0.275423258	0.111362238	2.473219492	0.013390188	0.287461199
ENSG00000185262	118.9333219	0.442402371	0.178894789	2.472975164	0.013399345	0.287461199
ENSG00000114115	188.2757678	-0.413185851	0.167172371	-2.471615668	0.013450403	0.287631698
ENSG00000125505	867.9300271	0.302313261	0.122285767	2.47218681	0.013428932	0.287631698
ENSG00000178585	336.9981194	-0.371760188	0.150497244	-2.470212606	0.013503277	0.288047505
ENSG00000137285	3043.31671	0.262228451	0.106188168	2.46946958	0.013531352	0.288047505
ENSG00000177098	78.68375606	-0.455938914	0.184636734	-2.469383549	0.013534606	0.288047505
ENSG00000099958	71.83689197	0.456398391	0.184935093	2.467884182	0.013591429	0.288796217
ENSG00000187735	833.4410479	-0.324067868	0.131348399	-2.467238801	0.013615952	0.288857332
ENSG00000134824	6221.239729	0.240833664	0.097713901	2.464681715	0.013713501	0.290465007
ENSG00000116133	8271.432564	0.239375716	0.097173034	2.463396548	0.013762761	0.291046398
ENSG00000142669	567.2676863	0.327941645	0.133399225	2.458347442	0.013957806	0.29113466
ENSG00000092847	1212.51569	0.330463083	0.134392065	2.458947872	0.013934485	0.29113466
ENSG00000186854	79.91005381	-0.453777656	0.18435274	-2.461464132	0.013837123	0.29113466
ENSG00000163931	11339.06194	0.239099862	0.097265987	2.458206317	0.013963293	0.29113466
ENSG00000113580	83.16546835	-0.452863982	0.184072353	-2.460249863	0.013884032	0.29113466
ENSG00000118689	202.3885792	0.405564604	0.164982147	2.458233276	0.013962245	0.29113466
ENSG00000147454	260.7648968	0.382930016	0.155715407	2.459165879	0.013926026	0.29113466
ENSG00000125170	316.6072636	-0.386790924	0.15714093	-2.461426977	0.013838557	0.29113466
ENSG00000182534	263.0295309	-0.381512886	0.155066656	-2.460315426	0.013881495	0.29113466
ENSG00000160973	470.2655312	0.361769636	0.147328966	2.455522809	0.014067982	0.292859842
ENSG00000091140	958.0865003	-0.288778256	0.117708212	-2.453339926	0.014153652	0.294184314
ENSG00000160712	45.75502835	-0.443038514	0.180694975	-2.451858524	0.014212053	0.294865128
ENSG00000100263	359.7333036	0.357059625	0.145656036	2.451389146	0.014230601	0.294865128
ENSG00000090621	1824.499587	0.266876882	0.108955441	2.449413085	0.014308924	0.295113262
ENSG00000116774	814.4729275	-0.330864185	0.135066369	-2.449641526	0.01429985	0.295113262
ENSG00000169635	468.5630222	0.345191501	0.14092759	2.449424576	0.014308467	0.295113262
ENSG00000104312	231.6646812	-0.394835107	0.161268972	-2.448301761	0.014353139	0.295568343
ENSG00000142089	1409.777759	0.271867841	0.111169266	2.445530588	0.014463918	0.297390633
ENSG00000130402	3418.730389	0.279264933	0.114317572	2.442887193	0.014570291	0.299116862
ENSG00000167552	3799.415851	0.242834629	0.099458489	2.441567646	0.014623648	0.29948932
ENSG00000183044	143.2298036	-0.422195742	0.172936856	-2.441328891	0.014633321	0.29948932
ENSG00000196365	1374.258134	0.286573858	0.117427122	2.4404401	0.014669378	0.299767514
ENSG00000140534	655.7933248	0.333949034	0.136932371	2.438788075	0.014736608	0.300680876
ENSG00000177511	117.9395559	-0.434776493	0.178479462	-2.436002932	0.014850564	0.302543401
ENSG00000167513	738.575031	0.312329583	0.128278743	2.434772714	0.014901146	0.303111123
ENSG00000134324	148.4036093	-0.418975995	0.172293359	-2.4317594	0.015025685	0.304715406
ENSG00000198846	131.6578803	-0.430522738	0.177032651	-2.431883246	0.015020548	0.304715406
ENSG00000135776	138.9578094	-0.42527485	0.175017076	-2.429904903	0.015102785	0.305187939
ENSG00000138080	32.55918982	0.426604923	0.175853473	2.425911277	0.015270003	0.305187939
ENSG00000144057	260.1493234	0.386594153	0.159281073	2.427119217	0.015219254	0.305187939
ENSG00000065308	607.4505026	0.331222579	0.136537929	2.425864975	0.015271951	0.305187939
ENSG00000234882	455.5412845	-0.393712132	0.162173951	-2.427714993	0.015194278	0.305187939
ENSG00000166803	502.6161692	-0.330664561	0.136199547	-2.42779486	0.015190933	0.305187939
ENSG00000153443	209.4946576	0.395871269	0.163196856	2.425728528	0.015277694	0.305187939
ENSG00000167740	46.46603852	-0.443215346	0.182592359	-2.427348819	0.015209624	0.305187939
ENSG00000101463	55.84975352	-0.446965956	0.184108449	-2.427731904	0.01519357	0.305187939
ENSG00000213339	319.3224552	0.368569779	0.151935815	2.425825528	0.015273611	0.305187939
ENSG00000135127	180.9967558	0.40652058	0.167885352	2.421417803	0.015460097	0.308370005
ENSG00000107263	1067.970741	0.282992649	0.116955221	2.419666653	0.015534741	0.309396385
ENSG00000126010	37.16828909	-0.427211342	0.176940625	-2.414433334	0.015759707	0.31340913
ENSG00000175130	5994.750745	0.245832847	0.101852002	2.41362804	0.015794577	0.313417136
ENSG00000092421	3471.42269	0.273679596	0.113402853	2.413339587	0.015807084	0.313417136
ENSG00000142208	481.8603402	-0.334735085	0.138771179	-2.412136934	0.015859324	0.313986377
ENSG00000099942	2070.219996	0.252566935	0.104734315	2.411501282	0.015886996	0.314068258
ENSG00000164951	239.9870573	-0.379868031	0.157563473	-2.410888925	0.015913694	0.314130673
ENSG00000198176	1275.750846	-0.276900742	0.114900639	-2.409914737	0.015956249	0.314505446
ENSG00000171222	187.7642371	0.405815669	0.168655554	2.406180282	0.016120307	0.317270474
ENSG00000137834	21.63166352	0.393035436	0.163393217	2.405457484	0.016152231	0.317430596
ENSG00000135929	57.45820986	-0.443230196	0.184554947	-2.401616453	0.016322813	0.319840841
ENSG00000088538	129.0775839	-0.42173665	0.17559233	-2.401794255	0.016314882	0.319840841
ENSG00000147255	485.658644	-0.329499755	0.13733578	-2.399227315	0.016429712	0.321463452
ENSG00000196793	163.8600906	0.417092966	0.173899888	2.398465986	0.016463906	0.321660842
ENSG00000198242	392.8835099	0.344477363	0.143734461	2.396623323	0.016546924	0.322338916
ENSG00000124145	883.5719446	-0.311490523	0.129962757	-2.396767581	0.016540412	0.322338916
ENSG00000155660	4745.891833	0.254433158	0.10620709	2.395632519	0.016591715	0.322740307
ENSG00000143674	470.4657301	0.336383934	0.140607666	2.392358419	0.016740485	0.32418938
ENSG00000169764	6907.553559	-0.242731009	0.101504817	-2.391325011	0.016787684	0.32418938
ENSG00000188848	1317.93232	0.287721943	0.120250235	2.392693385	0.016725212	0.32418938
ENSG00000119669	647.9836231	0.312625141	0.130717602	2.391607074	0.01677479	0.32418938
ENSG00000136504	2094.223758	0.249951614	0.104469897	2.392570705	0.016730804	0.32418938
ENSG00000170791	294.4851971	-0.362835757	0.151772139	-2.390661156	0.016818066	0.324306761
ENSG00000070814	3479.906877	0.240544483	0.100696502	2.388806728	0.016903192	0.325477912
ENSG00000112559	349.7589112	0.356022278	0.149148558	2.387031317	0.016985044	0.326122691
ENSG00000161091	258.720813	0.377967364	0.158342757	2.387020225	0.016985557	0.326122691
ENSG00000158859	85.21853679	-0.439040161	0.184023405	-2.385784357	0.017042741	0.326461118
ENSG00000147124	116.9473023	0.424335467	0.177914348	2.385054781	0.017076578	0.326461118
ENSG00000079459	4615.040104	0.237874982	0.099729186	2.385209305	0.017069407	0.326461118
ENSG00000185432	308.9260406	0.377873208	0.158471993	2.384479436	0.017103304	0.326504273
ENSG00000130881	244.1282059	0.380904497	0.159842483	2.382999128	0.017172235	0.327351863
ENSG00000111319	1073.045131	-0.285762001	0.120064659	-2.380067574	0.017309464	0.329497121
ENSG00000108175	718.935858	0.313364426	0.131738507	2.37868513	0.01737451	0.33026419
ENSG00000118298	671.4328388	-0.305409589	0.128492929	-2.376859106	0.017460756	0.331431479
ENSG00000003509	293.2423154	-0.367164327	0.154642148	-2.374283669	0.017583036	0.332824248
ENSG00000133114	275.3958899	-0.3636717	0.15317245	-2.374263121	0.017584015	0.332824248
ENSG00000116649	1171.550709	0.275260096	0.116022936	2.372462772	0.017669944	0.332970179
ENSG00000154518	2323.674342	-0.305047182	0.128605281	-2.371964663	0.017693783	0.332970179
ENSG00000091986	71.05786371	-0.438686353	0.18498536	-2.371465252	0.017717713	0.332970179
ENSG00000254023	27.11431979	0.404234588	0.170330927	2.37323072	0.017633245	0.332970179
ENSG00000069974	76.41722816	-0.438495964	0.184943652	-2.370970613	0.017741442	0.332970179
ENSG00000072134	309.9102149	0.373552018	0.157436453	2.372716167	0.017657827	0.332970179
ENSG00000151725	1039.867396	-0.286885862	0.12105275	-2.369924366	0.017791724	0.333107318
ENSG00000113396	57.87609949	-0.438379134	0.184987275	-2.36977995	0.017798675	0.333107318
ENSG00000168268	3286.01573	0.234799041	0.099177498	2.367462831	0.017910519	0.333330496
ENSG00000203879	991.8641012	0.277731674	0.117293676	2.367831622	0.017892677	0.333330496
ENSG00000167693	1138.270928	0.269894846	0.113990035	2.367705619	0.017898771	0.333330496
ENSG00000183248	305.5962572	0.398901333	0.16842299	2.368449427	0.017862822	0.333330496
ENSG00000196189	101.062269	-0.427692893	0.180925021	-2.36392342	0.01808255	0.333485898
ENSG00000168291	957.9121905	-0.280825118	0.118805268	-2.363742975	0.018091359	0.333485898
ENSG00000117984	851.3500143	0.293409954	0.124132017	2.363692799	0.018093809	0.333485898
ENSG00000175592	128.9395187	0.42234473	0.178599308	2.364761293	0.018041695	0.333485898
ENSG00000010292	3043.399062	0.244998877	0.103623186	2.364324878	0.018062965	0.333485898
ENSG00000165821	5990.181485	0.237377966	0.100337416	2.365797076	0.017991303	0.333485898
ENSG00000125148	298.0821472	0.287347061	0.121547075	2.364080423	0.018074888	0.333485898
ENSG00000172340	509.9494045	-0.321110353	0.135893419	-2.362957339	0.018129756	0.333687545
ENSG00000091483	780.1562534	-0.301688573	0.127972997	-2.357439311	0.018401463	0.337730428
ENSG00000114279	91.32110803	-0.432225574	0.183382823	-2.35695779	0.018425341	0.337730428
ENSG00000167173	494.6914527	0.333260909	0.141383307	2.357144672	0.018416071	0.337730428
ENSG00000166147	138.0541965	-0.414810657	0.176066142	-2.355993333	0.018473249	0.338144085
ENSG00000135823	745.4486836	0.290972704	0.123566424	2.354787766	0.018533287	0.338314895
ENSG00000196576	1228.236878	0.274264873	0.116451589	2.355183615	0.018513555	0.338314895
ENSG00000063660	426.5073147	0.333875148	0.141861796	2.353524039	0.018596405	0.339003325
ENSG00000160072	359.3000535	0.339611015	0.144508323	2.350113866	0.018767669	0.340728943
ENSG00000111331	19.08057275	-0.365510345	0.155501019	-2.350533438	0.018746523	0.340728943
ENSG00000126464	648.5389377	0.310565933	0.132146794	2.350158665	0.01876541	0.340728943
ENSG00000163683	267.807065	-0.381773473	0.162618694	-2.347660427	0.018891736	0.341124926
ENSG00000106351	56.82184921	-0.433692039	0.184714599	-2.347903423	0.018879416	0.341124926
ENSG00000101638	19.85440541	-0.368004166	0.156698035	-2.348492543	0.018849577	0.341124926
ENSG00000130669	672.3686875	0.299083972	0.12735863	2.348360476	0.018856262	0.341124926
ENSG00000124067	370.9526549	0.339360041	0.144735625	2.344689094	0.019042952	0.343390736
ENSG00000224820	31.5460136	-0.380837685	0.162504357	-2.343553685	0.019101013	0.34375311
ENSG00000139112	848.4108282	-0.29725356	0.126862499	-2.343116071	0.019123433	0.34375311
ENSG00000135473	310.5864619	0.355527291	0.151754026	2.34278655	0.01914033	0.34375311
ENSG00000163959	37.59419302	-0.417401467	0.178223339	-2.342013497	0.019180021	0.344002963
ENSG00000105825	73.87407107	-0.432686446	0.184865274	-2.34055016	0.019255352	0.344890487
ENSG00000197568	123.5156429	0.413092129	0.176729525	2.337425668	0.019417062	0.346595368
ENSG00000241186	5373.135424	0.226353949	0.096836926	2.337475584	0.019414469	0.346595368
ENSG00000176244	93.79227308	-0.428918859	0.183517754	-2.337206346	0.019428457	0.346595368
ENSG00000119950	119.1528092	0.417271082	0.178574799	2.336673964	0.019456143	0.34662587
ENSG00000132781	337.0844173	0.347251676	0.148655916	2.335942519	0.019494238	0.346841475
ENSG00000142627	464.3084394	0.318499663	0.136445008	2.334271269	0.019581522	0.347467862
ENSG00000173706	221.3200729	-0.383524896	0.164267971	-2.334751527	0.019556405	0.347467862
ENSG00000182809	21.77975968	0.380561676	0.163103033	2.333259348	0.019634538	0.347945911
ENSG00000143842	1276.521351	0.260368049	0.111805627	2.328756218	0.019871984	0.350756289
ENSG00000164880	1377.527954	0.264714199	0.113670224	2.328791039	0.019870138	0.350756289
ENSG00000067992	165.5626183	0.393547877	0.16896064	2.329228134	0.019846983	0.350756289
ENSG00000145087	61.8976093	-0.43075413	0.185069572	-2.327525401	0.019937319	0.351444624
ENSG00000021355	96.05870929	-0.424081322	0.182297731	-2.326311571	0.020001935	0.352118501
ENSG00000069998	784.0856136	0.298971471	0.128570077	2.325358112	0.020052819	0.352549172
ENSG00000173120	1251.412944	0.269479149	0.11592917	2.324515466	0.020097884	0.352876525
ENSG00000093010	129.7574887	0.412508129	0.177638129	2.322182355	0.020223119	0.354608798
ENSG00000152939	340.6702572	0.367569068	0.158409699	2.320369717	0.020320886	0.355855509
ENSG00000149476	336.8712131	0.359793786	0.155170408	2.318701034	0.020411252	0.356502294
ENSG00000131620	49.67352762	-0.425757029	0.183613819	-2.318763536	0.020407861	0.356502294
ENSG00000197261	65.98947201	-0.428815905	0.185075101	-2.316983229	0.020504645	0.357665343
ENSG00000173673	84.90673076	-0.427586296	0.184729796	-2.314657975	0.020631657	0.35894242
ENSG00000163362	357.5841507	0.334743699	0.144606259	2.31486314	0.020620423	0.35894242
ENSG00000131080	141.9332774	0.407738405	0.176281501	2.312995984	0.02072286	0.360059691
ENSG00000058091	692.839481	0.292550475	0.126569317	2.311385434	0.020811575	0.360784203
ENSG00000103335	497.6265424	0.349132265	0.151057273	2.311257558	0.020818633	0.360784203
ENSG00000071051	505.5748613	0.318767761	0.138000633	2.30990071	0.020893652	0.360845649
ENSG00000135046	27.9337561	-0.392697312	0.170049083	-2.309317434	0.020925973	0.360845649
ENSG00000075415	4151.556915	-0.248886415	0.107778563	-2.309238582	0.020930346	0.360845649
ENSG00000162069	53.4970932	0.425785689	0.184272485	2.310630852	0.020853254	0.360845649
ENSG00000023330	526.7003538	-0.313493823	0.13587527	-2.307217673	0.021042688	0.36203238
ENSG00000126461	702.9109266	0.293236358	0.127105858	2.307024725	0.021053442	0.36203238
ENSG00000186918	230.7367674	0.377631275	0.163803293	2.305394896	0.021144467	0.362737771
ENSG00000198146	1382.076067	0.257416995	0.111662302	2.305316933	0.02114883	0.362737771
ENSG00000163703	161.2727006	0.390628184	0.169720031	2.301603301	0.021357554	0.365378459
ENSG00000187244	713.4977283	0.289335034	0.125697461	2.301836743	0.021344381	0.365378459
ENSG00000157483	913.3299497	0.275914032	0.119938677	2.300459189	0.021422219	0.365548654
ENSG00000173801	1714.308705	0.251314727	0.109245522	2.300457919	0.021422291	0.365548654
ENSG00000198948	92.25747301	-0.420605169	0.18290502	-2.299582419	0.021471889	0.36592706
ENSG00000189143	257.2855578	0.360606409	0.156944055	2.297674857	0.021580302	0.367305542
ENSG00000106605	203.8666835	-0.387262061	0.168721996	-2.295267183	0.021717817	0.369175225
ENSG00000149187	2614.155112	0.269451165	0.117481457	2.293563369	0.021815592	0.370260351
ENSG00000042088	540.5763385	-0.302530874	0.131925857	-2.293188629	0.021837147	0.370260351
ENSG00000117362	1338.732158	-0.279328729	0.12190032	-2.291451981	0.021937286	0.370545755
ENSG00000174307	330.0119685	0.355260347	0.155030574	2.291550218	0.021931611	0.370545755
ENSG00000073910	152.8149237	-0.393014269	0.171481927	-2.29186992	0.021913151	0.370545755
ENSG00000071655	484.251519	0.310308441	0.135453799	2.29088031	0.021970337	0.370634864
ENSG00000253368	391.5146802	0.325876855	0.142496909	2.286904723	0.022201385	0.372648151
ENSG00000022567	279.8614807	0.355056867	0.155214942	2.287517317	0.022165646	0.372648151
ENSG00000150977	39.65982607	-0.412792738	0.180446312	-2.287620802	0.022159613	0.372648151
ENSG00000167601	504.9688499	-0.313479854	0.137067649	-2.287044796	0.022193209	0.372648151
ENSG00000137193	660.2207298	0.290407884	0.127095449	2.284958958	0.022315234	0.373923448
ENSG00000196305	5562.744243	0.222192648	0.097254603	2.284649169	0.022333407	0.373923448
ENSG00000133243	1012.350878	0.270590443	0.118505151	2.283364403	0.022408912	0.374717451
ENSG00000153815	762.9453591	0.292257988	0.128097719	2.281523756	0.022517473	0.37606152
ENSG00000251095	76.14066658	0.420318655	0.184346372	2.280048425	0.022604817	0.376619025
ENSG00000122507	397.0468576	0.340071589	0.14915378	2.280006515	0.022607302	0.376619025
ENSG00000173457	570.8126845	0.299195189	0.131268646	2.279258589	0.022651698	0.376888104
ENSG00000030582	1200.400577	0.258320464	0.113437785	2.277199469	0.022774317	0.378456394
ENSG00000151746	370.4527404	-0.331841898	0.145775832	-2.276384857	0.022822985	0.378793427
ENSG00000211450	416.1327482	0.331925684	0.145873258	2.275438881	0.022879615	0.378806921
ENSG00000091592	78.31430142	-0.420629278	0.184896098	-2.274949462	0.022908962	0.378806921
ENSG00000100116	189.9058194	-0.393678609	0.173033469	-2.275158737	0.022896409	0.378806921
ENSG00000145908	362.1372332	0.335981621	0.14772739	2.274335312	0.022945834	0.378947033
ENSG00000059378	85.81889072	-0.417698608	0.183731753	-2.273415458	0.023001155	0.379391123
ENSG00000120733	2081.507318	0.241554355	0.106376393	2.270751509	0.023162025	0.380240678
ENSG00000124613	190.885653	-0.38234854	0.168388851	-2.2706286	0.023169471	0.380240678
ENSG00000215102	61.27240309	-0.416186857	0.183253682	-2.27109683	0.023141117	0.380240678
ENSG00000173530	283.6581901	0.34854043	0.153528163	2.270205173	0.023195137	0.380240678
ENSG00000101558	964.5396072	0.279617447	0.123114042	2.271206781	0.023134463	0.380240678
ENSG00000097021	1219.813195	0.25890531	0.114174196	2.267634191	0.023351512	0.380668518
ENSG00000176887	922.3237245	0.275001474	0.121308245	2.26696441	0.0233924	0.380668518
ENSG00000136002	200.2006571	-0.370399047	0.163355707	-2.267438662	0.023363442	0.380668518
ENSG00000126947	301.1141881	-0.360106285	0.158787863	-2.267845157	0.023338646	0.380668518
ENSG00000110104	514.1496362	0.303973512	0.134040529	2.26777314	0.023343037	0.380668518
ENSG00000121297	140.9502342	0.401686051	0.177180707	2.267098141	0.023384231	0.380668518
ENSG00000176101	522.5805899	0.304774144	0.134587122	2.264511936	0.023542646	0.38171698
ENSG00000175203	1194.183226	-0.26863323	0.118618371	-2.264684875	0.023532024	0.38171698
ENSG00000089250	88.63100933	-0.416844017	0.184003502	-2.265413497	0.023487317	0.38171698
ENSG00000172059	125.9785397	0.401924362	0.17763645	2.262623251	0.023658924	0.382209052
ENSG00000102349	109.5277049	-0.409712878	0.181053443	-2.26293889	0.023639457	0.382209052
ENSG00000103051	537.4014613	0.299301502	0.132253559	2.263088456	0.023630237	0.382209052
ENSG00000081913	1091.536202	0.292193792	0.129223748	2.261146241	0.023750203	0.382295182
ENSG00000099331	849.0969746	0.290834907	0.128580229	2.261894456	0.023703925	0.382295182
ENSG00000203326	458.2543481	0.320360465	0.14165977	2.261478085	0.023729668	0.382295182
ENSG00000094755	31.47813317	-0.380849483	0.168565319	-2.259358483	0.023861095	0.383617407
ENSG00000124733	700.8820182	0.295687529	0.130958264	2.257876053	0.023953388	0.384637797
ENSG00000230330	105.5423463	0.417305124	0.18491209	2.256775769	0.02402209	0.385277359
ENSG00000127616	3861.135728	0.222576894	0.098654161	2.256132852	0.024062312	0.385459177
ENSG00000109846	24.09906418	0.373063032	0.165410591	2.255375734	0.024109755	0.385756073
ENSG00000269837	149.1288246	-0.388203292	0.172216852	-2.254153913	0.024186487	0.386520338
ENSG00000066135	1492.292347	0.247255261	0.109856782	2.250705484	0.024404197	0.389533023
ENSG00000171466	426.02025	0.323346531	0.143736732	2.249574806	0.024475949	0.389745903
ENSG00000005007	1344.976344	0.259460745	0.11531443	2.250028426	0.024447141	0.389745903
ENSG00000180537	150.2322705	-0.389828937	0.1733345	-2.248997963	0.024512626	0.389864692
ENSG00000160785	414.1645245	-0.314129138	0.139795085	-2.247068549	0.024635647	0.391354842
ENSG00000110917	5020.208899	0.222745585	0.099170835	2.246079557	0.024698913	0.391893328
ENSG00000170802	368.9193559	0.323139296	0.144152611	2.241647199	0.024984183	0.395948856
ENSG00000181744	377.6399421	0.319674731	0.142756448	2.239301522	0.025136304	0.396945373
ENSG00000159840	1876.034231	0.295833091	0.132093907	2.239566522	0.025119078	0.396945373
ENSG00000134905	362.7106083	0.325825516	0.14549599	2.23941234	0.025129099	0.396945373
ENSG00000205358	198.9247511	0.264417011	0.118107053	2.238791031	0.025169516	0.397000027
ENSG00000133424	982.752715	0.262014158	0.117161215	2.236355752	0.025328477	0.399035654
ENSG00000173401	43.52420172	0.400988559	0.179363658	2.23561765	0.025376827	0.399325926
ENSG00000183742	224.8366607	0.369335954	0.165261033	2.234864129	0.02542627	0.399632684
ENSG00000188883	186.3003179	0.369841223	0.165579928	2.233611448	0.02550865	0.400455795
ENSG00000124762	272.0557113	0.365985904	0.164065618	2.230728837	0.025699096	0.402498522
ENSG00000186111	420.1063766	0.312285813	0.13996801	2.231122752	0.025672999	0.402498522
ENSG00000179222	1313.205705	-0.261444455	0.117420003	-2.226575106	0.025975684	0.406353495
ENSG00000076706	176.3964987	-0.376506634	0.169395629	-2.222646692	0.026239633	0.409522415
ENSG00000157601	42.83798228	-0.404905227	0.182165124	-2.222737361	0.026233515	0.409522415
ENSG00000147231	53.54072846	-0.408847728	0.184110483	-2.220665115	0.026373652	0.410726011
ENSG00000128228	148.9285839	0.390204342	0.175720517	2.220596372	0.026378312	0.410726011
ENSG00000143466	114.797871	-0.396306358	0.178553741	-2.219535448	0.026450318	0.410888299
ENSG00000054148	470.8106301	0.307012696	0.138314148	2.219676737	0.026440719	0.410888299
ENSG00000204271	62.29097028	-0.41062248	0.185112758	-2.218228959	0.026539225	0.411311755
ENSG00000167555	195.930084	0.363067794	0.163658635	2.218445689	0.026524459	0.411311755
ENSG00000257315	69.6714108	0.409983942	0.185113804	2.214766991	0.026776062	0.412364022
ENSG00000175105	82.12687742	0.407910923	0.184119261	2.215471218	0.026727738	0.412364022
ENSG00000170561	275.4198129	-0.383482686	0.173056338	-2.215941297	0.026695523	0.412364022
ENSG00000085185	83.96556349	-0.406423919	0.183540365	-2.214357143	0.026804221	0.412364022
ENSG00000173273	907.0575218	0.263391773	0.118986436	2.213628551	0.026854342	0.412364022
ENSG00000177613	822.0339763	-0.272858706	0.123250273	-2.213858836	0.026838491	0.412364022
ENSG00000133687	331.831336	-0.346938073	0.156505815	-2.216774321	0.026638517	0.412364022
ENSG00000237945	39.49936481	0.396221385	0.178871952	2.215111879	0.026752386	0.412364022
ENSG00000111275	317.1337121	-0.332287011	0.150188037	-2.212473228	0.026933984	0.41311159
ENSG00000135636	201.7640262	-0.383080491	0.173183303	-2.211994369	0.026967054	0.413143936
ENSG00000006606	44.38704872	0.403421538	0.182646237	2.208759099	0.027191401	0.415194523
ENSG00000164930	163.43503	-0.382631701	0.1732546	-2.208493751	0.027209873	0.415194523
ENSG00000178921	2298.178602	0.234009924	0.10596973	2.208271393	0.02722536	0.415194523
ENSG00000115286	108.9805231	0.398504169	0.180438737	2.208528916	0.027207424	0.415194523
ENSG00000085840	878.8172824	-0.27734319	0.12572484	-2.205953815	0.027387234	0.416710657
ENSG00000165912	442.2506692	0.317356702	0.143850636	2.206154326	0.027373196	0.416710657
ENSG00000122515	696.7862018	0.275823162	0.125080998	2.2051564	0.027443122	0.417085437
ENSG00000213465	578.7562956	0.288787029	0.131005576	2.20438731	0.027497117	0.417430642
ENSG00000126970	369.3620664	-0.329038099	0.149464559	-2.201445625	0.027704492	0.419623998
ENSG00000173065	1122.30321	0.261395921	0.118723192	2.201725841	0.02768468	0.419623998
ENSG00000048028	1495.710203	0.249803073	0.113527299	2.200378886	0.027780025	0.420290984
ENSG00000167283	999.2723469	-0.308746229	0.140384387	-2.199291785	0.027857181	0.420504785
ENSG00000059145	221.940653	0.358958502	0.163195407	2.199562523	0.027837949	0.420504785
ENSG00000168066	3110.623404	0.22954025	0.104425284	2.198129051	0.027939911	0.421112765
ENSG00000099783	5764.949214	0.219599566	0.099916125	2.19783909	0.027960575	0.421112765
ENSG00000183258	718.6410912	0.276201594	0.125740765	2.196595474	0.02804935	0.421498337
ENSG00000105419	110.7333547	-0.396075055	0.180292618	-2.196845653	0.028031471	0.421498337
ENSG00000010803	179.9269729	-0.365510009	0.166497417	-2.195289361	0.028142848	0.422427625
ENSG00000115306	3466.192018	0.266062943	0.121271263	2.193948803	0.02823909	0.423395979
ENSG00000171863	2683.425592	-0.291609399	0.13298985	-2.1927192	0.028327617	0.424246594
ENSG00000234518	451.1646667	0.309650518	0.141340936	2.190805635	0.028465861	0.4253632
ENSG00000165349	2769.300345	0.248683501	0.113513877	2.190776207	0.028467991	0.4253632
ENSG00000170558	944.0045999	0.26093217	0.119127276	2.190364613	0.028497804	0.4253632
ENSG00000134323	1250.336399	0.245698192	0.112277408	2.188313711	0.028646759	0.427108771
ENSG00000147526	150.2518572	-0.376744959	0.17222602	-2.187503142	0.028705814	0.427511589
ENSG00000141524	345.5022494	0.318338453	0.145589873	2.186542556	0.028775935	0.427834037
ENSG00000226328	28.53260813	-0.369886873	0.169181755	-2.186328382	0.028791589	0.427834037
ENSG00000225366	1030.912493	0.257423402	0.117939888	2.182666156	0.029060404	0.42991356
ENSG00000175352	89.74882235	-0.40025547	0.18334856	-2.183030342	0.029033576	0.42991356
ENSG00000170325	293.1171093	0.334764086	0.153283779	2.183949856	0.028965933	0.42991356
ENSG00000128791	386.7125616	-0.312438473	0.14311039	-2.183199092	0.029021152	0.42991356
ENSG00000143653	243.210923	-0.349163348	0.160182751	-2.179781189	0.029273685	0.432148297
ENSG00000132142	3534.729309	0.246415539	0.113063398	2.179445728	0.029298572	0.432148297
ENSG00000088247	3885.2835	0.223080124	0.102362714	2.179310378	0.029308619	0.432148297
ENSG00000076826	336.0033036	0.323275981	0.148379479	2.178710851	0.029353155	0.432327265
ENSG00000113758	4146.304681	0.214067739	0.098301956	2.177654934	0.029431736	0.432750897
ENSG00000134153	254.0693656	-0.339060446	0.155714237	-2.177453084	0.029446779	0.432750897
ENSG00000157404	613.1781114	-0.286748693	0.131727527	-2.176831965	0.029493107	0.432954919
ENSG00000165495	26.33061263	-0.366514819	0.168487668	-2.175321332	0.029606045	0.434135237
ENSG00000112992	229.7497338	-0.354380812	0.162984827	-2.174317806	0.029681276	0.434503064
ENSG00000235720	33.65995625	0.384342944	0.176781064	2.174118292	0.029696253	0.434503064
ENSG00000167674	1025.676141	0.258120015	0.118811215	2.172522315	0.029816288	0.435781546
ENSG00000157349	151.9409213	-0.372058986	0.171314598	-2.171787991	0.029871658	0.43587073
ENSG00000183255	1823.667491	0.232140456	0.10689957	2.171575208	0.029887719	0.43587073
ENSG00000121310	41.43333184	-0.3937793	0.181415237	-2.170596616	0.029961678	0.435996328
ENSG00000256663	122.8362519	0.38572647	0.177681159	2.170891226	0.029939396	0.435996328
ENSG00000106803	734.5134265	-0.277019668	0.127650424	-2.170142945	0.029996019	0.43602056
ENSG00000100479	312.686806	-0.335263027	0.154545337	-2.16935064	0.030056073	0.436418109
ENSG00000116406	281.3195758	0.333821824	0.154019453	2.167400405	0.030204336	0.437379615
ENSG00000183010	1187.256132	0.245151167	0.113119544	2.167186663	0.030220624	0.437379615
ENSG00000184787	1066.244767	-0.257542492	0.118816124	-2.1675719	0.030191274	0.437379615
ENSG00000182636	386.5984264	0.324231685	0.149683688	2.166112345	0.030302603	0.43773837
ENSG00000124194	53.73093047	-0.399876129	0.184614832	-2.166002182	0.03031102	0.43773837
ENSG00000131100	751.6129984	-0.270472743	0.124935197	-2.164904277	0.030395017	0.438476867
ENSG00000171914	626.6588718	0.29689554	0.137229594	2.163494995	0.030503128	0.439561278
ENSG00000125912	1132.83481	0.255874972	0.118353616	2.161953153	0.030621787	0.440795178
ENSG00000140463	388.369058	-0.317341329	0.146881366	-2.160528174	0.030731805	0.441902161
ENSG00000123609	46.84722777	-0.394838514	0.182874111	-2.159072769	0.030844522	0.443045533
ENSG00000072110	4314.166937	0.212775475	0.098576546	2.158479723	0.030890553	0.443229616
ENSG00000064300	140.0748903	0.38098593	0.176630916	2.156960617	0.031008733	0.444046359
ENSG00000099954	2035.078232	0.255516531	0.118465113	2.156892656	0.031014029	0.444046359
ENSG00000001561	62.76004201	-0.399114335	0.185119349	-2.155983899	0.031084922	0.444584356
ENSG00000183864	923.8305748	0.258867611	0.120132477	2.154851191	0.031173481	0.445373585
ENSG00000128951	1013.250469	-0.292069476	0.135598597	-2.153926984	0.031245898	0.445930769
ENSG00000263146	25.8423591	0.362268085	0.168234646	2.153350058	0.031291177	0.446099863
ENSG00000113328	4787.887903	-0.231230431	0.107413691	-2.152709114	0.031341547	0.446341089
ENSG00000101216	271.504874	0.333368881	0.154932321	2.151706501	0.031420478	0.446988119
ENSG00000234664	381.7163754	0.306481213	0.142670848	2.148169839	0.031700266	0.450488122
ENSG00000166340	685.8452567	0.270735685	0.126091218	2.147141487	0.031782019	0.451169431
ENSG00000141012	159.7816439	0.366198565	0.170612576	2.146374984	0.031843074	0.451555763
ENSG00000185101	81.3483578	-0.395046028	0.184407463	-2.142245346	0.032173744	0.455760556
ENSG00000134698	164.5599108	-0.368312722	0.172015225	-2.141163502	0.032260855	0.45626761
ENSG00000065978	7902.951582	0.203118445	0.094872964	2.14095181	0.032277924	0.45626761
ENSG00000126001	451.7798738	0.321378792	0.150353243	2.137491588	0.032558029	0.459740044
ENSG00000149269	2286.88714	0.230874201	0.108081288	2.136116305	0.032669935	0.460832572
ENSG00000099889	281.5376316	0.326796828	0.153090673	2.134661912	0.032788636	0.462018545
ENSG00000143603	63.94204009	-0.394845955	0.185119028	-2.13293014	0.032930457	0.462111575
ENSG00000153093	161.1471155	-0.363775621	0.170681761	-2.131309276	0.033063671	0.462111575
ENSG00000163602	1063.419246	0.247932829	0.116252672	2.132706505	0.03294881	0.462111575
ENSG00000111962	495.1024581	-0.308072455	0.144559486	-2.131111994	0.033079917	0.462111575
ENSG00000182872	928.7992349	0.252833581	0.118481846	2.133943625	0.032847396	0.462111575
ENSG00000118898	551.3144489	0.302909584	0.142138392	2.131089141	0.033081799	0.462111575
ENSG00000246465	36.05335503	0.380603584	0.178375182	2.133724996	0.032865299	0.462111575
ENSG00000178773	44.90400767	-0.386315057	0.181275667	-2.131091625	0.033081595	0.462111575
ENSG00000063169	197.9944461	0.349028978	0.163803053	2.130784324	0.033106914	0.462111575
ENSG00000155096	5417.419061	-0.213079511	0.100068334	-2.129340046	0.033226137	0.462869394
ENSG00000159128	231.2414833	-0.33848041	0.158964256	-2.129286289	0.033230582	0.462869394
ENSG00000196924	16091.98189	0.241615556	0.113658924	2.125794856	0.033520345	0.466418642
ENSG00000249853	110.7331923	-0.388635599	0.182987439	-2.123837575	0.033683728	0.468203817
ENSG00000136274	67.23662643	-0.392881047	0.185072196	-2.1228529	0.03376618	0.468861509
ENSG00000101938	260.4538564	-0.328005051	0.154643482	-2.121040262	0.033918414	0.469997219
ENSG00000185650	1718.067092	0.236227813	0.111373267	2.121045927	0.033917938	0.469997219
ENSG00000198169	84.27873175	-0.391759347	0.184788776	-2.120038652	0.034002786	0.470677566
ENSG00000249790	829.5405514	0.264170381	0.124796128	2.116815524	0.034275507	0.473470361
ENSG00000185880	98.11762192	-0.386549596	0.182606145	-2.116848785	0.034272683	0.473470361
ENSG00000162783	165.6473587	0.357465327	0.168920028	2.116180838	0.03432943	0.473573861
ENSG00000180921	654.579007	0.284274236	0.134351948	2.115892175	0.034353979	0.473573861
ENSG00000117305	136.5930571	0.370236974	0.175082204	2.114646527	0.034460085	0.474310068
ENSG00000134775	229.8766286	-0.33547841	0.158661321	-2.114430972	0.034478475	0.474310068
ENSG00000198668	3308.379312	0.214220263	0.1013345	2.113991417	0.034516	0.474337291
ENSG00000196549	420.8113251	-0.301430272	0.142727173	-2.111933313	0.03469217	0.475289846
ENSG00000152779	53.22506577	-0.387920772	0.183648581	-2.112299318	0.034660784	0.475289846
ENSG00000166831	1738.94196	0.22782843	0.107856253	2.112334	0.034657812	0.475289846
ENSG00000143376	740.5393799	0.276510107	0.130981206	2.111067046	0.034766549	0.475820345
ENSG00000005483	676.6314176	0.276203225	0.130878403	2.110380475	0.034825597	0.47593168
ENSG00000085063	733.9546497	-0.263566225	0.124926094	-2.109777205	0.034877551	0.47593168
ENSG00000171954	30.46950014	-0.36520124	0.173103368	-2.109729252	0.034881683	0.47593168
ENSG00000234261	41.89530371	0.382555771	0.18145844	2.108228038	0.035011269	0.476112594
ENSG00000112379	765.4171243	-0.284516781	0.135001351	-2.107510618	0.035073342	0.476112594
ENSG00000076770	47.14406701	-0.384996368	0.182650499	-2.107830915	0.035045618	0.476112594
ENSG00000022267	734.8178211	-0.26186097	0.124197012	-2.108432122	0.034993628	0.476112594
ENSG00000080503	82.83705763	-0.387909533	0.183991149	-2.108305404	0.035004581	0.476112594
ENSG00000147100	408.9467665	-0.302821302	0.143984224	-2.103156131	0.035452124	0.480277297
ENSG00000213609	45.47705272	0.38269109	0.181951573	2.103257934	0.035443228	0.480277297
ENSG00000158402	223.733938	-0.338497521	0.16107983	-2.101427103	0.035603491	0.481838724
ENSG00000160271	235.0824609	0.337263937	0.160528472	2.100960241	0.035644457	0.481904385
ENSG00000177674	467.5740601	0.288492475	0.137459091	2.09875151	0.035838811	0.48364947
ENSG00000172667	378.9076968	0.299094625	0.142516289	2.098669755	0.035846023	0.48364947
ENSG00000187231	434.5934211	-0.291064465	0.138837412	-2.096441158	0.036043075	0.485382912
ENSG00000112941	379.103996	0.29936396	0.142799468	2.09639408	0.036047247	0.485382912
ENSG00000151718	1755.500887	0.23426237	0.111777501	2.095791794	0.036100665	0.485612166
ENSG00000140836	54.41394107	0.380946099	0.181883055	2.094456237	0.036219358	0.486718135
ENSG00000104341	6754.877314	0.206292062	0.098544285	2.093394475	0.036313955	0.486900012
ENSG00000187498	2232.747089	0.233708762	0.111700634	2.092277837	0.036413669	0.486900012
ENSG00000128487	804.3707794	-0.255402902	0.122117992	-2.091443678	0.03648831	0.486900012
ENSG00000198231	1904.133415	-0.23098918	0.110415036	-2.092008382	0.036437766	0.486900012
ENSG00000166347	624.5454695	0.266862622	0.127559631	2.092061723	0.036432995	0.486900012
ENSG00000167600	2974.119103	0.210033096	0.100415488	2.091640456	0.036470691	0.486900012
ENSG00000204611	533.3679612	0.277170976	0.132517879	2.091574188	0.036476624	0.486900012
ENSG00000093144	696.6655115	-0.269860544	0.129065365	-2.09088273	0.036538578	0.487083696
ENSG00000186184	1307.854427	-0.248355491	0.11886422	-2.08940496	0.036671285	0.488364899
ENSG00000196116	25.83493406	-0.353386696	0.169292855	-2.087428301	0.036849436	0.490248128
ENSG00000147852	665.3832858	0.271178671	0.129949897	2.08679405	0.036906755	0.490521655
ENSG00000140650	175.8904506	-0.350269697	0.168113863	-2.083526557	0.037203254	0.493970364
ENSG00000197530	123.3565057	0.374680185	0.179990051	2.081671644	0.037372472	0.494333414
ENSG00000153132	67.63966489	-0.385138265	0.185018705	-2.081617995	0.037377376	0.494333414
ENSG00000102401	327.7747227	-0.312583502	0.150086425	-2.082690031	0.037279487	0.494333414
ENSG00000196531	6726.978395	-0.235044274	0.112980953	-2.08038849	0.037489914	0.494333414
ENSG00000136010	122.939102	0.376573196	0.180979838	2.080746675	0.037457099	0.494333414
ENSG00000140682	32.29520426	-0.366920746	0.176361566	-2.080502876	0.037479432	0.494333414
ENSG00000141568	655.4612988	0.26646912	0.1280121	2.081593229	0.03737964	0.494333414
ENSG00000112977	490.5288945	-0.281556838	0.135510939	-2.077742505	0.037733082	0.497048613
ENSG00000135521	616.3590385	-0.282793045	0.136212838	-2.076111546	0.037883636	0.498345778
ENSG00000106477	188.268182	0.349195353	0.168216626	2.075867067	0.037906247	0.498345778
ENSG00000186951	74.63383882	-0.383846274	0.184954258	-2.075357868	0.03795338	0.498474313
ENSG00000152661	13435.83236	-0.195695836	0.094335843	-2.074458963	0.038036706	0.49907749
ENSG00000165060	234.2015835	-0.331500488	0.159835136	-2.07401512	0.038077907	0.499127295
ENSG00000143947	5626.281767	-0.258695448	0.124805633	-2.072786626	0.038192142	0.499643076
ENSG00000137460	568.0514459	0.284281347	0.137125407	2.073148611	0.038158451	0.499643076
ENSG00000077721	598.7270904	-0.272895791	0.131814354	-2.070304055	0.03842388	0.501691053
ENSG00000120162	382.1351362	-0.308406553	0.14895553	-2.070460574	0.038409234	0.501691053
ENSG00000132481	26.57509119	-0.334041905	0.161407964	-2.069550329	0.038494474	0.502121463
ENSG00000130702	1191.665635	0.283361546	0.137130532	2.066363651	0.038794155	0.505536338
ENSG00000146021	205.9559811	0.336028137	0.162700181	2.065321229	0.038892616	0.505793659
ENSG00000013374	495.0439816	-0.279592569	0.135433947	-2.064420147	0.038977898	0.505793659
ENSG00000021300	129.0095658	-0.364549607	0.176547076	-2.064886121	0.038933777	0.505793659
ENSG00000062822	904.5846918	0.251453114	0.12174916	2.06533758	0.03889107	0.505793659
ENSG00000159147	405.4256938	-0.297377032	0.144067495	-2.064150776	0.039003423	0.505793659
ENSG00000165646	158.901144	-0.353579113	0.171339042	-2.063622568	0.039053516	0.505951572
ENSG00000070081	215.1273583	-0.332084422	0.16102813	-2.06227584	0.039181482	0.506625673
ENSG00000099821	701.0652406	0.268637635	0.130243303	2.062583094	0.039152255	0.506625673
ENSG00000102802	29.10443741	-0.354177992	0.17178753	-2.061721201	0.039234287	0.506817352
ENSG00000150867	651.7610823	-0.271450253	0.131731666	-2.060630222	0.039338331	0.507669914
ENSG00000152234	8182.136727	-0.218150872	0.105898896	-2.05999194	0.039399311	0.507965614
ENSG00000164292	164.7696765	-0.348297224	0.169183423	-2.058695923	0.039523377	0.508092431
ENSG00000204842	533.2689693	0.279958409	0.135979209	2.05883245	0.039510292	0.508092431
ENSG00000126217	180.9087213	-0.362068918	0.175825732	-2.059248753	0.039470415	0.508092431
ENSG00000143384	3975.196307	0.202422104	0.098572474	2.053535796	0.040020642	0.513989839
ENSG00000089159	1013.783439	0.292386925	0.142409767	2.053138144	0.040059182	0.513990114
ENSG00000070759	115.9692449	-0.370482521	0.180598221	-2.051418439	0.040226215	0.514648717
ENSG00000167700	274.8626061	0.314301305	0.153209841	2.051443314	0.040223795	0.514648717
ENSG00000007392	628.5020317	0.263979974	0.128662604	2.051722607	0.040196628	0.514648717
ENSG00000159069	351.5921872	0.304966063	0.148750062	2.050191173	0.040345779	0.515683981
ENSG00000004399	601.761034	0.288628125	0.140906917	2.048360232	0.040524715	0.516486914
ENSG00000112697	1234.380921	-0.230228573	0.112362918	-2.048972893	0.040464766	0.516486914
ENSG00000185670	287.4853396	0.317060698	0.15476056	2.048717694	0.040489728	0.516486914
ENSG00000131747	6630.424736	0.202838552	0.09911307	2.046536862	0.04070358	0.518271532
ENSG00000102910	448.5942749	0.285218331	0.139423244	2.045701443	0.040785754	0.518822781
ENSG00000183032	71.35645946	-0.378454846	0.185091641	-2.044689025	0.040885526	0.519596632
ENSG00000173226	583.2831869	-0.265511723	0.12996814	-2.042898544	0.041062483	0.520643936
ENSG00000189221	74.99966839	-0.377107405	0.184566847	-2.04320229	0.041032417	0.520643936
ENSG00000165502	1529.656616	-0.225828399	0.110555427	-2.042671309	0.041084987	0.520643936
ENSG00000085831	50.29466881	-0.374927379	0.183586467	-2.042238654	0.041127864	0.520692805
ENSG00000205129	19.0316868	0.317908564	0.155787736	2.040652054	0.041285424	0.522110457
ENSG00000157890	24.36697548	-0.341482377	0.167366763	-2.040323721	0.041318094	0.522110457
ENSG00000145050	835.1260082	0.251011261	0.123058513	2.039771613	0.041373078	0.522310651
ENSG00000111142	1989.950451	-0.213916296	0.104893834	-2.039360053	0.041414106	0.522334436
ENSG00000165629	1784.094244	-0.227809074	0.111729888	-2.038926903	0.041457323	0.522385764
ENSG00000187017	49.3937505	0.369401829	0.181224127	2.038370024	0.041512942	0.522593108
ENSG00000185818	127.9877669	-0.359582286	0.176535343	-2.036885528	0.041661515	0.523475755
ENSG00000101871	717.8103449	0.256050296	0.125697355	2.03703806	0.041646228	0.523475755
ENSG00000104728	822.4326266	0.269541989	0.132428137	2.035383072	0.041812343	0.524876678
ENSG00000148498	1043.882735	0.234954823	0.115467071	2.034821012	0.041868886	0.525092496
ENSG00000197562	179.6703544	0.344797542	0.169718837	2.03158086	0.042196106	0.528558462
ENSG00000103066	94.32352102	0.369556072	0.181930728	2.031301006	0.042224469	0.528558462
ENSG00000141837	150.9318767	0.349954944	0.172314803	2.030904708	0.042264662	0.528565747
ENSG00000143870	4115.490817	0.204142053	0.10057643	2.029720615	0.042384946	0.528922878
ENSG00000164151	1599.32192	0.220341507	0.108571849	2.029453395	0.042412131	0.528922878
ENSG00000174197	992.4590589	0.29490691	0.145308273	2.029525943	0.042404749	0.528922878
ENSG00000102786	461.2813088	0.280937656	0.138503233	2.028383384	0.042521135	0.529787134
ENSG00000149182	619.948712	-0.266927033	0.13170774	-2.026661709	0.042697021	0.53148232
ENSG00000111911	157.3824649	-0.348528383	0.172032722	-2.025942386	0.042770689	0.531582005
ENSG00000166415	24.72144066	-0.330613196	0.163200845	-2.025805669	0.042784703	0.531582005
ENSG00000249430	77.96177345	0.372995081	0.184191688	2.025037528	0.042863511	0.532065757
ENSG00000228288	26.40839057	0.338157059	0.167170382	2.022828773	0.043090804	0.534390047
ENSG00000135924	301.4936445	0.303690167	0.150180748	2.022164442	0.043159366	0.534743348
ENSG00000162244	3226.959836	0.225194886	0.111389084	2.021696182	0.043207749	0.534846193
ENSG00000154917	135.0448566	-0.355286215	0.176018804	-2.018456026	0.04354379	0.537571838
ENSG00000173890	306.0882781	0.310499831	0.153834035	2.018407896	0.043548798	0.537571838
ENSG00000136492	416.0721092	-0.282740683	0.140037538	-2.019034948	0.043483587	0.537571838
ENSG00000026508	82.61847029	-0.372241158	0.184677896	-2.015623777	0.043839331	0.540658077
ENSG00000173451	60.89804698	0.37256324	0.184991655	2.0139462	0.044015182	0.541823719
ENSG00000169375	1743.273055	0.215880337	0.107213217	2.013560847	0.044055661	0.541823719
ENSG00000259706	86.41238291	0.370996881	0.184186139	2.014249731	0.043983321	0.541823719
ENSG00000243709	25.79130433	-0.333257802	0.165687281	-2.011366229	0.044286788	0.544164728
ENSG00000213371	78.15659738	-0.371864776	0.185010459	-2.009966237	0.044434762	0.545480653
ENSG00000186866	349.2411241	0.301204723	0.149889067	2.009517634	0.044482266	0.545561915
ENSG00000115935	55.45302312	-0.371173176	0.184827136	-2.008217976	0.044620134	0.546750288
ENSG00000216624	96.54129224	0.365009039	0.181890903	2.00674708	0.0447766	0.547244641
ENSG00000197461	180.8295557	0.337664603	0.168270092	2.00668223	0.044783509	0.547244641
ENSG00000146830	1097.008564	0.232813306	0.116001157	2.006991237	0.044750596	0.547244641
ENSG00000128567	18261.1582	0.189180484	0.094311476	2.005911604	0.04486568	0.547747149
ENSG00000128641	1490.79604	0.2192949	0.109371705	2.005042345	0.04495852	0.54837888
ENSG00000137501	56.42793494	-0.365190207	0.182188821	-2.004460013	0.045020806	0.548637113
ENSG00000144331	19.66328078	-0.314084926	0.156880285	-2.002067532	0.045277469	0.549387132
ENSG00000169570	177.1574221	-0.338776438	0.169261998	-2.00149143	0.045339456	0.549387132
ENSG00000127022	9178.051174	0.189539342	0.094630867	2.002933581	0.045184418	0.549387132
ENSG00000225093	120.817343	0.359916174	0.179695527	2.00292228	0.045185631	0.549387132
ENSG00000017483	459.0582625	-0.277885306	0.13885915	-2.001202701	0.04537055	0.549387132
ENSG00000141480	612.0433499	-0.257801975	0.128728633	-2.002677801	0.045211883	0.549387132
ENSG00000181222	3689.983905	0.229025652	0.114414963	2.001710668	0.045315858	0.549387132
ENSG00000142599	1335.230257	0.236653676	0.118307995	2.000318546	0.045465878	0.549535438
ENSG00000057252	66.97173082	-0.370174686	0.185092554	-1.999943693	0.045506344	0.549535438
ENSG00000174807	31.43705717	0.347465216	0.173683803	2.000562	0.045439612	0.549535438
ENSG00000168264	379.3966999	0.287014956	0.143546547	1.99945567	0.045559074	0.549674756
ENSG00000174720	786.2609088	-0.263510529	0.131905598	-1.997720595	0.04574696	0.551195681
ENSG00000064102	826.3419996	0.255099452	0.127707508	1.997529004	0.045767747	0.551195681
ENSG00000178235	24.67808856	-0.335895423	0.168292321	-1.995904628	0.045944305	0.552823087
ENSG00000118513	56.55563776	-0.368489947	0.184708309	-1.994983055	0.046044728	0.553532298
ENSG00000162873	23.33069473	-0.330433028	0.165752295	-1.993535164	0.046202877	0.554933565
ENSG00000111913	929.5191607	0.252774088	0.12689852	1.991938824	0.046377771	0.555534085
ENSG00000235602	962.7486597	0.256188564	0.128601108	1.992117861	0.046358128	0.555534085
ENSG00000008735	21.87232104	-0.320969628	0.161095773	-1.992414957	0.046325548	0.555534085
ENSG00000184640	4100.045816	0.194096806	0.097482638	1.991091021	0.046470881	0.556150172
ENSG00000172216	97.36663063	0.361760595	0.181811	1.989761863	0.046617174	0.557401053
ENSG00000053900	358.4054666	-0.29274734	0.147260494	-1.987955708	0.046816589	0.557884929
ENSG00000023191	340.3908254	0.291255948	0.146447968	1.988801562	0.04672311	0.557884929
ENSG00000069667	90.00891335	0.365452959	0.183822053	1.988080063	0.046802836	0.557884929
ENSG00000105088	747.1401192	0.244739531	0.123115798	1.987880805	0.046824874	0.557884929
ENSG00000158470	2072.592343	0.223064589	0.112267284	1.986906438	0.046932766	0.55867157
ENSG00000142698	104.8566475	-0.36004534	0.181249522	-1.986462286	0.046982016	0.558759383
ENSG00000183020	605.2795149	0.256382791	0.129104135	1.985860414	0.047048825	0.559055676
ENSG00000179361	1656.013352	0.214864916	0.108225915	1.985337023	0.047106988	0.559248792
ENSG00000126709	37.53229508	-0.356253079	0.179525888	-1.984410621	0.047210083	0.559974531
ENSG00000101444	4927.432068	-0.217816565	0.109808879	-1.983597015	0.047300782	0.560552076
ENSG00000060069	434.3830425	0.290443678	0.146468444	1.982977837	0.047369905	0.560873128
ENSG00000198925	646.6325495	0.258659157	0.130473936	1.98245845	0.047427953	0.561062597
ENSG00000175727	720.1966332	0.268938364	0.135775388	1.980759315	0.047618271	0.562317003
ENSG00000087303	83.96410922	-0.364403747	0.183967151	-1.980808775	0.047612722	0.562317003
ENSG00000173262	73.64935959	0.365793272	0.18474805	1.979957412	0.047708314	0.562882181
ENSG00000117322	100.9531373	0.358375249	0.181108405	1.978788612	0.047839811	0.563080061
ENSG00000064989	43.26305497	-0.357898633	0.180843557	-1.979051054	0.047810258	0.563080061
ENSG00000155097	911.3734199	-0.246568098	0.124612211	-1.978683269	0.047851678	0.563080061
ENSG00000147419	578.9194076	-0.257018022	0.129943935	-1.977914714	0.047938329	0.563602695
ENSG00000137942	2464.712578	0.210049049	0.10623973	1.977123337	0.048027691	0.564156252
ENSG00000137843	33.15130783	-0.348978209	0.176608002	-1.97600452	0.048154265	0.564506213
ENSG00000067369	1612.453587	0.212525243	0.107567493	1.975738555	0.048184396	0.564506213
ENSG00000101188	20.51456613	0.316791402	0.160320423	1.975989062	0.048156016	0.564506213
ENSG00000122779	2770.046423	-0.199656322	0.101122684	-1.974396979	0.048336621	0.565296998
ENSG00000125266	259.2795652	0.312456704	0.158237684	1.974603622	0.048313148	0.565296998
ENSG00000136045	929.3430217	-0.245287345	0.124266719	-1.973878025	0.048395614	0.565491309
ENSG00000149090	41.59815024	-0.353420219	0.179195474	-1.97226086	0.048579835	0.566651505
ENSG00000166619	494.7626986	0.270228201	0.137001343	1.97244929	0.04855834	0.566651505
ENSG00000106144	437.1998954	0.281109766	0.142580173	1.971590859	0.048656332	0.567048111
ENSG00000178202	302.2777836	-0.29665066	0.150491225	-1.971215672	0.048699212	0.567052605
ENSG00000124767	2849.789162	-0.216579997	0.109904764	-1.970615186	0.048767908	0.567357426
ENSG00000119729	350.2804994	0.29077322	0.147596574	1.970053997	0.048832182	0.567610315
ENSG00000226887	571.8360525	0.276028589	0.140265307	1.967903502	0.049079142	0.568500059
ENSG00000072364	1151.173754	-0.231045204	0.117376536	-1.968410491	0.049020826	0.568500059
ENSG00000138594	568.9279414	0.264831372	0.134522875	1.968671664	0.048990807	0.568500059
ENSG00000099904	256.5880563	0.306543636	0.155767102	1.967961353	0.049072485	0.568500059
ENSG00000173272	187.057705	0.334088587	0.169943527	1.965880038	0.049312469	0.569642317
ENSG00000213300	860.2338645	0.250654337	0.127486836	1.96611937	0.049284823	0.569642317
ENSG00000017260	1473.333733	0.216842507	0.110317106	1.965629036	0.049341477	0.569642317
ENSG00000051596	167.5095789	0.34037166	0.173167057	1.965568203	0.04934851	0.569642317
ENSG00000226084	211.1772066	0.33638256	0.171220923	1.964611301	0.049459243	0.570015942
ENSG00000197444	145.4024928	-0.33936759	0.172745688	-1.964550279	0.049466312	0.570015942
ENSG00000129195	1212.634795	-0.23269691	0.118550736	-1.962846612	0.049664	0.571800184
ENSG00000100345	7107.661417	0.252011673	0.128421874	1.962373435	0.049719023	0.571940212
ENSG00000104897	864.5130193	0.251033562	0.128014736	1.960973937	0.049882063	0.573321493
ENSG00000160124	356.4162843	0.288102069	0.147078434	1.958832852	0.050132365	0.575159376
ENSG00000216285	309.9864301	0.314101533	0.160383623	1.958438943	0.050178529	0.575159376
ENSG00000111445	508.3652731	-0.278774258	0.142352684	-1.958335102	0.050190704	0.575159376
ENSG00000119698	144.1986675	-0.344405925	0.175884826	-1.958133251	0.050214379	0.575159376
ENSG00000143631	33.19088453	0.337802023	0.172700446	1.95599972	0.050465187	0.575741802
ENSG00000057019	1473.331494	0.219464323	0.11216589	1.956604841	0.050393945	0.575741802
ENSG00000198963	166.1710702	-0.338428656	0.173032652	-1.955865857	0.050480958	0.575741802
ENSG00000181192	875.9597401	-0.235397241	0.120324057	-1.956360576	0.050422693	0.575741802
ENSG00000139200	144.4792701	-0.341600845	0.174650468	-1.955911417	0.05047559	0.575741802
ENSG00000125144	348.4360488	0.227691961	0.116465124	1.9550227	0.050580391	0.576323471
ENSG00000141447	1093.193968	-0.225447894	0.115336239	-1.954701284	0.050618338	0.576323471
ENSG00000134248	324.1653525	-0.289507485	0.148257824	-1.952729886	0.05085161	0.576773738
ENSG00000075213	587.0196789	0.258218118	0.13218357	1.953481185	0.050762605	0.576773738
ENSG00000182667	177.7143526	-0.339751305	0.174004692	-1.952541048	0.050874002	0.576773738
ENSG00000182902	17.95839602	-0.301627564	0.154432623	-1.953133718	0.050803752	0.576773738
ENSG00000100304	2214.44878	0.201684323	0.103277799	1.952833277	0.050839354	0.576773738
ENSG00000044574	9511.111127	0.225162355	0.115361018	1.951806242	0.050961213	0.577044566
ENSG00000049449	1658.818358	0.215711941	0.110550789	1.951247407	0.051027622	0.577044566
ENSG00000225485	855.1655465	0.272244142	0.139515824	1.951349563	0.051015477	0.577044566
ENSG00000241732	114.8417096	-0.350821751	0.179848248	-1.950654265	0.051098187	0.577353269
ENSG00000188807	313.391741	0.298384186	0.153055786	1.949512612	0.051234238	0.57760192
ENSG00000075426	96.43199857	0.356170274	0.182879351	1.947569651	0.051466478	0.57760192
ENSG00000163430	5172.226953	-0.196711255	0.100976406	-1.948091276	0.051404043	0.57760192
ENSG00000173852	354.7469219	-0.289083388	0.14839227	-1.94810274	0.051402671	0.57760192
ENSG00000135047	283.7133725	-0.295734041	0.151781542	-1.948419001	0.051364848	0.57760192
ENSG00000171759	28.51812732	-0.333296722	0.170940667	-1.949780169	0.051202326	0.57760192
ENSG00000126821	101.1070789	-0.351960859	0.180660452	-1.948189851	0.051392251	0.57760192
ENSG00000198417	76.94015281	0.23191901	0.119067672	1.947791598	0.051439905	0.57760192
ENSG00000063180	525.7799732	-0.289877369	0.148886471	-1.946969167	0.051538431	0.577923384
ENSG00000143627	34.22775363	-0.337307099	0.173427752	-1.944943038	0.051781834	0.579233144
ENSG00000128606	50.11548488	-0.357752393	0.18390833	-1.945275628	0.051741814	0.579233144
ENSG00000109832	106.288668	-0.352249078	0.181113031	-1.944912941	0.051785457	0.579233144
ENSG00000188566	197.4725511	0.320130397	0.164726739	1.943402746	0.051967516	0.580782688
ENSG00000164237	310.8315179	-0.298723415	0.153921076	-1.940757064	0.052287751	0.582710107
ENSG00000158164	611.4055796	-0.256104258	0.131944746	-1.940996265	0.05225873	0.582710107
ENSG00000067057	1279.223764	0.253197903	0.130430322	1.941250314	0.052227923	0.582710107
ENSG00000166166	231.5848979	0.309646546	0.159567581	1.940535441	0.052314651	0.582710107
ENSG00000162585	259.4448446	0.302589932	0.15618695	1.937357325	0.052701679	0.583143671
ENSG00000162949	27.74782803	-0.320651515	0.165469867	-1.937824211	0.052644673	0.583143671
ENSG00000115421	409.7820195	0.276378719	0.14263143	1.937712592	0.052658297	0.583143671
ENSG00000055118	70.92674545	-0.358675629	0.185012795	-1.938653104	0.052543593	0.583143671
ENSG00000214517	687.2315654	0.24686185	0.127322698	1.938867571	0.052517466	0.583143671
ENSG00000166922	291.7654464	-0.293761427	0.151525494	-1.938693082	0.052538722	0.583143671
ENSG00000089050	245.5332322	-0.307646092	0.158821632	-1.937054093	0.052738731	0.583143671
ENSG00000142002	475.8666386	0.26326896	0.135916712	1.936987403	0.052746883	0.583143671
ENSG00000160888	565.1142767	0.255484423	0.131836098	1.937894297	0.05263612	0.583143671
ENSG00000049245	468.0228896	-0.264312903	0.136607298	-1.93483735	0.053010258	0.583580326
ENSG00000162407	372.37139	-0.278433849	0.143984611	-1.933775057	0.053140791	0.583580326
ENSG00000138002	172.1301481	0.325858117	0.168523622	1.933604992	0.053161713	0.583580326
ENSG00000158623	488.1484772	-0.268877517	0.139027638	-1.933986085	0.053114839	0.583580326
ENSG00000184675	464.0188476	0.267634722	0.138310246	1.935031784	0.052986395	0.583580326
ENSG00000174482	25.12503346	-0.325369074	0.168314546	-1.933101338	0.053223715	0.583580326
ENSG00000181274	696.4099691	-0.26354244	0.136154218	-1.935617156	0.052914608	0.583580326
ENSG00000171798	146.6267376	0.332838371	0.172174392	1.933146773	0.05321812	0.583580326
ENSG00000161638	338.8196259	0.301431529	0.155884547	1.933684478	0.053151933	0.583580326
ENSG00000087510	41.37600653	-0.350995521	0.181553411	-1.933290702	0.053200397	0.583580326
ENSG00000117245	112.6463189	0.345123077	0.178956267	1.928533058	0.053788856	0.583713637
ENSG00000162627	219.5989321	-0.311291632	0.161374541	-1.929000887	0.053730752	0.583713637
ENSG00000164265	40.74692064	-0.345412481	0.178998106	-1.929699082	0.053644134	0.583713637
ENSG00000198945	258.3885848	0.301888462	0.156576684	1.92805502	0.053848283	0.583713637
ENSG00000188158	173.6257482	-0.325107367	0.168608051	-1.928184125	0.053832228	0.583713637
ENSG00000219507	186.506708	0.319110583	0.165168558	1.932029845	0.053355822	0.583713637
ENSG00000165731	97.4641706	-0.350250982	0.181283203	-1.932065285	0.053351448	0.583713637
ENSG00000060339	1887.061985	0.217058659	0.11245447	1.930191481	0.053583117	0.583713637
ENSG00000175029	2484.967394	0.206460615	0.106923646	1.930916339	0.053493399	0.583713637
ENSG00000248746	87.38556644	-0.35479178	0.18370864	-1.93127433	0.053449136	0.583713637
ENSG00000140511	466.2733588	-0.262387241	0.135952631	-1.92999017	0.053608056	0.583713637
ENSG00000103248	64.50000501	0.357512374	0.185118832	1.931258809	0.053451055	0.583713637
ENSG00000228300	175.148914	0.326717193	0.169340926	1.929345739	0.053687955	0.583713637
ENSG00000104866	239.42931	0.305736449	0.15841123	1.930017517	0.053604667	0.583713637
ENSG00000204186	207.5000665	0.318308915	0.165341355	1.925162126	0.054209079	0.584760761
ENSG00000178053	421.2308804	-0.268058498	0.139124731	-1.926749442	0.054010863	0.584760761
ENSG00000101850	157.6028311	-0.333847617	0.173406093	-1.925235794	0.054199866	0.584760761
ENSG00000242732	51.91923901	0.350849461	0.182267154	1.924918739	0.054239525	0.584760761
ENSG00000140612	1979.374412	-0.212825548	0.110533975	-1.925431054	0.054175454	0.584760761
ENSG00000129219	404.38408	-0.271156999	0.140765493	-1.926303058	0.054066544	0.584760761
ENSG00000100084	249.9623427	0.300076273	0.155898197	1.924821963	0.054251635	0.584760761
ENSG00000178971	229.3901772	0.307678006	0.159913848	1.924023525	0.054351635	0.584893722
ENSG00000101000	174.8603377	-0.324738314	0.168764491	-1.924209953	0.054328272	0.584893722
ENSG00000197763	38.22401916	-0.345658467	0.179941574	-1.920948339	0.054738221	0.586688207
ENSG00000180817	1145.294847	-0.243222076	0.126605935	-1.921095375	0.054719685	0.586688207
ENSG00000159792	313.5494487	-0.296250264	0.154113161	-1.922290492	0.054569216	0.586688207
ENSG00000172057	557.6411514	-0.267252469	0.139061755	-1.921825794	0.054627682	0.586688207
ENSG00000242247	136.1681898	-0.336547688	0.17517526	-1.921205583	0.054705795	0.586688207
ENSG00000172380	742.0566382	-0.245588591	0.127955604	-1.919326573	0.054943017	0.587616733
ENSG00000173175	221.6573584	-0.312409734	0.162779843	-1.919216338	0.054956961	0.587616733
ENSG00000109519	513.7604068	0.266737599	0.138980492	1.919244887	0.054953349	0.587616733
ENSG00000141994	194.650569	0.31446923	0.163887321	1.918813662	0.05500792	0.587690702
ENSG00000145506	38.26863112	0.345829366	0.180317971	1.917886304	0.055125429	0.587726454
ENSG00000228612	76.69503304	0.354470066	0.184774859	1.918389044	0.055061699	0.587726454
ENSG00000105426	1605.329898	0.241552576	0.12597939	1.917397563	0.055187444	0.587726454
ENSG00000105732	269.8549798	0.296889795	0.15483057	1.917514068	0.055172655	0.587726454
ENSG00000154380	5092.457387	0.195169905	0.101854098	1.916171346	0.055343289	0.588916151
ENSG00000133816	27.40828361	-0.328997679	0.171765232	-1.91539158	0.055442584	0.589502664
ENSG00000134871	1893.860371	0.221733419	0.115837632	1.914174296	0.055597889	0.590683304
ENSG00000253352	2136.137098	0.201669897	0.105464139	1.912212995	0.05584888	0.592877848
ENSG00000163449	55.08279775	0.35231286	0.184378872	1.910809284	0.056029094	0.593139123
ENSG00000163644	101.3538676	-0.345343033	0.180732016	-1.910801639	0.056030077	0.593139123
ENSG00000165156	57.92920042	-0.352915033	0.184707431	-1.910670463	0.056046943	0.593139123
ENSG00000078114	249.13332	-0.299300229	0.156677811	-1.910291113	0.056095741	0.593139123
ENSG00000107819	18.23273912	-0.299014113	0.156507116	-1.910546442	0.056062893	0.593139123
ENSG00000233328	492.9084702	0.267697703	0.140181547	1.909650088	0.056178281	0.593350281
ENSG00000240463	39.95106736	0.331950203	0.173846386	1.909445524	0.056204643	0.593350281
ENSG00000116157	99.99963703	-0.346620456	0.181600001	-1.908702946	0.056300423	0.593351746
ENSG00000055332	812.5165808	-0.244439495	0.128098796	-1.908210708	0.056363988	0.593351746
ENSG00000134910	2109.769777	0.199778935	0.1046808	1.90845824	0.056332016	0.593351746
ENSG00000170638	337.7557189	0.283114339	0.14837762	1.908066321	0.056382645	0.593351746
ENSG00000164742	506.9479905	-0.26365871	0.138231166	-1.907375282	0.056472008	0.593356278
ENSG00000160953	387.366249	0.273472857	0.143370731	1.907452481	0.056462019	0.593356278
ENSG00000134207	462.3494297	-0.278978624	0.146463325	-1.904767785	0.056810263	0.593517605
ENSG00000128609	630.5299966	-0.242470751	0.127348165	-1.903998785	0.056910342	0.593517605
ENSG00000164897	235.5102571	0.307577452	0.161461125	1.904962891	0.056784895	0.593517605
ENSG00000175183	1299.275229	0.233771335	0.122757187	1.904339293	0.05686601	0.593517605
ENSG00000140264	1817.200446	0.211548396	0.111095419	1.904204498	0.056883556	0.593517605
ENSG00000103723	168.5403107	-0.324267268	0.17032352	-1.90383141	0.056932144	0.593517605
ENSG00000167962	291.3090711	0.292344979	0.153363386	1.906224076	0.05662114	0.593517605
ENSG00000129646	44.32902884	0.347255611	0.182147698	1.906450722	0.056591753	0.593517605
ENSG00000101470	24.99237574	0.317354137	0.166569856	1.905231502	0.056749985	0.593517605
ENSG00000125650	30.96913999	0.333020355	0.174790477	1.905254568	0.056746988	0.593517605
ENSG00000062485	1720.66664	-0.203156146	0.106805523	-1.90211274	0.057156417	0.595390502
ENSG00000117155	450.549614	-0.261919764	0.137816543	-1.900495824	0.057368083	0.59573517
ENSG00000152082	132.6353621	0.33723829	0.177435701	1.900622529	0.057351472	0.59573517
ENSG00000146085	298.0467396	-0.295512228	0.155433523	-1.901212957	0.057274125	0.59573517
ENSG00000102393	413.0855859	-0.282055962	0.148368907	-1.901044952	0.057296125	0.59573517
ENSG00000132680	545.4272934	0.255674836	0.134597961	1.899544636	0.057492904	0.596023381
ENSG00000144802	201.9759513	0.310903295	0.163706471	1.899150924	0.057544635	0.596023381
ENSG00000132842	1074.551791	-0.221323551	0.116548263	-1.898986276	0.05756628	0.596023381
ENSG00000105650	28.7519231	0.326765104	0.172079107	1.89892376	0.057574501	0.596023381
ENSG00000146282	438.7205078	-0.269438813	0.14196996	-1.897857919	0.057714801	0.59701264
ENSG00000175782	152.8734302	-0.326428874	0.172119345	-1.896526354	0.057890479	0.597930911
ENSG00000105726	689.2183467	0.24687579	0.130174022	1.896505823	0.057893191	0.597930911
ENSG00000174529	34.41036822	0.337058795	0.177831194	1.895386216	0.058041253	0.598520135
ENSG00000230733	153.696901	0.325369292	0.171679486	1.895213576	0.058064112	0.598520135
ENSG00000107816	841.4318965	0.22792706	0.120295977	1.894718893	0.058129653	0.598520135
ENSG00000265681	146.9795578	-0.346515784	0.182873648	-1.894837157	0.058113979	0.598520135
ENSG00000184144	103.2914732	0.34361918	0.181567226	1.892517655	0.058422044	0.59932903
ENSG00000181449	2257.087406	-0.200582691	0.105991742	-1.892436972	0.058432784	0.59932903
ENSG00000138771	936.0963928	0.244591209	0.129157179	1.893748456	0.058258406	0.59932903
ENSG00000254365	20.26920059	-0.300858259	0.158933499	-1.892982041	0.058360258	0.59932903
ENSG00000105223	1704.302664	0.2282079	0.120543925	1.893151401	0.058337738	0.59932903
ENSG00000176393	627.5902165	0.244563601	0.129298965	1.891458307	0.058563191	0.59974461
ENSG00000113296	199.9738729	-0.310763172	0.164285052	-1.89160955	0.058543023	0.59974461
ENSG00000106077	105.7726868	-0.345525068	0.182777557	-1.890412995	0.058702747	0.600252455
ENSG00000211772	236.220423	-0.308739817	0.163292953	-1.890711208	0.058662906	0.600252455
ENSG00000028203	576.678471	-0.25183883	0.133280823	-1.889535376	0.058820127	0.600992173
ENSG00000183873	178.0412484	0.321661756	0.170287185	1.888936946	0.058900278	0.601350659
ENSG00000112293	42.53751797	-0.34323737	0.181784109	-1.888159382	0.059004557	0.601494887
ENSG00000062038	2424.818421	0.198222425	0.104964941	1.888463173	0.058963797	0.601494887
ENSG00000162769	1154.127607	0.217226894	0.11511083	1.88711082	0.059145422	0.602470615
ENSG00000144036	816.5620996	0.230290822	0.122068703	1.886567299	0.059218549	0.602755387
ENSG00000092621	7131.565645	0.179611925	0.095261804	1.885455847	0.05936832	0.603819257
ENSG00000121057	1571.210894	-0.206681571	0.109683453	-1.88434596	0.059518194	0.604882549
ENSG00000103740	26.12419792	-0.31729815	0.168519254	-1.882859931	0.059719353	0.606465024
ENSG00000169855	1632.047581	-0.216829805	0.115252926	-1.88133883	0.059925842	0.607869349
ENSG00000112367	419.464697	-0.26308326	0.139850841	-1.881170379	0.059948746	0.607869349
ENSG00000178252	1978.956638	-0.211570181	0.112594248	-1.879049642	0.060237715	0.609367654
ENSG00000114520	286.769924	-0.291669194	0.155369641	-1.877259877	0.060482484	0.609367654
ENSG00000145730	1077.822669	0.243369971	0.12953934	1.878734071	0.060280813	0.609367654
ENSG00000124486	5226.934022	-0.216943007	0.115435933	-1.879336882	0.060198509	0.609367654
ENSG00000183837	71.77804479	-0.347470939	0.185115784	-1.877046523	0.060511718	0.609367654
ENSG00000156103	447.0322082	-0.291337815	0.155112472	-1.878235912	0.060348899	0.609367654
ENSG00000088992	41.00022276	-0.339202112	0.180639086	-1.877789125	0.060410019	0.609367654
ENSG00000102738	303.0846458	-0.2813758	0.14992763	-1.876744133	0.060553171	0.609367654
ENSG00000075043	404.5275128	0.270754546	0.144204922	1.877567986	0.060440289	0.609367654
ENSG00000167554	77.15103149	0.346626372	0.184590694	1.877810659	0.060407072	0.609367654
ENSG00000157350	391.438088	0.276396804	0.147371282	1.875513328	0.060722138	0.610607539
ENSG00000183853	770.4427271	-0.235869363	0.12593179	-1.872993018	0.061069349	0.610876608
ENSG00000023892	57.27541639	0.346666808	0.184941906	1.87446326	0.060866601	0.610876608
ENSG00000157303	45.16361591	-0.342100181	0.182560141	-1.873904011	0.060943657	0.610876608
ENSG00000197930	522.3249759	0.269427112	0.143834135	1.873179214	0.061043642	0.610876608
ENSG00000140416	5940.107855	-0.218733911	0.116780121	-1.873040634	0.061062774	0.610876608
ENSG00000064961	445.8551638	0.270608386	0.144455214	1.873302999	0.061026556	0.610876608
ENSG00000142409	277.8049431	0.286821056	0.152996083	1.874695424	0.060834637	0.610876608
ENSG00000177051	215.3776444	0.304286913	0.162639661	1.870926876	0.061355217	0.613276418
ENSG00000235750	212.7281867	-0.30701057	0.164291888	-1.868689764	0.061665989	0.613801469
ENSG00000164054	1628.79709	0.215250631	0.115130974	1.869615305	0.061537258	0.613801469
ENSG00000196776	189.3037621	-0.30888945	0.165362272	-1.867956006	0.061768203	0.613801469
ENSG00000197498	961.2250995	0.224493055	0.120103616	1.869161494	0.06160035	0.613801469
ENSG00000167325	1882.845141	-0.218769711	0.117103596	-1.868172446	0.061738038	0.613801469
ENSG00000081760	639.6479378	-0.243835111	0.130483893	-1.86869893	0.061664713	0.613801469
ENSG00000166963	85.06448436	-0.342530209	0.18337697	-1.867901998	0.061775732	0.613801469
ENSG00000090447	253.1092718	0.291384403	0.155840865	1.869756069	0.0615177	0.613801469
ENSG00000127526	305.2473237	0.280007179	0.150048246	1.86611431	0.062025374	0.61582336
ENSG00000136859	182.8652309	0.310960277	0.166952927	1.86256259	0.062523832	0.619849935
ENSG00000173715	169.1567629	-0.31412414	0.168647361	-1.862609276	0.062517258	0.619849935
ENSG00000163156	249.7160737	-0.2939485	0.157904378	-1.861560162	0.062665113	0.620206995
ENSG00000145020	435.194008	-0.262062413	0.140810284	-1.861102789	0.062729662	0.620206995
ENSG00000060138	2309.081671	0.192494369	0.103391139	1.86180721	0.06263027	0.620206995
ENSG00000089775	126.0321677	0.328622657	0.176584975	1.860988777	0.062745762	0.620206995
ENSG00000112584	232.6442652	-0.2978166	0.160098032	-1.860213995	0.062855256	0.620614222
ENSG00000087842	137.5529325	0.324704662	0.174609432	1.859605503	0.06294136	0.620614222
ENSG00000102038	1434.195435	-0.217294133	0.116857155	-1.859485058	0.062958415	0.620614222
ENSG00000101439	114.343699	-0.332159771	0.178671408	-1.859053858	0.063019505	0.620614222
ENSG00000129968	119.067279	0.329995357	0.177493656	1.859195216	0.062999473	0.620614222
ENSG00000060656	659.1463333	0.244258366	0.131552744	1.856733344	0.063349101	0.620974782
ENSG00000131437	201.0101994	-0.313368942	0.168696615	-1.857588789	0.063227432	0.620974782
ENSG00000083123	310.919472	-0.278976602	0.150277555	-1.856408973	0.063395287	0.620974782
ENSG00000105819	922.6775808	-0.24914664	0.134320146	-1.854871716	0.063614548	0.620974782
ENSG00000104722	409.5469855	0.261912608	0.141011001	1.857391309	0.063255502	0.620974782
ENSG00000139163	859.4165582	0.225427064	0.12144622	1.856188394	0.06342671	0.620974782
ENSG00000139697	938.7054888	0.232385229	0.125154183	1.856791554	0.063340816	0.620974782
ENSG00000100577	199.4031066	-0.309166714	0.166425547	-1.857687831	0.063213358	0.620974782
ENSG00000103657	679.468537	-0.280121867	0.150978445	-1.855376559	0.063542472	0.620974782
ENSG00000198185	184.1674474	0.307458856	0.165670542	1.855845049	0.063475647	0.620974782
ENSG00000007264	127.316577	-0.327728666	0.176583384	-1.85594283	0.063461707	0.620974782
ENSG00000104973	545.7876256	0.252573405	0.136150629	1.855102738	0.063581557	0.620974782
ENSG00000136731	1715.951957	0.215568087	0.116240661	1.854498114	0.06366793	0.620996312
ENSG00000066629	357.8647965	-0.277124942	0.149457548	-1.85420506	0.063709828	0.620996312
ENSG00000185532	194.7946857	-0.307736757	0.166117587	-1.852523642	0.063950666	0.621075462
ENSG00000235560	23.53236186	0.305094517	0.164661317	1.852860912	0.063902297	0.621075462
ENSG00000174238	867.4985791	-0.222739948	0.120216975	-1.852816113	0.06390872	0.621075462
ENSG00000161395	170.472214	-0.311915707	0.168373391	-1.852523762	0.063950649	0.621075462
ENSG00000173786	681.3513006	-0.232996348	0.125765826	-1.852620501	0.063936772	0.621075462
ENSG00000184677	480.0218093	0.258091545	0.139383245	1.851668368	0.064073459	0.621815445
ENSG00000177822	61.81032879	-0.341980379	0.185070505	-1.847838363	0.064625729	0.623096627
ENSG00000113140	4199.574982	-0.179976776	0.097375201	-1.848281426	0.064561641	0.623096627
ENSG00000184867	1228.580528	-0.212231889	0.114778961	-1.849048701	0.064450781	0.623096627
ENSG00000241852	186.6788478	0.310319972	0.167852598	1.848764782	0.064491785	0.623096627
ENSG00000138346	907.7107005	-0.219216207	0.118571765	-1.848806139	0.064485811	0.623096627
ENSG00000119655	668.0562683	-0.237247966	0.128348681	-1.848464395	0.064535191	0.623096627
ENSG00000127580	99.04569286	0.334566973	0.181051774	1.84790773	0.064615692	0.623096627
ENSG00000132003	375.2196084	0.266586688	0.144088058	1.850165041	0.064289766	0.623096627
ENSG00000125503	436.5602521	0.258917267	0.140094553	1.848160835	0.064579079	0.623096627
ENSG00000064692	63.80965096	-0.34171956	0.18511619	-1.845973381	0.064896071	0.624556982
ENSG00000137573	97.81484549	0.337468544	0.182798058	1.846127625	0.064873677	0.624556982
ENSG00000104267	70.1276685	-0.341312001	0.184910262	-1.845825092	0.064917606	0.624556982
ENSG00000178882	85.39204207	-0.338718336	0.183769399	-1.843170501	0.06530412	0.625569406
ENSG00000167930	392.9357495	0.275431704	0.149417105	1.84337465	0.065274329	0.625569406
ENSG00000129282	115.3812716	0.328198352	0.1780088	1.843719819	0.065223983	0.625569406
ENSG00000154864	351.883875	0.287831395	0.156129694	1.843540382	0.065250151	0.625569406
ENSG00000125731	133.7351353	0.323438462	0.17547481	1.843218763	0.065297076	0.625569406
ENSG00000130175	2609.992137	0.192453275	0.104383734	1.843709439	0.065225497	0.625569406
ENSG00000168765	104.2562255	-0.335685799	0.182187759	-1.842526633	0.065398154	0.626020784
ENSG00000070669	2436.322116	0.19644825	0.106674005	1.841575651	0.065537245	0.626867098
ENSG00000151948	61.14558177	-0.340721389	0.185045929	-1.841280112	0.065580521	0.626867098
ENSG00000167281	166.3278558	0.31078063	0.168832441	1.840763706	0.065656194	0.627141194
ENSG00000114391	5166.404604	-0.220000743	0.119566494	-1.839986565	0.06577021	0.627332151
ENSG00000075239	425.7727604	-0.258116575	0.140260052	-1.840271489	0.065728389	0.627332151
ENSG00000113319	337.1114608	0.293124743	0.159460845	1.838223945	0.066029413	0.629354632
ENSG00000197181	326.6440194	0.272927018	0.148513886	1.837720529	0.066103597	0.629611993
ENSG00000137941	61.20166084	-0.339789666	0.185111821	-1.835591392	0.066418111	0.630666051
ENSG00000134375	527.9080652	-0.252265624	0.137359831	-1.836531266	0.066279122	0.630666051
ENSG00000172053	2777.11934	-0.188626125	0.102749963	-1.835778037	0.066390491	0.630666051
ENSG00000228451	25.68444613	0.303687642	0.165384936	1.836247304	0.06632109	0.630666051
ENSG00000154118	273.4047384	0.281862248	0.153590997	1.835148244	0.066483727	0.630666051
ENSG00000130699	386.1308963	0.262764066	0.143208563	1.834834876	0.066530159	0.630666051
ENSG00000132005	245.6872295	0.287171233	0.156519266	1.834734088	0.066545099	0.630666051
ENSG00000148180	453.6980264	0.258586134	0.141068833	1.833049368	0.06679523	0.632587329
ENSG00000159363	756.5190298	0.228806729	0.124879658	1.832217776	0.066918982	0.632861014
ENSG00000147854	679.5254793	0.242105575	0.132133756	1.832276495	0.066910237	0.632861014
ENSG00000100372	482.2948427	-0.260452191	0.142197517	-1.831622636	0.067007662	0.633250879
ENSG00000177542	483.8175266	0.257005871	0.140419665	1.830269796	0.067209606	0.63470982
ENSG00000095203	508.0933437	0.245273593	0.13404032	1.829849349	0.067272469	0.634854193
ENSG00000153832	44.38225356	-0.330330467	0.180662439	-1.828440205	0.067483512	0.636395749
ENSG00000173926	73.88996401	-0.337441888	0.184666309	-1.827306181	0.067653746	0.636811605
ENSG00000061337	267.3214296	0.286488083	0.15680366	1.827049717	0.067692295	0.636811605
ENSG00000131981	66.3376803	-0.33812345	0.185052558	-1.827175227	0.067673427	0.636811605
ENSG00000090060	4015.381857	0.185259904	0.101424049	1.826587545	0.067761808	0.636811605
ENSG00000186716	1469.166666	0.209001106	0.114423458	1.826558201	0.067766223	0.636811605
ENSG00000108395	1051.873484	-0.214013333	0.11722437	-1.825672707	0.067899577	0.637281591
ENSG00000141759	639.564375	-0.236058594	0.129305235	-1.82559193	0.067911752	0.637281591
ENSG00000164073	117.0592509	-0.324336728	0.177726564	-1.82491981	0.068013131	0.637510923
ENSG00000251664	62.68524834	0.33756264	0.185047914	1.824190459	0.068123283	0.637510923
ENSG00000169715	131.6044284	0.198680249	0.108890866	1.82458141	0.068064221	0.637510923
ENSG00000161618	287.6771799	0.28949222	0.158698576	1.82416394	0.068127291	0.637510923
ENSG00000189091	4001.05512	0.187387384	0.10275378	1.823654402	0.068204336	0.637784629
ENSG00000129596	204.5569572	-0.299531569	0.164299129	-1.823086776	0.068290249	0.637960861
ENSG00000001626	24.37129511	-0.305688872	0.167693874	-1.822898269	0.0683188	0.637960861
ENSG00000177700	686.8037452	0.245988065	0.13499084	1.822257455	0.06841593	0.638421102
ENSG00000185565	86.65044456	-0.333679451	0.183167342	-1.821719132	0.068497613	0.638736656
ENSG00000056661	504.6181172	0.246408098	0.13528745	1.821367013	0.068551086	0.638788892
ENSG00000084073	768.0217762	-0.224665107	0.1235189	-1.818872306	0.068930914	0.640023178
ENSG00000143772	70.46341908	0.336529118	0.185072996	1.818358841	0.069009305	0.640023178
ENSG00000116574	77.43965395	-0.335015061	0.184355466	-1.817223371	0.069182918	0.640023178
ENSG00000138095	4587.866093	-0.188022383	0.10340261	-1.818352382	0.069010291	0.640023178
ENSG00000163884	156.0611025	-0.311972968	0.171722646	-1.816725841	0.069259103	0.640023178
ENSG00000182580	18.53039472	0.286912955	0.157664217	1.819772179	0.068793706	0.640023178
ENSG00000249353	3933.347669	-0.205182747	0.112933109	-1.816852015	0.069239776	0.640023178
ENSG00000173068	317.2107674	-0.271177153	0.14915239	-1.8181214	0.06904558	0.640023178
ENSG00000148396	1032.142989	0.225368101	0.123913891	1.818747677	0.068949934	0.640023178
ENSG00000100906	192.5641195	-0.301356373	0.165844853	-1.81709813	0.069202089	0.640023178
ENSG00000167861	92.88402039	-0.33216692	0.182832838	-1.816779323	0.06925091	0.640023178
ENSG00000160117	149.1981191	0.313135267	0.172166752	1.81879058	0.068943386	0.640023178
ENSG00000159596	444.929118	-0.253946213	0.139963012	-1.814380886	0.069619106	0.640150508
ENSG00000122643	157.6617516	-0.315902947	0.174089983	-1.814595766	0.069586054	0.640150508
ENSG00000107551	104.715158	-0.327400342	0.18029315	-1.815933345	0.069380597	0.640150508
ENSG00000187079	1417.132094	0.228269672	0.125796389	1.814596386	0.069585958	0.640150508
ENSG00000197324	288.9537582	0.279998145	0.154277911	1.814894585	0.069540111	0.640150508
ENSG00000153575	231.8883781	-0.299803121	0.165076385	-1.816147843	0.069347696	0.640150508
ENSG00000105327	214.5726083	0.302854521	0.166798825	1.815687381	0.069418341	0.640150508
ENSG00000100422	1045.545234	-0.216303927	0.119232422	-1.814136815	0.069656665	0.640150508
ENSG00000172331	199.0389642	-0.298379042	0.164512544	-1.813716056	0.069721452	0.640304924
ENSG00000119333	475.9661392	0.255837686	0.141090938	1.813282194	0.069788308	0.640449978
ENSG00000262814	106.8106297	0.330552228	0.18232427	1.81299082	0.069833237	0.640449978
ENSG00000141519	58.7988997	0.3351844	0.184942157	1.812374236	0.069928391	0.640882177
ENSG00000169174	678.5234076	0.252909946	0.139616133	1.811466483	0.070068673	0.641286947
ENSG00000179542	88.42863824	-0.332742698	0.183680054	-1.811534191	0.070058201	0.641286947
ENSG00000117598	81.50151383	-0.33361999	0.184368419	-1.809528945	0.070368868	0.642272345
ENSG00000123983	1809.929614	0.200122629	0.110590607	1.809580717	0.070360832	0.642272345
ENSG00000100632	2472.442618	-0.206127508	0.113864087	-1.810294299	0.070250161	0.642272345
ENSG00000132359	643.6535299	0.236015107	0.1304076	1.809826324	0.070322724	0.642272345
ENSG00000146063	263.3930445	0.279764725	0.154650276	1.809015367	0.070448616	0.642560719
ENSG00000117114	2119.867803	-0.193092623	0.106777911	-1.808357378	0.070550897	0.642615133
ENSG00000122335	256.4160181	-0.293483009	0.162268915	-1.808621264	0.070509863	0.642615133
ENSG00000056487	187.6280949	-0.299054775	0.165424551	-1.807801648	0.070637377	0.642963958
ENSG00000106003	260.5048331	-0.28460587	0.157537229	-1.806594359	0.07082555	0.643839364
ENSG00000136811	214.8743428	0.292254755	0.161773682	1.806565518	0.07083005	0.643839364
ENSG00000099849	141.1280061	0.315253891	0.174607384	1.80550148	0.070996244	0.644143956
ENSG00000110074	526.6454843	-0.239902868	0.132878971	-1.805423892	0.071008375	0.644143956
ENSG00000095066	359.0187985	0.262228879	0.145209356	1.805867659	0.070939014	0.644143956
ENSG00000186603	300.2775365	-0.29304931	0.162531349	-1.803032531	0.071383106	0.644790109
ENSG00000112972	3780.037007	0.186260992	0.103282459	1.803413605	0.071323283	0.644790109
ENSG00000113597	189.3379452	-0.301704777	0.167261071	-1.803795556	0.071263363	0.644790109
ENSG00000167081	373.3017944	0.265793948	0.147382135	1.803433961	0.071320088	0.644790109
ENSG00000096746	3278.375206	0.181859612	0.10086607	1.802981052	0.07139119	0.644790109
ENSG00000166295	596.7974685	0.232685919	0.129068369	1.802811336	0.071417849	0.644790109
ENSG00000188493	243.4864115	0.287161119	0.159244027	1.803277174	0.071344696	0.644790109
ENSG00000154783	145.6207798	-0.320745942	0.17814891	-1.800437302	0.071791615	0.646932086
ENSG00000114450	320.7616586	-0.268659601	0.149249233	-1.800073571	0.071849022	0.646932086
ENSG00000188811	125.3776068	-0.318906746	0.177087981	-1.800837893	0.071728434	0.646932086
ENSG00000141030	1172.143835	-0.204631332	0.113676478	-1.800120269	0.07184165	0.646932086
ENSG00000171603	1842.53296	0.202102819	0.112334854	1.799110536	0.072001197	0.646972924
ENSG00000213553	5353.647774	-0.219249472	0.121864674	-1.799122463	0.071999311	0.646972924
ENSG00000169760	138.7176771	-0.312460205	0.17370308	-1.798817878	0.072047494	0.646972924
ENSG00000214530	91.55256359	-0.328160845	0.182378202	-1.799342468	0.071964524	0.646972924
ENSG00000115904	593.133174	0.241950665	0.134617751	1.797316207	0.072285435	0.64858754
ENSG00000151690	69.40287015	-0.332510852	0.185092481	-1.796457914	0.07242172	0.64858754
ENSG00000147676	1383.556921	0.19796455	0.110171836	1.796870765	0.072356139	0.64858754
ENSG00000042317	63.72248412	-0.332555431	0.18511087	-1.796520271	0.072411812	0.64858754
ENSG00000133065	620.7953185	0.23329936	0.129950793	1.795290006	0.072607507	0.648809593
ENSG00000172318	355.0446838	0.269312933	0.150028399	1.795079703	0.072641002	0.648809593
ENSG00000134057	2916.447671	-0.198453524	0.110510761	-1.79578461	0.072528779	0.648809593
ENSG00000147394	206.6978164	-0.29373336	0.163631122	-1.795094703	0.072638613	0.648809593
ENSG00000075292	1893.180948	0.199639357	0.111390656	1.792245089	0.073093715	0.651796262
ENSG00000082781	2885.471183	0.187672792	0.104726193	1.792032992	0.073127681	0.651796262
ENSG00000046653	1444.984038	0.196294734	0.109527508	1.792195746	0.073101616	0.651796262
ENSG00000159593	1687.340581	-0.193277525	0.107869966	-1.791764027	0.073170773	0.651796262
ENSG00000114554	1391.413818	0.233504942	0.130423513	1.790359249	0.073396177	0.652653369
ENSG00000226752	110.6853156	-0.324254453	0.181122985	-1.790244641	0.073414591	0.652653369
ENSG00000101311	242.8104164	0.287170112	0.160406177	1.790268415	0.073410771	0.652653369
ENSG00000142453	2131.968988	0.190134101	0.106223387	1.789945757	0.073462632	0.652653369
ENSG00000179051	6490.784924	0.181081084	0.101194363	1.789438456	0.073544231	0.652943589
ENSG00000244038	3260.611888	-0.199748335	0.111678067	-1.788608461	0.073677894	0.653261011
ENSG00000169439	1509.738579	-0.20630749	0.115345143	-1.788610122	0.073677627	0.653261011
ENSG00000116852	769.8520356	0.23802005	0.133351334	1.784909401	0.074276014	0.653722393
ENSG00000159176	248.0280836	0.285441184	0.160099448	1.782899233	0.074602708	0.653722393
ENSG00000133019	54.75504054	-0.328020419	0.183968128	-1.783028519	0.074581661	0.653722393
ENSG00000224531	194.0176199	-0.296369157	0.166172279	-1.783505399	0.07450407	0.653722393
ENSG00000164818	722.2659999	0.223995921	0.125639686	1.782843693	0.074611751	0.653722393
ENSG00000228847	49.48530495	0.324166184	0.181446242	1.786568737	0.074007218	0.653722393
ENSG00000131089	473.3073988	-0.251509868	0.140794982	-1.786355346	0.074041741	0.653722393
ENSG00000137094	525.4827936	-0.246500339	0.138029612	-1.785851137	0.074123364	0.653722393
ENSG00000107554	667.0105828	0.227867125	0.127783204	1.783232201	0.074548513	0.653722393
ENSG00000107902	231.3613114	-0.290152559	0.162376869	-1.7869082	0.073952327	0.653722393
ENSG00000223756	883.0083096	-0.221448189	0.12397833	-1.786184645	0.074069366	0.653722393
ENSG00000050438	136.5148266	-0.310734346	0.174223223	-1.783541493	0.0744982	0.653722393
ENSG00000135480	50.52695367	-0.328388933	0.184030217	-1.784429415	0.074353915	0.653722393
ENSG00000110958	5454.766128	0.178873636	0.100206256	1.785054573	0.074252465	0.653722393
ENSG00000100911	515.9579803	-0.245438609	0.137586177	-1.783890025	0.074441537	0.653722393
ENSG00000119686	55.89066075	-0.330538942	0.184882619	-1.787831349	0.073803221	0.653722393
ENSG00000178952	2465.858874	-0.2027183	0.113572063	-1.784931031	0.074272505	0.653722393
ENSG00000109062	895.6408458	0.216447376	0.121237342	1.785319385	0.074209526	0.653722393
ENSG00000132305	1445.610999	-0.201850898	0.113304212	-1.781495092	0.074831606	0.654594878
ENSG00000118096	131.9501964	0.314008906	0.176242397	1.781687668	0.074800179	0.654594878
ENSG00000166105	727.8013621	0.223141804	0.12526694	1.781330363	0.074858497	0.654594878
ENSG00000085117	42.15013981	-0.321954892	0.18081983	-1.780528672	0.074989481	0.655310831
ENSG00000136810	1427.944466	-0.220302163	0.123774431	-1.77986811	0.075097548	0.655648477
ENSG00000135424	399.6321136	-0.258382732	0.145183964	-1.779691954	0.075126388	0.655648477
ENSG00000110717	544.2188016	0.241247648	0.13566875	1.77821088	0.075369227	0.657337884
ENSG00000168214	2828.812568	0.183513016	0.103256518	1.777253578	0.075526528	0.657825953
ENSG00000140521	553.0047975	0.236883031	0.133307233	1.77697058	0.07557308	0.657825953
ENSG00000166446	36.95889625	-0.316376079	0.178003928	-1.777354476	0.075509936	0.657825953
ENSG00000068024	251.1585213	0.278836943	0.157115253	1.774728659	0.075942701	0.659752214
ENSG00000109787	288.5505826	0.285551802	0.160872357	1.77502094	0.07589443	0.659752214
ENSG00000105953	1199.925483	-0.200173933	0.112780589	-1.774897025	0.075914892	0.659752214
ENSG00000088448	813.297068	-0.22993245	0.129603769	-1.774118544	0.076043544	0.660198472
ENSG00000143951	160.0515246	-0.303730687	0.171435896	-1.771686645	0.076446588	0.660570075
ENSG00000196787	34.21296014	0.314335622	0.177443255	1.771471238	0.076482372	0.660570075
ENSG00000106628	1180.156858	0.204165209	0.115193885	1.772361516	0.076334566	0.660570075
ENSG00000156802	568.694164	-0.239241096	0.135044349	-1.771574287	0.076465251	0.660570075
ENSG00000147872	456.952075	-0.246180147	0.13884638	-1.773039723	0.076222125	0.660570075
ENSG00000149806	2108.496747	-0.241638089	0.136295268	-1.772901527	0.076245026	0.660570075
ENSG00000183798	48.26100311	-0.325600801	0.18366521	-1.772795189	0.076262651	0.660570075
ENSG00000197020	166.5681745	-0.29969428	0.169076795	-1.77253348	0.076306043	0.660570075
ENSG00000165732	5498.869463	-0.17501445	0.098814053	-1.771149397	0.076535862	0.660604487
ENSG00000183751	529.5949691	0.247290783	0.139646972	1.770828108	0.07658929	0.660638326
ENSG00000226666	151.8805948	-0.307049487	0.173448254	-1.770265658	0.076682896	0.660702679
ENSG00000126603	153.8546507	0.302920779	0.171143989	1.769976148	0.076731114	0.660702679
ENSG00000093009	284.2752015	-0.273301258	0.154416995	-1.769891061	0.07674529	0.660702679
ENSG00000139641	1915.474465	0.194880744	0.110187693	1.768625325	0.076956422	0.661666553
ENSG00000120662	107.6557181	-0.319096441	0.180403896	-1.768789072	0.076929081	0.661666553
ENSG00000141198	474.253695	-0.250251877	0.14152817	-1.768212479	0.077025389	0.661833089
ENSG00000105409	393.105348	-0.257626518	0.145739262	-1.767722124	0.077107369	0.662111157
ENSG00000214193	76.07657129	0.326521888	0.184901796	1.765920581	0.077409174	0.663403052
ENSG00000163873	49.24928882	-0.322622538	0.182907721	-1.763854127	0.077756542	0.663403052
ENSG00000244405	492.5309986	0.250228652	0.141982624	1.762389264	0.078003551	0.663403052
ENSG00000138801	1639.057489	-0.203169213	0.115123329	-1.764796199	0.077598024	0.663403052
ENSG00000176857	25.42840882	-0.283170855	0.160491689	-1.764395763	0.077665371	0.663403052
ENSG00000147010	194.9271004	-0.28904986	0.163809053	-1.764553635	0.077638814	0.663403052
ENSG00000068308	469.5392381	-0.243129989	0.137702291	-1.765620506	0.077459537	0.663403052
ENSG00000187955	623.7197128	0.241364582	0.136900408	1.763066922	0.077889203	0.663403052
ENSG00000250510	52.97125693	-0.322946184	0.182947531	-1.765239364	0.077523546	0.663403052
ENSG00000151229	157.8804571	0.302364175	0.1715334	1.762713128	0.077948885	0.663403052
ENSG00000165891	497.8489966	0.241751578	0.137149673	1.762684318	0.077953747	0.663403052
ENSG00000128849	1719.646596	-0.200318387	0.113543217	-1.764247943	0.077690244	0.663403052
ENSG00000006047	229.1102666	0.281771294	0.159848861	1.762735695	0.077945077	0.663403052
ENSG00000129667	220.1255234	0.28888968	0.163914421	1.762442123	0.077994627	0.663403052
ENSG00000105767	336.9230403	-0.262970269	0.149107206	-1.763632194	0.077793924	0.663403052
ENSG00000099864	70.24871889	-0.325628677	0.184917082	-1.76094427	0.078247836	0.665056767
ENSG00000019582	388.2035983	-0.259881153	0.147611242	-1.760578323	0.0783098	0.665084662
ENSG00000001630	39.93369714	0.318106259	0.180707662	1.760336311	0.078350801	0.665084662
ENSG00000105700	602.0688349	0.228107834	0.129623773	1.759768512	0.078447064	0.665478463
ENSG00000164362	147.3090142	0.304684473	0.173312324	1.758008119	0.078746128	0.666389558
ENSG00000156508	23674.6221	-0.179387998	0.102043244	-1.757960552	0.078754222	0.666389558
ENSG00000146950	311.9439658	0.264432451	0.150401263	1.758179721	0.078716935	0.666389558
ENSG00000196557	374.7474872	0.255484777	0.1452644	1.758756981	0.078618794	0.666389558
ENSG00000103855	1612.184599	0.201245486	0.114499987	1.757602694	0.078815135	0.666482355
ENSG00000158352	104.0454225	-0.317802649	0.180899879	-1.756787512	0.078954035	0.666714304
ENSG00000172943	596.5280911	0.228756428	0.130229617	1.756562236	0.078992455	0.666714304
ENSG00000101236	234.4472512	0.279552131	0.15912428	1.756816314	0.078949123	0.666714304
ENSG00000013297	89.83067433	0.321427758	0.183138939	1.755103311	0.079241638	0.66755077
ENSG00000154096	3163.250467	0.198807221	0.11326813	1.755191176	0.079226613	0.66755077
ENSG00000118046	518.8460735	0.243786935	0.138856709	1.755672711	0.079144309	0.66755077
ENSG00000082014	28.52445645	-0.301862267	0.172143338	-1.753551842	0.079507329	0.668130112
ENSG00000139531	253.7127792	-0.272897326	0.15560179	-1.753818678	0.079461582	0.668130112
ENSG00000109099	18.30893551	-0.273444035	0.155938982	-1.753532256	0.079510688	0.668130112
ENSG00000105771	231.9907523	0.280384379	0.159865514	1.753876572	0.079451659	0.668130112
ENSG00000166888	373.8580314	0.250272501	0.142772906	1.752941145	0.07961211	0.668561357
ENSG00000082684	274.5260263	-0.273075159	0.155959685	-1.750934288	0.07995723	0.668932498
ENSG00000112039	176.7317517	-0.292087562	0.166873475	-1.750353445	0.080057344	0.668932498
ENSG00000066651	238.6609875	-0.275771746	0.157415159	-1.751875404	0.079795235	0.668932498
ENSG00000095261	865.7136861	-0.22185723	0.126671388	-1.75143917	0.079870291	0.668932498
ENSG00000052749	981.3634583	0.204733336	0.116926781	1.750953329	0.07995395	0.668932498
ENSG00000151640	181.29262	0.293280296	0.1675399	1.750510154	0.080030324	0.668932498
ENSG00000103042	393.4997024	-0.248492108	0.141955363	-1.750494683	0.080032991	0.668932498
ENSG00000142192	9653.237213	0.165296388	0.094337172	1.752187233	0.079741618	0.668932498
ENSG00000198554	1383.499231	-0.197044428	0.112628253	-1.749511527	0.080202638	0.66972716
ENSG00000227288	120.1976093	0.310280815	0.177573736	1.747335067	0.080579234	0.671611052
ENSG00000139668	493.818132	0.24291632	0.139013618	1.747428225	0.080563085	0.671611052
ENSG00000130254	456.3988873	0.243624188	0.139415081	1.747473706	0.080555202	0.671611052
ENSG00000090487	747.8420247	0.216240482	0.123868195	1.745730468	0.080857798	0.673512147
ENSG00000100285	45.77513821	0.314468143	0.180182893	1.745271923	0.080937547	0.673755848
ENSG00000145041	707.9464879	0.219410097	0.125768937	1.744549196	0.081063371	0.674382556
ENSG00000159214	65.52877907	0.322490662	0.18508036	1.742435892	0.0814322	0.674849023
ENSG00000038210	278.4598617	-0.267607983	0.153578291	-1.742485745	0.081423484	0.674849023
ENSG00000091490	1171.790502	-0.200515622	0.115070988	-1.74253845	0.08141427	0.674849023
ENSG00000138182	1069.7137	-0.204496389	0.117359463	-1.742478911	0.081424678	0.674849023
ENSG00000165792	451.5799603	-0.247019263	0.141676216	-1.743547859	0.081237962	0.674849023
ENSG00000108518	7681.679309	0.168535677	0.096737273	1.742199998	0.081473454	0.674849023
ENSG00000269404	66.4434406	-0.322484487	0.185056853	-1.742623856	0.08139934	0.674849023
ENSG00000185950	209.2962278	0.282237111	0.162035816	1.741819304	0.081540068	0.674981802
ENSG00000164038	41.99987286	-0.316371513	0.181668512	-1.741476878	0.081600023	0.675059333
ENSG00000179023	500.830754	-0.246980149	0.141945069	-1.739969911	0.081864301	0.675809312
ENSG00000121966	32.09662959	0.306459842	0.17620762	1.739197441	0.082000039	0.675809312
ENSG00000234284	46.02502135	0.317298573	0.182496793	1.738652872	0.08209584	0.675809312
ENSG00000147421	94.25319113	0.321263612	0.18469478	1.739429846	0.081959182	0.675809312
ENSG00000155090	304.9745962	0.26095494	0.149955271	1.740218518	0.081820655	0.675809312
ENSG00000187954	301.0973485	0.265181296	0.152509726	1.738782851	0.082072966	0.675809312
ENSG00000110881	32.94424618	-0.303900352	0.174751576	-1.739042125	0.082027354	0.675809312
ENSG00000108773	367.4669585	0.253626162	0.145835198	1.73912858	0.082012148	0.675809312
ENSG00000105137	158.8970835	0.303484975	0.174585462	1.738317568	0.082154873	0.67587831
ENSG00000065485	283.880941	-0.266493397	0.153372894	-1.737552116	0.082289763	0.67657092
ENSG00000120992	1454.205133	-0.192335755	0.110756357	-1.736566278	0.082463756	0.677583967
ENSG00000214612	130.7593291	0.308838117	0.177877798	1.736237578	0.082521835	0.677608672
ENSG00000099800	1108.256019	0.202738523	0.116786571	1.735974617	0.082568323	0.677608672
ENSG00000162616	131.6186654	0.3036127	0.174981333	1.735114792	0.082720475	0.678265937
ENSG00000213626	144.5753078	0.299174839	0.172497295	1.734374089	0.082851729	0.678265937
ENSG00000127955	256.6363493	0.27084088	0.156123988	1.734780692	0.082779657	0.678265937
ENSG00000120889	1682.443607	0.201122405	0.115945689	1.734625979	0.082807075	0.678265937
ENSG00000130770	745.3769359	0.224818349	0.12998411	1.729583323	0.083704748	0.678558374
ENSG00000134247	448.5486082	0.238537764	0.1376624	1.732773533	0.083135929	0.678558374
ENSG00000160691	2200.917465	0.191043241	0.110273365	1.732451356	0.083193231	0.678558374
ENSG00000034510	4222.978839	0.170709865	0.098578008	1.731723627	0.083322782	0.678558374
ENSG00000115109	543.0576518	-0.227068183	0.131500075	-1.726753255	0.084211987	0.678558374
ENSG00000163520	307.9149962	0.270982869	0.156967532	1.726362549	0.084282209	0.678558374
ENSG00000163684	300.9357045	-0.259014746	0.150019751	-1.726537631	0.084250735	0.678558374
ENSG00000163291	474.2933069	-0.240432584	0.139194523	-1.727313544	0.084111368	0.678558374
ENSG00000224032	225.0819097	-0.298448718	0.17273391	-1.727794601	0.084025056	0.678558374
ENSG00000155130	2186.314273	0.178626822	0.103389896	1.72770095	0.084041853	0.678558374
ENSG00000196591	4769.873107	0.168108952	0.097341613	1.72699986	0.084167689	0.678558374
ENSG00000135525	965.0131441	0.204237894	0.117979104	1.731136159	0.083427483	0.678558374
ENSG00000181472	456.5222698	0.241635659	0.139577541	1.731192973	0.083417352	0.678558374
ENSG00000146904	1905.554229	0.18279206	0.105548646	1.731827614	0.08330426	0.678558374
ENSG00000178538	70.2627847	-0.320119657	0.185030948	-1.730087109	0.083614713	0.678558374
ENSG00000153310	1402.142057	-0.192569556	0.111301442	-1.730162269	0.083601287	0.678558374
ENSG00000171862	346.5585276	0.255845965	0.147785792	1.731194605	0.083417061	0.678558374
ENSG00000156398	129.2000691	-0.310776011	0.179536654	-1.730989215	0.083453688	0.678558374
ENSG00000170456	228.7885657	-0.294134179	0.169727554	-1.732978363	0.083099515	0.678558374
ENSG00000232573	4264.623989	-0.217608717	0.125931436	-1.727993605	0.083989371	0.678558374
ENSG00000179627	26.11357378	-0.29028466	0.168163896	-1.726200852	0.084311285	0.678558374
ENSG00000131652	513.6330703	0.233480218	0.135175511	1.72723755	0.08412501	0.678558374
ENSG00000260539	227.5798779	0.283808382	0.164333708	1.727024756	0.084163218	0.678558374
ENSG00000180340	257.6245203	0.275069773	0.159099521	1.728916413	0.083824056	0.678558374
ENSG00000154217	474.059386	0.236926639	0.136740858	1.732668954	0.083154526	0.678558374
ENSG00000105355	646.7766227	0.22858698	0.131913881	1.732850088	0.083122318	0.678558374
ENSG00000233527	20.56951262	0.279132165	0.16155618	1.727771512	0.084029197	0.678558374
ENSG00000262874	21.0277056	0.280914812	0.162613096	1.727504229	0.084077146	0.678558374
ENSG00000155368	1555.619793	-0.204263842	0.118377346	-1.725531525	0.084431728	0.678735184
ENSG00000065717	58.60571865	0.3184359	0.184545592	1.725513448	0.084434982	0.678735184
ENSG00000146352	21.92632191	-0.281498541	0.16320156	-1.724852025	0.084554143	0.679283858
ENSG00000135070	498.4769956	0.233405226	0.135372648	1.724168285	0.084677468	0.679456482
ENSG00000148660	393.2240197	-0.247886808	0.143764608	-1.724254743	0.084661865	0.679456482
ENSG00000020129	570.1378356	0.227012447	0.131791849	1.722507484	0.084977628	0.680462554
ENSG00000061676	3339.452939	-0.171318306	0.099467986	-1.722346188	0.085006825	0.680462554
ENSG00000165591	40.62896664	-0.312236638	0.181222092	-1.722950188	0.084897533	0.680462554
ENSG00000134291	294.2794349	-0.263333084	0.152855026	-1.722763659	0.084931273	0.680462554
ENSG00000178409	738.8156398	0.226265435	0.131400058	1.721958415	0.085077052	0.680616415
ENSG00000085872	599.1244876	0.229789197	0.133503173	1.721226489	0.085209733	0.681269428
ENSG00000198648	376.3065665	-0.250394437	0.145505839	-1.720854904	0.085277157	0.681400226
ENSG00000116984	471.1263574	0.248012289	0.144311582	1.718588943	0.085689246	0.681544925
ENSG00000198369	225.9526657	0.273393957	0.15917812	1.717534771	0.085881507	0.681544925
ENSG00000114650	1133.994645	0.197696408	0.115152029	1.716829574	0.086010316	0.681544925
ENSG00000145860	1408.089365	0.190329617	0.110779461	1.718094801	0.085779325	0.681544925
ENSG00000048052	200.6328241	-0.282840361	0.164640757	-1.717924324	0.085810419	0.681544925
ENSG00000089820	154.8940508	0.304344379	0.177217534	1.717349132	0.0859154	0.681544925
ENSG00000102032	31.89468485	-0.300982526	0.175291185	-1.717043134	0.085971291	0.681544925
ENSG00000123453	83.72362112	0.315433225	0.183405732	1.719865682	0.08545686	0.681544925
ENSG00000064115	1073.03616	0.201071358	0.11709749	1.717127829	0.085955818	0.681544925
ENSG00000184967	278.3678562	0.271066675	0.157685914	1.719029101	0.085609073	0.681544925
ENSG00000178718	272.5635317	0.267038602	0.155317618	1.719306576	0.085558563	0.681544925
ENSG00000124172	1134.364439	-0.226023103	0.131480172	-1.719066069	0.085602342	0.681544925
ENSG00000186272	51.32279788	-0.316121438	0.184001681	-1.718035601	0.085790122	0.681544925
ENSG00000154639	2161.113976	0.204264857	0.118952759	1.717193098	0.085943896	0.681544925
ENSG00000140948	513.0262272	0.235267334	0.13707882	1.716292384	0.086108542	0.681918326
ENSG00000109320	97.28593423	-0.311137437	0.181448934	-1.714738299	0.086393218	0.68367367
ENSG00000108278	448.5140091	-0.238668715	0.139204126	-1.714523282	0.086432665	0.68367367
ENSG00000122574	202.19675	-0.27897586	0.16274618	-1.714177622	0.08649611	0.683770193
ENSG00000073605	54.02360392	0.31603836	0.18444465	1.713459076	0.086628116	0.684408277
ENSG00000118246	606.1390918	-0.2197119	0.128382655	-1.711383051	0.087010424	0.685399702
ENSG00000112624	315.4610661	0.257266206	0.150287695	1.711824818	0.086928957	0.685399702
ENSG00000107731	1056.315235	0.197791879	0.115513948	1.712277024	0.086845629	0.685399702
ENSG00000167566	383.1498229	0.245938174	0.143674425	1.711774197	0.086938289	0.685399702
ENSG00000129474	621.8674266	0.251135321	0.146734597	1.711493583	0.086990035	0.685399702
ENSG00000172244	99.89087559	-0.310107258	0.181275071	-1.710699962	0.087136515	0.685583521
ENSG00000205659	145.6211497	-0.305477982	0.17855948	-1.710791168	0.087119671	0.685583521
ENSG00000120868	431.2455997	0.237145741	0.138662205	1.710240664	0.087221379	0.685846837
ENSG00000100889	967.2698654	-0.215259506	0.125899745	-1.7097692	0.087308561	0.686128053
ENSG00000188060	108.0707663	-0.310448537	0.181761963	-1.70799507	0.087637257	0.686394802
ENSG00000109790	272.1992163	-0.264310455	0.154678536	-1.708772675	0.087493066	0.686394802
ENSG00000120318	880.5569467	0.20803665	0.1217893	1.708168532	0.087605076	0.686394802
ENSG00000131773	254.4110714	0.266616625	0.156024178	1.708816087	0.087485022	0.686394802
ENSG00000149809	277.9582119	0.265071488	0.155201323	1.707920284	0.087651135	0.686394802
ENSG00000100726	434.4138474	0.235784856	0.138027314	1.708247809	0.087590371	0.686394802
ENSG00000064932	291.2763405	0.257879321	0.15102673	1.707507815	0.087727706	0.686591504
ENSG00000179218	9562.896644	0.176973654	0.10367222	1.707049909	0.087812776	0.686854447
ENSG00000268573	32.09481805	-0.299700469	0.175644056	-1.706294403	0.08795328	0.687550418
ENSG00000175701	93.45748432	0.310237332	0.181990764	1.704687236	0.088252772	0.689487696
ENSG00000105865	119.492538	-0.302821586	0.177702937	-1.704088803	0.088364498	0.689811615
ENSG00000060237	2985.46194	0.213505968	0.125303437	1.703911504	0.088397622	0.689811615
ENSG00000072803	940.3286193	-0.204920354	0.120286517	-1.703602029	0.088455462	0.689859548
ENSG00000128512	350.2176267	0.248810855	0.146114014	1.702854144	0.088595367	0.690143947
ENSG00000198464	489.5774556	0.234050864	0.137424205	1.703126926	0.088544318	0.690143947
ENSG00000162545	40.39407296	-0.308082956	0.180980793	-1.70229642	0.088699816	0.690554458
ENSG00000225484	39.91338384	-0.307145068	0.180553768	-1.701127989	0.088918956	0.691792287
ENSG00000156873	199.543259	-0.280170744	0.164719492	-1.700896109	0.088962497	0.691792287
ENSG00000155876	458.5479026	0.257703046	0.151544831	1.700507004	0.0890356	0.691957511
ENSG00000146674	95.15595378	-0.309922372	0.182376956	-1.699350503	0.089253162	0.693244584
ENSG00000117054	638.2332434	-0.219432603	0.129358329	-1.696316001	0.089826052	0.693255545
ENSG00000138448	1039.724262	-0.197886613	0.116614194	-1.696934186	0.089709104	0.693255545
ENSG00000168036	5608.89175	0.165182839	0.09734147	1.696942108	0.089707606	0.693255545
ENSG00000170522	1631.345664	0.18414271	0.108448501	1.697973763	0.089512714	0.693255545
ENSG00000123119	99.86255896	-0.309149522	0.182185763	-1.696891773	0.089717124	0.693255545
ENSG00000156162	227.6987784	0.270325487	0.159350841	1.696417074	0.089806923	0.693255545
ENSG00000095209	179.1699347	-0.285577152	0.168286485	-1.696970213	0.089702292	0.693255545
ENSG00000111671	55.80037555	-0.311419697	0.183570518	-1.696458125	0.089799154	0.693255545
ENSG00000267321	74.2013547	-0.313336874	0.184559283	-1.697757323	0.089553574	0.693255545
ENSG00000088812	510.5266714	-0.228020884	0.134275079	-1.698162353	0.089477124	0.693255545
ENSG00000099940	126.6853212	-0.299667033	0.176487036	-1.697954926	0.089516269	0.693255545
ENSG00000075790	147.765359	-0.293425493	0.173243856	-1.693713707	0.090319699	0.696042736
ENSG00000261373	75.28010315	0.313047565	0.184785275	1.694115321	0.090243371	0.696042736
ENSG00000142197	129.2469565	-0.297109467	0.175432004	-1.693587598	0.090343676	0.696042736
ENSG00000163909	52.97827902	-0.311589097	0.184140203	-1.692129648	0.090621257	0.697539207
ENSG00000137547	656.3246552	-0.228530324	0.135063732	-1.692018429	0.09064246	0.697539207
ENSG00000070961	710.5968138	0.213694023	0.126327324	1.691589887	0.090724196	0.697765805
ENSG00000172731	418.5015629	0.237070645	0.140211891	1.690802705	0.09087449	0.698519124
ENSG00000126215	337.6294923	0.247191451	0.146248215	1.690218586	0.090986144	0.69897473
ENSG00000117118	589.7753114	-0.230375168	0.136881969	-1.683020557	0.092371112	0.699149244
ENSG00000114988	290.8145681	0.262052134	0.15511206	1.689437526	0.091135615	0.699149244
ENSG00000144560	328.7095588	0.254793118	0.151011565	1.687242411	0.09155675	0.699149244
ENSG00000153560	1277.328403	0.189840788	0.112745809	1.683794639	0.092221364	0.699149244
ENSG00000173193	348.5464464	-0.25337874	0.150368589	-1.685050994	0.091978733	0.699149244
ENSG00000145391	71.28382138	-0.312033442	0.184977041	-1.686876602	0.091627082	0.699149244
ENSG00000078295	1053.941127	-0.207187465	0.122821448	-1.686899711	0.091622638	0.699149244
ENSG00000127184	2485.454917	-0.210970872	0.125092624	-1.686517272	0.091696211	0.699149244
ENSG00000185641	680.2150728	-0.25697294	0.152192449	-1.688473649	0.091320343	0.699149244
ENSG00000145808	584.6605984	0.228666236	0.135835733	1.683402674	0.092297166	0.699149244
ENSG00000124787	125.2588903	-0.299968657	0.177860032	-1.686543362	0.091691191	0.699149244
ENSG00000198918	220.0841009	-0.295165746	0.175242727	-1.684325232	0.092118832	0.699149244
ENSG00000198000	398.1838771	0.239652196	0.142183308	1.685515688	0.091889121	0.699149244
ENSG00000122861	254.1310145	-0.269846682	0.160274418	-1.683654104	0.092248536	0.699149244
ENSG00000110321	14367.28162	0.158664046	0.094015938	1.687629238	0.091482423	0.699149244
ENSG00000110719	75.25760701	0.311442978	0.184910306	1.684292156	0.092125221	0.699149244
ENSG00000110721	521.0181286	-0.231460745	0.137406706	-1.684493809	0.092086275	0.699149244
ENSG00000166025	692.9086229	-0.242189334	0.143881053	-1.683260785	0.092324618	0.699149244
ENSG00000153487	262.9210387	0.261236007	0.155127663	1.684006597	0.092180394	0.699149244
ENSG00000100714	2850.287327	0.177877927	0.105278679	1.689591174	0.091106196	0.699149244
ENSG00000072778	708.7162615	-0.211613381	0.125601672	-1.684797476	0.092027652	0.699149244
ENSG00000230897	244.5264566	0.27167269	0.160869615	1.688775654	0.091262431	0.699149244
ENSG00000166582	943.6446638	-0.200513521	0.118891718	-1.686522199	0.091695263	0.699149244
ENSG00000141385	884.471121	-0.204146302	0.120972444	-1.687543835	0.091498829	0.699149244
ENSG00000186575	319.0524697	0.257655306	0.15283037	1.685890747	0.091816844	0.699149244
ENSG00000142188	107.8080147	0.304445726	0.180711278	1.684707944	0.092044933	0.699149244
ENSG00000250722	43.50371243	0.306872408	0.182438558	1.682058942	0.092557411	0.700162183
ENSG00000154277	4770.85123	0.166395141	0.099050907	1.679895185	0.092977711	0.700685949
ENSG00000112182	77.29488418	-0.310119086	0.18459677	-1.679981108	0.092960991	0.700685949
ENSG00000064393	530.4128317	-0.265952985	0.158342288	-1.67960807	0.093033597	0.700685949
ENSG00000177889	1995.335763	-0.186045611	0.110736262	-1.680078486	0.092942046	0.700685949
ENSG00000180263	462.2210171	-0.234288676	0.139445133	-1.680149544	0.092928224	0.700685949
ENSG00000180998	56.11091128	-0.310041684	0.184471021	-1.680706716	0.092819896	0.700685949
ENSG00000179277	34.15744836	-0.298853535	0.177755465	-1.681262153	0.092712006	0.700685949
ENSG00000133030	1318.71913	0.191454213	0.11399201	1.679540641	0.093046725	0.700685949
ENSG00000143333	187.0681185	0.279083572	0.166248456	1.678713773	0.09320784	0.701415361
ENSG00000170340	607.7569218	-0.236640959	0.140983241	-1.678504182	0.093248715	0.701415361
ENSG00000185298	455.3711736	0.229155791	0.136579054	1.677825288	0.093381211	0.702016271
ENSG00000133958	47.52255485	-0.307805792	0.183490131	-1.677505985	0.09344358	0.702089602
ENSG00000198843	741.2390875	-0.215820715	0.128724293	-1.676612156	0.093618348	0.702493851
ENSG00000235437	233.8928602	0.270782837	0.161524148	1.676423251	0.093655318	0.702493851
ENSG00000105281	3137.866471	0.172174878	0.102690546	1.676638061	0.093613279	0.702493851
ENSG00000148834	401.1378349	-0.257777641	0.153804736	-1.676005879	0.093737041	0.702711841
ENSG00000164631	341.6970344	0.24458836	0.14600404	1.675216381	0.093891785	0.703081916
ENSG00000105298	227.7736809	0.266988369	0.159362026	1.675357522	0.093864106	0.703081916
ENSG00000232301	488.0577206	0.269418577	0.16095412	1.673884317	0.094153337	0.704645052
ENSG00000161013	620.2893943	-0.221387615	0.132309409	-1.673256769	0.094276759	0.705173247
ENSG00000164402	507.0004015	-0.226247348	0.135303638	-1.672145337	0.094495666	0.705405357
ENSG00000228506	24.71170351	0.281730424	0.168432909	1.672656641	0.094394909	0.705405357
ENSG00000169891	49.35746351	0.307223477	0.183955027	1.670101015	0.094899379	0.705405357
ENSG00000076554	539.5485729	0.232509672	0.139124385	1.671235932	0.094675086	0.705405357
ENSG00000136960	76.73963139	0.308034062	0.184227856	1.672027614	0.094518877	0.705405357
ENSG00000237943	103.7611022	-0.302223979	0.180836664	-1.671253894	0.094671539	0.705405357
ENSG00000172757	8141.656544	0.15723423	0.09408557	1.671183256	0.094685487	0.705405357
ENSG00000183715	23.4728787	-0.268627567	0.160774886	-1.670830406	0.094755181	0.705405357
ENSG00000060982	6116.35594	0.203640161	0.121942894	1.66996333	0.094926619	0.705405357
ENSG00000171208	179.2605688	0.279983692	0.167595079	1.670596138	0.094801476	0.705405357
ENSG00000227500	229.7692617	0.268300806	0.160468747	1.671981683	0.094527934	0.705405357
ENSG00000160460	18.39841248	-0.262940894	0.157460494	-1.669884852	0.094942148	0.705405357
ENSG00000129194	102.2299693	0.30292334	0.18145339	1.669427832	0.095032622	0.705684643
ENSG00000177873	107.4652825	0.303769969	0.18204826	1.668623303	0.095192058	0.705690454
ENSG00000102409	496.3079343	0.225053896	0.134838881	1.669057868	0.095105912	0.705690454
ENSG00000160972	49.12256984	0.306507647	0.183672263	1.668774816	0.095162015	0.705690454
ENSG00000046889	713.2233795	0.237653775	0.142455362	1.668268375	0.095262463	0.705820269
ENSG00000146858	35.43073495	0.297977802	0.178728704	1.66720731	0.09547319	0.706824904
ENSG00000135387	5682.422797	0.161279821	0.096745504	1.667052357	0.095503994	0.706824904
ENSG00000178814	90.44202726	-0.304719181	0.182831175	-1.666669707	0.0955801	0.706829722
ENSG00000105173	495.1204602	-0.2284698	0.137094233	-1.666516497	0.095610585	0.706829722
ENSG00000228623	145.3359059	0.287941844	0.172867918	1.665675434	0.095778077	0.707675894
ENSG00000118965	573.8590765	-0.240144835	0.144401251	-1.663038462	0.096304737	0.709454698
ENSG00000025156	243.3953787	-0.263178031	0.158143107	-1.664176422	0.096077178	0.709454698
ENSG00000179091	1081.076622	-0.197964954	0.118976689	-1.663896988	0.096133017	0.709454698
ENSG00000165185	586.1729027	0.224253578	0.134859098	1.662873184	0.096337823	0.709454698
ENSG00000214063	385.7651115	0.239120619	0.143794299	1.662935322	0.096325383	0.709454698
ENSG00000064545	271.6090819	0.258918446	0.155693778	1.662998024	0.096312831	0.709454698
ENSG00000152154	110.424647	-0.298597021	0.179784453	-1.660861195	0.096741327	0.709515174
ENSG00000163527	2596.409008	0.17120609	0.103064028	1.661162415	0.096680832	0.709515174
ENSG00000080709	182.9926509	-0.283300193	0.170518799	-1.661401527	0.096632831	0.709515174
ENSG00000170606	6847.989179	0.157763663	0.094991267	1.660822807	0.096749039	0.709515174
ENSG00000106683	1353.852145	0.190292158	0.114584718	1.660711493	0.096771404	0.709515174
ENSG00000186193	177.2330683	0.277302164	0.166970297	1.660787392	0.096756154	0.709515174
ENSG00000138119	38.28243136	-0.294867347	0.177414297	-1.662026972	0.096507367	0.709515174
ENSG00000167721	1490.011094	0.200216288	0.120490873	1.661671819	0.096578595	0.709515174
ENSG00000115526	358.4983433	-0.239437589	0.144256774	-1.659801361	0.09695442	0.710076718
ENSG00000099381	655.622668	0.212219185	0.1278413	1.660020554	0.096910318	0.710076718
ENSG00000167889	84.12668259	0.306469882	0.18486692	1.657786485	0.09736057	0.712660147
ENSG00000125450	737.3434103	-0.206772049	0.12478476	-1.65702966	0.097513479	0.713388081
ENSG00000172965	24.7644105	0.271793906	0.164070825	1.656564507	0.097607553	0.713685035
ENSG00000154079	112.5987885	-0.296181941	0.178866277	-1.655884757	0.097745159	0.713908814
ENSG00000106829	451.3702191	0.226738135	0.136914568	1.656055581	0.097710564	0.713908814
ENSG00000115816	1557.461069	-0.190767567	0.115230128	-1.655535488	0.097815924	0.714034841
ENSG00000127586	322.5228219	0.248276912	0.150043506	1.654699479	0.097985473	0.714490792
ENSG00000130706	656.9973189	0.225249193	0.136121333	1.654767761	0.097971616	0.714490792
ENSG00000103222	1169.321696	0.201430458	0.121797887	1.653809138	0.098166299	0.715418399
ENSG00000008130	542.5321074	-0.23215965	0.140652689	-1.650588064	0.098822718	0.715779135
ENSG00000153561	1293.004015	0.188218217	0.113904217	1.652425359	0.09844787	0.715779135
ENSG00000197121	576.0828322	-0.225978823	0.13689262	-1.65077433	0.098784664	0.715779135
ENSG00000119042	42.49446649	-0.30080698	0.182034592	-1.652471525	0.098438465	0.715779135
ENSG00000114770	674.4934585	0.207502337	0.12572798	1.650406991	0.098859722	0.715779135
ENSG00000175426	38.72840569	-0.286198851	0.173407139	-1.650444453	0.098852065	0.715779135
ENSG00000131264	25.15284248	-0.27496956	0.166548614	-1.650986787	0.098741273	0.715779135
ENSG00000156482	2635.894088	-0.220699931	0.133684719	-1.650898718	0.098759258	0.715779135
ENSG00000100505	123.0111142	0.294749808	0.1785303	1.650979173	0.098742828	0.715779135
ENSG00000177108	700.0476589	0.20957428	0.126766456	1.653231355	0.098283787	0.715779135
ENSG00000070444	133.1342957	0.290308173	0.175928804	1.650145777	0.098913124	0.715779135
ENSG00000076604	1204.035247	0.188384167	0.114086572	1.651238734	0.098689837	0.715779135
ENSG00000108387	55.48212601	-0.304486606	0.184240711	-1.652656487	0.098400795	0.715779135
ENSG00000163435	53.14127293	-0.304288276	0.184578073	-1.648561344	0.099237534	0.716153522
ENSG00000164086	250.9221018	0.256970552	0.155930994	1.647976112	0.099357573	0.716153522
ENSG00000163682	732.0414584	-0.231338318	0.140392434	-1.647797614	0.099394209	0.716153522
ENSG00000231167	502.4310855	0.225010692	0.136472905	1.64875725	0.099197376	0.716153522
ENSG00000099250	29.03852046	-0.283205776	0.171814929	-1.648318797	0.099287269	0.716153522
ENSG00000111247	494.0048189	-0.226439377	0.137388183	-1.648172148	0.099317351	0.716153522
ENSG00000105607	375.5339808	-0.248175616	0.150469143	-1.649345581	0.099076857	0.716153522
ENSG00000152443	241.9921834	-0.258830805	0.156903608	-1.649616654	0.099021366	0.716153522
ENSG00000181359	68.6973504	0.304415978	0.184859806	1.646739682	0.099611564	0.717153766
ENSG00000169180	1725.10377	0.183769193	0.111605318	1.64659889	0.099640519	0.717153766
ENSG00000214796	126.5440848	-0.291935847	0.177381858	-1.645804428	0.09980403	0.717905736
ENSG00000153208	101.2743238	-0.297775524	0.18109562	-1.644299982	0.100114253	0.717905736
ENSG00000144320	162.5271262	0.28262442	0.171885018	1.644264418	0.100121596	0.717905736
ENSG00000168297	55.57781579	-0.303174248	0.184339464	-1.644651887	0.10004162	0.717905736
ENSG00000133863	306.0597121	-0.266554685	0.162042031	-1.644972498	0.099975483	0.717905736
ENSG00000137100	103.5473878	-0.300623054	0.182721879	-1.645249357	0.099918399	0.717905736
ENSG00000102996	615.8655498	0.214292971	0.130241998	1.645344618	0.099898764	0.717905736
ENSG00000121064	479.4580367	-0.23068375	0.140376258	-1.643324542	0.100315803	0.718911964
ENSG00000156564	25.80069125	0.278798297	0.169717238	1.642722328	0.100440397	0.71903254
ENSG00000141576	215.3853283	-0.271373921	0.165186603	-1.642832502	0.100417593	0.71903254
ENSG00000091039	1271.621914	-0.184552402	0.11240914	-1.641791779	0.100633163	0.719640371
ENSG00000167004	5954.917116	0.156016312	0.095020364	1.641925008	0.100605547	0.719640371
ENSG00000049239	106.5984431	-0.296105227	0.180604692	-1.639521231	0.101104753	0.720462321
ENSG00000065526	1163.94869	0.228157792	0.139205561	1.638999124	0.101213442	0.720462321
ENSG00000142694	19.39391237	0.245068995	0.149416153	1.640177382	0.100968291	0.720462321
ENSG00000136783	101.9207549	-0.297703193	0.181527682	-1.639987852	0.101007693	0.720462321
ENSG00000111665	324.8096054	0.24212211	0.147734497	1.638900293	0.101234027	0.720462321
ENSG00000140374	682.0330731	-0.209185132	0.127618414	-1.639145372	0.101182988	0.720462321
ENSG00000170776	676.8592642	0.242313251	0.147768738	1.639814038	0.101043839	0.720462321
ENSG00000172123	214.8015884	0.279045257	0.1702432	1.639097818	0.101192889	0.720462321
ENSG00000071626	2885.012006	0.165455216	0.100903594	1.639735616	0.10106015	0.720462321
ENSG00000187210	175.6280978	-0.278756393	0.170179899	-1.638010105	0.101419586	0.721398163
ENSG00000116691	352.9157627	0.237813595	0.145479886	1.634683672	0.102115377	0.72148511
ENSG00000162437	397.2632461	-0.234787534	0.143803977	-1.632691521	0.102533892	0.72148511
ENSG00000163251	736.5935291	-0.205788891	0.125929021	-1.634165731	0.102224056	0.72148511
ENSG00000153012	111.9657762	-0.29409045	0.180186629	-1.632143583	0.102649242	0.72148511
ENSG00000169299	446.885643	0.230645971	0.140966146	1.636179865	0.101801949	0.72148511
ENSG00000145365	35.59648995	-0.289722815	0.177494939	-1.632287752	0.102618882	0.72148511
ENSG00000131188	18.31871282	0.256478699	0.156750644	1.636221028	0.101793337	0.72148511
ENSG00000050767	84.53014263	-0.29992301	0.183640259	-1.633209467	0.10242495	0.72148511
ENSG00000186480	637.0662924	0.209240523	0.128055816	1.633979077	0.102263244	0.72148511
ENSG00000156925	776.1243412	-0.210768017	0.128774014	-1.636727874	0.101687342	0.72148511
ENSG00000164879	23.94341372	0.273928903	0.167471716	1.635672637	0.101908119	0.72148511
ENSG00000034677	122.6723344	-0.288968019	0.176900399	-1.633506879	0.102362435	0.72148511
ENSG00000198546	226.5107975	0.260291054	0.159159811	1.635406909	0.101963775	0.72148511
ENSG00000166394	337.3051311	-0.241178013	0.147717507	-1.632697558	0.102532621	0.72148511
ENSG00000149948	3562.116938	0.1684026	0.103112312	1.63319584	0.102427815	0.72148511
ENSG00000165480	847.7058421	0.202266993	0.123567639	1.63689292	0.101652845	0.72148511
ENSG00000133104	720.1979003	-0.206490423	0.126424253	-1.633313372	0.102403106	0.72148511
ENSG00000103502	586.0263538	0.222487793	0.136079065	1.634989133	0.102051326	0.72148511
ENSG00000149930	542.0095498	0.215227193	0.131783353	1.633189535	0.10242914	0.72148511
ENSG00000168591	150.4904501	-0.280844288	0.172083904	-1.632019509	0.102675376	0.72148511
ENSG00000173894	1709.298489	0.174833296	0.106895967	1.635546224	0.101934593	0.72148511
ENSG00000099625	60.46569761	0.302580342	0.18510166	1.634671143	0.102118005	0.72148511
ENSG00000072071	980.5604981	0.192096912	0.11768302	1.6323248	0.102611081	0.72148511
ENSG00000164172	149.5195327	-0.283671019	0.173864697	-1.631561922	0.102771805	0.721782615
ENSG00000100097	39.74075903	-0.293586169	0.180000425	-1.631030424	0.1028839	0.722189775
ENSG00000186318	188.861002	0.271430695	0.166489616	1.630316057	0.103034716	0.722868163
ENSG00000176834	926.0691685	0.198560949	0.121840747	1.629676065	0.103169979	0.723436781
ENSG00000117877	190.2813815	0.269833931	0.165695217	1.628495594	0.103419843	0.724807974
ENSG00000088256	224.8417125	0.261731327	0.160826261	1.627416599	0.103648649	0.726030219
ENSG00000144711	352.5368149	0.238947341	0.146864206	1.626995088	0.103738141	0.726059672
ENSG00000145536	128.6227419	0.287759415	0.176877616	1.626884289	0.103761675	0.726059672
ENSG00000272269	43.31921562	0.296234956	0.182227331	1.625634057	0.104027526	0.727538419
ENSG00000180447	28.9077239	-0.281312001	0.173124268	-1.624913741	0.10418094	0.728229682
ENSG00000158966	1000.449438	0.188993415	0.116656586	1.620083537	0.105214333	0.729292943
ENSG00000162434	467.105582	-0.236007779	0.145751929	-1.619242919	0.105395007	0.729292943
ENSG00000157827	918.9756304	0.195316784	0.12041287	1.622059042	0.104790707	0.729292943
ENSG00000163762	126.1723888	-0.291541113	0.180073658	-1.61901033	0.105445041	0.729292943
ENSG00000178343	24.7473565	-0.271550035	0.167505802	-1.621138088	0.104988027	0.729292943
ENSG00000181163	10226.28529	-0.163221502	0.100537468	-1.623489286	0.104484852	0.729292943
ENSG00000146083	1685.955757	0.178269482	0.109845491	1.622911246	0.104608379	0.729292943
ENSG00000027847	144.078404	0.279995733	0.172695453	1.621326613	0.10494761	0.729292943
ENSG00000124596	396.9915134	-0.231019732	0.142693387	-1.618993964	0.105448562	0.729292943
ENSG00000135547	149.4454145	0.278562096	0.171931245	1.620194728	0.105190454	0.729292943
ENSG00000186340	408.3646649	-0.239684982	0.147743506	-1.622304692	0.104738125	0.729292943
ENSG00000120885	2236.039753	-0.187926017	0.115933443	-1.620981942	0.105021511	0.729292943
ENSG00000198113	87.68369402	0.297085597	0.183460937	1.619339798	0.105374172	0.729292943
ENSG00000234420	97.39131968	0.297152749	0.183205506	1.621964075	0.10481104	0.729292943
ENSG00000198168	123.6990302	-0.286631982	0.176637624	-1.622711939	0.104650998	0.729292943
ENSG00000134297	113.9176537	0.289805976	0.178931785	1.619645031	0.10530855	0.729292943
ENSG00000213903	28.32395392	-0.275221494	0.169838583	-1.620488641	0.105127352	0.729292943
ENSG00000173546	53.98210942	-0.298821581	0.184613909	-1.61862983	0.105526933	0.729292943
ENSG00000095906	410.1153488	0.241247778	0.148600965	1.623460369	0.104491029	0.729292943
ENSG00000168807	287.598879	0.252172959	0.155653878	1.620087871	0.105213402	0.729292943
ENSG00000172660	2937.257934	0.186363223	0.115083996	1.619366977	0.105368328	0.729292943
ENSG00000104881	69.12080487	0.299305914	0.184917638	1.618590399	0.105535422	0.729292943
ENSG00000169836	49.31587732	-0.296762824	0.183433253	-1.617824577	0.105700408	0.730054993
ENSG00000152492	298.4605215	-0.244868097	0.15143695	-1.616964006	0.105886051	0.730203339
ENSG00000165118	77.19717743	0.297957661	0.184230561	1.617308547	0.105811695	0.730203339
ENSG00000196371	94.75718926	-0.295121934	0.182497953	-1.617124623	0.105851383	0.730203339
ENSG00000213853	222.8821576	-0.262560489	0.162415779	-1.616594706	0.105965795	0.730375813
ENSG00000114867	7531.677574	0.155703631	0.096425805	1.614750636	0.106364707	0.731858354
ENSG00000176273	112.7995916	-0.289359793	0.179186219	-1.614855181	0.10634206	0.731858354
ENSG00000166471	517.355245	0.216976702	0.134385306	1.614586503	0.10640027	0.731858354
ENSG00000131323	145.8946169	-0.280830963	0.173863152	-1.615241416	0.106258425	0.731858354
ENSG00000248590	299.4137797	0.242236991	0.150076828	1.614086559	0.106508652	0.732226407
ENSG00000107438	1233.480206	-0.184787551	0.114529199	-1.61345362	0.106645992	0.732793056
ENSG00000230409	572.7519858	-0.211816279	0.131391409	-1.612101432	0.106939869	0.734194357
ENSG00000161204	459.4766642	-0.228215081	0.141682839	-1.610746106	0.107235072	0.734194357
ENSG00000170846	148.9961844	-0.277726781	0.172357148	-1.611344721	0.107104609	0.734194357
ENSG00000168522	486.6492503	0.21762831	0.135097778	1.610894809	0.107202652	0.734194357
ENSG00000013523	457.8002351	0.234819499	0.145775897	1.610825276	0.10721781	0.734194357
ENSG00000087191	1502.425813	0.187214937	0.1161387	1.61199443	0.106963152	0.734194357
ENSG00000142178	150.738693	0.279281694	0.17328602	1.611680475	0.107031489	0.734194357
ENSG00000184678	35.7472296	0.283213368	0.175930845	1.609799393	0.107441658	0.734796601
ENSG00000173726	2605.524902	-0.174958162	0.108731648	-1.609082226	0.107598363	0.734796601
ENSG00000100503	272.8791847	-0.251788469	0.156399902	-1.609901709	0.107419316	0.734796601
ENSG00000008710	221.6214514	0.265297814	0.164842925	1.609397637	0.107529422	0.734796601
ENSG00000159199	756.3031469	-0.198875136	0.123580282	-1.609278864	0.107555379	0.734796601
ENSG00000171812	39.59030707	-0.290214957	0.180420457	-1.608547953	0.107715223	0.735218379
ENSG00000123200	1686.495758	0.177386264	0.110322541	1.60788776	0.107859763	0.73545257
ENSG00000108107	5311.958474	0.163900206	0.101925473	1.608039694	0.107826486	0.73545257
ENSG00000147130	1707.930931	0.172684668	0.107496332	1.60642381	0.108180823	0.736137124
ENSG00000171813	46.45436603	0.292883566	0.182309412	1.606519171	0.108159886	0.736137124
ENSG00000149131	581.491703	0.218336781	0.135878557	1.606852373	0.108086756	0.736137124
ENSG00000125826	341.7681259	0.238158745	0.148191229	1.607104189	0.108031515	0.736137124
ENSG00000138777	386.2349514	-0.229601681	0.142960033	-1.606055035	0.108261818	0.736312795
ENSG00000254612	537.9550756	-0.22571612	0.140680678	-1.604457153	0.108613322	0.737575657
ENSG00000105258	125.7905049	0.283275315	0.176544227	1.604557222	0.108591282	0.737575657
ENSG00000083807	75.48472476	-0.296050091	0.184501415	-1.604595232	0.108582911	0.737575657
ENSG00000167862	230.7095239	-0.255463112	0.159256771	-1.604095762	0.108692946	0.737740932
ENSG00000110700	4871.101538	-0.17995632	0.112233648	-1.603407922	0.108844623	0.738019641
ENSG00000150672	99.12856308	0.292497389	0.182410819	1.603509	0.108822324	0.738019641
ENSG00000156515	3987.120547	0.167957974	0.104767475	1.603149967	0.108901549	0.738030606
ENSG00000205544	174.5527826	-0.281287235	0.175514666	-1.602642338	0.109013641	0.73841524
ENSG00000234036	59.19236146	-0.295240228	0.18440448	-1.601046933	0.109366524	0.738783623
ENSG00000164949	46.67111722	-0.292750286	0.182851234	-1.601029856	0.109370307	0.738783623
ENSG00000083307	404.498176	0.22792001	0.142406645	1.600487178	0.109490549	0.738783623
ENSG00000166250	183.1340039	-0.269255682	0.168102206	-1.601737938	0.109213572	0.738783623
ENSG00000121316	145.7973336	-0.277473614	0.173331736	-1.600824064	0.109415892	0.738783623
ENSG00000100591	1618.023236	0.173621632	0.108486724	1.600395189	0.109510942	0.738783623
ENSG00000212719	60.49828728	0.296010221	0.184902299	1.600900704	0.109398914	0.738783623
ENSG00000154856	32.41782614	-0.282473173	0.176438936	-1.60096847	0.109383903	0.738783623
ENSG00000124615	319.1798116	-0.240517383	0.150317436	-1.600063109	0.109584584	0.738906866
ENSG00000115365	823.9668841	-0.202655897	0.126703771	-1.599446446	0.109721439	0.738934611
ENSG00000233098	222.8757141	-0.256383309	0.1602861	-1.599535507	0.109701666	0.738934611
ENSG00000125875	290.8625615	0.242421231	0.151579955	1.599296098	0.109754826	0.738934611
ENSG00000198912	344.1933977	0.234919691	0.146978313	1.598328934	0.109969791	0.739211343
ENSG00000116885	21.94426843	-0.261560235	0.163922887	-1.595629752	0.110571481	0.739211343
ENSG00000176407	1231.988387	0.183030999	0.114673241	1.59610907	0.110464444	0.739211343
ENSG00000241095	34.98919463	0.284104444	0.177856661	1.597378706	0.110181316	0.739211343
ENSG00000112245	1770.165094	0.170319046	0.106622224	1.597406614	0.110175099	0.739211343
ENSG00000105835	812.2960121	0.195194589	0.122202204	1.597308261	0.11019701	0.739211343
ENSG00000155100	489.4467497	0.220186093	0.137979929	1.595783498	0.110537139	0.739211343
ENSG00000107105	290.1973756	0.24132938	0.151065803	1.59751165	0.110151703	0.739211343
ENSG00000169126	56.45641551	-0.294725201	0.184425936	-1.598068076	0.110027827	0.739211343
ENSG00000175470	339.9168997	0.239636173	0.149993437	1.597644387	0.110122142	0.739211343
ENSG00000178695	266.51057	0.247699274	0.155100025	1.597029238	0.11025919	0.739211343
ENSG00000182718	960.1036426	-0.215238562	0.134833846	-1.596324422	0.11041638	0.739211343
ENSG00000124160	580.7736929	0.208831821	0.130866727	1.595759479	0.110542503	0.739211343
ENSG00000128159	278.6589886	0.246190474	0.154243951	1.59611104	0.110464004	0.739211343
ENSG00000135870	267.6968213	0.270201681	0.169517589	1.59394481	0.110948397	0.739877765
ENSG00000243964	31.96351284	-0.268022133	0.168140361	-1.594038052	0.110927512	0.739877765
ENSG00000184887	102.9432705	-0.289491908	0.181537085	-1.594670911	0.110785846	0.739877765
[truncated: 61,678 more rows]
