# Supplementary material for: A-Lister: a tool for analysis of differentially expressed omics entities across multiple pairwise comparisons
Source: BMC Bioinformatics. 2019 Nov 19;20:595. doi: 10.1186/s12859-019-3121-x (PMC6862834; doi:10.1186/s12859-019-3121-x)
Supplement: Supplementary file 9 — Additional file 9. A-Lister source code. [file 12859_2019_3121_MOESM9_ESM.zip › A-Lister-master/Sample_Output/DE/Example1/FilteredDEFiles/Query0/DEFile0.txt]

File Path: E:/Data/Sample_Input/DE_Sample/GSE76453_cuffdiff_siCtl.diff
Query:     ZNF143_veh*ZNF143_E2-DIFF-Ctl_veh*Ctl_E2

Number of rows in Ctl_veh*Ctl_E2: (0)

test_id	gene_id	gene	locus	sample_1	sample_2	status	value_1	value_2	log2(fold_change)	test_stat	p_value	q_value	significant
