# Supplementary material for: A-Lister: a tool for analysis of differentially expressed omics entities across multiple pairwise comparisons
Source: BMC Bioinformatics. 2019 Nov 19;20:595. doi: 10.1186/s12859-019-3121-x (PMC6862834; doi:10.1186/s12859-019-3121-x)
Supplement: Supplementary file 9 — Additional file 9. A-Lister source code. [file 12859_2019_3121_MOESM9_ESM.zip › A-Lister-master/Sample_Output/DE/Example2/result.txt]

Query: Ctl*ZNF143:UP
Number of values: (32)
ACOXL
AHRR,PDCD6
ALG14
BANF1
C17ORF97
CCND3
DKK1
E2F2
EGR3
FAM49B
FBXL19-AS1
GABBR2
GINS3
JAG1
LYSMD1
MCFD2
MOK
MYEOV
PDIA4
PPP2R1B
RABL3
RBPJ
RTEL1,TNFRSF6B
SAMD15
SEPT10
SLC36A1
SWT1
TAPT1
TNFRSF11B
TRMT10A
UBXN8
WSB1

Query: Ctl*ZNF143:DOWN
Number of values: (51)
-
-
-
AKT1
ALKBH8
ANXA6
AOX1
ARSB
ASB13
ASB9
CCNJ
CLDN12
COL4A2
CORO2A
CPOX
CRAT
CRKL
DNAJB2
EI24
ENAH
ESPN
FAAH2
FADS1
FAM189B
FASTKD1
FOXN2
FYCO1
FZD6
GRIN1
HNRNPUL1
KCNN4
LZTR1
MEN1
MEX3A
MPI
MRPL54
MTMR1
MYO5A
NREP
PEMT
PRMT6
RHOV
SERPINA5
SULF1
SULT2B1
TGM2
TIMM10B
ZNF143
ZNF283
ZNF358
ZP3
