# Supplementary material for: A-Lister: a tool for analysis of differentially expressed omics entities across multiple pairwise comparisons
Source: BMC Bioinformatics. 2019 Nov 19;20:595. doi: 10.1186/s12859-019-3121-x (PMC6862834; doi:10.1186/s12859-019-3121-x)
Supplement: Supplementary file 9 — Additional file 9. A-Lister source code. [file 12859_2019_3121_MOESM9_ESM.zip › A-Lister-master/Sample_Output/DE/Example3/FilteredDEFiles/Query2/DEFile0.txt]

File Path: E:/Data/Sample_Input/DE_Sample/GSE108643_Cuffdiff.txt
Query:     LPE*LPO:DOWN-AND-OPE*OPO:UP

Number of rows in LPE*LPO: (0)
Number of rows in OPE*OPO: (0)

test_id	gene_id	gene	locus	sample_1	sample_2	status	value_1	value_2	log2(fold_change)	test_stat	p_value	q_value	significant
