# Supplementary material for: A-Lister: a tool for analysis of differentially expressed omics entities across multiple pairwise comparisons
Source: BMC Bioinformatics. 2019 Nov 19;20:595. doi: 10.1186/s12859-019-3121-x (PMC6862834; doi:10.1186/s12859-019-3121-x)
Supplement: Supplementary file 9 — Additional file 9. A-Lister source code. [file 12859_2019_3121_MOESM9_ESM.zip › A-Lister-master/Sample_Output/DE/Example3/data_dump.txt]

USER INPUT (ECHO): 
ALister_CLI.py diff-expression E:/Data/Sample_Input/DE_Sample/GSE108643_Cuffdiff.txt -pc LeanPre->LPE,LeanPost->LPO,OvobPre->OPE,OvobPost->OPO -dq LPE*LPO:ALL-AND-OPE*OPO:ALL -o E:/Data/Sample_Output/DE/Example3/ -f log2(fold_change):agt1.0,q_value:lt0.05,value_1:gt1.0,value_2:gt1.0 -v -s1 sample_1 -s2 sample_2 -n gene 

USER INPUT (CLI ARGS): 
Namespace(comparison_type=['diff-expression'], dq=['LPE*LPO:ALL-AND-OPE*OPO:ALL'], examples=None, f=['log2(fold_change):agt1.0,q_value:lt0.05,value_1:gt1.0,value_2:gt1.0'], fc=['log2(fold_change)'], id=['tab'], input_file=['E:/Data/Sample_Input/DE_Sample/GSE108643_Cuffdiff.txt'], n=['gene'], o=['E:/Data/Sample_Output/DE/Example3/'], od=['tab'], pc=['LeanPre->LPE,LeanPost->LPO,OvobPre->OPE,OvobPost->OPO'], s1=['sample_1'], s2=['sample_2'], v=1)

File Headers:  [['test_id', 'gene_id', 'gene', 'locus', 'sample_1', 'sample_2', 'status', 'value_1', 'value_2', 'log2(fold_change)', 'test_stat', 'p_value', 'q_value', 'significant']]

File Info:
Filename: E:/Data/Sample_Input/DE_Sample/GSE108643_Cuffdiff.txt
Data Type: DE-Sample
Delimiter: tab
Pairwise comparison map: {'LeanPre': 'LPE', 'LeanPost': 'LPO', 'OvobPre': 'OPE', 'OvobPost': 'OPO'}
Id column number: [2]
Fold change column number(s): [9]
Sample 1 column number: [4]
Sample 2 column number: [5]
Filter by column numbers: [9, 12, 7, 8]
Filter by column cutoffs: ['agt1.0', 'lt0.05', 'gt1.0', 'gt1.0']


The current query is: LPE*LPO:UP-AND-OPE*OPO:UP
List of groups / paired comparisons to be examined:
['LPE*LPO:UP', 'OPE*OPO:UP']
Current subquery: 
LPE*LPO:UP-AND-OPE*OPO:UP  =  $1
The groups being compared are current vector values and OPE*OPO:UP.

Current vector values( 174  values): 
['ABHD2', 'ABRA', 'ACKR3', 'ACTA2', 'ACTG1', 'ACTN1', 'ACTN4', 'ADAMTS1', 'ADAMTS9', 'ADRB2', 'AKAP12', 'ALG2', 'ANKRD1', 'AN
KRD37', 'APLN', 'APOLD1', 'ARRDC4', 'ATF3', 'ATP1B3', 'ATP8B1', 'B3GNT5', 'BCAR1', 'BCL6B', 'BHLHE40', 'BTG2', 'BTG3', 'C8ORF
4', 'CASKIN2', 'CCL2', 'CDC42EP1', 'CDKN1A', 'CDR2', 'CHMP1B', 'CHORDC1', 'CHST3', 'CISH', 'CNN1', 'CORO1C', 'COTL1', 'CREB5'
, 'CRISPLD2', 'CSRNP1', 'CSRP1', 'CTGF', 'CX3CL1', 'CXCL2', 'CYR61', 'DLC1', 'DNAJA1', 'DUSP16', 'DYNLL1', 'EDNRB', 'EGR1', '
ELOVL5', 'EMP1', 'EMP3', 'ERRFI1', 'ETS2', 'FAM179A', 'FGF6', 'FKBP5', 'FLNA', 'FLNB', 'FOS', 'FOSL2', 'G0S2', 'GADD45B', 'GB
P1', 'GDNF', 'GRASP', 'HBA2', 'HES1', 'HEY1', 'HEYL', 'HK2', 'HMOX1', 'HSPH1', 'ID1', 'ID3', 'IER2', 'IFRD1', 'IRF2BPL', 'IRS
2', 'ITGA5', 'JDP2', 'JMJD6', 'JOSD1', 'JUNB', 'JUND', 'KIAA0355', 'KITLG', 'KLF10', 'KLF11', 'KLF2', 'KLF3', 'KLF4', 'KLF6',
 'KPNA2', 'LINGO4', 'LRRC8A', 'MAFA', 'MCAM', 'MED26', 'MEOX1', 'MSN', 'MTRNR2L8', 'MYADM', 'MYC', 'MYH9', 'MYOD1', 'NAB2', '
NEDD9', 'NES', 'NFIL3', 'NR4A1', 'OSGIN1', 'OTUD1', 'PDE4B', 'PDGFB', 'PDK4', 'PFKFB2', 'PIK3R3', 'PIM1', 'PLAU', 'PLEKHO2', 
'PLXNA2', 'PMP22', 'PPP1R27', 'PPP1R3E', 'PTGER4', 'PVRL2', 'PXDC1', 'PYCR1', 'RARA', 'RBM12B', 'RGS2', 'RND3', 'RNF122', 'RR
AGC', 'S100A9', 'SDC4', 'SEPHS2', 'SERPINB9', 'SERPINH1', 'SERTAD1', 'SLC19A2', 'SLC20A1', 'SLC25A25', 'SLC7A5', 'SMAD7', 'SP
RY4', 'STK38L', 'STX12', 'TAGLN', 'TBX3', 'TES', 'TGIF1', 'THBD', 'TINAGL1', 'TNFRSF10B', 'TNFRSF12A', 'TPM4', 'TSC22D2', 'TU
BB2A', 'USP2', 'VAMP1', 'VASP', 'VEGFA', 'VGLL2', 'XIRP1', 'ZBTB10', 'ZCCHC2', 'ZFP36L1', 'ZYX']

The current set operator is: AND

OPE*OPO:UP values( 119  values): 
['ABHD2', 'ABRA', 'ACTA2', 'ACTG1', 'ACTN1', 'ADAMTS1', 'ADAMTS9', 'ADRB2', 'AKAP12', 'ALG2', 'ANKRD1', 'ANKRD37', 'ANXA3', '
APLN', 'APOLD1', 'ASB5', 'ATF3', 'B3GNT5', 'BHLHE40', 'C8ORF4', 'CCL2', 'CDKN1A', 'CDR2', 'CHORDC1', 'CHST3', 'CNN1', 'CORO1C
', 'CREB5', 'CRY1', 'CSRNP1', 'CSRP1', 'CTGF', 'CX3CL1', 'CYR61', 'DDIT4', 'DLC1', 'DNAJA1', 'DYNLL1', 'EGR1', 'EMP1', 'ENAH'
, 'ERRFI1', 'ETS2', 'EVA1C', 'FGF6', 'FLNB', 'FOS', 'FOSL2', 'GABARAPL1', 'GADD45B', 'GBP1', 'GDNF', 'GRASP', 'GZF1', 'HES1',
 'HK2', 'ID1', 'IFRD1', 'IRS2', 'ITGA5', 'JOSD1', 'JUNB', 'KITLG', 'KLF10', 'KLF3', 'KLF4', 'KLF6', 'LATS2', 'LDLR', 'LINGO4'
, 'LRRC32', 'MEDAG', 'MEOX1', 'MYC', 'NEDD9', 'NES', 'NFIL3', 'NNMT', 'NR4A1', 'OTUD1', 'PCF11', 'PDE4B', 'PDGFA', 'PDK4', 'P
IK3R3', 'PIM1', 'PLAU', 'PLEKHO2', 'PMP22', 'PXDC1', 'PYCR1', 'RND3', 'RNF122', 'S100A9', 'SDC4', 'SERPINH1', 'SKIL', 'SLC19A
2', 'SLC20A1', 'SLC25A25', 'SMAD7', 'SOX18', 'STK38L', 'TAGLN', 'TBX3', 'TCEAL7', 'TES', 'TGFB2', 'THBD', 'TNFRSF12A', 'TPM4'
, 'TSC22D2', 'VASP', 'VEGFA', 'VGLL2', 'XIRP1', 'ZBTB10', 'ZCCHC2', 'ZYX']

The resultant vector values( 100  values): 
['ABHD2', 'ABRA', 'ACTA2', 'ACTG1', 'ACTN1', 'ADAMTS1', 'ADAMTS9', 'ADRB2', 'AKAP12', 'ALG2', 'ANKRD1', 'ANKRD37', 'APLN', 'A
POLD1', 'ATF3', 'B3GNT5', 'BHLHE40', 'C8ORF4', 'CCL2', 'CDKN1A', 'CDR2', 'CHORDC1', 'CHST3', 'CNN1', 'CORO1C', 'CREB5', 'CSRN
P1', 'CSRP1', 'CTGF', 'CX3CL1', 'CYR61', 'DLC1', 'DNAJA1', 'DYNLL1', 'EGR1', 'EMP1', 'ERRFI1', 'ETS2', 'FGF6', 'FLNB', 'FOS',
 'FOSL2', 'GADD45B', 'GBP1', 'GDNF', 'GRASP', 'HES1', 'HK2', 'ID1', 'IFRD1', 'IRS2', 'ITGA5', 'JOSD1', 'JUNB', 'KITLG', 'KLF1
0', 'KLF3', 'KLF4', 'KLF6', 'LINGO4', 'MEOX1', 'MYC', 'NEDD9', 'NES', 'NFIL3', 'NR4A1', 'OTUD1', 'PDE4B', 'PDK4', 'PIK3R3', '
PIM1', 'PLAU', 'PLEKHO2', 'PMP22', 'PXDC1', 'PYCR1', 'RND3', 'RNF122', 'S100A9', 'SDC4', 'SERPINH1', 'SLC19A2', 'SLC20A1', 'S
LC25A25', 'SMAD7', 'STK38L', 'TAGLN', 'TBX3', 'TES', 'THBD', 'TNFRSF12A', 'TPM4', 'TSC22D2', 'VASP', 'VEGFA', 'VGLL2', 'XIRP1
', 'ZBTB10', 'ZCCHC2', 'ZYX']

The result values( 100  values): 
['ABHD2', 'ABRA', 'ACTA2', 'ACTG1', 'ACTN1', 'ADAMTS1', 'ADAMTS9', 'ADRB2', 'AKAP12', 'ALG2', 'ANKRD1', 'ANKRD37', 'APLN', 'A
POLD1', 'ATF3', 'B3GNT5', 'BHLHE40', 'C8ORF4', 'CCL2', 'CDKN1A', 'CDR2', 'CHORDC1', 'CHST3', 'CNN1', 'CORO1C', 'CREB5', 'CSRN
P1', 'CSRP1', 'CTGF', 'CX3CL1', 'CYR61', 'DLC1', 'DNAJA1', 'DYNLL1', 'EGR1', 'EMP1', 'ERRFI1', 'ETS2', 'FGF6', 'FLNB', 'FOS',
 'FOSL2', 'GADD45B', 'GBP1', 'GDNF', 'GRASP', 'HES1', 'HK2', 'ID1', 'IFRD1', 'IRS2', 'ITGA5', 'JOSD1', 'JUNB', 'KITLG', 'KLF1
0', 'KLF3', 'KLF4', 'KLF6', 'LINGO4', 'MEOX1', 'MYC', 'NEDD9', 'NES', 'NFIL3', 'NR4A1', 'OTUD1', 'PDE4B', 'PDK4', 'PIK3R3', '
PIM1', 'PLAU', 'PLEKHO2', 'PMP22', 'PXDC1', 'PYCR1', 'RND3', 'RNF122', 'S100A9', 'SDC4', 'SERPINH1', 'SLC19A2', 'SLC20A1', 'S
LC25A25', 'SMAD7', 'STK38L', 'TAGLN', 'TBX3', 'TES', 'THBD', 'TNFRSF12A', 'TPM4', 'TSC22D2', 'VASP', 'VEGFA', 'VGLL2', 'XIRP1
', 'ZBTB10', 'ZCCHC2', 'ZYX']

The current query is: LPE*LPO:UP-AND-OPE*OPO:DOWN
List of groups / paired comparisons to be examined:
['LPE*LPO:UP', 'OPE*OPO:DOWN']
Current subquery: 
LPE*LPO:UP-AND-OPE*OPO:DOWN  =  $1
The groups being compared are current vector values and OPE*OPO:DOWN.

Current vector values( 174  values): 
['ABHD2', 'ABRA', 'ACKR3', 'ACTA2', 'ACTG1', 'ACTN1', 'ACTN4', 'ADAMTS1', 'ADAMTS9', 'ADRB2', 'AKAP12', 'ALG2', 'ANKRD1', 'AN
KRD37', 'APLN', 'APOLD1', 'ARRDC4', 'ATF3', 'ATP1B3', 'ATP8B1', 'B3GNT5', 'BCAR1', 'BCL6B', 'BHLHE40', 'BTG2', 'BTG3', 'C8ORF
4', 'CASKIN2', 'CCL2', 'CDC42EP1', 'CDKN1A', 'CDR2', 'CHMP1B', 'CHORDC1', 'CHST3', 'CISH', 'CNN1', 'CORO1C', 'COTL1', 'CREB5'
, 'CRISPLD2', 'CSRNP1', 'CSRP1', 'CTGF', 'CX3CL1', 'CXCL2', 'CYR61', 'DLC1', 'DNAJA1', 'DUSP16', 'DYNLL1', 'EDNRB', 'EGR1', '
ELOVL5', 'EMP1', 'EMP3', 'ERRFI1', 'ETS2', 'FAM179A', 'FGF6', 'FKBP5', 'FLNA', 'FLNB', 'FOS', 'FOSL2', 'G0S2', 'GADD45B', 'GB
P1', 'GDNF', 'GRASP', 'HBA2', 'HES1', 'HEY1', 'HEYL', 'HK2', 'HMOX1', 'HSPH1', 'ID1', 'ID3', 'IER2', 'IFRD1', 'IRF2BPL', 'IRS
2', 'ITGA5', 'JDP2', 'JMJD6', 'JOSD1', 'JUNB', 'JUND', 'KIAA0355', 'KITLG', 'KLF10', 'KLF11', 'KLF2', 'KLF3', 'KLF4', 'KLF6',
 'KPNA2', 'LINGO4', 'LRRC8A', 'MAFA', 'MCAM', 'MED26', 'MEOX1', 'MSN', 'MTRNR2L8', 'MYADM', 'MYC', 'MYH9', 'MYOD1', 'NAB2', '
NEDD9', 'NES', 'NFIL3', 'NR4A1', 'OSGIN1', 'OTUD1', 'PDE4B', 'PDGFB', 'PDK4', 'PFKFB2', 'PIK3R3', 'PIM1', 'PLAU', 'PLEKHO2', 
'PLXNA2', 'PMP22', 'PPP1R27', 'PPP1R3E', 'PTGER4', 'PVRL2', 'PXDC1', 'PYCR1', 'RARA', 'RBM12B', 'RGS2', 'RND3', 'RNF122', 'RR
AGC', 'S100A9', 'SDC4', 'SEPHS2', 'SERPINB9', 'SERPINH1', 'SERTAD1', 'SLC19A2', 'SLC20A1', 'SLC25A25', 'SLC7A5', 'SMAD7', 'SP
RY4', 'STK38L', 'STX12', 'TAGLN', 'TBX3', 'TES', 'TGIF1', 'THBD', 'TINAGL1', 'TNFRSF10B', 'TNFRSF12A', 'TPM4', 'TSC22D2', 'TU
BB2A', 'USP2', 'VAMP1', 'VASP', 'VEGFA', 'VGLL2', 'XIRP1', 'ZBTB10', 'ZCCHC2', 'ZFP36L1', 'ZYX']

The current set operator is: AND

OPE*OPO:DOWN values( 14  values): 
['ACE', 'C1ORF162', 'CA4', 'DBP', 'GADD45G', 'GIMAP8', 'KY', 'MFNG', 'MGC72080', 'MOSPD3', 'NTHL1', 'PRSS46', 'PRSS50', 'REEP
2']

The resultant vector values( 0  values): 
[]

The result values( 0  values): 
[]

The current query is: LPE*LPO:DOWN-AND-OPE*OPO:UP
List of groups / paired comparisons to be examined:
['OPE*OPO:UP', 'LPE*LPO:DOWN']
Current subquery: 
LPE*LPO:DOWN-AND-OPE*OPO:UP  =  $1
The groups being compared are current vector values and OPE*OPO:UP.

Current vector values( 37  values): 
['ACE', 'ACVR2B', 'ADH1C', 'AGTR1', 'APOL3', 'ARRDC2', 'BTN3A1', 'CA4', 'CD34', 'CDCA7L', 'CTXN3', 'GADD45G', 'GALNT15', 'GBP
4', 'GIMAP6', 'GIMAP8', 'HDAC9', 'INMT', 'KY', 'LOC646736', 'MFNG', 'NFKBIA', 'PDP1', 'PER3', 'PIK3IP1', 'PRKCE', 'RAPGEF3', 
'RBM43', 'REEP2', 'RERGL', 'SEC16B', 'SEMA6D', 'SLC12A2', 'SLC38A4', 'SOCS2', 'ST6GAL1', 'TNFSF10']

The current set operator is: AND

OPE*OPO:UP values( 119  values): 
['ABHD2', 'ABRA', 'ACTA2', 'ACTG1', 'ACTN1', 'ADAMTS1', 'ADAMTS9', 'ADRB2', 'AKAP12', 'ALG2', 'ANKRD1', 'ANKRD37', 'ANXA3', '
APLN', 'APOLD1', 'ASB5', 'ATF3', 'B3GNT5', 'BHLHE40', 'C8ORF4', 'CCL2', 'CDKN1A', 'CDR2', 'CHORDC1', 'CHST3', 'CNN1', 'CORO1C
', 'CREB5', 'CRY1', 'CSRNP1', 'CSRP1', 'CTGF', 'CX3CL1', 'CYR61', 'DDIT4', 'DLC1', 'DNAJA1', 'DYNLL1', 'EGR1', 'EMP1', 'ENAH'
, 'ERRFI1', 'ETS2', 'EVA1C', 'FGF6', 'FLNB', 'FOS', 'FOSL2', 'GABARAPL1', 'GADD45B', 'GBP1', 'GDNF', 'GRASP', 'GZF1', 'HES1',
 'HK2', 'ID1', 'IFRD1', 'IRS2', 'ITGA5', 'JOSD1', 'JUNB', 'KITLG', 'KLF10', 'KLF3', 'KLF4', 'KLF6', 'LATS2', 'LDLR', 'LINGO4'
, 'LRRC32', 'MEDAG', 'MEOX1', 'MYC', 'NEDD9', 'NES', 'NFIL3', 'NNMT', 'NR4A1', 'OTUD1', 'PCF11', 'PDE4B', 'PDGFA', 'PDK4', 'P
IK3R3', 'PIM1', 'PLAU', 'PLEKHO2', 'PMP22', 'PXDC1', 'PYCR1', 'RND3', 'RNF122', 'S100A9', 'SDC4', 'SERPINH1', 'SKIL', 'SLC19A
2', 'SLC20A1', 'SLC25A25', 'SMAD7', 'SOX18', 'STK38L', 'TAGLN', 'TBX3', 'TCEAL7', 'TES', 'TGFB2', 'THBD', 'TNFRSF12A', 'TPM4'
, 'TSC22D2', 'VASP', 'VEGFA', 'VGLL2', 'XIRP1', 'ZBTB10', 'ZCCHC2', 'ZYX']

The resultant vector values( 0  values): 
[]

The result values( 0  values): 
[]

The current query is: LPE*LPO:DOWN-AND-OPE*OPO:DOWN
List of groups / paired comparisons to be examined:
['OPE*OPO:DOWN', 'LPE*LPO:DOWN']
Current subquery: 
LPE*LPO:DOWN-AND-OPE*OPO:DOWN  =  $1
The groups being compared are current vector values and OPE*OPO:DOWN.

Current vector values( 37  values): 
['ACE', 'ACVR2B', 'ADH1C', 'AGTR1', 'APOL3', 'ARRDC2', 'BTN3A1', 'CA4', 'CD34', 'CDCA7L', 'CTXN3', 'GADD45G', 'GALNT15', 'GBP
4', 'GIMAP6', 'GIMAP8', 'HDAC9', 'INMT', 'KY', 'LOC646736', 'MFNG', 'NFKBIA', 'PDP1', 'PER3', 'PIK3IP1', 'PRKCE', 'RAPGEF3', 
'RBM43', 'REEP2', 'RERGL', 'SEC16B', 'SEMA6D', 'SLC12A2', 'SLC38A4', 'SOCS2', 'ST6GAL1', 'TNFSF10']

The current set operator is: AND

OPE*OPO:DOWN values( 14  values): 
['ACE', 'C1ORF162', 'CA4', 'DBP', 'GADD45G', 'GIMAP8', 'KY', 'MFNG', 'MGC72080', 'MOSPD3', 'NTHL1', 'PRSS46', 'PRSS50', 'REEP
2']

The resultant vector values( 7  values): 
['ACE', 'CA4', 'GADD45G', 'GIMAP8', 'KY', 'MFNG', 'REEP2']

The result values( 7  values): 
['ACE', 'CA4', 'GADD45G', 'GIMAP8', 'KY', 'MFNG', 'REEP2']
