# Supplementary material for: A-Lister: a tool for analysis of differentially expressed omics entities across multiple pairwise comparisons
Source: BMC Bioinformatics. 2019 Nov 19;20:595. doi: 10.1186/s12859-019-3121-x (PMC6862834; doi:10.1186/s12859-019-3121-x)
Supplement: Supplementary file 9 — Additional file 9. A-Lister source code. [file 12859_2019_3121_MOESM9_ESM.zip › A-Lister-master/Sample_Output/DE/Example4/result.txt]

Query: (LPE*LPO-FAND-OPE*OPO)-DIFF-(LPE*LPO-AND-OPE*OPO)
Number of values: (9)
ACTG1,ADAMTS9,FLNA,KLF10,KLF2,KLF6,PIK3IP1,SLC12A2,TNFSF10
