# Supplementary material for: A-Lister: a tool for analysis of differentially expressed omics entities across multiple pairwise comparisons
Source: BMC Bioinformatics. 2019 Nov 19;20:595. doi: 10.1186/s12859-019-3121-x (PMC6862834; doi:10.1186/s12859-019-3121-x)
Supplement: Supplementary file 9 — Additional file 9. A-Lister source code. [file 12859_2019_3121_MOESM9_ESM.zip › A-Lister-master/Sample_Output/DE/Example5/FilteredDEFiles/Query0/DEFile0.txt]

File Path: E:/Data/Sample_Input/DE_Series/GSE126785_M2M4M5.csv
Query:     M2Low*M2High:UP-AND-M4Low*M4High:UP-AND-M5Low*M5High:UP

Number of rows in DATA: (5)

GeneID,log2(FC)M2,P-valueM2,P-adjM2,log2(FC)M4,P-valueM4,P-adjM4,log2(FC)M5,P-valueM5,P-adjM5
ENSG00000117394,1.185509527,5.36E-08,1.19E-05,0.856218074,3.44E-07,3.56E-05,1.384219412,2.12E-31,1.41E-27
ENSG00000122884,1.358495203,1.74E-16,1.86E-13,0.895500422,9.71E-08,1.21E-05,1.350597681,9.08E-22,2.42E-18
ENSG00000134333,1.76768165,1.50E-57,1.93E-53,0.846576959,1.78E-07,2.08E-05,1.420706555,4.46E-33,5.96E-29
ENSG00000148926,1.18953263,5.10E-14,3.45E-11,0.929914383,1.15E-08,1.93E-06,1.084768972,1.06E-15,7.85E-13
ENSG00000214110,1.609332216,2.18E-27,3.49E-24,0.869620084,6.56E-08,8.89E-06,1.243991571,9.68E-17,8.61E-14
