# Supplementary material for: A-Lister: a tool for analysis of differentially expressed omics entities across multiple pairwise comparisons
Source: BMC Bioinformatics. 2019 Nov 19;20:595. doi: 10.1186/s12859-019-3121-x (PMC6862834; doi:10.1186/s12859-019-3121-x)
Supplement: Supplementary file 9 — Additional file 9. A-Lister source code. [file 12859_2019_3121_MOESM9_ESM.zip › A-Lister-master/Sample_Output/DE/Example5/FilteredDEFiles/Query1/DEFile0.txt]

File Path: E:/Data/Sample_Input/DE_Series/GSE126785_M2M4M5.csv
Query:     M2Low*M2High:UP-AND-M4Low*M4High:UP-AND-M5Low*M5High:DOWN

Number of rows in DATA: (0)

GeneID,log2(FC)M2,P-valueM2,P-adjM2,log2(FC)M4,P-valueM4,P-adjM4,log2(FC)M5,P-valueM5,P-adjM5
