# Supplementary material for: A-Lister: a tool for analysis of differentially expressed omics entities across multiple pairwise comparisons
Source: BMC Bioinformatics. 2019 Nov 19;20:595. doi: 10.1186/s12859-019-3121-x (PMC6862834; doi:10.1186/s12859-019-3121-x)
Supplement: Supplementary file 9 — Additional file 9. A-Lister source code. [file 12859_2019_3121_MOESM9_ESM.zip › A-Lister-master/Sample_Output/DE/Example5/result.txt]

Query: M2Low*M2High:UP-AND-M4Low*M4High:UP-AND-M5Low*M5High:UP
Number of values: (5)
ENSG00000117394
ENSG00000122884
ENSG00000134333
ENSG00000148926
ENSG00000214110

Query: M2Low*M2High:UP-AND-M4Low*M4High:UP-AND-M5Low*M5High:DOWN
Number of values: (0)

Query: M2Low*M2High:UP-AND-M4Low*M4High:DOWN-AND-M5Low*M5High:UP
Number of values: (0)

Query: M2Low*M2High:UP-AND-M4Low*M4High:DOWN-AND-M5Low*M5High:DOWN
Number of values: (1)
ENSG00000171246

Query: M2Low*M2High:DOWN-AND-M4Low*M4High:UP-AND-M5Low*M5High:UP
Number of values: (0)

Query: M2Low*M2High:DOWN-AND-M4Low*M4High:UP-AND-M5Low*M5High:DOWN
Number of values: (0)

Query: M2Low*M2High:DOWN-AND-M4Low*M4High:DOWN-AND-M5Low*M5High:UP
Number of values: (0)

Query: M2Low*M2High:DOWN-AND-M4Low*M4High:DOWN-AND-M5Low*M5High:DOWN
Number of values: (0)
