# Supplementary material for: A-Lister: a tool for analysis of differentially expressed omics entities across multiple pairwise comparisons
Source: BMC Bioinformatics. 2019 Nov 19;20:595. doi: 10.1186/s12859-019-3121-x (PMC6862834; doi:10.1186/s12859-019-3121-x)
Supplement: Supplementary file 9 — Additional file 9. A-Lister source code. [file 12859_2019_3121_MOESM9_ESM.zip › A-Lister-master/Sample_Output/DE/Example6/FilteredDEFiles/Query0/DEFile1.txt]

File Path: E:/Data/Sample_Input/DE_Series/GSE126785_M5.txt
Query:     M2Low*M2High-DIFF-(M5Low*M5High-OR-M4Low*M4High)

Number of rows in DATA: (0)

1.GeneID	2.Base mean	3.log2(FC)	4.StdErr	5.Wald-Stats	6.P-value	7.P-adj
