# Supplementary material for: A-Lister: a tool for analysis of differentially expressed omics entities across multiple pairwise comparisons
Source: BMC Bioinformatics. 2019 Nov 19;20:595. doi: 10.1186/s12859-019-3121-x (PMC6862834; doi:10.1186/s12859-019-3121-x)
Supplement: Supplementary file 9 — Additional file 9. A-Lister source code. [file 12859_2019_3121_MOESM9_ESM.zip › A-Lister-master/Sample_Output/DE/Example6/data_dump.txt]

USER INPUT (ECHO): 
ALister_CLI.py diff-expression E:/Data/Sample_Input/DE_Series/GSE126785_M2M4.csv E:/Data/Sample_Input/DE_Series/GSE126785_M5.txt -pc M2Low*M2High->log2(FC)M2,P-valueM2,P-adjM2;M4Low*M4High->log2(FC)M4,P-valueM4,P-adjM4 M5Low*M5High->3.log2(FC) -dq M2Low*M2High-DIFF-(M5Low*M5High-OR-M4Low*M4High) -o E:/Data/Sample_Output/DE/Example6/ -n GeneID 1.GeneID -f log2(FC)M2:agt1.0,log2(FC)M4:agt1.0 3.log2(FC):agt1.0 -fc log2(FC)M2,log2(FC)M4 3.log2(FC) -id comma tab -v 

USER INPUT (CLI ARGS): 
Namespace(comparison_type=['diff-expression'], dq=['M2Low*M2High-DIFF-(M5Low*M5High-OR-M4Low*M4High)'], examples=None, f=['log2(FC)M2:agt1.0,log2(FC)M4:agt1.0', '3.log2(FC):agt1.0'], fc=['log2(FC)M2,log2(FC)M4', '3.log2(FC)'], id=['comma', 'tab'], input_file=['E:/Data/Sample_Input/DE_Series/GSE126785_M2M4.csv', 'E:/Data/Sample_Input/DE_Series/GSE126785_M5.txt'], n=['GeneID', '1.GeneID'], o=['E:/Data/Sample_Output/DE/Example6/'], od=['tab'], pc=['M2Low*M2High->log2(FC)M2,P-valueM2,P-adjM2;M4Low*M4High->log2(FC)M4,P-valueM4,P-adjM4', 'M5Low*M5High->3.log2(FC)'], s1=['NONE'], s2=['NONE'], v=1)

File Headers:  [['GeneID', 'log2(FC)M2', 'P-valueM2', 'P-adjM2', 'log2(FC)M4', 'P-valueM4', 'P-adjM4'], ['1.GeneID', '2.Base mean', '3.log2(FC)', '4.StdErr', '5.Wald-Stats', '6.P-value', '7.P-adj']]

File Info:
Filename: E:/Data/Sample_Input/DE_Series/GSE126785_M2M4.csv
Data Type: DE-Series
Delimiter: comma
Pairwise comparison map: {'M2Low*M2High': [1, 2, 3], 'M4Low*M4High': [4, 5, 6]}
Id column number: [0]
Fold change column number(s): [1, 4]
Sample 1 column number: [-1]
Sample 2 column number: [-1]
Filter by column numbers: [1, 4]
Filter by column cutoffs: ['agt1.0', 'agt1.0']


File Info:
Filename: E:/Data/Sample_Input/DE_Series/GSE126785_M5.txt
Data Type: DE-Series
Delimiter: tab
Pairwise comparison map: {'M5Low*M5High': [2]}
Id column number: [0]
Fold change column number(s): [2]
Sample 1 column number: [-1]
Sample 2 column number: [-1]
Filter by column numbers: [2]
Filter by column cutoffs: ['agt1.0']


The current query is: M2Low*M2High-DIFF-(M5Low*M5High-OR-M4Low*M4High)
List of groups / paired comparisons to be examined:
['M2Low*M2High', 'M4Low*M4High', 'M5Low*M5High']
Current subquery: 
M5Low*M5High-OR-M4Low*M4High  =  $1
The groups being compared are current vector values and M4Low*M4High.

Current vector values( 27  values): 
['ENSG00000092345', 'ENSG00000102144', 'ENSG00000102317', 'ENSG00000114268', 'ENSG00000115548', 'ENSG00000117394', 'ENSG00000
122884', 'ENSG00000128052', 'ENSG00000128610', 'ENSG00000132297', 'ENSG00000134333', 'ENSG00000136160', 'ENSG00000148926', 'E
NSG00000152256', 'ENSG00000163735', 'ENSG00000168209', 'ENSG00000170542', 'ENSG00000171246', 'ENSG00000176171', 'ENSG00000177
181', 'ENSG00000181458', 'ENSG00000197358', 'ENSG00000214110', 'ENSG00000230316', 'ENSG00000234787', 'ENSG00000248329', 'ENSG
00000253507']

The current set operator is: OR

M4Low*M4High values( 12  values): 
['ENSG00000063015', 'ENSG00000092345', 'ENSG00000102317', 'ENSG00000124092', 'ENSG00000128052', 'ENSG00000154822', 'ENSG00000
163735', 'ENSG00000170542', 'ENSG00000196159', 'ENSG00000248329', 'ENSG00000251095', 'ENSG00000253507']

The resultant vector values( 32  values): 
['ENSG00000063015', 'ENSG00000092345', 'ENSG00000102144', 'ENSG00000102317', 'ENSG00000114268', 'ENSG00000115548', 'ENSG00000
117394', 'ENSG00000122884', 'ENSG00000124092', 'ENSG00000128052', 'ENSG00000128610', 'ENSG00000132297', 'ENSG00000134333', 'E
NSG00000136160', 'ENSG00000148926', 'ENSG00000152256', 'ENSG00000154822', 'ENSG00000163735', 'ENSG00000168209', 'ENSG00000170
542', 'ENSG00000171246', 'ENSG00000176171', 'ENSG00000177181', 'ENSG00000181458', 'ENSG00000196159', 'ENSG00000197358', 'ENSG
00000214110', 'ENSG00000230316', 'ENSG00000234787', 'ENSG00000248329', 'ENSG00000251095', 'ENSG00000253507']

Current subquery: 
M2Low*M2High-DIFF-$1  =  $2
The groups being compared are current vector values and $1.

Current vector values( 49  values): 
['ENSG00000005448', 'ENSG00000072682', 'ENSG00000078114', 'ENSG00000090530', 'ENSG00000095596', 'ENSG00000102144', 'ENSG00000
104327', 'ENSG00000106366', 'ENSG00000114023', 'ENSG00000114268', 'ENSG00000115457', 'ENSG00000115461', 'ENSG00000117394', 'E
NSG00000120913', 'ENSG00000122884', 'ENSG00000124092', 'ENSG00000129194', 'ENSG00000132510', 'ENSG00000134107', 'ENSG00000134
333', 'ENSG00000135766', 'ENSG00000136160', 'ENSG00000138083', 'ENSG00000138650', 'ENSG00000138772', 'ENSG00000139289', 'ENSG
00000139832', 'ENSG00000143847', 'ENSG00000148926', 'ENSG00000152256', 'ENSG00000159167', 'ENSG00000159388', 'ENSG00000164096
', 'ENSG00000164879', 'ENSG00000166342', 'ENSG00000167851', 'ENSG00000167874', 'ENSG00000170949', 'ENSG00000171388', 'ENSG000
00176171', 'ENSG00000177181', 'ENSG00000177511', 'ENSG00000197358', 'ENSG00000214110', 'ENSG00000214548', 'ENSG00000226415', 
'ENSG00000228328', 'ENSG00000233929', 'ENSG00000247095']

The current set operator is: DIFF

$1 values( 32  values): 
['ENSG00000063015', 'ENSG00000092345', 'ENSG00000102144', 'ENSG00000102317', 'ENSG00000114268', 'ENSG00000115548', 'ENSG00000
117394', 'ENSG00000122884', 'ENSG00000124092', 'ENSG00000128052', 'ENSG00000128610', 'ENSG00000132297', 'ENSG00000134333', 'E
NSG00000136160', 'ENSG00000148926', 'ENSG00000152256', 'ENSG00000154822', 'ENSG00000163735', 'ENSG00000168209', 'ENSG00000170
542', 'ENSG00000171246', 'ENSG00000176171', 'ENSG00000177181', 'ENSG00000181458', 'ENSG00000196159', 'ENSG00000197358', 'ENSG
00000214110', 'ENSG00000230316', 'ENSG00000234787', 'ENSG00000248329', 'ENSG00000251095', 'ENSG00000253507']

The resultant vector values( 36  values): 
['ENSG00000005448', 'ENSG00000072682', 'ENSG00000078114', 'ENSG00000090530', 'ENSG00000095596', 'ENSG00000104327', 'ENSG00000
106366', 'ENSG00000114023', 'ENSG00000115457', 'ENSG00000115461', 'ENSG00000120913', 'ENSG00000129194', 'ENSG00000132510', 'E
NSG00000134107', 'ENSG00000135766', 'ENSG00000138083', 'ENSG00000138650', 'ENSG00000138772', 'ENSG00000139289', 'ENSG00000139
832', 'ENSG00000143847', 'ENSG00000159167', 'ENSG00000159388', 'ENSG00000164096', 'ENSG00000164879', 'ENSG00000166342', 'ENSG
00000167851', 'ENSG00000167874', 'ENSG00000170949', 'ENSG00000171388', 'ENSG00000177511', 'ENSG00000214548', 'ENSG00000226415
', 'ENSG00000228328', 'ENSG00000233929', 'ENSG00000247095']

The result values( 36  values): 
['ENSG00000005448', 'ENSG00000072682', 'ENSG00000078114', 'ENSG00000090530', 'ENSG00000095596', 'ENSG00000104327', 'ENSG00000
106366', 'ENSG00000114023', 'ENSG00000115457', 'ENSG00000115461', 'ENSG00000120913', 'ENSG00000129194', 'ENSG00000132510', 'E
NSG00000134107', 'ENSG00000135766', 'ENSG00000138083', 'ENSG00000138650', 'ENSG00000138772', 'ENSG00000139289', 'ENSG00000139
832', 'ENSG00000143847', 'ENSG00000159167', 'ENSG00000159388', 'ENSG00000164096', 'ENSG00000164879', 'ENSG00000166342', 'ENSG
00000167851', 'ENSG00000167874', 'ENSG00000170949', 'ENSG00000171388', 'ENSG00000177511', 'ENSG00000214548', 'ENSG00000226415
', 'ENSG00000228328', 'ENSG00000233929', 'ENSG00000247095']
