# Supplementary material for: A-Lister: a tool for analysis of differentially expressed omics entities across multiple pairwise comparisons
Source: BMC Bioinformatics. 2019 Nov 19;20:595. doi: 10.1186/s12859-019-3121-x (PMC6862834; doi:10.1186/s12859-019-3121-x)
Supplement: Supplementary file 9 — Additional file 9. A-Lister source code. [file 12859_2019_3121_MOESM9_ESM.zip › A-Lister-master/Sample_Output/DE/Example8/FilteredDEFiles/Query0/DEFile0.txt]

File Path: E:/Data/Sample_Input/DE_Series/GSE114528_differential_exp_EVP_D.tsv
Query:     EVP*D-AND-CPOS*CNEG

Number of rows in DATA: (5)

Ensembl_Gene_ID	Gene_Name	Chromosome_Name	Gene_Start	Gene_End	baseMean	log2FoldChange	lfcSE	stat	pvalue	padj
ENSMUSG00000014846	TPPP3	8	105467493	105471526	1477.36058677245	5.5857390176451	0.473106696716003	11.8065101517642	3.61246352597325e-32	5.28583010503848e-30
ENSMUSG00000074971	FIBIN	2	110360917	110363183	625.467220780387	6.92799037215006	0.684266873243438	10.1246905893767	4.29334456622489e-24	3.37973650214767e-22
ENSMUSG00000062995	ICA1	6	8630527	8778488	1248.16646005951	-3.71848499591549	0.401464503286577	-9.26230081482728	2.00073598363321e-20	1.0817758087707e-18
ENSMUSG00000030323	IFT122	6	115853470	115926699	1964.76406480544	-2.79912168162407	0.379480669847831	-7.37619042030914	1.62883005880613e-13	4.44053365189684e-12
ENSMUSG00000033060	LMO7	14	101729957	101934710	754.816400741588	-3.66918480612769	0.584313445927972	-6.27948035715746	3.39706509817912e-10	6.45018980775227e-09
