# Supplementary material for: A-Lister: a tool for analysis of differentially expressed omics entities across multiple pairwise comparisons
Source: BMC Bioinformatics. 2019 Nov 19;20:595. doi: 10.1186/s12859-019-3121-x (PMC6862834; doi:10.1186/s12859-019-3121-x)
Supplement: Supplementary file 9 — Additional file 9. A-Lister source code. [file 12859_2019_3121_MOESM9_ESM.zip › A-Lister-master/Sample_Output/Name_List/Example1/data_dump.txt]

USER INPUT (ECHO): 
ALister_CLI.py name-list Treated1-AND-Treated2 E:/Data/Sample_Input/Name_List/names_comma.txt -id comma -o E:/Data/Sample_Output/Name_List/Example1/ -od tab -v 

USER INPUT (CLI ARGS): 
Namespace(comparison_type=['name-list'], examples=None, id=['comma'], input_file=['E:/Data/Sample_Input/Name_List/names_comma.txt'], o=['E:/Data/Sample_Output/Name_List/Example1/'], od=['tab'], query=['Treated1-AND-Treated2'], v=1)
List of groups / paired comparisons to be examined:
['Treated1', 'Treated2']
Current subquery: 
Treated1-AND-Treated2  =  $1
The groups being compared are current vector values and Treated2.

Current vector values( 8  values): 
['AADACP1', 'AMOTL2', 'AMY1C', 'AMY2B', 'DUSP5P1', 'ENKUR', 'ENPP7', 'KLF10']

The current set operator is: AND

Treated2 values( 9  values): 
['AADACP1', 'AMICA1', 'AMIGO2', 'AMPD3', 'AMY2A', 'EPB41L2', 'EPB41L3', 'EPB41L4A-AS2', 'KLF10']

The resultant vector values( 2  values): 
['AADACP1', 'KLF10']

The result values( 2  values): 
['AADACP1', 'KLF10']
