# Supplementary material for: A-Lister: a tool for analysis of differentially expressed omics entities across multiple pairwise comparisons
Source: BMC Bioinformatics. 2019 Nov 19;20:595. doi: 10.1186/s12859-019-3121-x (PMC6862834; doi:10.1186/s12859-019-3121-x)
Supplement: Supplementary file 9 — Additional file 9. A-Lister source code. [file 12859_2019_3121_MOESM9_ESM.zip › A-Lister-master/Sample_Output/Name_List/Example2/data_dump.txt]

USER INPUT (ECHO): 
ALister_CLI.py name-list Set1-DIFF-(Control-OR-(Treated1-AND-Treated2)) E:/Data/Sample_Input/Name_List/fileA.txt E:/Data/Sample_Input/Name_List/names_comma.txt -id tab comma -o E:/Data/Sample_Output/Name_List/Example2/ -od comma-row -v 

USER INPUT (CLI ARGS): 
Namespace(comparison_type=['name-list'], examples=None, id=['tab', 'comma'], input_file=['E:/Data/Sample_Input/Name_List/fileA.txt', 'E:/Data/Sample_Input/Name_List/names_comma.txt'], o=['E:/Data/Sample_Output/Name_List/Example2/'], od=['comma-row'], query=['Set1-DIFF-(Control-OR-(Treated1-AND-Treated2))'], v=1)
List of groups / paired comparisons to be examined:
['Set1', 'Control', 'Treated1', 'Treated2']
Current subquery: 
Treated1-AND-Treated2  =  $1
The groups being compared are current vector values and Treated2.

Current vector values( 8  values): 
['AADACP1', 'AMOTL2', 'AMY1C', 'AMY2B', 'DUSP5P1', 'ENKUR', 'ENPP7', 'KLF10']

The current set operator is: AND

Treated2 values( 9  values): 
['AADACP1', 'AMICA1', 'AMIGO2', 'AMPD3', 'AMY2A', 'EPB41L2', 'EPB41L3', 'EPB41L4A-AS2', 'KLF10']

The resultant vector values( 2  values): 
['AADACP1', 'KLF10']

Current subquery: 
Control-OR-$1  =  $2
The groups being compared are current vector values and $1.

Current vector values( 11  values): 
['AADACL2', 'AADACL4', 'ACAD9', 'AMIGO3', 'DUSP21', 'ENHO', 'ENPP1', 'NPY2R', 'PHF23', 'PHOX2A', 'UBIAD1']

The current set operator is: OR

$1 values( 2  values): 
['AADACP1', 'KLF10']

The resultant vector values( 13  values): 
['AADACL2', 'AADACL4', 'AADACP1', 'ACAD9', 'AMIGO3', 'DUSP21', 'ENHO', 'ENPP1', 'KLF10', 'NPY2R', 'PHF23', 'PHOX2A', 'UBIAD1'
]

Current subquery: 
Set1-DIFF-$2  =  $3
The groups being compared are current vector values and $2.

Current vector values( 20  values): 
['ACAD9', 'ACTA2', 'ACTG1', 'ACTN1', 'ADAMTS1', 'ADAMTS9', 'EXD1', 'FLNA', 'FLNB', 'KLF10', 'KLF2', 'KLF4', 'OR1S1', 'PIK3IP1
', 'PIK3R3', 'SLC12A2', 'SLC20A1', 'SLC25A25', 'TNFSF10', 'ZFAT-AS1']

The current set operator is: DIFF

$2 values( 13  values): 
['AADACL2', 'AADACL4', 'AADACP1', 'ACAD9', 'AMIGO3', 'DUSP21', 'ENHO', 'ENPP1', 'KLF10', 'NPY2R', 'PHF23', 'PHOX2A', 'UBIAD1'
]

The resultant vector values( 18  values): 
['ACTA2', 'ACTG1', 'ACTN1', 'ADAMTS1', 'ADAMTS9', 'EXD1', 'FLNA', 'FLNB', 'KLF2', 'KLF4', 'OR1S1', 'PIK3IP1', 'PIK3R3', 'SLC1
2A2', 'SLC20A1', 'SLC25A25', 'TNFSF10', 'ZFAT-AS1']

The result values( 18  values): 
['ACTA2', 'ACTG1', 'ACTN1', 'ADAMTS1', 'ADAMTS9', 'EXD1', 'FLNA', 'FLNB', 'KLF2', 'KLF4', 'OR1S1', 'PIK3IP1', 'PIK3R3', 'SLC1
2A2', 'SLC20A1', 'SLC25A25', 'TNFSF10', 'ZFAT-AS1']
