# Supplementary material for: A-Lister: a tool for analysis of differentially expressed omics entities across multiple pairwise comparisons
Source: BMC Bioinformatics. 2019 Nov 19;20:595. doi: 10.1186/s12859-019-3121-x (PMC6862834; doi:10.1186/s12859-019-3121-x)
Supplement: Supplementary file 9 — Additional file 9. A-Lister source code. [file 12859_2019_3121_MOESM9_ESM.zip › A-Lister-master/Sample_Output/Name_List/Example2/result.txt]

Query: Set1-DIFF-(Control-OR-(Treated1-AND-Treated2))
Number of values: (18)
ACTA2,ACTG1,ACTN1,ADAMTS1,ADAMTS9,EXD1,FLNA,FLNB,KLF2,KLF4,OR1S1,PIK3IP1,PIK3R3,SLC12A2,SLC20A1,SLC25A25,TNFSF10,ZFAT-AS1
